# Supplementary material for: Lesions in a songbird vocal circuit increase variability in song syntax
Source: eLife. 2024 Apr 18;13:RP93272. doi: 10.7554/eLife.93272 (PMC11026095; doi:10.7554/eLife.93272)
Supplement: Figure 2—figure supplement 4—source data 1. [file elife-93272-fig2-figsupp4-data1.csv]

Bird	calltype	fund	cvfund	maxfund	minfund	F1	F2	F3	sal	rms	maxAmp	meanS	stdS	skewS	kurtS	entS	q1	q2	q3	meanT	stdT	skewT	kurtT	entT	preorpost	nameofsyl
bird1	a_pos	1220.5696056915178	0.0759651175150804	1301.3347714489023	969.2086037208176	1320.535127258947	3581.928677983884	3874.6154820522074	0.8455699940332618	1827.2161173877453	4641.678950260332	3714.165941439769	512.9538093264493	-6.119463344649535	46.116032822932816	0.4456973331514537	3625.0	3812.5	3875.0	0.1257975905813791	0.0316231192160783	-0.0098031747141365	8.55201775170189	0.7990902028809723	pos	a
bird1	a_pos	1136.1459950663725	0.1835017040696326	1281.4707640475096	608.4840187077174	1335.316464697356	3507.1149550982404	3746.082447691707	0.7964000641029034	1596.872601192394	3941.564915802839	3557.3777218814284	577.9906203044112	-5.41796593726389	34.09085565511625	0.4221713414650402	3593.75	3625.0	3687.5	0.1257238245121059	0.0356877398673522	0.2629432056789494	7.3733209448853	0.811432048198643	pos	a
bird1	a_pos	1212.8926295536353	0.0190430958423753	1259.2946512622889	1185.3639670496125	1352.318003825688	3565.735744181787	3784.1294342980023	0.8589536848671196	3047.71311157156	7833.823330423111	3593.341034177939	345.1888970337835	-7.950519068936091	91.17500693359004	0.4303869030689626	3531.25	3593.75	3718.75	0.1252966584647167	0.0290964346868359	0.5192231344523808	10.662363473079846	0.7770955949715986	pos	a
bird1	a_pos	1003.569925615162	0.2347003428407321	1491.0711716330377	455.1951966430919	1966.011730537131	3126.361604610063	4690.807623844607	0.5031500426014953	608.273840662335	1397.5388602854866	2511.1445736213227	1332.5438336298007	-0.560246650228537	3.864471519148092	0.6377251769665365	2593.75	2968.75	3125.0	0.1292008102540848	0.0493427623338482	0.1131153361683445	4.068331261146372	0.9070857193368416	pos	a
bird1	a_pos	1181.8677721036372	0.0205985393080906	1212.597956015258	1142.9923370396125	1303.2056916597808	3520.8769569855813	3961.969059309233	0.7536571184794126	943.6721614218108	2107.178367761337	3382.525209519926	810.8165205318443	-3.2812637313601933	15.15797647700895	0.4883074440978726	3468.75	3562.5	3625.0	0.1155422693264721	0.0371189454704944	0.3783902145618424	6.0718872979303615	0.8346878852831006	pos	a
bird1	a_pos	967.9008088873944	0.3736592292187659	1325.8926121117292	338.33594937977864	1517.6949447810491	3357.813937234431	4296.625025641692	0.6333094099764168	769.3857282951495	1889.8467980957191	2959.646325222776	1109.3321289317023	-1.8068391292874268	5.753912355707668	0.4923934388166676	3312.5	3375.0	3406.25	0.1294905993193847	0.0456373712162948	0.0571101314791578	4.719376020687584	0.8760925070741954	pos	a
bird1	a_pos	1184.4774087564117	0.0244021561179633	1232.5964537791604	1131.2414682142723	1568.336634209605	3492.791868893414	3880.229310597559	0.7897809065579484	2015.3714560361293	5078.985238379787	3467.8943329548774	514.7279776406475	-4.972328237183822	39.94644234349225	0.4219563147823685	3468.75	3500.0	3593.75	0.1280053604499091	0.0349837428734239	0.4092543894445236	8.086559458653765	0.80483351622597	pos	a
bird1	a_pos	1182.5369625888688	0.0106339221726199	1210.3980838367136	1139.2856916516932	1645.9388283516876	3547.366996028239	3931.254852813765	0.8204648734928981	3120.622126211816	7514.213511193555	3541.145710861304	312.5230641809722	-8.423916933513414	104.96522323708876	0.3704691701460641	3500.0	3531.25	3625.0	0.1162715057820851	0.0266713258209032	0.8570355467978438	11.353897282754138	0.7731772424085301	pos	a
bird1	a_pos	1156.5747008423073	0.0151485810599169	1204.312921398044	1142.111916227831	1366.6309313783484	3447.325793830411	4215.547577324592	0.6844984087530873	743.4603900313482	1721.241679224058	3153.9694459273323	1126.194287260311	-1.6302558764865382	7.0498839406883445	0.4930211964720645	3437.5	3468.75	3500.0	0.1172321496138264	0.0405047940109206	0.3425852047569222	5.25017268691338	0.8600935324238407	pos	a
bird1	a_pos	1180.1269687930553	0.0046968340497892	1197.723217494067	1172.3391454222235	1592.855002941905	3515.9867243319363	3891.0107419316655	0.92821205949375	1806.282906390459	4577.548754224982	3464.4376990154637	524.1454511997791	-5.251029644080904	40.238922644051165	0.3437367034786368	3500.0	3531.25	3562.5	0.1276404601441839	0.0337832663494185	0.1494085202949487	8.100941532911161	0.8040509576595846	pos	a
bird1	a_pos	1202.0168330602537	0.0897706551365462	1308.1979004937589	914.047995437867	1786.4273506167656	3634.005034265324	3973.331951442607	0.8746147745131689	2117.071148202428	5270.776217543397	3617.249391181981	465.8254677019704	-6.547184632171351	54.68685877195186	0.3597479270173233	3625.0	3656.25	3687.5	0.1265770093556101	0.0345921812254462	0.4871291952145072	8.237481891470058	0.799717763705392	pos	a
bird1	a_pos	1237.485191667434	0.0493504245765644	1299.3024232779512	1135.7148788081572	1425.5336935129567	3474.9675600635783	3867.668412645776	0.7783388823111793	1581.525156940278	3679.5342043374926	3666.1076900270655	604.6274556914022	-4.974645505557198	31.82755639936595	0.4855219857107256	3687.5	3812.5	3843.75	0.1285361705486563	0.0366060846895762	0.046412313933195	7.027912120570679	0.8179869491869326	pos	a
bird1	a_pos	1196.4620264747296	0.0147355890515851	1233.746493890506	1176.7106996287143	1908.7223597593213	3553.607465526273	4217.915985488597	0.6439108245560731	731.1247830922291	1754.8068891493276	3162.1099057629444	1221.2494556044448	-1.8658608710256392	6.024224558165962	0.5071807916952314	3500.0	3562.5	3625.0	0.1294819077559853	0.0469468339562386	0.0668447453732179	4.500645747406821	0.8818490111830944	pos	a
bird1	a_pos	942.91518137425	0.2616207591019198	1226.7102388886865	405.7169356746695	1255.0062877985215	3481.282247538206	3703.45869828479	0.8618309611806401	999.7034329346176	2361.4758748219	3462.1960206583203	805.8515409792154	-3.588746712635356	16.52891937062431	0.3040905823217105	3625.0	3656.25	3687.5	0.116313002818116	0.0370241067496337	0.4347514661578537	6.253978488641545	0.8311492608175484	pos	a
bird1	a_pos	1138.8045985051897	0.002875999514802	1144.779003215665	1134.673266294937	1250.6642462789307	3288.082131154669	4207.8882731253925	0.4784899810362679	317.3795591609928	670.3280878381886	2005.577636571271	1894.2509831980228	0.2595223364709162	1.9231383707643592	0.5993781416108885	31.25	2593.75	3625.0	0.1190891252009517	0.0504920179951622	0.0710169453716474	3.34321613610643	0.9309618240595424	pos	a
bird1	a_pos	1220.6455744783214	0.003904024503184	1231.5756473836773	1213.8158628643075	1279.7520736664612	3545.809257881925	3993.518095577858	0.6440265912556302	484.63121851174185	1008.6739944876298	2974.0673779571403	1501.8484663425647	-1.2341872316542155	3.1650141631168838	0.5419260324342033	3343.75	3656.25	3718.75	0.1157716678608546	0.0446007691154585	0.1943718813108908	4.160974984218601	0.8902149725218518	pos	a
bird1	a_pos	1204.8915288746368	0.0122977545208789	1241.1659303293443	1192.4536636452003	1576.6797042663256	3570.010417912408	3875.450816519671	0.8074353663434342	1820.671598063388	4446.506632926156	3588.604690899772	522.7844303063413	-5.808009517124576	41.08699626918044	0.4588730063427386	3562.5	3656.25	3718.75	0.1257272848357432	0.0342340415067414	0.3168701463685576	7.955276148181895	0.8079456442346579	pos	a
bird1	a_pos	1135.7498479583091	0.1695880811674868	1241.289324161422	743.1662236751085	1650.4604570776894	3617.661836370196	3928.4707513098015	0.9503914880888714	3101.3112947262944	7840.067521176792	3677.835756559637	338.1460820372629	-8.654147843312488	109.36808874616582	0.2879559728244652	3687.5	3718.75	3750.0	0.1252673438534341	0.0305899456098492	0.6859686952255294	10.271277458449095	0.7773848159217398	pos	a
bird1	a_pos	1193.9713080281656	0.0106658069714962	1231.1340317087108	1180.9676532398437	1433.5882857437423	3550.0776233646206	3860.816657601988	0.8483059217527319	2141.6702565227088	5366.053955992477	3533.300433326415	469.12760187996	-6.1259230585312965	48.20140289984938	0.3910289566514435	3531.25	3562.5	3625.0	0.1262716227377038	0.033257091578237	0.4144123695877156	8.596477082129178	0.7975432226217114	pos	a
bird1	a_pos	1119.892396963107	0.1919541357944237	1248.2414063142294	540.2726559315422	1485.412873435578	3495.40288796441	3896.236123480466	0.735274883410213	1386.6311797492851	3122.937420825851	3477.184078829749	759.6857648395137	-3.649553854099384	17.910906836265042	0.5120163764343619	3531.25	3656.25	3718.75	0.1252841134386602	0.038945877033357	0.3707583881565822	6.339690981307182	0.8386183361735225	pos	a
bird1	a_pos	1228.160358940094	0.0135051280612962	1253.5180458059267	1200.3356920077715	1446.907410758942	3574.4394836082483	3802.0887377934864	0.8966488013722731	2497.333369802184	6196.958910600177	3638.1613467866255	399.5161350628106	-7.707814546068177	73.23284152873686	0.4157650511903704	3625.0	3687.5	3750.0	0.1268382630904033	0.0324350757953553	0.5076846926748811	9.177078548458734	0.7920335808015793	pos	a
bird1	a_pos	1159.707251081384	0.1447482129458313	1263.9762179141069	591.0266272460286	1788.3363477575422	3578.428004409748	4047.757218528917	0.8317113137605076	2075.9137629398565	5156.833890559007	3565.551732095342	511.074755770848	-5.428184677221569	42.01275509395148	0.4431585209146138	3531.25	3593.75	3718.75	0.1261766583913364	0.0348648752166549	0.5653866906963501	8.187262945368284	0.8051920608541809	pos	a
bird1	a_pos	994.8457976714544	0.2790225744254848	1285.7580028669051	434.6949154419547	1550.6306252535874	3499.128637019879	4212.466415639228	0.63212274386916	663.6710522142887	1586.6808451638583	3079.0459444271937	1342.2166786481982	-1.408338364333889	4.530643545942472	0.5661140335786213	3437.5	3468.75	3718.75	0.127015961532689	0.0462322963287972	0.1089481374877522	4.47933610012033	0.887649360254047	pos	a
bird1	a_pos	1198.9221085047268	0.017526052702673	1236.7770721945524	1173.2378516288231	1587.193349435954	3488.4519937405	3925.747919742456	0.7274592577842655	1432.6913710603174	3446.336615903795	3471.758901371924	701.5427401109984	-3.750628904637536	21.052144268790755	0.5026741511059803	3531.25	3593.75	3656.25	0.1275596282071393	0.0388400194887232	0.3630955848169807	6.598220767994112	0.8320383672093707	pos	a
bird1	a_pos	1219.3366929038525	0.0368145808287549	1268.0056489479116	942.848162811994	1749.1786999397996	3527.478918134928	4014.0785228860527	0.709497170392442	1368.871630975148	3128.2993770659905	3559.225996203731	696.1361259350242	-3.961818320130852	22.87533439148705	0.5014364882872993	3593.75	3656.25	3812.5	0.1291489272882902	0.04011168915928	0.194411004144779	6.18617792218711	0.8343667621352824	pos	a
bird1	a_pos	1191.4445205961565	0.005398629102268	1207.6627938384383	1175.7635739254456	1566.4598802097223	3472.127457206956	3873.056872829942	0.7379116851097597	1049.446349252529	2371.4820579020834	3370.1552088829267	829.2377560712781	-3.0220469906012464	14.760793721590296	0.4467808296004952	3531.25	3562.5	3593.75	0.128410636194376	0.0419046162892713	0.050625591419098	5.4880643080767735	0.8501252637716217	pos	a
bird1	a_pos	1041.0200923353686	0.1583753724351216	1231.466649443503	723.4342484477502	1572.1480153620273	3599.5259640347967	3951.651533372251	0.8529134684479738	1471.9850047917494	3522.5770346688214	3535.1045826622994	618.247863836242	-4.712560370367499	29.869669120297047	0.3604107714692426	3625.0	3656.25	3687.5	0.1282874142455065	0.0374245417107743	0.1405368226339319	6.84667157699027	0.8226281058778713	pos	a
bird1	a_pos	977.6874904352408	0.2576981556446366	1314.438953955649	628.3707959717916	1424.2093362494852	3646.608310210204	4219.66006819963	0.5689909004697615	418.6473561264604	923.4442682595228	2807.399504036448	1738.2321371147827	-0.856841176852543	2.0911075362332827	0.5307320623535097	62.5	3750.0	3812.5	0.1203939607776475	0.0486881710381902	0.113450216199018	3.7049153885531454	0.9120350473136006	pos	a
bird1	a_pos	758.5925671706957	0.2572589833046401	1214.172607964057	515.3772905550951	1659.3012917237152	3602.846092907946	3918.291492124796	0.9133809912612858	2152.356018203051	5574.147997437359	3555.663158504928	461.1171084398957	-6.5685054268062535	53.79462206963621	0.2940857992440396	3593.75	3625.0	3656.25	0.1261945675532141	0.0328313990203752	0.4189636115058712	8.783787507915834	0.794455427851353	pos	a
bird1	a_pos	1167.4893640072016	0.1336124942845566	1247.3755083151286	728.3827357727964	1109.7208719860414	3654.017901515169	4332.106896088492	0.6135754348040775	429.5484686182469	986.6447074337826	2497.042798763039	1761.5663741166843	-0.5172144213281307	1.7810697545424254	0.4776396424001318	31.25	3656.25	3718.75	0.1270840815610927	0.0524576549631272	0.0371571794529517	3.484156159267312	0.9248530447621516	pos	a
bird1	a_pos	1139.886662132235	0.2326749322501425	1261.2814590612625	405.74956846412016	1194.8992877541136	3576.759200799985	4076.1042579293626	0.5870339316236179	523.8352062956179	1045.5567672105044	2998.7491248916376	1476.7862587001978	-1.2392227452010385	3.496737888412915	0.5611907265417607	3281.25	3656.25	3718.75	0.1153993964000761	0.0444751975582579	0.2462774457293056	4.204195686716589	0.8899603532892139	pos	a
bird1	a_pos	1092.1262300885128	0.1486894222272484	1209.1790272126364	630.1406424526895	1592.6823835301398	3407.4905369941	4197.489811123449	0.558017191011556	724.2352687783723	1660.5712870149273	3162.362287243004	1194.0440760228612	-1.574703777385655	6.026580539346135	0.5852777973334587	3281.25	3562.5	3656.25	0.1219544089986673	0.0443304766579861	0.2959708633183345	4.706325854852489	0.8794590360391109	pos	a
bird1	a_pos	1229.5320025925416	0.0056758568103904	1235.1062974136466	1195.7982762588863	1438.093259387976	3486.514289034918	3953.895770129608	0.6048615179175502	368.7197577362876	735.3765209521348	2408.052006888174	1758.7924007703955	-0.3504458785981574	1.8592341998987485	0.5624779359415952	31.25	3562.5	3687.5	0.1137768322523658	0.0454177003489089	0.1118068456683526	3.822003857548151	0.9002012434393897	pos	a
bird1	a_pos	798.3726423355885	0.4133194817605216	1175.0666847557688	415.5837559859708	1661.566318364654	3347.756415579802	4084.290968686195	0.6786122492569117	903.2501585614294	2222.2158765530003	3150.7919541893325	893.0863097553049	-2.4971953367205924	11.283943817500528	0.4185944839750125	3343.75	3375.0	3406.25	0.1268408263149582	0.0414163338499319	0.0201670664424339	5.4643077538414335	0.8497736730934976	pos	a
bird1	a_pos	1179.7548751548704	0.1315484552891754	1306.602505215175	976.0769767949192	1031.1374623594031	3318.0606879085576	3908.561971328524	0.6533569553758052	455.6943295886123	974.6987652126418	2992.24338844297	1632.910506643012	-1.0044093602379427	2.9417989277254395	0.5214503832153107	3000.0	3875.0	3906.25	0.1140130865446979	0.0431009010593355	0.1792374161219656	4.307336499034793	0.8824686983607177	pos	a
bird1	a_pos	1111.2849991507278	0.1817017445171204	1264.0245476170824	601.5218583622312	1437.3229733383305	3593.66506794938	3790.4847794326047	0.8688880153617649	3363.7199626344154	8220.01624692197	3621.9244915291342	307.89817099994144	-9.60529785479338	118.8750122826284	0.3799100580886929	3593.75	3625.0	3656.25	0.1239571850592988	0.0284912233854961	0.5929947583934846	10.981219888940007	0.7736731408673438	pos	a
bird1	a_pos	1115.4550895075008	0.1620193781838942	1217.3011691829558	582.4202138048786	1557.9185661914016	3506.553496847637	3837.0613793765306	0.8268652628547196	2424.0549193916827	6158.512415739	3499.052824054448	412.63420619158944	-6.499454897889282	63.0152558842873	0.3916309102355758	3500.0	3531.25	3593.75	0.1256955585187428	0.031652218096901	0.4543063049179519	9.317743250499865	0.7884235360694821	pos	a
bird1	a_pos	1157.668274865706	0.0392866488651936	1193.2961508991996	1081.956787019611	1272.1594382064343	3268.99910788939	4069.342883096423	0.5241333426015143	380.0616742904738	819.3890843553454	2517.229260185206	1819.5891576641804	0.0517548995448361	2.7657280329565395	0.626807471055345	31.25	3250.0	3468.75	0.1168758201739863	0.0468113748211923	0.0996822447536864	3.773011789555877	0.9065898485585672	pos	a
bird1	a_pos	1235.0400115461364	0.024547021601272	1283.1769047954322	1206.0653317653316	1761.8191774191164	3600.239759138745	3931.752994352351	0.753663865442911	1269.9231915172445	3193.4662977011385	3566.246318393288	708.0908882035219	-4.281779328946515	22.940366009345095	0.4353202915616826	3625.0	3656.25	3812.5	0.1255585742217773	0.0369519931142436	0.1612012770881989	6.760446606743815	0.8252143624749116	pos	a
bird1	a_pre	1199.2674396090715	0.0203906603223813	1255.5422650563155	1177.0320974675503	2028.644870737759	3478.147606779152	3939.7112393219513	0.8277663772336233	2142.228908047125	5514.430108957147	3494.916232487463	472.9150610587882	-6.166219784339929	47.477015134707486	0.4278461478570753	3500.0	3531.25	3593.75	0.1280543743144527	0.0330900845374607	0.3703545737033544	8.765948296328602	0.7997465010302062	pre	a
bird1	a_pre	1234.936853530033	0.041833050299876	1304.2737076727494	1111.2023930208363	2045.7613463065843	3541.174744525917	4042.065757763181	0.6643508400273391	2982.670311398218	6969.792189039913	3670.911150378475	370.3880424733392	-6.607278294145519	70.06473012164494	0.4727065902822781	3500.0	3750.0	3812.5	0.130623253212242	0.0309174733588086	0.1878726427198678	9.802582116013014	0.7857603847686774	pre	a
bird1	a_pre	1208.0470754109826	0.0123513977755489	1230.718275209795	1189.4291143231635	2041.068966175411	3563.8823877587006	3900.0516845928632	0.9061014803801288	2625.397184808955	6695.450984503311	3587.4730591093858	396.2030446827269	-7.284367735884484	73.27877199297794	0.4035673871003569	3562.5	3593.75	3687.5	0.1278989578726473	0.0306117449966415	0.3241267292118394	9.805692672921603	0.7876218858224231	pre	a
bird1	a_pre	1214.637845246128	0.0167432339978966	1253.5742143720722	1189.9371645854826	1695.9146719414605	3577.4932742696515	3959.7679960563214	0.8494095628383748	1482.7452103554967	3360.9789933093853	3585.52227092655	610.4708237260235	-4.748641947214751	30.540477976526358	0.4836028827288382	3593.75	3656.25	3750.0	0.1266821519413436	0.0364514974078263	0.127009356026789	6.954638963687366	0.8235181738446841	pre	a
bird1	a_pre	1089.8769853454478	0.1611558482341373	1215.2458572754624	719.978548794326	2111.3882002816617	3557.3987393072507	4106.831520320017	0.8458177480612099	2502.5940151806726	6059.55308518725	3554.698898508726	436.815309317423	-6.130902729946524	57.71268447286637	0.3920937845024745	3562.5	3593.75	3625.0	0.1288452933320967	0.0327527433591712	0.3981307952725199	9.060211761645595	0.7955135792356685	pre	a
bird1	a_pre	1018.4084879818714	0.2187198774480336	1206.165793821085	718.4508654855547	2221.333649327636	3584.317685495975	4132.56807649696	0.8218153447376612	2394.266427358345	5975.622421730685	3559.7633856808093	428.2839234772769	-6.51884159327639	60.78265175207277	0.3402875997099269	3593.75	3625.0	3656.25	0.1290974130978536	0.0329873393785605	0.3733475880961802	8.948617080711145	0.794271860836269	pre	a
bird1	a_pre	1179.4667404077338	0.0619642347428705	1227.2824520646525	900.900018140498	2137.6875288048327	3543.3408121917764	3895.725624141478	0.93604269957932	3069.494266921085	8037.713807449767	3552.587064790508	313.7234677556088	-9.724788007234798	115.94913718042292	0.3753967236727746	3531.25	3562.5	3625.0	0.126870402103961	0.0298956424151786	0.5977482159202858	10.601549019299371	0.7791760818606859	pre	a
bird1	a_pre	1212.6299865255671	0.0156584490966588	1248.7008471174886	1190.8937523695702	1981.3551903107707	3581.923207918646	3978.674694866504	0.8599781548239114	3328.4096269057386	8161.838147578817	3608.153816316327	330.0501659085025	-7.426059429934182	97.35746572320735	0.4191209922420574	3562.5	3593.75	3718.75	0.1271776654705381	0.0292678077935529	0.4906110160221428	10.763199699534328	0.778175324803784	pre	a
bird1	a_pre	1192.461017133066	0.0083994679391711	1206.009262502101	1178.1429492340376	2005.867384168632	3463.206080080492	3875.5144611128608	0.9049236774009976	3039.306366610128	7946.565042499554	3529.0041934984074	331.82877338696096	-8.5127086975564	98.9781161056763	0.3484260319217781	3531.25	3562.5	3593.75	0.1267327731241071	0.029354876493703	0.5227508011576663	10.69230472767222	0.7805066137887613	pre	a
bird1	a_pre	1184.2942469933446	0.0128962076211577	1223.778293880114	1140.5497754617572	1814.3681705295637	3454.7740594427514	3819.853870254072	0.7719297387169316	3513.693316203846	8934.171801959046	3507.285215727495	338.3445320272668	-6.802976131262497	75.6723550860034	0.464541878913379	3468.75	3562.5	3593.75	0.1263124424081286	0.027364411244515	0.3944426723468764	11.492644187012086	0.7727870483808383	pre	a
bird1	a_pre	1106.815227515381	0.1432018972956353	1220.4321665819564	725.9219326550258	1483.9024368405755	3420.6193954514274	3635.716150570035	0.9227533451378482	5226.329447802451	12927.957884118285	3596.4599513624344	203.13479698028203	-12.753387039017316	235.36661318377097	0.3144213861103523	3593.75	3625.0	3656.25	0.124365372070385	0.0233781672543263	0.3120990095646221	13.581293656707336	0.7538513197427605	pre	a
bird1	a_pre	1142.794448376664	0.1227305764321202	1197.755947844584	718.4469006611923	2160.028895585388	3518.951559152414	3880.1143334347626	0.8833311687288291	3714.031877448385	9649.437331388424	3530.584634516533	278.24922794812574	-10.25378252404874	137.32138922255447	0.3401063504102789	3531.25	3562.5	3593.75	0.1259592070778617	0.0281193076261625	0.6856297014945513	11.663120624475177	0.7712837528607601	pre	a
bird1	a_pre	971.756540435086	0.2372792487845189	1254.60616169347	726.9496245075724	1678.8146813150163	3608.398737870393	3890.7444416315793	0.898316250158192	6978.067757319967	17968.53165906712	3657.955076907748	192.9520058030281	-7.211115257471443	224.4810159942137	0.3722388060153096	3625.0	3656.25	3718.75	0.1241798274865851	0.0214171715267323	0.5318437782919995	15.396391392930132	0.7505399864838566	pre	a
bird1	a_pre	1203.88057733166	0.0095809316567579	1229.1660741711355	1180.5518666165176	1651.607378103658	3562.451653177657	3829.9040303943834	0.8546336664065054	2577.9498972704646	6070.366401708651	3570.171733690681	365.8395095172129	-7.702891923905891	81.94525848862381	0.3925264513180185	3562.5	3593.75	3656.25	0.1257307020685978	0.031263932101	0.4279759144197615	9.411970074725192	0.7916082884128548	pre	a
bird1	a_pre	1220.3959129657844	0.0220263273316844	1263.5585020939052	1176.363783754696	1819.005486813908	3522.7470164664105	3923.728390433703	0.7549922711614144	2285.174651109185	5155.820157608013	3646.334021762325	432.0543591478874	-6.0423310632363565	56.356930354808746	0.490555911511556	3625.0	3718.75	3781.25	0.126859899493838	0.0328747656175195	0.3125421939659906	8.619894472812655	0.8000335507326742	pre	a
bird1	a_pre	1200.207033919508	0.0220549035964512	1237.6628771573355	1155.1180640651935	1575.734454212812	3553.1439136231106	3783.125894514072	0.8241715822934313	2514.6737390419576	5490.808940078691	3597.1959518869226	382.64983177149344	-6.856094089398683	73.24614282743629	0.4166388349346954	3593.75	3625.0	3687.5	0.128208182186942	0.0324720130190425	0.2070053944949806	8.818050445748794	0.7947138538373132	pre	a
bird1	a_pre	1214.98385848067	0.0128438073778837	1241.8623793653562	1181.0013665477993	1637.42403318109	3501.1269305438173	3759.78733545573	0.8187618620659309	2321.0987696417133	5240.971043162683	3594.698034907707	380.44217810101657	-7.55722461434787	73.2535108769793	0.4458445914150805	3562.5	3625.0	3687.5	0.1221533001582584	0.0294901955110629	0.2629086433525826	9.458051369499792	0.7914066287329783	pre	a
bird1	a_pre	1206.0969957913242	0.0197315552555687	1248.491152021908	1178.4676669742985	2097.9803694767315	3491.4591575937734	3890.496076979037	0.8731879017872562	2689.030234198037	6821.452627527738	3579.458295512921	364.4776941081725	-7.34285666207019	76.82536318769938	0.4598939755869856	3531.25	3562.5	3718.75	0.1232101245268757	0.0292195759180439	0.5651913869500549	10.305167064273672	0.7850594148022244	pre	a
bird1	a_pre	1218.1171016943356	0.0096461691150577	1244.4382627130954	1198.9764937829457	1701.5707502696707	3579.357300373153	3855.543110491681	0.8435239151645878	2536.74152161278	6022.122720857995	3626.159714493549	373.0390557538119	-7.448024648580638	77.35837136203332	0.435553296960211	3593.75	3656.25	3718.75	0.1238639884809377	0.0301323702772266	0.4117087099489041	9.667251627695938	0.7892031832991827	pre	a
bird1	a_pre	1218.171726340851	0.0187618110262315	1271.462153430307	1187.2775201904533	1966.9279638852915	3571.1200638619266	4031.732723366538	0.7692538999865868	2365.635733149502	5519.465886380974	3666.488837279312	453.3841414089197	-6.041311808380907	52.79569789709375	0.4969898518633435	3625.0	3750.0	3812.5	0.1313509756801121	0.033590975191915	0.1964445896956403	8.63719629157803	0.8003145791074872	pre	a
bird1	a_pre	1236.8373437101911	0.0116191627107378	1262.7610271440872	1199.176753596562	1798.2294359274197	3507.232652370647	3824.836938710805	0.8423330995260786	3136.356627113414	7096.031815563366	3675.451838714542	345.4085265966493	-7.848464189471279	85.64454230891799	0.4672993032325246	3656.25	3718.75	3781.25	0.1310705059223004	0.0302797029239652	0.1534926714961294	10.07099297198728	0.7855165452019525	pre	a
bird1	a_pre	1143.7689286973794	0.1115553803751001	1216.9526940845103	714.7589321332821	1883.8212137412092	3568.233460853357	3937.2958894618814	0.8471449530779962	3022.6492344059197	7731.588362405955	3584.541380435729	327.85529486415345	-8.564766796239095	100.849998235057	0.3981648664147851	3562.5	3593.75	3656.25	0.1243476077158931	0.0291636411232821	0.6387985952913892	10.700350198310993	0.7807446552117676	pre	a
bird1	a_pre	1197.9199659865635	0.0103783103903399	1217.8668931110217	1183.1832444958156	2050.3418497142297	3556.8529144578347	3961.6480708722174	0.9062109973115016	3862.1010441766766	9933.303149212908	3575.607580446286	265.1629291261031	-10.00656823781994	147.19695539426314	0.3966865224767141	3531.25	3562.5	3625.0	0.123575950338042	0.0265194788501166	0.6788239237460927	12.198497462367673	0.7683665801101855	pre	a
bird1	a_pre	1195.7032429805638	0.0771781560184946	1255.169545366782	940.3070288212072	2042.648362295854	3588.600884507101	4075.003269783855	0.8904682363426626	2978.664562307972	7594.921298562715	3646.0174854846287	348.2465304658442	-8.218196715385421	91.5728373326898	0.4263281456864909	3593.75	3687.5	3750.0	0.126816759675712	0.0285356806219047	0.3328126056613429	10.718204054146216	0.7827105707051635	pre	a
bird1	a_pre	1199.6610323140503	0.0168653622967183	1249.2059877260551	1177.9952745040289	1903.3782111908256	3536.30556041157	3893.520371911841	0.8340485618324381	2095.649815415949	5496.223808437539	3547.036778814724	500.3564714219709	-5.811585686275781	42.79398487208738	0.4591529122607781	3531.25	3562.5	3687.5	0.127551999090307	0.0330777043880977	0.3367915166834461	8.662905780622362	0.7995302662975949	pre	a
bird1	a_pre	1217.3385660276435	0.0220186493759164	1257.3719230907268	1172.2689764237336	2037.894430612911	3540.115710673884	3997.990026869288	0.7508106264306144	2342.87845220294	5931.40114705268	3580.722868926969	456.3435328871304	-5.793508209551918	48.11680065028601	0.4928984195598654	3500.0	3625.0	3750.0	0.1273238122616026	0.0318202977999859	0.3574536099992467	9.165988293350098	0.7980324259228924	pre	a
bird1	a_pre	1138.7107035814763	0.1310341275563768	1247.548576530861	717.8925843634397	2080.423805039361	3488.100379808959	4106.133589602352	0.7202141771898201	1354.9446532810528	3377.2371285907084	3464.568757506307	694.5261904898516	-3.969423073268466	21.470518998331716	0.5175541757885747	3500.0	3562.5	3718.75	0.1284558278066457	0.0385358103533999	0.232868543546778	6.621730361492595	0.8293311712017354	pre	a
bird1	a_pre	1194.4510186383015	0.0041017019995884	1206.4683834953698	1185.7110076176166	2046.2195851266629	3559.131579488077	3844.6743015767306	0.939582398756038	4258.1020619683095	10831.792336201272	3570.881834325356	226.10621623525967	-13.61246239142971	224.98114891962533	0.2994033907718109	3562.5	3593.75	3625.0	0.1261192238912278	0.0261049302887732	0.4570708476682495	12.416687991217778	0.7632135351926405	pre	a
bird1	a_pre	1178.9650031835222	0.0216554821749138	1218.023583116923	1125.7674483302117	2115.0439724601715	3511.801154778651	3965.837079146196	0.8511781159242988	1970.6015082923084	4670.141291516534	3498.9981417141007	484.3434296900933	-5.89352027708372	45.43995903653745	0.4391674158597354	3468.75	3500.0	3656.25	0.1271903969082716	0.0339316411908894	0.2722188947606977	8.133568598217957	0.8086648615110829	pre	a
bird1	a_pre	1121.2519431847572	0.1544529132564716	1209.8099048512852	723.6350169065141	1975.789760648135	3561.433188468183	3946.160919561084	0.9238203984960702	4587.133146538272	11631.104621341468	3583.6248503100924	225.63065951094356	-12.38681328349664	209.04072135704732	0.3429954853812369	3562.5	3593.75	3625.0	0.1243602948791386	0.0254018851117041	0.6002880849824666	12.876688813973296	0.763081137572205	pre	a
bird1	a_pre	1155.8292169329704	0.1232502830979375	1266.5878997002012	940.553184163976	2083.969166786727	3609.142749136581	3942.2371384651833	0.8445698520744777	2773.24870406748	6163.044450405459	3697.691144720011	374.0734068854176	-8.167692889277776	82.43251490459252	0.4418545230318271	3656.25	3750.0	3781.25	0.1281619160327777	0.0323611086285641	0.4545981806556073	9.207706993638372	0.7968601538225791	pre	a
bird1	a_pre	1120.130325356166	0.1681588741739247	1231.8894180051452	603.8244084225176	2102.52423476686	3605.844504157292	3855.6602313125154	0.9276266662089478	3426.046952622943	8675.479883273283	3620.9194963955774	300.82918196164985	-10.143716666736186	128.15976791221368	0.3473408527627722	3625.0	3656.25	3687.5	0.1244925011514774	0.0276910042056338	0.5651604607648543	11.333782560664268	0.7759846507993996	pre	a
bird1	a_pre	1120.554444500957	0.1372779670399749	1264.1473799770736	934.5182149943269	2076.6930718824024	3609.025091135989	4002.893769801525	0.9022029753231684	4780.970676676846	11896.619341107458	3742.041907743485	222.94475547909408	-10.53332544727262	217.3197233580632	0.3558435848791669	3718.75	3750.0	3781.25	0.1258432812653239	0.0244986801389952	0.3702397542091568	13.139017812140528	0.7612106090672015	pre	a
bird1	a_pre	1189.9596726840498	0.0053767444617293	1204.9182418567975	1174.7933280257778	2112.052335226292	3562.272365160565	4075.470782483103	0.9055351951602224	2818.1352735615988	6936.825268307606	3553.062394872809	361.6592397607363	-8.054729741272675	85.16335161308395	0.3369644522633865	3562.5	3593.75	3625.0	0.1280249907333739	0.0313760739995729	0.4831567705280899	9.773823233828184	0.7862098729325574	pre	a
bird1	a_pre	1212.751767905941	0.023167293769417	1246.9592262525296	1177.5011227631496	1956.4316774367269	3504.349731987386	3890.547165429937	0.8490862368822966	2679.4151408212165	6829.467970049059	3576.1484231550144	381.0372489043342	-7.006138781556467	69.54783055603745	0.439969901257036	3531.25	3593.75	3718.75	0.1252668718193711	0.0291782044827548	0.3789983914851593	10.269842026423657	0.7846155254157097	pre	a
bird1	a_pre	1217.1224433278062	0.0126247787020854	1232.8249974055122	1191.2825694869446	1809.7958698234524	3556.555774468361	3910.2907543582296	0.8441796635505752	2735.828559573933	6933.261040801011	3623.282035003512	401.41662012384114	-7.067526029497427	66.6038633435936	0.4629736762850986	3562.5	3656.25	3750.0	0.1308180476630898	0.0318719519416406	0.343293103741372	9.625838956442324	0.786902310363117	pre	a
bird1	a_pre	1087.8796920967084	0.185096209455011	1239.9907822070077	710.6124652822386	2003.821705279538	3533.244647471082	3944.188492286605	0.8309275152627079	2164.7559539031627	5668.940333532124	3530.335701745719	481.9055119195944	-5.772040081988577	45.46730122709331	0.3971186810132511	3562.5	3593.75	3625.0	0.127130788386471	0.0329281333368918	0.4520864905380103	8.866230178721656	0.7982301214936585	pre	a
bird1	a_pre	949.1413682947176	0.256602869808653	1204.3439140971298	602.4462045124815	2078.420336573043	3495.648290476758	3969.038621012086	0.9066924636127718	2838.553191599329	7400.341868503607	3562.137342069388	345.73728330444084	-8.580750193069255	94.32526148557388	0.3016584864965868	3562.5	3593.75	3625.0	0.1267450685450631	0.029635903227705	0.4405281674643785	10.37939140927919	0.7815619078011299	pre	a
bird1	a_pre	1128.166965914668	0.1341849164376732	1249.3905280423055	915.114566594832	1991.4702650666904	3555.2991670001334	4125.118583370342	0.9540473545982986	3395.5127060022824	8568.049984878118	3652.79261278011	323.96778455830054	-9.103247889395943	110.91244716349507	0.3226571048422151	3656.25	3687.5	3718.75	0.1296439398438496	0.0281450974735118	0.2769969429724518	11.12032519495819	0.7811203613516915	pre	a
bird1	a_pre	1110.1119683818465	0.1764260309569413	1237.1072142987182	730.4834317058189	1989.7211039502583	3502.157085829229	3922.388690762272	0.8671968027759362	2762.8160428256588	6449.70703294293	3610.644660931698	397.9474846029274	-7.364611340146871	68.08031553836128	0.4185622378497632	3593.75	3656.25	3718.75	0.1303629060417488	0.0317151520488617	0.2820948833226509	9.469910826241682	0.7935793939855084	pre	a
bird1	a_pre	1218.6816776149408	0.0124900492807177	1237.536339897074	1198.4391141267806	1924.690802985467	3595.4189079104963	3968.988296428744	0.8187515327260139	1695.1995256395917	3889.799139621792	3589.366025832722	629.158258429925	-4.843112540085858	28.85200528110977	0.4788226190344593	3593.75	3656.25	3812.5	0.1306783518338732	0.0379022566694601	0.2196160862502205	6.980590006715247	0.8239676297047701	pre	a
bird1	a_pre	1111.8640584356408	0.1810275159891105	1242.7587592934583	581.9713548270287	2011.337455484021	3530.819762923505	3923.27731020302	0.8728246007977102	3111.9711381363213	7925.922292060881	3544.418563190386	322.9137978137705	-8.62469719888146	99.13348165124232	0.4189401570201888	3500.0	3562.5	3593.75	0.1261814201670708	0.0282557972625085	0.3968950143867937	10.927379658558188	0.7791557224863441	pre	a
bird1	a_pre	1195.141545666315	0.0070514514070389	1208.0727819914491	1183.4766835534297	1928.0095199730329	3557.9314404130155	3893.646901917878	0.9255151582981612	3343.3997327189422	8699.277447250717	3557.479868150212	299.09883502541663	-9.13997605812794	126.83336789514254	0.2779588895410718	3562.5	3593.75	3625.0	0.1259642852614791	0.0282553126516371	0.5258085083765007	11.22228787057323	0.7750035064841161	pre	a
bird1	c_pos	955.1554924754124	0.307157624841058	1361.729975460998	550.6811851484639	1916.8257922094888	3647.331228800425	5088.741025380666	0.6466871236520605	567.0065032661316	1260.1499251781352	4631.098278554478	2750.018991882853	-0.8202800702959426	1.933392683856748	0.6006785282087089	2062.5	6500.0	6593.75	0.1297803669599694	0.0513045583835768	0.1597370218865263	3.825884763444912	0.9200736494289832	pos	c
bird1	c_pos	1166.609681737909	0.1272634028953027	1316.8645417754287	678.8788471181427	1795.638277079795	3590.748696775629	5205.327070265526	0.4512477342883907	425.8632615414456	832.9538950554244	3609.12038381911	3014.369856852855	-0.1631597319971807	1.198379205557743	0.6317995485586483	31.25	4375.0	6531.25	0.1338861835240031	0.0569921003132405	0.0287079779645923	3.2135539021124164	0.9470570201674732	pos	c
bird1	c_pos	1094.7338875930925	0.1080633987681703	1159.7798037112575	580.7603545660152	1956.520434795912	3400.598007623957	5324.281229645609	0.5961391160095885	630.721232683283	1336.8452870915812	4876.64742799127	2632.490276267205	-0.9433246518550228	2.241099492960159	0.6493050957858305	3312.5	6562.5	6781.25	0.1330893024601938	0.0518129586676577	0.1531200913546941	3.899656470219216	0.9205939476141164	pos	c
bird1	c_pos	1219.737021918643	0.1120742733177915	1353.8888561615584	729.9728132005956	1762.7973058823875	3785.608862111047	5132.293272693433	0.5539442103648102	342.295087822962	600.6123201472712	2175.745673531645	2574.5188814576736	0.6885713931737094	1.9903554729424395	0.5830726893245151	0.0	31.25	3875.0	0.1307626319890633	0.0588686172398675	0.0598838976917514	2.917643104793612	0.960398110288674	pos	c
bird1	c_pos	1062.5117342986812	0.1100027489250477	1209.3147938990842	840.8268476577027	1887.9374849380551	3470.5044327476858	5126.584245905008	0.6294603104655525	718.2060691257876	1557.7175575196625	5218.768642627505	2577.9824405260238	-1.1588371115586265	2.6541570814952498	0.6212352115089215	3437.5	6750.0	6843.75	0.1309959866086207	0.0485186107607716	0.2043125408894204	4.30091791199856	0.9072993698954857	pos	c
bird1	c_pos	1075.7954216923654	0.2050781820599173	1332.1825124279535	402.807062441235	2067.824268836433	3531.80151687933	5025.722679493582	0.7442692609703959	2086.446629830244	4625.374298146889	5933.393629950386	1913.751819846952	-1.1989313608054504	3.2536612183351536	0.6039341314216105	3625.0	7000.0	7281.25	0.1304788672456068	0.0363342588616197	0.4978950792449838	7.481156134492753	0.8367435288921892	pos	c
bird1	c_pos	1095.517526723348	0.0717259872991012	1338.8456132607885	818.1140700466005	2088.333923611392	3366.8345387522777	5035.044792109075	0.6523445274214216	1377.8725813500257	3167.355073478528	5434.295845430681	1946.1485176083283	-1.2370804995943157	3.4193129895066816	0.641054330535044	3406.25	6500.0	6687.5	0.1284040485477828	0.0404827422362929	0.4953600567248973	6.073338643450744	0.8617501940180124	pos	c
bird1	c_pos	1098.7789078388826	0.200950186601827	1375.2049041673874	812.183290578606	1828.4004999687147	3670.3921984992	5263.382264536351	0.5898650824754511	592.8361722812599	1303.973616343103	4884.145646724996	2652.277452050652	-1.0608894632673576	2.3543182519094765	0.6204607605424499	3250.0	6468.75	6625.0	0.1298522875090567	0.0498230617248506	0.0992404967973699	3.994216303963118	0.9132380235962876	pos	c
bird1	c_pos	1109.1239888342295	0.1166754772801626	1320.0272749674848	697.5098109045325	1845.14183885546	3528.038499915856	5108.460454163245	0.7304982218213982	1424.4029187231567	3266.465522418579	5689.330037871157	2040.3739963251323	-1.2865360470634546	3.4484927000947434	0.5793222851729052	3593.75	6937.5	6968.75	0.1299089634323373	0.0404564215790679	0.4457825543320868	6.13395715159328	0.8603168448329477	pos	c
bird1	c_pos	957.8876599193874	0.2772405040719622	1374.125615356375	565.6313241363475	1933.0126461349053	3626.878224278929	4934.003978399719	0.5942256308939282	523.1718718575133	1113.3102046904187	3713.7011905169966	2630.0952729787537	-0.0918823636044801	1.7448911744513982	0.6831904408615793	1250.0	3406.25	6687.5	0.1303472922567781	0.0525243304227887	0.1510770084035105	3.677479392677958	0.9267369214381184	pos	c
bird1	c_pos	1066.8932952598495	0.24881229401546	1392.2576887477294	499.4308383768944	1827.076615175771	3435.557170935058	4967.20954614034	0.7878833907968205	1915.2624878121312	4394.764625847154	5892.115824936045	1821.8531051802936	-1.407806637856809	3.841744208712235	0.5256317487541445	3500.0	6906.25	7000.0	0.1308035893791759	0.0369846080000864	0.4907683587937313	7.364465641486479	0.836883353072056	pos	c
bird1	c_pos	970.1399881789702	0.2405104024536972	1167.9058387592304	561.4620266890179	1661.4293618478675	3471.922625953317	5076.263899857685	0.5271643314941453	493.7534353565015	1034.7783279180042	4639.7722266596975	2938.8426939976184	-0.7986032861004297	1.7938370651302156	0.5978387918857352	31.25	6531.25	6718.75	0.1307551779147335	0.0533294495578565	0.0963052081714162	3.5631959524081718	0.9303881141446184	pos	c
bird1	c_pos	966.9903557946006	0.2098554434978134	1200.4845953167676	497.542064713185	2114.6629155635183	3496.5291071134693	5163.5324027291135	0.7087416930800347	592.5871687848329	1177.4033890560224	4008.4731960531417	2514.0942068837185	-0.2342522690668179	1.8915490640716195	0.6017168031515493	3406.25	3468.75	6843.75	0.1325970697627428	0.0524872725281558	0.1414894170814025	3.7787160048761854	0.9252400058494608	pos	c
bird1	c_pos	991.4237691520544	0.2112530330920044	1477.9579338225462	681.1554029894592	1718.6473405278684	3418.918522868513	5140.792289551765	0.6997749410192058	949.8893993909268	2292.3134996335325	5478.788478835495	2104.526560120616	-1.4817720934553291	3.9249461799655134	0.5713721405429277	3437.5	6656.25	6718.75	0.1321352189569631	0.0443777204407863	0.1727557950390219	5.181307762653538	0.8745061512176525	pos	c
bird1	c_pos	1113.2773302633864	0.1759223449801075	1438.099741161317	483.0844929504992	1779.3346783240747	3472.071961524356	5147.909155939395	0.6985025981488887	834.0418565453674	1896.3878608048271	5455.319526165762	2273.034826379006	-1.555728977041271	3.8750365224744017	0.5619262555875838	6000.0	6625.0	6718.75	0.1292226155635999	0.0464899624399505	0.2971461728871609	4.69603168569061	0.8917792014999326	pos	c
bird1	c_pos	941.6002160323736	0.3343808196817882	1413.5275515813044	365.09255952425815	1763.7625880812222	3327.224370043672	5259.186422691125	0.7420706250547554	1245.9005990981789	2820.9987050104805	5538.9497699419	1983.2359815411069	-1.4588298930177612	3.920492640408256	0.5003731640294471	3375.0	6656.25	6687.5	0.1292724655592457	0.0425015703532027	0.4933510518300886	5.730241186241933	0.8674926223005195	pos	c
bird1	c_pos	1104.769966948849	0.141619314326148	1467.2504839408523	825.3805442348214	1782.3898787997173	3375.3017953507424	5094.609657872834	0.7025607418414094	985.3662053138912	2258.215993343724	5432.561096213887	2246.7722499052898	-1.3469902154360844	3.3590707762675915	0.606767299503134	3406.25	6718.75	6812.5	0.1310583113266658	0.0455823935801155	0.3632425907596591	5.009807015219576	0.8845773711191427	pos	c
bird1	c_pos	1107.5479965842624	0.2037462458726743	1497.1807062019568	744.4198019543292	1955.2331919989283	3788.2521301961383	5261.127418632944	0.6075888808163573	534.7343861893754	1087.5769458126672	4007.543974811912	2742.261023537123	-0.3545239414865153	1.512770293134912	0.6683881493417727	1406.25	3750.0	6531.25	0.1304052802283948	0.0525546437583884	0.1488789580208543	3.658659238579324	0.9287041738595414	pos	c
bird1	c_pos	939.4355475249477	0.3168462816573767	1446.5570903597595	646.3065394076377	1849.6258343171005	3558.2505154980054	5307.432671182576	0.6218199996329163	464.4338514148205	963.9654996025764	3392.611635674188	2573.5195321789583	-0.0898031925742949	1.5945822331096875	0.6009297581678791	31.25	3250.0	6218.75	0.1312969368855602	0.0556540933509197	0.1371714606749124	3.344620295991473	0.9394250394912412	pos	c
bird1	c_pos	907.7113511880708	0.1610837588467196	1133.4914354373552	678.9019353617047	2297.266361770517	3461.127291882116	5240.4599531184085	0.7413015186522568	558.5006462849304	1236.469722932592	3106.961855323677	1958.9676212314528	0.0448919249564639	2.8830107043892257	0.4949470420317108	3218.75	3375.0	3406.25	0.1312755781346594	0.052265030111737	0.1627078840554622	3.7798923497028856	0.9227436439061116	pos	c
bird1	c_pos	1172.833968616732	0.1223120339457004	1426.5089119857007	843.2759883983585	1824.69772862431	3477.136840429176	4971.410179238235	0.7160532758177739	1056.7000871480195	2400.156831145164	5861.286816670901	2157.63719623923	-1.8202349668766016	4.787646544505154	0.5877584270605977	6718.75	6781.25	6906.25	0.1296748568461532	0.0440252255319851	0.3679621853187805	5.211537319194823	0.8790743579643724	pos	c
bird1	c_pos	1199.0266150030463	0.0963196808212013	1497.6761381302774	1134.3841737533503	1630.9600599896305	3461.1187345932967	5159.372608492609	0.5184511427934534	631.2044098596856	1320.416924336194	4610.174431316061	2727.780003852667	-0.6304654320732185	1.8198663264746475	0.6560335541254049	3093.75	6718.75	6812.5	0.1352845660710627	0.0539469929605892	0.1520909415949546	3.7373560543040423	0.9249081309398391	pos	c
bird1	c_pos	976.6555362818086	0.3708694229274858	1394.0692896689025	454.5625097929105	1886.1251621484269	3607.640213186529	5243.637287749889	0.6038766145952051	934.3086598273164	2134.69509717404	5390.03808917955	2077.9711110122025	-1.698941985110802	4.439079872205136	0.5741310737965197	6000.0	6406.25	6468.75	0.1344494105423168	0.0470294404279184	0.1706516112647266	4.812290469604811	0.8858920983213381	pos	c
bird1	c_pos	1049.2321242113671	0.1867452289181341	1396.6202065476168	791.0040398918148	1819.2752552892048	3480.233248841391	5134.419333800067	0.5472690403030839	864.4543691956596	1991.472400794792	5299.008383435253	2152.963820864068	-1.453851401809769	3.762032165242335	0.6900853727869565	3562.5	6437.5	6625.0	0.1307471329493763	0.046943723471671	0.2766201337429421	4.696480182867105	0.8888658461313984	pos	c
bird1	c_pos	1175.875957542489	0.0798212900615215	1395.3469840070122	1097.054703955357	1919.3854013919904	3426.7224239570696	5034.232270014549	0.6938721088649993	1144.9614973167722	2596.9295725510515	5691.69024127071	2009.8220146374224	-1.658271109046722	4.541536982273635	0.6374120204646818	6375.0	6562.5	6812.5	0.1295290419678825	0.0433021492649031	0.4526383561984451	5.481823991451448	0.8744241120808084	pos	c
bird1	c_pos	1108.631360204786	0.1742311234186819	1441.7286632330615	483.1379257507936	1972.1514692999808	3326.615860405502	5085.582513595719	0.7221358551606492	1465.2165640653757	3533.501853973184	5938.950755733267	1647.121009460668	-2.3812499293626272	7.731471605599267	0.552442654907863	6343.75	6500.0	6718.75	0.1270079994057927	0.0399519450663282	0.6365063337501832	6.4347202525437055	0.8518056442792561	pos	c
bird1	c_pos	953.289459619436	0.196676159729812	1138.5346411256514	678.1126864837	2304.0012532475016	3462.570171922012	5127.1060519497805	0.7494523639326902	764.5761158203862	1683.8949336564342	4614.857619868179	2329.898583798852	-0.5551828314283623	2.1900464680253444	0.5176163257648567	3375.0	3437.5	6843.75	0.1306735594542711	0.0479359197788538	0.2121838712991998	4.4505297654107	0.898879542519053	pos	c
bird1	c_pos	1067.3063225043145	0.1936383286950696	1431.1607303417322	808.930389033403	1964.882654632914	3724.890654772384	5308.390884238855	0.5628625070399468	672.3227952640731	1458.423248084299	4645.868083582219	2486.232052360676	-0.7743043090468711	2.137672951319306	0.6657434784635496	3281.25	6312.5	6656.25	0.1336030595604571	0.051250902481454	0.136853081975329	4.006532041810123	0.9141781163223656	pos	c
bird1	c_pos	1129.626323035282	0.1663596852647738	1419.44270817955	704.2609654874449	1993.6488883033287	3443.656224947243	5097.402732248258	0.7036318736514146	1000.6839884097536	2113.863020281767	5649.389837149706	2119.509779191461	-1.5728321183248384	4.13890954305293	0.6238617657194393	4906.25	6687.5	6937.5	0.1295311818515055	0.0439370985765903	0.3024469727963507	5.154400232652467	0.8806254401588257	pos	c
bird1	c_pos	1168.0964192153542	0.0670346332973043	1381.665302059197	980.2497306106848	1913.6172155881277	3507.736174376664	5181.575001526502	0.6572288634672888	805.0499456866862	1576.8365090452537	5007.671604352181	2514.4464408501326	-0.8579700721242772	2.248584975224095	0.672076499517202	3437.5	6718.75	7000.0	0.1323709811732529	0.0481247559823562	0.1825839173285859	4.395944893549384	0.9066091034508308	pos	c
bird1	c_pos	1163.0663196502603	0.0888990001404227	1489.4890646102674	1075.5613316656204	2001.2091546910376	3742.059990261827	5105.659734866339	0.5616891205652387	478.125756851143	859.6374492199901	3891.026579542836	2887.6620657693597	-0.2308388239669512	1.4268089865446416	0.6852762517349033	31.25	3593.75	6750.0	0.1284731108468914	0.0528442217505536	0.1037741435193223	3.4911092025024786	0.935714282316634	pos	c
bird1	c_pos	1161.8128130506475	0.0912298454651748	1419.1500395283235	842.1550146621404	1982.92414377346	3481.461196486913	5091.891321126572	0.7041820157004374	812.0251209933471	1677.4863935050532	4673.706438046968	2358.61819774922	-0.6884813175994249	2.151169759765298	0.6570979002148422	3312.5	6531.25	6625.0	0.1300889140928913	0.0477964328644088	0.2911128093740368	4.455464633299811	0.9007010684023745	pos	c
bird1	c_pos	1095.2118579765336	0.2231709344454197	1497.5026921643614	827.9353174165175	1521.0557218641934	3421.460357706132	5261.753148065389	0.6017358602218176	674.5771116942323	1448.4540619400093	4658.065768561585	2650.992568326826	-0.7015832187546887	1.920141481266909	0.6474197914066502	3250.0	6531.25	6781.25	0.1363492026128135	0.0530345602516327	0.1201698394987373	3.888443892296253	0.9194149709099644	pos	c
bird1	c_pos	1179.4093501639045	0.054901473207577	1419.7588623461795	1131.6553006903878	1903.6368628477	3406.8512331609872	5071.702902196086	0.6443001342969122	1061.2170782486476	2277.038914088764	5619.141133831087	2232.0617465591863	-1.3648421788025795	3.405950817857353	0.6216580168100786	3562.5	6843.75	7031.25	0.13141165817824	0.0446107049090567	0.3324142047886413	5.1699666255902414	0.8812426616987826	pos	c
bird1	c_pos	979.043752816312	0.2008818978011267	1358.0952794293382	658.4842798319501	1594.3011025666865	3649.853898769243	5239.215681951174	0.5595843817803893	407.3537314416291	757.9305942180954	3252.593473432231	3110.509910229683	0.1791945834013061	1.2639465687475218	0.6189375334410288	31.25	2812.5	7031.25	0.1361565211685588	0.0596589342539513	0.0320890321451146	3.0373370700737583	0.9561168600350978	pos	c
bird1	c_pos	1211.3364706392908	0.0914894096688578	1428.5284277188869	1130.9188167939687	1650.8442044728486	3401.6587542892084	5039.3265082261	0.5721633226567414	703.7762731934101	1598.9298783337483	5360.733369878625	2528.7705811998667	-1.3114151478503404	3.021943109237716	0.5994437220251747	3468.75	6781.25	6843.75	0.1320744430080843	0.0473512405182861	0.0277087329752293	4.428584364370068	0.8988421122734123	pos	c
bird1	c_pos	1081.906361219335	0.2174530948544933	1431.8519373640158	677.9551078691736	1823.547672468845	3379.395514186332	4865.768108891132	0.6329525686820074	1400.1845641568916	3501.831639705163	6162.700528437967	1696.7997546367008	-2.497644111075567	8.108410604516115	0.4479991922231504	6750.0	6812.5	6843.75	0.1240829271634138	0.0396784403771784	0.6760123133407361	6.415398734855642	0.8460336156248117	pos	c
bird1	c_pos	1112.6528356587737	0.0960898238904548	1330.1883521013604	841.9874384890401	1889.4786179678288	3390.2728207330265	5088.956247385965	0.6426189160953103	615.6259605639623	1302.20527563343	4793.381688654017	2829.899962446486	-0.8076083295269741	1.9217054401585116	0.6242038140875455	2906.25	6750.0	6875.0	0.1356158635439336	0.0545649386856369	0.0854068737089046	3.6439815879246287	0.9275795124212703	pos	c
bird1	c_pos	1182.3869508911878	0.0877337772579601	1352.2975018894233	491.9190147606413	1824.2397257850416	3512.447588913368	5117.253665998145	0.6798304395837742	693.283052093445	1522.712061635144	4927.7867422276095	2693.25481329635	-0.8398882517867525	2.0646877020870464	0.618683908318528	3406.25	6843.75	6906.25	0.132969529538963	0.0498887984697763	0.1437797996650992	4.150674631910301	0.9119382516461	pos	c
bird1	c_pos	1144.4420540895676	0.1193993384315655	1344.597753594882	913.784061778196	1686.7773852870032	3500.0161507096927	5087.638253594349	0.5549640006469425	678.4005797901466	1570.8447107993286	5526.280403656029	2494.89976237002	-1.5721320749969487	3.699894599750177	0.5786646604487558	6343.75	6718.75	6812.5	0.1282094847028956	0.0480254760987473	0.2245332317195294	4.313297512153655	0.8996196620636814	pos	c
bird1	c_pre	1112.4760529737794	0.1343503298503828	1415.8037466998876	872.443777218429	1988.328092631557	3587.436821530371	5003.287141360869	0.5970456429319001	875.3726537696892	2087.7125014369994	5858.677063386165	2061.671548629431	-1.9523203649871832	5.455405572469165	0.5251687703962156	6687.5	6718.75	6812.5	0.1239412263106343	0.0395960988686744	0.1446043666945851	5.6889973445827895	0.8567397892723134	pre	c
bird1	c_pre	1091.1403382226008	0.2031192815227996	1480.4309554696742	415.990728035512	1968.612739167725	3628.457221833478	5273.957272900186	0.5492490812244987	588.3071738901848	1069.1844302701638	4247.316342322566	2564.483801235532	-0.501081709897003	1.7642983891837418	0.7285206298218196	2437.5	5437.5	6625.0	0.1285282926316353	0.0489875431943027	0.0262532491814462	3.920443894084205	0.9191921134848892	pre	c
bird1	c_pre	1100.1709373926587	0.1436791411154557	1178.1849696800014	701.4606157661948	2111.448524925749	3454.7328540616204	4956.23827306817	0.67616292464017	1561.5677865569908	3707.166595129879	6234.127095094983	1615.1432049459572	-2.364405333556874	7.841010933407122	0.5004575434815695	6812.5	6843.75	6906.25	0.1304473777209177	0.0383920739127598	0.3644656689350883	6.802661264231095	0.8414991660392648	pre	c
bird1	c_pre	1149.63039221366	0.010740121840595	1172.7278574965665	1129.5460646388187	2113.3849116863053	3364.595799325225	5048.991007726919	0.5575496215659055	1299.413424981033	3098.876868761321	6023.585708527457	1808.2125709826007	-2.091831550468586	6.250902272329376	0.5354992514317852	6750.0	6781.25	6843.75	0.1281980378050864	0.0388503294418194	0.3316376152166242	6.343692846160224	0.8523485974286421	pre	c
bird1	c_pre	910.4873390746692	0.2905574822914656	1151.801053861215	490.0910291305055	1966.5570788542384	3383.9854615607505	4583.051035281837	0.663443803610223	1299.7391900022988	3128.4253565774743	6004.375288014654	1707.1809874882422	-2.0245121499744614	6.184812193207418	0.4711699959775243	6718.75	6781.25	6812.5	0.1240358862912263	0.0353973884294467	0.2630847664866446	7.00689046824626	0.8350522136195638	pre	c
bird1	c_pre	1072.0001834441614	0.1626732627630365	1163.3930459979183	688.1953448803405	2196.7254376614187	3423.456232271123	4869.279186603946	0.7020276498172967	1583.1041270583069	3688.8519254830208	5913.126515016497	1764.1972021442498	-1.6557444438181004	4.735058702826049	0.5194628968660369	6656.25	6843.75	6875.0	0.1272837171740087	0.0365552810960861	0.4026421089152846	7.054575809052138	0.8400027717026085	pre	c
bird1	c_pre	1110.3922730235288	0.2116806725067146	1452.459235366055	581.1625874692568	1974.46083127112	3587.1523416367727	4958.069596287412	0.540110216208006	862.0068510625076	1994.45025803443	5996.517882796619	2120.460216513222	-1.934487415935032	5.372780485236243	0.5248711738566111	6843.75	7000.0	7062.5	0.1242171895721816	0.0393834045590789	0.0641650748110982	5.650787196818886	0.857567044019869	pre	c
bird1	c_pre	1174.4068990304904	0.1292127350918284	1499.2909991148051	701.1268904408977	2183.404352770434	3572.682130586746	5100.746752057548	0.4906395018261245	848.1772018646365	1883.3332876592767	5540.833426417658	2180.839764744986	-1.4698329423886922	3.863793470863323	0.6298376948598164	3593.75	6750.0	6843.75	0.1233128060427685	0.0402600638303424	0.1718632084726789	5.438647659503482	0.8677750806221124	pre	c
bird1	c_pre	1114.663201106538	0.146425234438071	1269.971664855645	497.0717505586367	1972.0702678535288	3363.234796684277	4931.024806319275	0.648566948720021	1435.552879377455	3449.002508142212	6122.933127815238	1674.6503674881017	-2.380771332318856	7.607907198557389	0.5545055924852943	6687.5	6750.0	6843.75	0.1262311599840392	0.0357727983463247	0.2980291242910641	7.053805839547538	0.8384659715473353	pre	c
bird1	c_pre	1006.7580592414412	0.2529592853454292	1156.7058431194305	488.2283846797339	2034.9300756450189	3507.9830760098125	5126.477505122234	0.5499686115319046	1174.539585325525	2830.173086623138	6214.593121797845	1640.981582393392	-2.7715809350006686	9.75309923607236	0.5029782354929215	6718.75	6781.25	6843.75	0.1210725058553724	0.0358291271062614	0.3274785465021308	6.747164900821578	0.8359047527164917	pre	c
bird1	c_pre	1048.9581817190096	0.2568635744783143	1263.8314401527325	489.0235254525481	2078.8196482523967	3430.990661384696	5142.1946420372005	0.573642864269026	1044.4183133026136	2472.4740469619665	5873.328084928851	1941.0064789844548	-1.966337327168188	5.627481552214643	0.5010726855106146	6718.75	6750.0	6781.25	0.1265464264233525	0.0398835508568289	0.2298278948266856	5.874681399469449	0.8574008661876978	pre	c
bird1	c_pre	1031.3111538476123	0.2576782912226909	1383.32224778429	481.89662044127806	1965.689231736167	3421.616587525676	5073.068645354559	0.5285561564371081	968.0190070669242	2307.5899741433886	6007.619495592051	1881.133264660008	-2.275007518487776	6.927119158949304	0.5393143902959109	6687.5	6718.75	6781.25	0.1254446458220892	0.0395532515933733	0.1821828114374027	5.83521425397102	0.8566521623430233	pre	c
bird1	c_pre	1050.725077030938	0.1627986641421039	1168.2627649216731	479.0530127083732	2103.998544548825	3366.9784713809067	5009.5520759629735	0.6359170653356666	1173.124369873363	2709.066772375941	5493.2159113898815	2031.814354246823	-1.2740605633150577	3.3977222559168743	0.5572842193353489	3406.25	6718.75	6750.0	0.1299651443168294	0.0399784900287666	0.1804184052652243	6.006940376801953	0.8576455522453662	pre	c
bird1	c_pre	886.3551078875453	0.3386203380511415	1194.3703207368603	501.1752708111293	2076.045903900524	3411.5290966137704	4508.5730165561645	0.7259235483092897	1289.2344430888545	3079.170828439669	5236.5283744195385	2054.5103881582563	-0.6048277175538517	2.255748717913637	0.4929459728020522	3500.0	6968.75	7000.0	0.1269885996901776	0.0370674644365397	0.164712232963875	6.67684622304595	0.8383638103484241	pre	c
bird1	c_pre	1102.3493981511874	0.1860275556466674	1303.81226604649	391.39560729375273	1878.9071297597332	3524.8478714302887	5313.38837383468	0.5258378356369902	934.8426146178124	1967.426395975925	5859.395214116252	2045.943215588573	-2.06850471525112	5.774843302533292	0.5648799336346352	6656.25	6687.5	6781.25	0.1295245860477925	0.042850109786391	0.1153837949182377	5.196176205730417	0.8774919167813796	pre	c
bird1	c_pre	1145.71564778506	0.0097614081325936	1160.398928365064	1120.715426983738	1983.4240925560869	3406.5318627808456	5129.000270403769	0.6234793883488948	1582.9902167900564	3835.3822495717104	6260.940861474744	1491.2437957921502	-2.882404262782538	10.544015082021271	0.5282678816262134	6656.25	6750.0	6843.75	0.128257299985617	0.036314996245051	0.3157643986462036	7.18286676767549	0.8337684529119606	pre	c
bird1	c_pre	1181.2342983416656	0.0312246700764073	1272.1658141216892	1141.7268037016247	2025.1233600309704	3579.056563779656	5256.322210300088	0.5851013488157999	1099.1694262900648	2454.1988109058216	5989.341291473344	1877.32198754612	-2.1218255443600023	6.373607212242255	0.616998294489019	6593.75	6781.25	6843.75	0.1292592190381191	0.0408886492502198	0.1459559079641601	5.71518962132823	0.8618302969316227	pre	c
bird1	c_pre	866.7016829795007	0.327141493035806	1169.22244368067	421.6576762697574	1891.5301439089264	3368.917530294951	4777.440421021558	0.6994405683409187	1163.790257587491	2492.621788539971	5072.171705457688	2126.941920169562	-0.6038580402139654	2.163908157702058	0.5911777834879259	3375.0	6625.0	6968.75	0.1284237947311884	0.0395500404809855	0.197735398904445	5.933404344030681	0.862845581354121	pre	c
bird1	c_pre	1057.7706166862274	0.3069192403882652	1261.391125101174	327.77441464166327	1902.4915757821516	3513.7071881686825	5217.6158159276365	0.5220233600122869	972.934772307882	2255.9061783007364	5893.345973929884	2192.6811635727827	-1.7955991925683068	4.646517915640898	0.5205251803492381	6843.75	6937.5	6968.75	0.1303919325894304	0.0426610294225003	0.1341053697150668	5.329421187165528	0.8739474467806461	pre	c
bird1	c_pre	1122.1046447926392	0.0803881852357408	1185.3605696578363	842.1107761411193	2230.441034969178	3387.299135932892	5028.561228458338	0.6658603736392671	944.9623427823116	2205.915656498472	5294.374798483061	2112.472516623078	-1.2107296835617951	3.3214764043721634	0.5836189384599877	3500.0	6625.0	6687.5	0.1288487085369893	0.0425824708766599	0.1708668346343922	5.350335015513624	0.8690109289552117	pre	c
bird1	c_pre	990.2223928655352	0.2806117898523745	1422.8627708189144	504.43096426012414	2032.5842466622555	3663.573943408239	5184.650677775071	0.5482065694783957	858.2788834608886	1917.6988762813285	5714.860274197481	2153.8199743163063	-1.84738648899015	4.846750363855354	0.5230226514915792	6593.75	6718.75	6750.0	0.1311038012013777	0.0450882816290054	0.1447636138002923	4.881957704695699	0.8864160768969074	pre	c
bird1	c_pre	1044.5463975389962	0.2546569332604328	1339.5895115625146	372.6829273280596	2054.7113947103667	3513.9229762702207	5016.138198556578	0.5244281182207226	843.6484262141582	1851.1952238422296	5588.508300965552	2290.279261998552	-1.5223711402319289	3.788272033012811	0.6131049764345189	5687.5	6750.0	6906.25	0.1279773502464076	0.0443646675673523	0.2192455377439175	4.901164754790111	0.884869283586559	pre	c
bird1	c_pre	1048.629341408133	0.1459834327961602	1310.7920332957	839.5778552737977	2045.6184547878984	3620.119431459541	5236.912106709917	0.5361251535516379	830.255181788421	1848.5497684550207	5502.38309953307	2271.800697520237	-1.5171966492224374	3.78719418804679	0.6075035060891534	5781.25	6687.5	6718.75	0.1282876204894668	0.0444918567066658	0.2178203815772286	4.905398965664806	0.8854646720663565	pre	c
bird1	c_pre	979.8173418849984	0.2694357375444889	1165.1661968667272	487.49595802346977	2028.183751106102	3385.398869329676	4986.08034271574	0.6052699094761548	1437.9381567222542	3543.328375577643	6167.967260287776	1621.4747315385025	-2.595114798772128	8.763825427675435	0.510858477502815	6687.5	6750.0	6812.5	0.1274655408602698	0.0373584811236019	0.3647456471609694	6.849623196565556	0.8391107712019832	pre	c
bird1	c_pre	1015.3044379760744	0.2547388386701997	1189.9264010071186	493.81164879916	2112.597007151221	3446.7084704898334	5034.690603742909	0.6409071760642522	1870.8647609840607	4789.385760713864	6392.131592662822	1467.3483432225669	-2.736587514166556	9.876450169502265	0.4178057150340254	6875.0	6906.25	6937.5	0.127934585004767	0.0356016511629648	0.5562484030829978	7.74360368399484	0.8275728495951934	pre	c
bird1	c_pre	1043.2721272040628	0.105802463389923	1152.629933891698	712.3652545830389	1982.892651960084	3342.5987892907665	4956.2128904931305	0.5850898031277572	1472.529095207827	3651.5769691743103	6158.583706991022	1617.1370689264031	-2.5856154041679544	8.649457198564155	0.4867966535660895	6687.5	6718.75	6750.0	0.1285487988880179	0.0370901085017489	0.3281676355569015	6.921442489680178	0.8401369298027589	pre	c
bird1	c_pre	1163.0232505572428	0.1350611332534553	1311.0184293413538	489.7279422574369	1943.0930716728292	3613.662130254537	5064.647325475613	0.5519956329585624	800.0440478223586	1729.4689638544148	5326.951458791348	2434.107089147433	-1.2353685116179771	2.9342582444787304	0.6634189854901797	3500.0	6750.0	6875.0	0.1294874969802748	0.0445577600647627	0.1195424600665673	4.815283042806123	0.8894706846513145	pre	c
bird1	c_pre	1177.0694576628175	0.2374531461543066	1476.0627848744298	417.7495314812428	1953.3620637034555	3748.929274492593	5319.824345397315	0.5734164582655107	777.7234395243923	1668.4808966457842	5051.576631432887	2285.4459724329035	-1.2072588498557246	2.962306397223885	0.6642391335514294	3312.5	6437.5	6500.0	0.129666869346613	0.0461905800516821	0.16927258080683	4.5878389487348405	0.8959405577019426	pre	c
bird1	c_pre	1097.6069110605586	0.2650439560739481	1497.4142387538436	638.9336142647028	1904.893330598874	3668.5346349697024	5347.331783883334	0.5468927865272442	814.2774539740572	1717.505228219294	5643.968637492558	2196.916571733325	-1.8080784861746824	4.657014607241659	0.5518496726745896	6375.0	6656.25	6718.75	0.1300611761502869	0.0457689711605737	0.0830089851928208	4.641401857785517	0.8930572688963959	pre	c
bird1	c_pre	1181.48457456349	0.0514483328714038	1313.26280837562	1122.1980778220209	2071.914827406528	3591.881312905828	5025.259231789134	0.5643784089400841	723.9135641202383	1471.996764472027	5389.305234676623	2397.803825182955	-1.3104967909345735	3.212143130543952	0.6118574220677107	3500.0	6718.75	6875.0	0.1264740621815385	0.0454616757782046	0.1815303862051734	4.551258543756123	0.8950077738031048	pre	c
bird1	c_pre	1083.562702526567	0.2491847601862492	1485.6508812159818	495.9651242649142	2127.4246278824694	3604.610330105524	5196.537287201739	0.5445191852448443	773.0936507386907	1383.552806043461	4869.296906961628	2394.1276044035794	-0.7505287845845611	2.2632260338675074	0.7047543563202016	3375.0	6375.0	6875.0	0.1298152382605136	0.0468979619093675	0.1480386465405072	4.424152166254492	0.9027977464920874	pre	c
bird1	c_pre	1052.8618288470873	0.290306354726921	1351.9362129179372	489.3190971986582	2117.574235126473	3540.540872276163	5049.562966146443	0.5975876475576354	965.3829052261602	2137.640601434914	5774.698446013722	2056.053345922224	-1.6957308412484784	4.58080159271565	0.5284296106333572	6125.0	6843.75	6875.0	0.1289771936019317	0.0427222090564977	0.1623458364740122	5.289128239008352	0.8724592456176253	pre	c
bird1	c_pre	1098.3597489603223	0.153903783333111	1427.3291974704755	664.1782311987674	2003.4401926008852	3381.994796042872	4917.064027193871	0.6262276931173314	1953.042225063512	4701.779080444633	6198.043745841355	1491.67857119084	-2.625612979145066	9.025432169010603	0.4725376555392933	6687.5	6718.75	6781.25	0.1292344872627302	0.0344487030685789	0.3399150374066382	7.97073858860207	0.8214830156622934	pre	c
bird1	c_pre	966.7358464358696	0.3115936963253358	1176.6293867071136	491.13793546250406	1988.7849076948928	3429.45440796632	4984.921297573562	0.655882237008444	1157.4156283688742	2676.8348607910407	5774.339943184177	1979.281487583357	-1.5535172991505115	4.243392362713174	0.5067634640425246	3718.75	6843.75	6875.0	0.127638974684687	0.039249868499797	0.2102740443603816	6.086420994542399	0.8540120290068582	pre	c
bird1	c_pre	838.1460011821977	0.3709988449932471	1418.1016268328444	420.62109412072937	1900.5753930070653	3366.0030602692595	5029.554346223248	0.6737151283624288	1063.375712735745	2461.690266625489	5474.525182298517	2066.052108772651	-1.3976466653423194	3.690494689801931	0.530468677062896	3375.0	6625.0	6718.75	0.1273985036764987	0.0411414699764267	0.2863337738791109	5.6303196546391785	0.8669662298402917	pre	c
bird1	c_pre	1128.3663437734504	0.1739045480742983	1315.3540817856504	478.21892468431145	1922.089774760288	3582.759985012714	5158.446934925732	0.5571794660729261	917.3494160153472	1984.7591082892727	5431.838401855637	2246.6059906507494	-1.4444841095269232	3.571768891577212	0.6490308389108771	4093.75	6562.5	6687.5	0.1282065998962663	0.0424354964640412	0.150902012917979	5.207661058328236	0.8779271295528184	pre	c
bird1	c_pre	1112.92524331687	0.1420443004963946	1171.040024271163	582.4015600639722	2095.921835539604	3667.530080168442	5164.566751666009	0.5577300434994388	1010.8630467958468	2376.952803751348	5937.093045214618	1849.585268082507	-2.1010050822252984	6.3567385304048045	0.5377788193472435	6656.25	6718.75	6781.25	0.1236290972227227	0.0377388841538971	0.151279732924998	6.182795154813988	0.8462076217162471	pre	c
bird1	c_pre	1094.6499452051037	0.1293875666665032	1153.2631351093962	679.2842960642483	2051.5667183411983	3424.973872439802	5222.043310176038	0.6541167356370045	1589.6123340796075	3947.221814645651	6086.0437369799	1597.7490407978255	-2.30246796840979	7.469018899025771	0.4750930095581199	6687.5	6750.0	6781.25	0.1284723186589224	0.0359209792100244	0.335487421458884	7.353326225850694	0.8319056205151757	pre	c
bird1	c_pre	1081.0204722320404	0.1417721671944931	1298.1227074696287	838.7248832811352	1932.2232423414664	3564.670318859314	5039.816445169839	0.5608127718130864	1327.8881892151364	3171.7803135005947	5964.216372462582	1787.1610321802168	-2.021831931976016	5.994499910770344	0.5824264688849227	6593.75	6781.25	6812.5	0.1283780928769333	0.0367243985963184	0.1479053706893734	6.801701088585825	0.8403197691867657	pre	c
bird1	c_pre	1144.2139254838985	0.0967938759788687	1346.4292002044008	836.0471057678126	1913.5679791380103	3663.558496579918	5117.366830062038	0.5839708808596396	1597.6729230875385	3484.8069554165154	6249.854251687284	1554.9093545894848	-2.7935233290200103	9.853823480720951	0.5423096997108755	6687.5	6812.5	6843.75	0.1243661081599784	0.0347836302272203	0.3875480599828309	7.229670009483057	0.8386319274259607	pre	c
bird1	c_pre	1196.1700370303265	0.1165331380648275	1491.2741107470438	867.6008005225291	1967.884153240062	3582.564233257908	4973.639283968307	0.5515431404092144	1123.9330993464232	2565.314886521925	5990.922852896759	1915.7097785770136	-1.871507437733405	5.444185923636464	0.6378764098672588	6375.0	6875.0	7000.0	0.1233344054200629	0.0368448194384882	0.2550347261856456	6.417400670325317	0.8492524054790386	pre	c
bird1	c_pre	1075.2903914247438	0.1633394860076968	1324.9775520210242	695.8971289492082	1978.174048356836	3454.353781878307	4845.077442397917	0.7081666139947701	1512.6957830049344	3585.604183669409	5999.543793210435	1823.237549031237	-1.730915452608646	4.867947881984761	0.5052003263722066	6812.5	6906.25	6937.5	0.1274422399286025	0.0347008233645887	0.1778014593903172	7.360398415333838	0.8327531929049932	pre	c
bird1	c_pre	968.732652171404	0.2014799089628676	1149.1587578752988	479.44639043384416	1936.110095269616	3381.837351965224	4935.274630921594	0.648015932895572	1668.337098117982	4005.2880809202697	5845.807007642687	1749.104997973858	-1.7413112510395905	4.873903799919704	0.519439691202792	6625.0	6687.5	6718.75	0.1265926743642542	0.0350974926348919	0.4074838724682068	7.4431251819468995	0.834127758836951	pre	c
bird1	c_pre	961.8281850190998	0.2738490633410261	1319.8024699601772	485.0318887953723	2022.1698924752016	3367.983239724034	4823.817882742408	0.678862771368692	1540.730463702503	3568.5817741433343	5792.564056132421	1845.122166421013	-1.5787343785239962	4.357552614228308	0.5802092333144498	6312.5	6718.75	6781.25	0.1282742630064896	0.03637320487937	0.2772737661438903	6.960509568117383	0.8426422471153037	pre	c
bird1	c_pre	917.1799126234168	0.362103148029035	1427.2927487905567	420.1845890658256	2070.0648971648466	3353.603346645701	5009.854622893255	0.6368878428597881	1498.4711683387654	3610.881732994865	5603.675900740666	1845.2893960531176	-1.4622076429779391	4.005886707120197	0.5121042391313683	3406.25	6625.0	6656.25	0.1282131360722354	0.0374486015380781	0.3676099741035003	6.779985934617952	0.8450628835965686	pre	c
bird1	c_pre	1031.8209153234477	0.2182016849324891	1168.698298241224	491.3678418645504	2027.947585667249	3378.98420185125	4627.680385233472	0.6187348516679706	1301.685201843595	3163.586432424468	6402.928487981911	1465.7921818142293	-3.328735902842921	13.22720599557016	0.4143950677769093	6781.25	6843.75	6875.0	0.1259661192561202	0.0349735742268452	0.0860777056905771	7.158290719505637	0.8314834982732714	pre	c
bird1	c_pre	996.0793613984804	0.1819101375778816	1140.802939312058	469.4891319947107	2066.7488668653764	3283.629787270868	5085.20172007341	0.5166972801019234	1148.5512039689863	2542.268217862409	5564.86046144437	1996.793199073072	-1.5045072490011977	4.0256438790415325	0.5171289131562941	3500.0	6687.5	6718.75	0.1323419023161456	0.0418572677136558	0.2015846842280751	5.698285381072749	0.8672485867797176	pre	c
bird1	c_pre	1127.0322183539429	0.1562945426013685	1320.5434790330537	579.9435235097559	2039.800164150162	3613.279454650208	5262.196096127498	0.5162168167463556	882.0097971242649	1893.222844101302	5635.7554880968855	2198.78180797174	-1.59151302674429	4.117844466042338	0.6135035565271874	5718.75	6718.75	6906.25	0.1272895353487488	0.0432738329623253	0.2129688424719631	5.055526844587615	0.8813508735205491	pre	c
bird1	d_pos	1271.6320668156936	0.1483123808362311	1478.301586927019	804.946798573726	1896.003435540744	3478.592731955144	4641.274170730039	0.4268602474726202	624.7883222946299	1345.9505420926946	3178.575582147797	1699.5596901672611	-0.7268217456611252	2.3328473827945526	0.7368169182859459	2250.0	3625.0	4687.5	0.1283713041711131	0.0488529421411338	0.1197782635394434	4.096651680288309	0.906447666392692	pos	d
bird1	d_pos	956.3921444312264	0.0208949138935369	999.8076311679544	922.96612815472	1642.349447382309	3210.333740967934	4104.395763576431	0.4165471848733948	531.3387751344643	1202.433036271593	2452.241661276347	1455.2086511066243	-0.429761884025134	2.1473932464306977	0.7100274948303722	1468.75	3062.5	3687.5	0.1248956715918537	0.0463688613546885	-0.0721372649154828	4.1618294862568135	0.8953506833129157	pos	d
bird1	d_pos	1161.4755384080006	0.0014782322152511	1163.416684526449	1158.099904682124	1726.375323120095	3205.901648574033	4259.813511236667	0.4071102174788324	950.3439726635615	2177.806579203585	3037.772802178441	1261.568658191041	-0.5428886464683373	3.0342014941360693	0.7729124377254966	2250.0	3500.0	3750.0	0.1238037082053546	0.0381327884414142	-0.004832786201051	5.967858931128806	0.8468895009797619	pos	d
bird1	d_pos	1028.824061840829	0.1568904195385943	1409.9477030575954	896.3155946000061	1683.1036669001912	3447.052432121687	4440.344308798824	0.4149068604897091	1151.6494117087964	2671.0253241262885	3119.0445432722354	1242.001891314717	-0.678886225317545	3.211420669655712	0.7677028082607524	2281.25	3531.25	3718.75	0.1301048851667606	0.0403761331588596	0.1467118050427965	5.935646293097427	0.8558147482299522	pos	d
bird1	d_pos	1102.1649037416105	0.0022680416557049	1105.9880546451	1097.5205560632498	1615.4586951206911	3073.6270039517685	4394.808597685617	0.3793500928034549	436.36955670489954	1009.301196008492	2173.856494629198	1660.9290804166112	0.2823312786631357	2.3824774227234773	0.7312506403137864	250.0	2218.75	3500.0	0.1216004841568082	0.0467821881995395	0.0020199190692352	3.962393288837749	0.902050400221326	pos	d
bird1	d_pos	1049.784470984816	0.22015823122217	1439.2980078632825	593.3844019365597	1733.4139385862773	3394.663833618503	4418.724638143391	0.5638932881581926	1133.748500800092	2580.349912493454	2976.8730426379434	1237.9521131058725	-0.4317395338451421	3.0232411632695197	0.7283688997181539	2281.25	3500.0	3593.75	0.1287591888996224	0.0396991988815775	0.1643077536392735	5.984047092241683	0.8567636105397841	pos	d
bird1	d_pos					1599.3698858954642	3117.7387286662884	4355.095206322879	0.2915838419109652	370.6916552136678	838.4137374182448	2056.1513786137366	1797.6197156501792	0.2062002141487902	1.7844447167864717	0.6905561770701981	31.25	2093.75	3937.5	0.122298600337039	0.049646556973648	-0.0196111488706386	3.558088634124044	0.9195823992169248	pos	d
bird1	d_pos	823.3192451190383	0.3534662692996353	1456.5080126778523	309.09399985212787	1806.4695686197329	3582.3577060110533	4654.620614373286	0.5427070382849287	1237.523290341233	2802.9756622439413	3175.368563877285	1186.072756081285	-0.8333906611366669	3.7829406917080113	0.7044511970247457	2406.25	3531.25	3656.25	0.1334495000116973	0.0417318717814377	0.1868237231578742	5.814908034637603	0.8642571332980793	pos	d
bird1	d_pos	1232.7374972946825	0.0434529116786402	1359.9288971811295	1181.4677049486745	1493.5782946629795	3195.361954723122	4273.549650114787	0.4484674400092403	437.9580313185655	952.3965301812896	2043.953297700632	1566.9816734198196	0.065324338633661	1.843024561255865	0.7034971831247661	31.25	1906.25	3687.5	0.1259687002355725	0.0498713839081983	-0.0324542948250315	3.6864387522300026	0.9199123313239018	pos	d
bird1	d_pos	1216.2051070233754	0.0021660485843776	1217.985771648855	1208.4375381569068	1458.234588925996	3103.022496737147	4441.111044515536	0.3710983335559546	299.9517396391009	645.1060905779891	1224.5081950544384	1568.6031264477822	1.1319734310750238	3.58945966050191	0.5710361389770584	0.0	31.25	2406.25	0.1248046970004832	0.0538043787174449	-0.0375565973384596	3.131515824440089	0.944434253602448	pos	d
bird1	d_pos	1213.6104342631756	0.108190538541237	1413.7659812900572	661.1631476795351	1566.471597090754	3293.739181533626	4923.384157073261	0.6360428672876042	316.4687290659223	625.5386557166993	1528.736376053473	1946.5401404447675	1.1452854538283566	3.2468676856065795	0.5844510000226455	0.0	593.75	2437.5	0.1255437735862232	0.0544356155165636	0.005293981096853	3.114732557318852	0.9480022995575011	pos	d
bird1	d_pos	1153.2672199886288	0.2422400895583459	1455.8090176302696	485.1169334842001	1781.9459965959622	3339.6053592317976	4720.391767783911	0.5354152386225851	1089.9837585363534	2365.427013883673	3061.904618218322	1355.9027418968333	-0.1758794366738144	2.701686827408569	0.7861937689501018	2343.75	2906.25	4250.0	0.1275769911037125	0.0402927306972582	0.209678324990685	5.728711642546496	0.8651308846273438	pos	d
bird1	d_pos	1158.075103410563	0.0477556652058809	1194.5509051853446	1040.7228990516762	1847.2845445330076	3140.10236424883	4417.625862629727	0.4909304958868399	477.9140421898488	1118.084727979851	2663.9410575637507	1661.561906387414	-0.2293857802279302	2.1390766936921906	0.7310847948915145	1750.0	2375.0	4187.5	0.1178927596108954	0.0435975036858313	0.1110552467114292	4.393193336550787	0.8829533773663346	pos	d
bird1	d_pos	1075.5184910422954	0.0651983996502225	1177.0490327785694	834.9163700666431	1633.4512631392734	3436.996946692272	4515.291458125824	0.5583871436395749	811.4796744108614	1852.3349034793443	2613.171200713838	1399.676142185786	-0.3003325901653529	2.3936793362412945	0.7544007441614742	1531.25	3218.75	3687.5	0.1350476912647576	0.0463074508563001	-0.0654123404657209	4.720329953906403	0.8898384579526213	pos	d
bird1	d_pos	889.8336037454796	0.2930942200368464	1397.909773728309	454.512355640099	1779.618356206343	3445.0769047599806	4260.410317247757	0.5328393545399965	947.235195948054	2219.949454054934	2902.0045877179264	1239.1615519634834	-0.7657450628850543	2.970230841037695	0.7093614847858889	1906.25	3593.75	3718.75	0.130737902777633	0.043537298881201	0.1160341974691229	5.227892652545917	0.8714084114888042	pos	d
bird1	d_pos					1127.539853472647	3084.7503274216024	4499.749273956124	0.2883638915416786	239.9212555847364	502.2725966542772	569.9178155231976	1239.7058230073526	2.580656941294508	9.64857004337121	0.4163435845635637	0.0	31.25	156.25	0.1218441137591332	0.0549607606289066	-0.002545568117126	2.903669157149561	0.9548943981809298	pos	d
bird1	d_pos	1302.7493056710705	0.0519663577517082	1462.9722107541763	1227.979740508996	1580.8446119667929	3210.5529590791766	4309.828497174275	0.4609431344006508	417.0670277245488	893.8102552180816	2059.480902381372	1651.5377947717325	0.170382019508463	2.0128828689122225	0.7182390216471806	31.25	2062.5	3593.75	0.1247074411305619	0.0502325226953082	0.0152695866498445	3.609288260599298	0.923466899875613	pos	d
bird1	d_pos	1049.0605624843283	0.0173563466628229	1063.0810140662074	1014.7414007096024	1625.5454713338704	3250.1327798480024	4261.384130481021	0.3725978807657251	545.26231059666	1221.9167176876508	2464.833771218471	1519.2711328852956	-0.4196465314980339	1.9497656501304077	0.7111829218546218	1375.0	3093.75	3781.25	0.128831208974453	0.0494776069772051	-0.0404694918600284	3.90787958562215	0.9094764135679788	pos	d
bird1	d_pos					1817.347275533532	3448.5713666259985	4359.057610045854	0.4152131514653716	1068.8857167087715	2511.406939265346	3253.6579096922137	1235.229454863659	-0.9305690787616056	3.5159607609882797	0.753851028818353	2312.5	3718.75	4062.5	0.1264334082912926	0.0405996887478808	0.210962410954642	5.789540112935235	0.8497638711772866	pos	d
bird1	d_pos	1058.6309050921925	0.1332624116620007	1202.8418049390093	914.3963247111094	1566.575354238852	3372.787683539267	4374.750639255277	0.3828117272603299	422.8894127111731	950.1109204092392	2102.066344595826	1643.095550790149	-0.0197418498002157	1.7727974752080022	0.6698462793916242	31.25	2125.0	3625.0	0.1272906599520041	0.0512749713924751	-0.0369192375310838	3.5651206330243013	0.9248547061899118	pos	d
bird1	d_pos	1105.7546977577822	0.1685474792237343	1394.3230382959712	710.074052302297	1725.90621196428	3495.5227079797314	4385.126644439578	0.5171119366590239	968.4062486590288	2223.3277034344696	2917.3905475089628	1261.7742851552	-0.745852888547193	2.9416383091581038	0.7111810112648096	1937.5	3625.0	3750.0	0.1317912625089134	0.0445757590606222	0.134703788084543	5.096726717879971	0.876071808091003	pos	d
bird1	d_pos	907.8053566522652	0.135977199257561	1108.7679741735883	800.0183311085254	1786.0600254320404	3351.0439833787245	4373.239475224739	0.4640673659212287	434.73244199801775	964.9498249193946	2260.247929443906	1664.327184480184	-0.194418013334354	1.682138638409537	0.6715158093544956	31.25	2375.0	3750.0	0.126626738832774	0.0511186073868719	0.0010056597382158	3.5898801071054365	0.9231116750780916	pos	d
bird1	d_pos	969.694378921438	0.1435729328385428	1242.0898377576923	753.4456525720047	1822.194358215491	3422.1093655913432	4364.926733319566	0.5441301759834409	1000.2039976306464	2307.9009023280832	2853.3149505165898	1279.5458665298772	-0.5239794616381019	2.7578385943969583	0.6826810749788305	1937.5	3437.5	3906.25	0.1333094484441819	0.0439442354555387	0.0720630160531971	5.238335409655217	0.8744021788549807	pos	d
bird1	d_pos	1120.4084249238333	0.2197552772058784	1417.8043919839167	754.7373189833703	1682.0623824676652	3132.6243624531508	4185.0906261593545	0.4030795277099209	686.7277985922176	1555.09394511222	2627.108341070859	1344.6946026762537	-0.4365980857400422	2.5973651461922653	0.7546913282262335	1750.0	2781.25	3750.0	0.1249977492065872	0.0436574121474694	0.046821363958761	4.76210311184071	0.8792664647635411	pos	d
bird1	d_pos	1234.313003915517	0.1185723177460893	1385.7847386583137	1023.1552555086917	1449.8190854139768	3070.609391989813	4278.469803865418	0.4433000194285676	395.3342290728616	851.705774816792	1800.3101817317795	1584.7176887660005	0.3613001816254411	2.0908435878890623	0.6907904725147478	31.25	1562.5	3187.5	0.1250951558145628	0.050718070505946	-0.0154954890522083	3.5370944035116945	0.9265771100464328	pos	d
bird1	d_pos	1195.5892427278911	0.1059544383933692	1277.0873955781483	938.9730968088768	1608.3902094948169	2974.3804876846634	4035.9409712737	0.4581202549715564	654.5523285491123	1517.8813940352095	2538.2791484179647	1358.0531552803118	-0.4574163111379877	2.459934876447068	0.7335616787811335	1531.25	2750.0	3750.0	0.1263794847981844	0.0454158696526447	0.0431315730161714	4.521965003602308	0.8863941064511429	pos	d
bird1	d_pos	1332.9246327633996	0.1147885464856167	1415.4973383070194	955.9259572258608	1602.1658151547997	3138.216633660197	4147.935978952928	0.3926579695600953	461.98854637848456	1053.9131237446734	1980.4013682759105	1456.2350345483203	0.0479219515641972	2.074871962222666	0.7040119393149197	62.5	1906.25	3343.75	0.1274290541138918	0.0503053152259859	-0.0448754085416421	3.710616561148206	0.9165090195827004	pos	d
bird1	d_pos					1541.743509627198	3036.9680815818347	4193.258965045914	0.2421339452388193	240.07259472081304	541.1558989732764	923.6035024021284	1505.795726766561	1.4264722645611514	4.03584782454808	0.4604011260610181	0.0	31.25	1750.0	0.1193069741549443	0.0524909824604441	-0.0171214698192971	3.053328617976762	0.9429904060214254	pos	d
bird1	d_pos	924.3690940110336	0.0046229708435775	931.9641099039292	919.642458732106	1866.5574985912704	3381.936245176248	4456.414946829501	0.3334510241043556	621.2472934178794	1329.0476088838682	2554.439760116226	1551.245879851621	-0.203856391567492	2.1009470367124687	0.7365176346205232	1718.75	2500.0	3843.75	0.1303066373283209	0.0502202985290442	0.1367692685047784	4.000908045203552	0.9129913015674076	pos	d
bird1	d_pos	1054.3549850317609	0.0608129691100128	1086.7876735959896	862.2990889743296	1304.9947313800942	2592.1784830767087	4229.724436617705	0.4864202442451047	269.946213077479	611.1583053872941	1691.4199722774626	1900.5967354903323	0.5373475302548305	1.739136115704779	0.5641026267757964	0.0	250.0	3937.5	0.1145543246640169	0.0474182753748642	0.0091925379593138	3.4815636838739947	0.9146945297751192	pos	d
bird1	d_pos					1804.79033605882	3173.708378729253	4332.580339842915	0.3634729779193961	726.0698961998279	1689.2862996756671	3027.744688878896	1551.3359137826933	-0.335194770629393	2.605341546781	0.7874421373617849	2062.5	3281.25	4125.0	0.12554880172228	0.0449033669024534	0.1720482056598184	4.69954756193596	0.8797234670347597	pos	d
bird1	d_pos	965.6012284829168	0.3205804654909954	1451.562678210169	467.1326886542721	1797.034082159544	3533.4865535932267	4412.753005358463	0.5141880082915722	1049.3736721762457	2510.6138865939643	3089.9965523976944	1243.6269626443166	-0.7755539279455654	3.5170361855143506	0.6552853846679911	2156.25	3718.75	3750.0	0.1325785397896792	0.0434422847525494	0.1220284617449196	5.404802752582653	0.8657389383513475	pos	d
bird1	d_pos	1191.7028660171482	0.1746042994717384	1458.7271804534066	911.8452099274951	1713.640720730933	3520.0739044080174	4429.044692182173	0.4395089035849873	1089.2531591885963	2547.3061889118258	2852.5616198169328	1269.82959726763	-0.4777770126069019	2.643796451516806	0.7583181640351766	1687.5	3281.25	3812.5	0.1340084515488985	0.0432017762491177	0.0965163013623152	5.4844140788643045	0.867951396654387	pos	d
bird1	d_pos	1055.9218833026534	0.1587641095907977	1343.0825280657032	931.771015011867	1585.4506220512735	3126.8293304559056	4130.800131564828	0.4371902030109253	662.2388781492328	1434.2300840822554	2578.9202982720867	1383.5752597689357	-0.4948256631761085	2.2244100202385564	0.7215626005962843	1500.0	3125.0	3750.0	0.1269917160004774	0.0461040718652073	0.0378363063883631	4.405177927315726	0.8938833749987275	pos	d
bird1	d_pos	1154.0966017639882	0.0194993551432023	1209.602690431478	1114.755192662485	1413.3350934297662	3036.6993735917345	4521.907381737258	0.3675578644322315	294.640774250371	609.2786495498127	1016.4040675893324	1391.2131995680425	1.3536005541377665	4.438269418496644	0.5432394313630288	0.0	31.25	1718.75	0.1259730300102811	0.0551342164154933	-0.0447079069640036	3.0283242811900606	0.9505984883577936	pos	d
bird1	d_pos	884.089052104256	0.2996530129293803	1428.8224204749313	534.4901358588871	1703.7572474930396	3306.8159152339404	4284.398418773938	0.5142036728299851	723.0102690947588	1580.1854894091534	2606.47520703609	1377.977245783478	-0.4287340442335879	2.312520528803144	0.7095490492319505	1562.5	3093.75	3750.0	0.1311176962674847	0.0474993671579384	0.0690977165075482	4.410423465474875	0.8985482782556848	pos	d
bird1	d_pos	1280.8680780822233	0.0789843181510753	1399.3274169795156	1136.6238950467964	1549.1944302578447	2943.4727431079746	4016.956868178234	0.4649488233398044	353.0498904373256	812.060384165299	1985.7850231915916	1669.3940531752362	0.0929727234939749	1.58659365483804	0.6604825145064199	31.25	1937.5	3718.75	0.1190511357384949	0.0481172170346424	0.0381619817770628	3.649255421425895	0.9131010199566248	pos	d
bird1	d_pos	958.6350737104945	0.0010846093292952	959.6214844233097	957.1974910431314	1708.4875206041029	3131.4177685565382	4124.156531150084	0.4142589298929172	628.5417128403335	1412.7388848292876	2783.723251527762	1448.261943399461	-0.6073732860281006	2.594422870616453	0.7355972249906155	1906.25	3281.25	3750.0	0.1249241389446652	0.0458690471503625	0.083000662443744	4.388073370401002	0.8902281079913724	pos	d
bird1	d_pos	1285.218421901057	0.0414128639310799	1366.7300059700087	1200.576977794795	1507.8215834399127	3159.396512814936	4356.622913862405	0.4036177152987388	371.9454014498778	806.2195716356993	1833.933248525908	1722.1015360544166	0.4067229490513021	2.004472064390757	0.6721459831582625	31.25	1562.5	3593.75	0.1256740505254966	0.0520547030481429	-0.0167427061770667	3.395885168568111	0.9327752178989324	pos	d
bird1	d_pos	1345.5165455290405	0.0017032614600024	1349.1227081911145	1343.134069297866	1491.6906540422306	2999.7115501339936	4241.869266898713	0.3868809845252289	251.9961977517698	550.9718768708854	1211.8491399103118	1742.8248111980251	1.06422691694833	2.733403553868729	0.5076301251961334	0.0	31.25	2718.75	0.1198354505696664	0.0525423196782393	-0.0227215672547494	3.065828777269024	0.9431151968604686	pos	d
bird1	d_pos	1013.1590598294146	0.231001083713479	1359.8204132872054	464.2429928503018	1560.9385904433257	3342.988790765571	4240.740265032934	0.4256375941374474	469.003397334906	1070.8851552170674	2284.0137445239734	1613.760715275365	-0.1366066975204051	1.883432786974152	0.6792747922731072	1062.5	2218.75	3687.5	0.1266753808040765	0.0496902454001747	-0.0144887512420074	3.7812338886403936	0.9141453498773642	pos	d
bird1	d_pos	1124.853807675799	0.2696286726744397	1476.3234713989414	741.5651935322531	1753.0574476066613	3410.7960569796005	4519.33091275668	0.3751461126294506	1076.4784229386214	2421.1501428659785	2930.517429481971	1335.6676830246547	-0.3528745044607952	2.628613008610269	0.7989941478063795	1906.25	3218.75	3875.0	0.131828442883604	0.0432793681709153	0.2379223440403455	5.423188444804016	0.8719384870100731	pos	d
bird1	d_pos	961.6731063199214	0.149472962601891	1064.5703057587923	756.1069431082681	1698.6838690813734	3381.8225112922223	4501.721416329119	0.353979748728127	645.1313649344999	1462.2988120507428	2229.2380505892324	1361.1766004959509	-0.0712868218760185	2.372257231193501	0.727724260214907	1500.0	2000.0	3500.0	0.1351827763458133	0.0506081881143563	-0.063324844636585	4.031525760731876	0.9103944391033686	pos	d
bird1	d_pre	1054.085161004175	0.1120105293939077	1166.1030716177072	877.3550287517652	1791.2824120945154	3373.1974483106646	4372.201141444581	0.429058362730866	1085.3207365263763	2474.6954926758467	3126.0358272986937	1179.473590061412	-0.920467670569652	3.727514429009825	0.7665671286746416	2687.5	3437.5	3781.25	0.1315842979133814	0.0423955168145209	0.1228469868102038	5.541651840425334	0.8638886004988994	pre	d
bird1	d_pre	1144.777650127097	0.0034548020529812	1150.024935469486	1137.9396660305986	1585.812020645058	3179.072327836764	4353.991798209771	0.372077997813234	404.9483861092744	891.2526730282092	2306.39177988328	1782.4278980435224	-0.1455050959848423	1.586940180337619	0.6891585044403546	31.25	2906.25	3718.75	0.1252781100013341	0.0512367510391739	0.0022914391152733	3.508471224967164	0.925645183965278	pre	d
bird1	d_pre	1157.5342057272474	0.0152225442311649	1177.2838690466667	1122.898037531471	1795.5488813877985	3256.322943316546	4448.023744934408	0.3623999940540361	966.563163854691	2181.5303957933465	3806.559999888205	1325.6113775316012	-1.5300960139241695	4.5774525603938265	0.712167117379015	3281.25	4531.25	4687.5	0.123198964763209	0.0406146608706945	0.2290960484179777	5.54381453301323	0.8551277841753614	pre	d
bird1	d_pre	1188.120289192171	0.0016228393224064	1191.299558484426	1185.2392554070973	1780.0522855650454	3217.878086405237	4328.6470360773565	0.371397748324651	926.99301207391	2129.0808506461326	3374.3146375384363	1429.2202360461408	-0.7982391812526899	2.7158720134566465	0.7599605703808912	2218.75	3875.0	4656.25	0.1230157686503247	0.0401383133108505	0.1665361377445233	5.596493121172766	0.8507124423078652	pre	d
bird1	d_pre					1789.413381949953	3254.0054327663306	4339.403439065871	0.3588337555551972	912.994142101677	2164.459634107235	3484.698070102854	1365.7826449488014	-1.028245860448317	3.5211417209740032	0.7710073059088776	2718.75	3906.25	4531.25	0.1231188930078347	0.0407374185276736	0.2357970454654351	5.535484152412833	0.8536634758066733	pre	d
bird1	d_pre	1401.3993483329075	0.0718283905502631	1472.5891631059235	1259.0442445647668	1663.9120411243196	3327.7480616336525	4465.998913260139	0.3307203815601102	451.9771922834824	1001.7450838299928	2504.907665660661	1755.385199068863	-0.2718845738109346	1.69701508009243	0.7310950768343486	62.5	2937.5	4125.0	0.1256185671363976	0.0502244881327809	0.0443128239741371	3.69473269086156	0.9185419752345126	pre	d
bird1	d_pre	1464.8563603717162	0.0010218171847517	1466.992667504179	1463.2532110074203	1764.6297211783317	3194.7311673272684	4338.854064773735	0.3835226227589391	984.9459629988676	2327.3819828828514	3320.058719352072	1345.158036523395	-0.922228556017672	3.068679574936512	0.7658892370317526	2281.25	3843.75	4468.75	0.1267879210852374	0.0409101160879593	0.1122251626390662	5.632291194702653	0.8521180139003058	pre	d
bird1	d_pre	1113.1430900877992	0.1057622456426167	1204.3918964110912	940.911561080984	1789.9344420330367	3434.929805645479	4523.042518389273	0.4760374524514867	1111.5842702730868	2480.3787715408616	3505.79953919738	1355.4413737791212	-0.9227031149719696	3.1552853038319224	0.7668729997785605	2750.0	3875.0	4750.0	0.1282580468881561	0.0416136976607143	0.2826519409056492	5.6574519092649815	0.8636564367464018	pre	d
bird1	d_pre	1227.0211264613406	0.0748612818546827	1452.9340453909542	1179.643057181404	1843.3790588639497	3481.5948114876983	4631.026059137277	0.4091747831564419	1282.5984716443104	2861.8834103705576	3605.5693649118393	1224.5804405897543	-1.1097537573642433	4.164461568894871	0.7689898881080116	3031.25	3718.75	4687.5	0.1315018446622136	0.0420585620804671	0.3243112898830143	5.798774057909912	0.8635716937670675	pre	d
bird1	d_pre	1257.0172955231712	0.0832706429561194	1456.2500123029731	1183.0285485252386	1811.8966090471044	3414.2707392496022	4606.429318489581	0.4263106866299626	1088.0908010857197	2387.4082809498186	3795.673003612969	1338.404962820841	-1.3508293711686723	4.113757755307064	0.7284227066201509	3156.25	4437.5	4781.25	0.1266287444816706	0.0425747515807508	0.3824757635631694	5.431896658454053	0.8687041241016048	pre	d
bird1	d_pre	1144.5107831953992	0.0885798177988675	1211.6984884485164	982.2265332583236	1827.4760565658116	3305.7149686445878	4494.309422689025	0.352699354078928	952.2580213796804	2205.5874569780403	3671.467977390512	1381.174814521915	-1.2173635750825036	3.737697074645264	0.7422240627500226	2937.5	4343.75	4750.0	0.124666740926803	0.0415660906291821	0.265003898920212	5.459767422713835	0.8593283405336103	pre	d
bird1	d_pre	1072.186077914134	0.1182114664015956	1139.6497711559875	746.9373878256832	1835.0505885519208	3268.6289624188075	4308.648619163279	0.4923398594963705	971.4673604076704	2167.728864378414	3717.974026444836	1233.7534045719397	-1.5978596939914445	4.967129897438433	0.6620932742573975	3375.0	4437.5	4562.5	0.1234539390210555	0.0403588307950883	0.210402496574256	5.61737739033917	0.8526437834721557	pre	d
bird1	d_pre	946.6423468711064	0.0010748878258175	948.1294509175808	945.4380941623248	1624.967790956413	3310.0651111953853	4333.551011514582	0.3537226377374705	470.7223672051963	1063.5994614098677	2377.6761325148823	1716.0439018633774	-0.1090075187699836	1.826594456538412	0.7239938860521332	125.0	2468.75	3875.0	0.1259830740456563	0.0498367678117142	0.0217037353875136	3.755957471725321	0.914852466671207	pre	d
bird1	d_pre	991.0154242392264	0.1783205616734981	1458.6099441838555	646.9101105896415	1864.5845327354689	3516.1913938445678	4438.355799123777	0.4189096555838206	1193.4021298287985	2845.4778794703207	3434.41035558188	1221.6907832364775	-1.1359642417968605	3.8768421617035433	0.7354309324556754	2875.0	3781.25	4312.5	0.1296069288308386	0.0420443572042262	0.3285605128150697	5.756074536426961	0.8581908970183846	pre	d
bird1	d_pre	1186.4221906176292	0.0003452258644962	1186.7546158014984	1185.8451760741582	1817.2555469406248	3371.981464169352	4325.166054507371	0.392786896488336	1287.378162555882	3028.7663025531388	3586.0875728745546	1223.2176582645502	-1.2285335659562715	3.950766922851508	0.7240005551113616	2968.75	3906.25	4531.25	0.1262820078466655	0.0385729800987558	0.2353087375040818	6.38459070469296	0.8352703302907677	pre	d
bird1	d_pre	1123.2113530859262	0.0027352933341743	1126.0951637387695	1116.5918708630054	1865.1133642707669	3301.671387383759	4419.040287773702	0.3694979533729134	969.4749284870352	2193.1728103441515	3529.250419861998	1289.5934881288017	-1.1397677430865625	3.7074691938711406	0.7345574568004349	2687.5	4031.25	4531.25	0.1223264691915062	0.0393020959732579	0.2191790117524847	5.801560718418989	0.8478788383292879	pre	d
bird1	d_pre					1530.697069061412	3219.9982730462507	4434.085181972104	0.3155526392781605	330.8526161543777	697.0164353280645	1529.410783000386	1673.8620552007742	0.6557191014907301	2.309326394656414	0.6212276442347745	0.0	1187.5	3156.25	0.1264714580907667	0.054761096604479	-0.005624945334511	3.130091443265868	0.9451053474124592	pre	d
bird1	d_pre	1170.7048801509509	0.1634991322155889	1453.5773127028492	903.4521957835806	1781.3651819242525	3404.8397344411496	4474.586722172207	0.4353536471235029	1091.3613860247049	2479.054512702857	3317.190282551738	1276.1327220383891	-0.9659023959912776	3.4881311686700327	0.7576246219692954	2843.75	3562.5	4406.25	0.1318851984840651	0.0439612457493008	0.2338846573617344	5.346851788232115	0.8693491983629034	pre	d
bird1	d_pre					1692.2371939441043	3359.559263732235	4485.513276758825	0.2579637037644898	466.73914241219865	1039.2301534048129	2487.131167275756	1721.2867913984137	-0.2451776486162571	1.8700849362448149	0.7462335074802317	312.5	2968.75	3812.5	0.1273100097549659	0.0506928508673765	0.002167356325933	3.685516525079885	0.9189473307136808	pre	d
bird1	d_pre	1180.3785724552804	0.0034488207775654	1186.205053334214	1175.4114107835164	1789.7533660024726	3263.432831354406	4460.740975379582	0.3396579144317905	773.7077718774176	1788.0610790166386	3099.7620093146747	1492.5917871442346	-0.6179415170450384	2.478237289413982	0.7784154258671786	1937.5	3531.25	4375.0	0.1264049940913819	0.0434965352852449	0.0624267111493248	4.933501502467507	0.8710208508307915	pre	d
bird1	d_pre					1714.8515119831309	3245.071351242628	4320.536579909337	0.2745098763359953	385.5910013938402	876.527160990845	2133.279057042107	1751.7359633705464	0.0321071437684543	1.7237193086906248	0.6839607924105937	31.25	2187.5	3593.75	0.1242880442429191	0.0509461317039396	0.0019151354408674	3.5035152096578086	0.92374590474248	pre	d
bird1	d_pre	991.8251162390176	0.133263902109823	1130.7212818884973	640.7751676503594	1819.0306815766005	3490.942717443994	4369.013788776503	0.4112352106379642	1034.8206683267558	2388.876046175576	3333.407612064787	1277.911471998052	-1.0616951941738302	3.600363220810172	0.7499250679527262	2781.25	3750.0	4375.0	0.1306646501232286	0.0431638072471771	0.1872450210025484	5.390178484467649	0.8669091799349288	pre	d
bird1	d_pre					1549.4783191631625	3232.482576680705	4276.336007307351	0.3272861880219074	483.57114780123055	1121.8688585002872	2433.294013445497	1621.7676498799403	-0.2229780550318804	1.8823062933038133	0.7478438939519537	1218.75	2718.75	3687.5	0.1242821671728395	0.0473928718515603	-0.0043720347612533	4.0167640967396965	0.9015640469079206	pre	d
bird1	d_pre	1034.3974068454015	0.323001214043126	1276.466320680581	456.4249304271691	1441.8905641522904	3263.716871713166	4306.433667391504	0.4364013221808365	552.8059383112212	1241.1797224208503	2304.179214690222	1508.3967321016653	-0.0782603669008269	1.9978871707331227	0.7424833692468517	1218.75	2406.25	3656.25	0.1278338303085926	0.0475737047912038	-0.038583859007138	4.1298204488681005	0.9035624559825136	pre	d
bird1	d_pre	1297.2369575327775	0.1249269748299166	1483.5251752193417	1124.9237488671458	1759.748318876715	3165.0347111510646	4245.529732494093	0.431668353050345	1192.7716881507502	2700.9155699327084	3426.5506317258846	1227.9089687400758	-1.0152168130938737	3.3547104273396258	0.7436620455888717	2343.75	3812.5	4406.25	0.1231919408104365	0.0376035102735787	0.2366788762965466	6.388121730808518	0.8350340478950045	pre	d
bird1	d_pre	796.2428781343992	0.2195152825981411	918.4316123244888	461.2923891842578	1624.2409870267957	3350.797304128255	4279.4979927280265	0.3789689446579168	738.094534694491	1724.759157938482	2876.7813621251426	1410.666288917872	-0.5920948311493225	2.611292290801456	0.7337319512931727	1812.5	3625.0	3750.0	0.1273591471458406	0.0437245109673197	-0.0101890573271957	4.877668984693809	0.8729922068441086	pre	d
bird1	d_pre	1070.2192898527414	0.1075848752795091	1160.2654875225476	887.1978739234257	1751.45192426521	3252.7969834160303	4545.564255020439	0.4225586008598622	814.1480874986529	1836.919742671417	3331.764568620956	1568.5266794419088	-0.8480262301149578	2.5167952431174503	0.7122596007819284	2125.0	3937.5	4625.0	0.1268883104539035	0.044932736069169	0.170833734854944	4.789095033391583	0.8776453986673658	pre	d
bird1	d_pre	1185.9914748119886	0.0286587921271933	1265.5708052422813	1124.4670699921935	1702.0981782099566	3469.371085720459	4329.648428608881	0.4553262383656912	1358.0545376690984	3133.0420213943635	3402.4540788633103	1208.2327362488095	-1.052876696441737	3.3254866744146376	0.748011771573085	2562.5	3750.0	4281.25	0.1282227041873231	0.0373490455983739	0.1547998157551209	6.672251443389808	0.8398120658237069	pre	d
bird1	d_pre	1146.3713734114417	0.0079747728590911	1151.5961949763202	1128.144127812126	1515.7220540867092	3207.7024237039504	4209.103279129696	0.3507073244922299	786.5067672141183	1842.1940619371435	2723.7586484489552	1365.5166149811992	-0.3940922263138858	2.333688682722916	0.7897689448136138	1656.25	3187.5	3718.75	0.1257401912605731	0.0407955848551643	-0.0531525475158864	5.346900003188137	0.8606371895898005	pre	d
bird1	d_pre	1132.0623020407977	0.0293513741668652	1151.1992404278878	1054.4514389664896	1681.7436920983096	3088.454384076801	4114.246767527877	0.4283081827262541	1403.2502759717688	3305.0628587086844	3364.453519791601	1179.047500190488	-0.8865752603501125	3.195014985912871	0.7488194636048838	2406.25	3656.25	4468.75	0.1244634355850657	0.0347229394689147	0.1282137763089287	7.290989006720924	0.8219672184573886	pre	d
bird1	d_pre	1108.6688525968812	0.1351448286643245	1414.3033827505046	578.0373093393342	1717.2353599476928	3449.8904355952195	4488.514897353652	0.5238924892707983	1704.6510020813082	3886.288588281385	3624.2516742778	1227.197701772883	-1.0675924340937246	3.417455092362189	0.7229987065542479	3062.5	3781.25	4625.0	0.1293173405650115	0.0365275956597974	0.2955675770495645	7.122541310990686	0.8364531860389192	pre	d
bird1	d_pre	937.1563683032798	0.0027433336915559	940.0849816868622	933.5243318983364	1635.2919485042298	3351.7099585680576	4186.091321614521	0.3353718614844623	526.1286095381904	1199.2096026974295	2722.1454442096283	1568.6251626988476	-0.6468661499962812	2.1633531606506398	0.7274333086820205	1750.0	3500.0	3812.5	0.1254747313541996	0.0474485504093818	-0.0157427452242083	4.065734053279061	0.9004555296418085	pre	d
bird1	d_pre	1066.8226988794815	0.0974832021852399	1136.7787366270418	901.990858026656	1824.29092040824	3286.342963405419	4448.770893804047	0.4408222275212027	821.983231710938	1848.88685045374	3450.927191124976	1423.1011053636823	-1.1472474757722535	3.366273578126055	0.7185360842928524	2562.5	3906.25	4531.25	0.124656398019928	0.0424678606961045	0.1182824062179224	5.089068102165897	0.8673711242243007	pre	d
bird1	d_pre	1185.4069579043512	0.14275739768626	1473.1583372573157	901.4995581988056	1838.9590193940403	3375.803703110079	4414.3705882502	0.5238791535884811	1110.4561260282758	2461.560604299681	3641.7860598730663	1222.4606521667863	-1.3594736465055728	4.335564759709587	0.7203598715124669	3031.25	4062.5	4562.5	0.1258935657350333	0.0386813755801601	0.0982464569906643	6.042275197830092	0.8495272314969687	pre	d
bird1	d_pre	1389.2281801954314	0.0774781696412195	1466.474966680739	1174.3171975791415	1762.7682497479182	3160.6207552522205	4395.684375765431	0.4044727002938997	1079.1297565344998	2528.464061042827	3548.0672676793447	1303.4534508056204	-1.0902079912816918	3.548957391132392	0.7533914846501275	2906.25	3906.25	4625.0	0.1244515781768864	0.0383419568809141	0.1321047778143726	6.151520818693122	0.8393756639216844	pre	d
bird1	d_pre	1130.4626656193082	0.243507563921487	1462.851913790577	728.8148205417896	1699.457649055392	3307.043040177896	4374.9765319551625	0.4788484741622801	1114.6819212359494	2634.256153423274	3111.351833683077	1266.7637618031197	-0.7186312701372659	2.938404713059564	0.7586847849972104	2218.75	3406.25	3906.25	0.1315758901848986	0.0423783157948095	0.1951841085650172	5.647187995188948	0.861439714229908	pre	d
bird1	d_pre	1163.502754345102	0.2003050044720611	1415.9290634986623	946.7285303946476	1632.8164453100085	3201.5330817852705	4203.927928735777	0.4072465221799124	596.7427806680408	1403.425859788006	2772.3300392117603	1492.8604445218068	-0.6924475795472522	2.377792751637495	0.73335973787843	1781.25	3312.5	3875.0	0.1261800205495041	0.0461509893204042	0.0046020467965959	4.350673779987819	0.8898909381590897	pre	d
bird1	d_pre	1130.7815244166216	0.1446696643949295	1455.5793490393178	634.3802829104026	1735.015216415621	3328.636620138157	4322.505176613679	0.4962136157923631	1056.4759091207854	2419.455063879384	3201.649019416376	1206.2097478669032	-1.0690021612335463	3.760715207730286	0.7493422622632534	2875.0	3437.5	4312.5	0.1316915571393195	0.0433666836276308	0.1844301821820798	5.413444685758694	0.8662210265986635	pre	d
bird1	d_pre	1163.039459921401	0.0011474593657017	1165.2251314311206	1161.6854975741096	1729.429301350201	3251.6731108826352	4565.605128468732	0.3442614150385965	620.8527761461314	1394.282540090243	3084.044061628375	1686.103147176036	-0.5706156538530637	2.0894581024213963	0.7539762830766239	1875.0	3656.25	4656.25	0.124287278464969	0.0455114908664849	0.0694947395021212	4.409262537777349	0.8861107097724453	pre	d
bird1	d_pre	1205.7761123415453	0.013896519641162	1214.1521412161237	1153.3339321178714	1414.2643609804247	2978.6364021566123	4034.249785481804	0.3869001277297438	539.8599397113123	1230.1341117137251	2222.086454159313	1413.0000205373703	-0.0512572001567895	2.200733863610453	0.7575757000305884	1218.75	2250.0	3531.25	0.1242743589519149	0.0447423885410321	-0.0873809527045762	4.382654794841135	0.889032791468804	pre	d
bird1	d_pre	1205.2650135861825	0.0825889941226584	1436.5062871712018	1054.278288131899	1649.7422245142384	3110.0221498595934	4281.735408579535	0.4318845175593595	1401.1549605492316	3112.435864656801	2882.2842620981046	1242.7590796384975	-0.1564565724601509	2.3573429147418765	0.8052080533108921	1875.0	2906.25	3750.0	0.1301889350912551	0.0368398482124197	0.067111484102913	6.7920053042487645	0.8410235708077782	pre	d
bird1	d_pre	1150.782620733084	0.116014491441424	1448.7355984507578	907.9782454779624	1673.4618879396007	3424.415628340473	4534.60274650707	0.5332182124167179	1211.552112584586	2762.981399204328	3456.4505765682948	1362.1580689410864	-0.836903346572026	2.7101868775394573	0.7528312625199931	2406.25	3718.75	4656.25	0.127001561050619	0.0390512833387107	0.2419859033666982	6.166878651103766	0.8500318581208056	pre	d
bird1	d_pre	1133.614289395471	0.0262083917436056	1155.7248637226478	1080.5151647101286	1517.478087048334	3033.134251023161	4109.388660037425	0.4198259665082856	606.5757038682655	1401.5204208066905	2379.1858740780626	1407.9538519954383	-0.0094848852413759	2.471029145028858	0.7864335444440673	1406.25	2375.0	3625.0	0.1224215975431582	0.0421498132480426	-0.0332463768633487	4.83549951097115	0.8718530558698705	pre	d
bird1	d_pre					1573.385671159121	3269.654432248406	4312.928995768342	0.3294713309318335	348.98751197455186	794.0832706588666	1901.3765294458915	1726.258674448385	0.272767078094737	1.8683415793576323	0.6791441224772671	31.25	1906.25	3531.25	0.1224302697318772	0.0503403320818412	-0.0101663149370624	3.478025422484211	0.9236234281772888	pre	d
bird1	d_pre	1415.2178504721992	0.0112226185678939	1422.6916114524593	1360.4750309879428	1747.435745190976	3315.6897060802803	4507.751240342823	0.4315283665732813	1082.646914823231	2425.404811409016	3497.706792326488	1364.3254001706632	-0.9693877548423236	3.134121652008455	0.7613584520790537	2781.25	3812.5	4687.5	0.1280472818424785	0.0412039441368855	0.2317049315754504	5.693315728962223	0.8607918430168606	pre	d
bird1	d_pre	1115.259709246427	0.0014761695895997	1117.9833434746242	1113.1280633459237	1719.339610387231	3229.765404671594	4330.918417955373	0.3482312178590158	772.9877242377465	1802.6175182274287	3192.2661668101077	1386.774066004972	-0.9704010905393148	3.1734325201644458	0.7576298494951219	2250.0	3531.25	4406.25	0.1258879133057224	0.0432148171008458	0.1009549637212317	4.997531066795811	0.8700606687772605	pre	d
bird1	d_pre	968.8274570885596	0.0060171065152756	973.561417131581	958.8737872980964	1661.667080564153	3259.4613485993486	4210.291777610669	0.3636861621682617	651.146547748885	1525.8434738340072	3014.11146878979	1482.388281165502	-0.9371727304782204	2.6367697148831764	0.7209616246640607	1937.5	3781.25	4031.25	0.1268704868478402	0.0455726369604978	0.0283354775227387	4.523902053987534	0.8840575067124725	pre	d
bird1	d_pre					1652.0459579980084	3241.0006119147624	4215.30807197581	0.3595171311454746	663.5393587945197	1537.7146866367796	2912.454234733769	1467.3549911716568	-0.7422045449333572	2.4647774051001963	0.7585633846113289	1843.75	3656.25	3937.5	0.1266271339487028	0.0453163307907874	0.0443504406198576	4.562788827496644	0.8840648915961569	pre	d
bird1	d_pre					1606.0173943938532	3398.2694556978186	4362.208055510136	0.3397955785558243	534.095615328379	1209.9900590373015	2795.180827332944	1639.8977109995217	-0.572304104119347	2.089413714587697	0.7444069346816442	1656.25	3562.5	3906.25	0.126232374917228	0.0476116336980713	0.0018134962981319	4.09038070123665	0.9015809134058372	pre	d
bird1	l_pos	573.882883360624	0.0006473506552116	574.4158445098439	573.4067679368922	1179.9096113707571	3560.189103046572	5248.438547419315	0.5770045626905268	305.77061093384543	493.1275136022409	973.5600791565518	1902.0099262425629	2.2728370682811687	7.062535527630011	0.4945921498780599	0.0	31.25	1000.0	0.1358698531281391	0.0634484447547658	-0.0073901489791666	2.666526940161364	0.9722434470284078	pos	l
bird1	l_pos	327.0783602958508	0.0292232329896484	338.861790860224	300.5872228428311	1187.6568212795362	3298.9823673790293	5103.305038717695	0.6989341913554357	334.22114067769576	586.5928807185296	1453.7892802862166	2457.7830285761424	1.8078061862689931	4.822040596642035	0.5637378675722777	0.0	31.25	1343.75	0.1346296989257176	0.0607473176202676	-0.0301247322636164	2.8351971825673545	0.963964750729798	pos	l
bird1	l_pos	324.1232804030286	0.0482430977171433	346.7163480425958	300.85570948384	1066.310728194619	3244.661268597434	5066.158102966595	0.6605745884097499	373.0227683080849	638.4733686390671	1597.7631940201347	2401.9367537533044	1.572986071999386	3.962316834606899	0.6133672284117927	0.0	656.25	1406.25	0.1351152727168365	0.0600799878887477	-0.0342340894409455	2.9093603445998437	0.960717181111035	pos	l
bird1	l_pos	363.6889754822086	0.268774063222387	532.574470713774	302.41589848264715	1066.732788050077	3038.065323326082	4757.259991118212	0.5635593242569414	258.165412568507	508.0780922527799	643.4135973980981	1613.3911394935296	3.593194588620188	16.086067557783938	0.4333792477444206	0.0	31.25	625.0	0.1259302861035419	0.0572718405734861	-0.0215259061657905	2.8300475584249862	0.9607400807518958	pos	l
bird1	l_pos	342.05839996510093	0.0399949728007684	357.87031339758954	311.79550698202564	840.1426615921429	2797.5125552154177	4197.5610220030185	0.5517313521222953	198.8395833326296	462.33980458163904	280.84747026512963	866.8608890661122	4.682645448864418	30.90993500454881	0.3151577005855472	0.0	31.25	62.5	0.116362731901524	0.0516307776641588	-0.0197772850189936	3.009517479211188	0.9429483007452936	pos	l
bird1	l_pos	329.7725460157456	0.1593484502280816	441.2733266054921	301.07240954762545	1179.6978926260465	3284.094173836315	5077.922165125581	0.4629072455601187	405.76765534607495	673.8453977065861	1962.1082426834887	2654.504561919882	1.2528822784847418	2.973554997222984	0.6658693478852504	31.25	906.25	2281.25	0.1376183532369194	0.0607069046429868	-0.0320561042021297	2.941393813992577	0.960337199267834	pos	l
bird1	l_pos					1125.7183235289538	3244.499199685785	5058.746524896496	0.5465989763110248	329.5836489593325	550.2403945825619	1173.7748354827831	2055.34720749778	2.080964354796835	6.144881427565127	0.5506271755615265	0.0	31.25	1187.5	0.1346119367757917	0.061397382631435	-0.0140773637275711	2.7862690304473614	0.9665696200055534	pos	l
bird1	l_pos	421.2655957283964	0.3334279400585049	619.5406259646235	307.0964599908032	1078.2762270535352	3198.8716096044823	5046.5296957693845	0.6131384008701705	339.7633069034408	598.3751158663065	1279.3803605619196	2235.379338621168	2.125957855983749	6.2969522393939	0.5723163100432174	0.0	31.25	1156.25	0.1336757709694471	0.0598089844435453	-0.0249475673761975	2.8853647387596677	0.9616601159728452	pos	l
bird1	l_pos	535.1932751945762	0.0	535.1932751945762	535.1932751945762	1122.28600084721	3377.8265710336213	5153.276944590104	0.660910903376961	333.69283727231306	574.3604961232176	1185.9712752892428	2089.957823828556	2.117694995667814	6.268556834750038	0.5375202397033739	0.0	31.25	1125.0	0.1356996231556768	0.0616099963936499	-0.0329246218798182	2.7950452598015816	0.9661322966721728	pos	l
bird1	l_pos	326.5805979968879	0.2123313815385232	556.1424744571352	300.2240963123896	1095.8805773094457	3378.2919478220047	5269.735357593171	0.6681899397761797	417.7584515052966	731.5432676390974	2164.8820768844034	2749.456055288503	1.0050981338741218	2.3048562621841016	0.6648246992439945	31.25	937.5	5250.0	0.1379265747728439	0.060360471616186	-0.0247049358520706	2.995783091761349	0.9578764755219104	pos	l
bird1	l_pos	528.0471771380788	0.0	528.0471771380788	528.0471771380788	1046.9290474832933	2882.443177741101	4731.182823748825	0.6555520695664652	224.5838324227	459.23910767612455	142.92751187698144	603.7215956646219	8.484943863848553	98.1481734657741	0.2437955370277916	0.0	31.25	62.5	0.1254332835544056	0.0582174537752566	-0.0117718905751326	2.7301195455853557	0.9656443418864316	pos	l
bird1	l_pos	449.1791003078871	0.0	449.1791003078871	449.1791003078871	1030.721855342126	3008.676342736266	4697.698696316779	0.5731470175792089	232.4575646824077	470.3131073526108	264.7825122594386	996.6675617324056	5.838138141055803	41.40937239807735	0.2938104222519108	0.0	31.25	62.5	0.1262790209242958	0.0584255455062859	-0.0141858719247394	2.741723570381504	0.9654700569548232	pos	l
bird1	l_pos	317.6935114811785	0.0293934410662041	331.6958550888384	301.59180553011913	1104.5684577197796	3230.441207861662	5046.566506618839	0.4367968516245334	275.8416095320435	467.570274850493	528.7533421666963	1434.4654292322202	3.692284990796479	16.70904121801565	0.3792063997728955	0.0	31.25	62.5	0.1359079107036733	0.064577567451879	-0.0207970370679665	2.5752665023729526	0.9759581732022868	pos	l
bird1	l_pos	330.8393995761012	0.0392252792859836	359.33199740024133	301.83474063476666	1070.6098206014826	3234.1878699519907	4980.471124121997	0.6078189821712875	353.1396157136245	610.3915484889196	1451.7863603601631	2451.984578582061	1.8879530773601425	5.102383445868908	0.5845400626428436	0.0	406.25	1187.5	0.1350478666278951	0.0607912968911817	-0.0215975662418677	2.8543881142543617	0.9632378902038466	pos	l
bird1	l_pos					1189.6313213709802	3355.3294008240205	4987.309726299375	0.6911497307199289	254.97314512456907	412.3845534173927	260.5667049432116	980.3568609127595	5.828735094766879	41.89209978441167	0.2819620209924502	0.0	31.25	62.5	0.1369463056333924	0.0663273381810603	-0.0066702356904445	2.489637628032593	0.9800283888364544	pos	l
bird1	l_pos	326.1649997049017	0.0363664331808894	345.7433246769467	309.81721687273705	1104.242363635215	3222.5452668362477	4906.299012526891	0.5308419279585406	277.1929368698736	473.0887093660714	701.3078679944891	1768.887882207136	3.1550799022564604	12.260785740556203	0.4066401210493671	0.0	31.25	500.0	0.1346997489412539	0.0633940306038784	-0.0233633681437316	2.620926053566255	0.9738368325542368	pos	l
bird1	l_pos	507.3221716460916	0.1232890399351665	532.438840490545	300.09570500595515	1108.3799106433698	3196.6112310096464	5006.287458824716	0.5418993987499023	331.00096087860976	575.4071411608237	1392.365548133073	2416.936011080564	1.862237427620321	4.999225711378222	0.5602844262490688	0.0	31.25	1156.25	0.133699811636997	0.0608085420290515	-0.0089261522326116	2.812490304958837	0.9649000690516506	pos	l
bird1	l_pos	324.4172892958882	0.1531108053709683	544.4344229238553	303.6127090828263	1279.720272904785	3936.0050251993166	5282.771594314067	0.5356379466962826	336.2147371914328	498.5589242871005	1341.4025504794995	2193.534535723931	1.5718055843980512	4.125209552364658	0.5397847025114983	0.0	31.25	1500.0	0.1412533395120171	0.0665157491056493	0.0024056268555088	2.615153220535818	0.9753506095469698	pos	l
bird1	l_pos	421.44077711582986	0.5906193220643112	1142.8301747162216	308.6421245539137	1503.2411398553195	3696.164390823595	5238.909930133148	0.6140037169313305	308.7374374141792	452.0449938952233	764.0208151818006	1634.0578349945126	2.619533958295709	9.559883803048429	0.4287359127459211	0.0	31.25	687.5	0.1450819806802111	0.0703029128856432	-0.0181644025762452	2.461743100962344	0.9820906525215428	pos	l
bird1	l_pos	497.8349213687046	0.2150940636435998	577.0142026960506	300.1116461161236	1183.1184077013606	3395.7853948402576	5127.552684883512	0.5561624258544063	350.5326308323004	566.9620658918863	1749.0642057970929	2710.7890181974253	1.390282901850296	3.281013065179232	0.5907333542735006	0.0	31.25	2031.25	0.1380133361021209	0.0635340512010216	0.0054472250319788	2.7458607006882247	0.9691571777989048	pos	l
bird1	l_pos	543.8399284836427	0.0671282165537428	601.9826606545804	470.65912111014944	1135.7778094381624	3489.1287714706805	5149.321141372686	0.5784771322138368	309.516637949346	497.6271914738985	891.2786802369517	1838.0231116772704	2.570182313513218	8.723165995687102	0.480064989731769	0.0	31.25	1000.0	0.1382154450863495	0.065098245884951	-0.0044623620996081	2.623960105264046	0.9744395699779494	pos	l
bird1	l_pos	316.57922153744926	0.1668742115138555	598.8871103980175	300.20883415870844	1152.403997261123	3378.2901468515497	5076.632767469798	0.6133697202654571	334.79930807319226	575.1661962871551	1334.9432630492386	2269.4413617440846	1.7969116691641844	4.85222521698791	0.5637130723855666	0.0	31.25	1250.0	0.1371218062226654	0.0630305283123074	-0.0052526455791618	2.751014868073406	0.9685436785219224	pos	l
bird1	l_pos	318.27970696812787	0.0422534311628873	354.1820585824343	308.9399297445193	1196.2428079404458	3279.188318689826	5060.876057925669	0.5518581674284503	362.0478616559211	622.126894181224	1759.5754322797225	2602.6767733071465	1.3391496270920271	3.151201674587764	0.6162680338790787	0.0	531.25	1968.75	0.1374180146063519	0.0619092925829991	-0.0265330212716044	2.837494329440873	0.964621292088007	pos	l
bird1	l_pos	529.2597207355651	0.0689865279144587	549.5512018798715	447.8976173189112	1108.16239939376	3387.2903926868585	5173.341210462077	0.682763579758272	357.59332422587204	595.8849973586059	1735.5054677272042	2605.2597330326475	1.3549509782206948	3.1813357994396725	0.6014596840070334	0.0	468.75	1937.5	0.136362301012361	0.0620527590322687	0.0073295857592098	2.8118465028839803	0.9659190224759568	pos	l
bird1	l_pos	349.2711461576889	0.2195744090724075	531.8025754989028	301.0162270860771	1112.817353009324	3348.036893062446	5184.724441234553	0.5319013529041131	355.3928735297445	584.0747145124485	1771.6371409603146	2683.946586739761	1.2814340880185158	2.917430735775638	0.5833363449922386	0.0	31.25	2031.25	0.1386067259867913	0.0638314381704648	0.0145128285756663	2.749920748432777	0.9691059177418336	pos	l
bird1	l_pos	586.3733133250954	0.0108227455220166	598.8798292711508	579.3379894515091	1308.5909325782268	3608.89740616414	5249.386182309268	0.4069053569383294	260.6768805845747	429.1220478789101	770.1564758828661	1990.6400449069647	2.634946770524422	8.539797044997561	0.3517764085847925	0.0	31.25	62.5	0.1348588664633435	0.0645390791298839	-0.0111911819153001	2.549204830118421	0.9770542225245136	pos	l
bird1	l_pos	539.789738911446	0.0911156772693628	596.8918893005849	406.6708855138251	1474.401148969294	3748.566677216839	5381.556307948792	0.4596868773587377	281.73980277164355	462.99167891841824	1147.2271707596672	2208.5027436798127	1.682625135892175	4.172736327366529	0.4258833416117921	0.0	31.25	687.5	0.1360455417104633	0.064656700031879	-0.011113071620013	2.581610894204127	0.9758047923712376	pos	l
bird1	l_pos	310.702776601884	0.0185836001996784	320.7558187336781	300.42649756914574	1381.0170263506552	3690.085427535037	5358.399572978893	0.7446530420909089	290.52624629000405	388.0232100228386	497.2427197533695	1525.807963815271	3.996634717866873	19.04007383318377	0.3313203509939016	0.0	31.25	62.5	0.1544148788398292	0.078574327701133	-0.0039664065547735	2.249242662492164	0.9905182797296552	pos	l
bird1	l_pos					1145.9119379249776	3668.878868775133	5195.236252134703	0.4428839996718178	255.97201776543852	397.25839688093873	203.1901096641967	823.6384342244132	6.080703144584687	45.04807487877767	0.2577021662023012	0.0	31.25	62.5	0.1404594872344727	0.0691921115307923	0.0017181123944023	2.4088870712045467	0.9837763163927012	pos	l
bird1	l_pos	317.4164039816287	0.0371614679439999	340.5336906448494	300.0592496506221	1184.8910004243128	3374.1211832008967	5185.010646061709	0.548005563139185	295.7922144827251	511.8253593399173	988.29505127035	2025.8083296489376	2.29672221811978	7.053991564973309	0.4772576198813042	0.0	31.25	875.0	0.1349903415965561	0.0629282239003772	-0.0097574836332764	2.6817384386349232	0.9710904437643784	pos	l
bird1	l_pos	329.590075799982	0.0393652861841194	339.91015695027056	301.0055201898333	1160.1004583189665	3199.6421559994583	4945.223089535432	0.4751009548211931	347.8226360571492	592.5909775039094	1445.3214801158738	2436.3371357733395	1.7937749831541778	4.730254981783754	0.5813974882487924	0.0	31.25	1312.5	0.138791891146794	0.0633420756702553	-0.0324301577957035	2.761115725852592	0.968281255736383	pos	l
bird1	l_pos	574.7739004462012	0.0013360907188878	575.902528575652	573.9797174569782	1312.0996066626674	3408.422181326017	5200.439899233229	0.4396376050505194	263.4892588303689	463.46567658040703	997.1980399013158	2283.9166183751863	2.184566994318049	6.152654211653195	0.3813729462266697	0.0	31.25	62.5	0.1329416489907408	0.062698989092162	-0.0144886046417877	2.623984676645247	0.97326023414274	pos	l
bird1	l_pos	549.6115209932989	0.0009938492627311	550.1577519982266	549.0652899883711	1227.3890978699008	3478.682609765206	5158.389339658699	0.5350069898676235	265.56962253184093	419.4412830309068	648.1409237353345	1787.1956870016936	3.06796491667827	11.300722359910882	0.3522000062344487	0.0	31.25	62.5	0.137089552376433	0.0662075879971315	-0.0082678529317396	2.5027410304426403	0.9794533258644011	pos	l
bird1	l_pos	591.4735980236392	0.0143000433255098	615.8124829795225	587.3440010436132	1278.6669574532232	3251.366930928845	5197.615462656431	0.5363468560111828	352.6045767425167	602.2645490611767	1990.304222926763	2884.4460337240957	1.1895672380614035	2.733509668747888	0.6034546019921907	0.0	31.25	2562.5	0.1360321799226575	0.0615197684315066	-0.0180669736299786	2.826051681045144	0.9649627308117936	pos	l
bird1	l_pos	319.3397102609093	0.1953962778927988	575.9669094382048	300.5757408311813	1108.534232556585	3297.560805729029	4987.385875920411	0.4671670558775696	296.5549225661861	502.00455712257417	890.0241069516477	2010.486589964893	2.7019312114445286	9.217888827124565	0.4571496793900069	0.0	31.25	750.0	0.1379376744433709	0.0649748400754875	-0.0228224925226764	2.61232672619571	0.9747121718303972	pos	l
bird1	l_pos	379.7818355063975	0.2863594678572601	560.4594179757346	300.8576435981721	1196.1818787760703	3184.667892438845	4986.82508234257	0.5152142457018026	352.388700402191	627.0593677553543	2172.353238559725	3067.2910288887965	1.0697086720667932	2.3694242639774887	0.6016072611705787	0.0	125.0	4375.0	0.1363153132523617	0.0614581867663119	-0.0313319583993951	2.838263182707543	0.9639566081819329	pos	l
bird1	l_pos	410.4073456896194	0.2786678834727001	634.2652988630257	310.9973610071404	1345.58443577189	3783.262521077592	5194.527862732792	0.4300131226755993	318.3327096343944	503.5178525976219	1433.4852199756342	2405.513419619949	1.4893832792656945	3.7505896964553913	0.5068065866353452	0.0	31.25	1906.25	0.1419495544086737	0.0674817486989261	0.0019353873719613	2.5768959060703813	0.9770306914765934	pos	l
bird1	l_pre	359.53157463880643	0.2659574420775805	694.3217161016072	305.9728304659006	1463.9135343119028	3855.352290811025	5324.614814584773	0.7821700661466671	319.56248125387253	413.151868556031	956.9175117757062	2200.5995923846017	2.498971138381403	8.001056357106249	0.4057596321648493	0.0	31.25	656.25	0.1655005351747326	0.0852720352636767	-0.0326912252235971	2.165287418290577	0.9930881545514576	pre	l
bird1	l_pre	321.9332407140051	0.0234501985886579	338.13701734650834	312.9380698167407	1290.6550482189964	3744.356063450334	5319.755994092546	0.3970213426337138	335.0739083848518	593.5071127654523	2248.9908709295923	2919.256968292668	0.7553686984198631	1.784144752668684	0.5780647103098038	0.0	31.25	5531.25	0.1361698588707627	0.0617924740356628	-0.03590160196976	2.798296299573213	0.9657695687044908	pre	l
bird1	l_pre	410.96697097678174	0.3681078525063279	673.4370819801574	308.2137898895263	1361.6250662378875	3868.08985848958	5368.240196056145	0.5820363418617931	309.7328352346109	424.4408950055912	1088.954254514386	2293.401823994516	2.106874234634496	6.060341987860812	0.4160334655699034	0.0	31.25	656.25	0.150696210776706	0.0748101907940191	-0.0081799685835232	2.35556920057548	0.9865456219620422	pre	l
bird1	l_pre	353.96707837138763	0.0300496826818529	361.5930916384413	335.4666600838323	1224.6857631067312	3476.71543036414	5157.071618461992	0.3624066502400319	302.74888716866286	573.9354187563896	1718.948785628825	2678.24918489634	1.2880572634527738	2.998924220772744	0.5543248719626039	0.0	31.25	2218.75	0.1296595056716197	0.0585660620254248	-0.0130954661707286	2.8630702088289706	0.960734598578434	pre	l
bird1	l_pre	324.0378277885713	0.032262555308437	334.52330173992743	300.6766881734609	1223.344355627534	3362.288761429002	5048.130155578988	0.6006769102838038	257.0449066752567	466.17928589054526	823.8257821891337	2063.1282741133377	2.750689045948486	9.369935827009858	0.3845454399002381	0.0	31.25	62.5	0.1307448576220306	0.0612252511333029	-0.0156802868909015	2.6661365257294687	0.9706159822634544	pre	l
bird1	l_pre	328.4560828825333	0.0301029672091171	338.20497664442456	311.30825544795505	1326.2623785873132	3372.351362132787	5208.791908920869	0.4802564769381756	313.6281124700347	586.1813477332288	2100.328844571129	2828.500740252971	0.9539001812965268	2.2394576697253705	0.5962158078242786	0.0	31.25	5312.5	0.1288531604757218	0.0573048896748368	-0.0247061592065718	2.940786255332673	0.956755730165412	pre	l
bird1	l_pre	955.3290967373232	0.3229377376558177	1427.0560779253665	533.2713608350256	1198.526590981811	4116.921706244061	5425.284920622886	0.4659778261998925	443.69616750906977	703.6070574450047	3097.171873566754	2859.754577612834	0.0509862442843291	1.2481872377581869	0.6655882345448109	31.25	3781.25	5875.0	0.1504162136563249	0.0671266968091142	-0.0403615145472228	2.829275887977756	0.9674990376528382	pre	l
bird1	l_pre	353.3405877679469	0.1871008951230915	685.6617986244651	300.4910220322735	1321.4258576421382	3683.2652231221655	5026.918449674817	0.6942539429839175	271.48260251540137	392.5245277053179	618.0401080509354	1777.2536223007178	3.4071793157111125	14.011934416469272	0.3433577320990643	0.0	31.25	62.5	0.14372044049492	0.0711393165281913	-0.01046331001623	2.372878980274109	0.9853471936938702	pre	l
bird1	l_pre	344.15650968450007	0.1344214729784107	675.522034704124	300.1276001928058	1297.3969837189836	3941.2322251829896	5260.792193097845	0.6086140029613188	347.60003926512275	524.0296376466804	1662.03005998647	2578.5328038011285	1.3378168233537642	3.2661378087883035	0.5422156583529375	0.0	31.25	2500.0	0.1505474609288696	0.0716249147590367	-0.0427831175200055	2.516483248456339	0.9802505027307996	pre	l
bird1	l_pre	618.3708674030051	0.1844996838230885	679.0657690530951	330.7954224066466	1319.879438249703	3311.6593415377533	5112.204142215171	0.5156118468490385	298.5273324737063	559.8053570497417	1665.7208356329884	2566.2397896480743	1.3208613619119047	3.2051938928070105	0.5552432156885385	0.0	31.25	2156.25	0.1295347738681509	0.0585132038900951	-0.006469316118407	2.8662715577352693	0.960799223536624	pre	l
bird1	l_pre	421.3225363065873	0.3552877254802187	689.0124248773903	303.7951284027627	1429.542955424987	3517.505200993425	5009.460250479287	0.7857598900116755	257.6059386354922	386.4659887797288	301.0082800325854	1083.3551024238309	5.129220939840419	32.72111968894296	0.2691678489704726	0.0	31.25	62.5	0.1416709903557115	0.0700351734529643	-0.0086942835668883	2.383622259247347	0.9848259020356686	pre	l
bird1	l_pre	348.6810078151188	0.0393042156981875	364.02272690466384	316.0528621503271	1070.9827061910903	3134.1775943300345	4867.846500455913	0.65679192503151	297.5936458949509	534.9417635350076	1093.7627585298378	2108.137635172994	2.492351551268397	8.455422841232595	0.5196541212929876	0.0	31.25	1062.5	0.1288312022184843	0.0581015511658959	-0.0230496215996194	2.8614765332862637	0.9608882471449804	pre	l
bird1	l_pre	373.5423053705636	0.2546924162186706	676.5148414973122	316.8161242076877	1123.6954143003884	3472.274156880861	4982.568474609739	0.5800193279669066	345.08857721540977	606.7482395271219	1976.8840542707185	2759.180684524952	1.1654889696241193	2.832287615272444	0.6259083767420606	0.0	656.25	4062.5	0.1328415995376688	0.0589717156618545	-0.0225169178204752	2.931317710458648	0.9594446046746092	pre	l
bird1	l_pre	322.13153509449256	0.0416032391808794	341.17198526459043	305.92959333490825	1116.4566598999586	3354.332758354113	5004.407483553813	0.5423932211103308	363.5565525672159	660.8928752922075	1880.3977335919467	2554.9550772475686	1.1839305925916757	2.868266499668674	0.647107469312628	0.0	687.5	3250.0	0.1325503622995762	0.0583939116868709	-0.0072910009129192	2.993851576083653	0.9560988159652104	pre	l
bird1	l_pre	311.84407502527023	0.0228661727746736	327.42380470641046	300.5760290940024	1461.720113680911	3722.617354239844	5188.468900945147	0.627693437706095	311.13133974160775	380.94036204577503	952.9118188523464	2260.4333872250418	2.4816429701628744	7.781061770829851	0.3929460139970107	0.0	31.25	62.5	0.1698803965858042	0.0893243451365461	-0.0113619284995719	2.10830915879726	0.9951547202058804	pre	l
bird1	l_pre	346.06442838665924	0.0284410174234899	355.2520094755479	321.75713134781563	1130.133516125195	3405.924535110332	5157.917264049759	0.6513213870697102	395.0860464458964	636.8773556344645	1928.447319868776	2560.733926688131	1.1160330689005449	2.6109197416854437	0.6276915015415412	0.0	718.75	3156.25	0.1390626726516513	0.0619414610792185	-0.0297336105449464	2.885347489012137	0.9632359280614914	pre	l
bird1	l_pre	330.3134787924638	0.0029883706107549	332.06645292036933	329.08579119374906	1078.5884742521046	3904.3685627996974	5292.382484458597	0.5729536494161294	423.1289662457358	644.1937167978148	2246.5882216043024	2741.4998824302525	0.8397918338878748	1.9899540464113077	0.6781240650753836	31.25	875.0	5343.75	0.1420966798927643	0.0631840831920149	-0.0304995224433323	2.873579725125405	0.964721367943767	pre	l
bird1	l_pre	346.6266352722047	0.0607171247953414	371.1189722983957	306.8880233251722	1284.188433425053	3491.5217650106856	5038.664440512146	0.4797893066746359	323.11661057302297	567.8072061333902	1858.103237265436	2749.1966123835746	1.234280661950644	2.908926177885115	0.5814634687094298	0.0	31.25	2937.5	0.1341026407867902	0.0607947722673315	-0.0338575071070698	2.809149416005733	0.9648946048752916	pre	l
bird1	l_pre	312.3432103751778	0.0302787372721129	327.2194505620294	303.29978742577805	1213.871553985452	3631.538880827342	5257.810495111503	0.3793830013527039	327.68436614355045	618.4454115640034	1925.4052882964836	2622.6959611990865	0.9533708849557844	2.194374849390132	0.5863385627598579	0.0	31.25	4906.25	0.1317923219783651	0.0589324864252588	-0.0194615000482809	2.907026090905424	0.959383160428643	pre	l
bird1	l_pre	354.97029884876486	0.232874831710571	689.2581575351063	307.7687120859038	1486.9574499697517	4025.983010103336	5307.622310297875	0.6491466255547996	346.9705339722725	433.8390542901122	1842.7704628119973	3059.37838696515	1.3994005676703531	3.2948842532048537	0.5149168130357203	0.0	31.25	2156.25	0.1631216377448194	0.0817499931421734	-0.021050145898308	2.2879734737140462	0.98940416104978	pre	l
bird1	l_pre	326.9877610428282	0.0247874244615862	340.4265991652179	312.9564059163228	1224.3437913459773	3889.6458271366346	5410.084144720209	0.5069234009684034	330.2985779857419	565.6897952912967	1709.703086941129	2614.9629445688925	1.1576184251852546	2.579233708547417	0.5266668464443734	0.0	31.25	3656.25	0.1420337443294003	0.0663924443905171	-0.0250646258652472	2.6429705080194053	0.9738845380085452	pre	l
bird1	l_pre	306.5143803494051	0.0139717664483201	328.1918111043853	300.135395667474	1148.245244726816	3783.279992947112	5192.072217686111	0.7403833858666998	277.5323569143873	359.6657390151561	329.9023878179394	1191.1524863582504	5.167623888549494	32.21003737453221	0.2747979044001741	0.0	31.25	62.5	0.1556143112490747	0.0802748655799214	-0.0048910565614498	2.192771596406647	0.9923605811054032	pre	l
bird1	l_pre	326.00108304990005	0.1715421365592898	660.5337917336186	306.9835018896931	1205.9341280127182	3547.725450207809	5245.155242451713	0.5732049865945482	368.45309839116936	716.2176093074411	2277.095588499912	2737.4765923961395	0.7135115376484079	1.8081295023899755	0.6196787628475541	0.0	937.5	5375.0	0.1325159107556567	0.0581191836932155	-0.0050220724218887	3.0259067019892822	0.9541650796347234	pre	l
bird1	l_pre	342.7357659127891	0.2470012755373737	620.4296244624725	302.1239169981497	1369.9442684637106	3922.850928605711	5218.871411444139	0.6303824978061024	287.858129122742	371.7474036677618	574.1642438953094	1692.9578102299402	3.5889616723284425	15.70550153368392	0.3263125279824067	0.0	31.25	62.5	0.1600194431747569	0.0830023353407319	-0.0180025802591542	2.15634088211701	0.9934288224304636	pre	l
bird1	l_pre	320.9413573231682	0.0378281936006985	337.730617580531	300.50859458031937	1318.2387816875994	3653.5416265009017	5138.371058926677	0.5513346854681078	299.09378182871154	457.46751176779935	1202.6557465879564	2439.027859230496	2.072097467029121	5.849942713017749	0.4559977811095921	0.0	31.25	937.5	0.1408965028377546	0.0676099465105924	-0.0192055654629763	2.517139687786501	0.9792574780502336	pre	l
bird1	l_pre					1338.6532985943395	4142.088134711908	5380.446324315044	0.3555440861915613	387.3524029992991	645.2939147044968	2861.9079141712778	2952.7886008388214	0.2159844793222687	1.215884142061982	0.6001657604313577	0.0	1093.75	6062.5	0.1453116578007431	0.0663351241942804	-0.0370553619177249	2.742121810731378	0.9701729700136312	pre	l
bird1	l_pre	304.6347268460602	0.0078569445011134	308.6605050368971	300.1647377259599	1172.103836400871	3840.1869756598335	5255.6758538215445	0.6380078514597782	325.4263711451733	427.2864967341895	758.8484414012232	1721.1505907359171	3.0856068707022386	12.50415766754133	0.4161297797726053	0.0	31.25	906.25	0.1591076343643335	0.0799535598586659	-0.0218461841862561	2.2779747713037866	0.9896110839244162	pre	l
bird1	l_pre	340.11056595894144	0.0296884217706508	356.1087413238595	325.1300904135503	1186.2792602036325	3574.018640217869	5001.587632347969	0.5719250665217802	254.55630649095568	456.5033204256053	865.7611040747776	2072.569607571937	2.540877066148924	8.20944048403027	0.3941946108085369	0.0	31.25	62.5	0.1295251919956201	0.0605781309694222	-0.0052294975533499	2.681241915076963	0.969837084113131	pre	l
bird1	l_pre	351.34762314093336	0.0271937042990315	362.3555745403039	340.434352179341	1254.9463528990575	3402.2354128149705	5199.459400205982	0.403521368514419	370.2028014975418	686.8167671213569	2325.911290855765	2792.83522349801	0.758491428745827	1.867164745451345	0.6652420567895658	0.0	968.75	5593.75	0.1328537005189999	0.0580147136657514	-0.0235782415922227	3.029835615434957	0.9544458529266596	pre	l
bird1	l_pre	329.86944339173294	0.0395544259357862	344.8059279097886	304.373286977824	1231.253750618347	3512.21459717213	5143.3936260644	0.5770784895406197	301.08963358656206	487.9212305239851	1363.4071647887504	2630.6751531747245	1.8637726958413332	4.871787095856962	0.479500705391742	0.0	31.25	1000.0	0.1368958216822028	0.0644856812812645	-0.0209081132822783	2.613386827926854	0.974566051328008	pre	l
bird1	l_pre	379.8367482168466	0.3410371549264144	675.9855650278012	307.4021134617638	1286.1086037623056	3400.1578465973225	5277.7002574901535	0.5429672878430255	300.8504812591307	568.7851876236881	1483.847645512102	2442.2224390224887	1.4443534329445027	3.4617151261563843	0.5122444429576131	0.0	31.25	1968.75	0.1312299532960057	0.0593466880208948	-0.0422189493963655	2.8267313686381703	0.962870001157508	pre	l
bird1	l_pre	522.3871263154743	0.0307049351147667	555.9697583751001	511.8134022508349	1317.0488014631374	4108.590547779281	5386.260024348252	0.4790135135049418	350.58252255020506	550.69669345067	2440.5177283343173	3044.664197528584	0.6025333209701401	1.5312540176023062	0.5647412669848172	0.0	31.25	6062.5	0.1422263614254329	0.0658102463141835	-0.0344755534889658	2.6747237264841672	0.9728664630231484	pre	l
bird1	l_pre	328.0833169651577	0.0281028678021821	345.2627459321755	307.3992069397319	1322.6450692849548	3598.835081810721	5022.242461716245	0.7680779557755465	293.96069157849	422.4925049601344	727.6019937757715	1786.0359942309042	3.066848797326195	12.20944796671787	0.3859248190630941	0.0	31.25	93.75	0.1446436760637649	0.0709790650327154	-0.0071074602580681	2.4091403689985222	0.9840872445687612	pre	l
bird1	l_pre	368.5437049052261	0.1778742058628096	756.0609448770823	333.5422099573946	1132.4960169572305	3474.811152254168	5263.925936471223	0.4953510800748735	298.0607454686477	532.1943619374224	1522.327552132231	2668.682386104155	1.5044000349318027	3.549651934158596	0.477494580438618	0.0	31.25	1125.0	0.1340574912587764	0.0618690413417478	-0.0307125648726638	2.719030968738124	0.9689637287256274	pre	l
bird1	l_pre	325.66476588091933	0.0241074700756919	332.46351737128765	307.53164220709795	1251.5881828250135	3469.1292361231112	5217.401824735211	0.5448438616229034	343.9511391590477	648.1621178412788	1944.5337625860768	2650.068063263608	1.0599042530893523	2.543873288815964	0.5974736928559342	0.0	93.75	4687.5	0.1324852824579804	0.0589725341990435	-0.0035195801721556	2.940565034575749	0.9584085199109318	pre	l
bird1	l_pre	348.3921950783332	0.027023417196183	377.9058222480072	334.59287130935775	1181.6458313908245	3563.4236475317957	5135.411543603263	0.4963684213887234	317.3773852859942	589.8659487650982	1669.2868353963352	2493.949080374492	1.242795337341455	2.9990228839026134	0.5432937476848816	0.0	31.25	2875.0	0.1329850080914086	0.0599664250576243	-0.0283765421661064	2.848807755446079	0.9625778665607576	pre	l
bird1	l_pre	317.3760717250079	0.0111688765180108	323.441512997013	312.0682800545373	1203.729756195815	3279.473395620013	5253.097942760584	0.3950151368368458	351.3333800313859	676.2885854381972	2677.0876600245174	3171.72304971486	0.6077488797043618	1.5530160872092909	0.6315301058406152	0.0	906.25	6687.5	0.1303409293580872	0.0566670258427073	-0.0516429273741369	3.045469962160685	0.9519326959818843	pre	l
bird1	l_pre	336.55150798121497	0.0248342974249817	346.17623277434274	325.6755082663872	1306.5047989930115	3300.5853219810515	5189.836393653617	0.4145645379672935	403.663389431348	792.9156980391194	2796.955198202667	2997.6513942775464	0.4852573086236473	1.4476662642633065	0.6740894547792434	31.25	1187.5	6343.75	0.1335929263920911	0.0576152077855029	-0.0086657641640531	3.1220219181170576	0.9496832733235367	pre	l
bird1	l_pre	306.6296306882009	0.0070133530273467	308.799994485176	302.5472314064544	1209.4794079077212	3402.3521115415424	5207.530933119337	0.4972870141381558	291.5095725593808	535.8822635212078	1530.6845698810648	2483.5650586662587	1.4501592471498266	3.509442874561432	0.5481735892525598	0.0	31.25	1812.5	0.1286971245566685	0.0581400852362094	-0.0157665715773484	2.859043116381046	0.9609501361656873	pre	l
bird1	l_pre	1030.7823881373429	0.1761744487509291	1424.868602916315	862.8672994164837	969.7493507824404	3740.8241526663874	4322.049724340973	0.7401487146487281	309.57745266900866	707.0359383436119	2577.0521111613302	2177.4372175836897	-0.1347112983817016	1.5857374273824305	0.4522007879279028	31.25	4250.0	4312.5	0.11710678726945	0.0467875515931766	-0.0740476595806658	3.65188504724733	0.9065293046324484	pre	l
bird1	l_pre	332.8188361251192	0.0359030187691099	365.0422667842241	301.18324432512657	1382.0566947035902	3956.279522273514	5308.582996553005	0.7311785423227274	315.041141038566	353.87933641270666	683.0429323940753	1774.959723757936	3.219425965703897	13.200321984230175	0.3674364286248854	0.0	31.25	62.5	0.1744878533981035	0.0931572959763335	0.0004795652740523	2.0534511518613443	0.9964059878359288	pre	l
bird1	l_pre	344.75032151777947	0.0286557268758142	362.1628448446273	319.5665542366725	1185.780589340148	3885.812265546658	5218.147513721064	0.5509625438092542	289.91817256601547	458.0115955517614	1161.742872235936	2426.4235996571274	2.040620604520205	5.732882916240109	0.4274270405839675	0.0	31.25	687.5	0.1407589124630676	0.0676847612869956	-0.0131206242894145	2.512576346922096	0.9794875427128528	pre	l
bird1	l_pre	347.558421779178	0.0513777960311363	380.6118322027991	311.9378498856431	1381.040451920841	3915.376792709871	5404.36907392518	0.7227083396334413	277.3852227711098	367.7233237967317	439.22827280124864	1440.0299226021689	4.2428320844974445	21.626193883585078	0.3070804758573988	0.0	31.25	62.5	0.1516887881988597	0.077390479743655	-0.0075346734013677	2.2370702877141446	0.9907155408202936	pre	l
bird1	l_pre	344.5937687573047	0.0320872919299262	358.437297926737	320.44622448323656	1324.428618764975	3547.552532775884	5155.816842628399	0.5420957868576595	302.2874005080532	537.1007389534933	1637.696395425448	2543.929107617941	1.2887251932870798	3.070781255308473	0.5406770484632537	0.0	31.25	2375.0	0.131737632850516	0.0600815642938645	-0.0160343144808073	2.7983569421543386	0.9648728311732676	pre	l
bird1	l_pre	346.4087882185063	0.2071200617724775	673.5528506554687	315.5656168400694	1317.4856138497944	3606.966537614171	5069.396772496756	0.4255224518101368	362.30020039546577	645.6663390705252	2108.73194857244	2579.102093808727	0.8756466419312146	2.344273510526917	0.6479871573259995	0.0	812.5	4468.75	0.1362588813111689	0.0603982523900386	-0.0414478176437138	2.915188343965589	0.9608628389486996	pre	l
bird1	p_pos	905.5645090714868	0.1900473400339507	1044.7437424953432	483.5709972380578	1805.9341141520536	3430.776144737804	5068.17763121328	0.5811384918023802	463.5933695231296	904.015669791659	1789.2193310099235	1635.859342412097	0.8342837809219147	3.661563226732749	0.6441706132197212	31.25	1937.5	2218.75	0.1373902455120462	0.0576406826915567	0.0055369425380096	3.2619348558199546	0.946938495458509	pos	p
bird1	p_pos	990.3240290373446	0.041634200120557	1064.7007999764585	903.5204213275986	1874.5396305919407	3488.4534544614785	4856.29871817912	0.6324259227860767	399.2418640371621	725.5327654526102	1775.683192835269	1755.919978000691	0.6870200634264468	2.744898355840652	0.5701153985432726	31.25	1875.0	3218.75	0.1329951029365295	0.0573921225251214	-0.0016727762750334	3.1092917096855497	0.9514744782375308	pos	p
bird1	p_pos	996.8342662275694	0.0320960266370236	1035.4552639761832	965.6158421640632	1697.9300329375635	3328.769778976028	4680.792751033958	0.4352627328847096	356.8862156224543	696.548307045619	1664.2452355060666	1962.4578188407984	0.9902240989042952	3.1334907655859645	0.6004555650174617	0.0	968.75	3656.25	0.1306443102168774	0.0568590838909926	-0.0155461163626061	3.0633892910596208	0.9520959779692758	pos	p
bird1	p_pos	908.4114496693096	0.164613310714214	1052.5028434810756	557.6385446970995	1829.445239820604	3388.4465766201497	4971.656239491406	0.5905598830447887	489.8983150335175	891.0412452548306	1951.9585453359064	1599.9258822075103	0.4367895059076895	2.727784085233195	0.628925037474172	31.25	1968.75	3718.75	0.1365018214421776	0.0569937482963303	0.0483959249512098	3.3234261353947816	0.9444519446254288	pos	p
bird1	p_pos	1002.0814485437016	0.0935558490646878	1101.5851699611935	645.9640837943135	1887.6410678380491	3409.1142406495337	4923.926131602821	0.5943893622390508	490.5762902121001	913.5810544810944	2078.6231370582195	1698.3480948217025	0.5091809054912965	2.958217304329399	0.653907404726998	31.25	2031.25	3843.75	0.1351707325413575	0.0558893951181216	0.0186080915184411	3.3623737079688496	0.9424918806361284	pos	p
bird1	p_pos	1084.1906975818772	0.0146721007278208	1106.7809592561896	1061.3546251495525	1772.3744593433976	3263.56643635243	4889.999063363115	0.4938188932362527	473.4420614503346	967.3480746282064	2302.6566814033163	1942.1496414555943	0.3996589300122565	2.283311494634208	0.6625447070299628	31.25	2156.25	4250.0	0.1344747255133782	0.0553251651362462	-0.021919408007822	3.384084475136979	0.9394138742800292	pos	p
bird1	p_pos	934.2274437589856	0.2039038453328397	1039.0397986990615	503.5864885326968	1858.927545650582	3269.1926575646444	4822.055634386678	0.6013468995257784	368.3108049249223	678.9935753800834	1724.8731631832188	1765.913453776328	0.5672528362983715	2.218580220898603	0.5476511950752513	0.0	1968.75	3781.25	0.1310911341186387	0.0568246018129308	-0.020629263717349	3.0739980543261973	0.9522543686311076	pos	p
bird1	p_pos	995.5798631596002	0.2228707702795916	1343.9071380894002	646.8789093515556	1823.8638788161236	3347.7463797022688	4783.521705551214	0.5073342896996432	474.30847767839	976.2053983138376	2051.843089738868	1714.9489874193382	0.5942549649057562	3.0902292463459764	0.6601981547903755	31.25	2000.0	3750.0	0.1334001572346419	0.0539450274642958	-0.0399997265087901	3.484037981791354	0.9348297606023972	pos	p
bird1	p_pos	1005.986631468803	0.2271618791895776	1309.0685802986554	612.4226216555201	1891.7350672678613	3340.2191775808774	4953.2548315738295	0.5171084314441965	434.13810301114125	851.8403614277624	1853.7078917553804	1735.8028558991807	0.7932696391948633	3.2742260726882044	0.6462811814561213	31.25	1937.5	2281.25	0.1359636041886024	0.0575939346903468	-0.0185480043801566	3.195261747619083	0.9484217137103608	pos	p
bird1	p_pos	892.4346584632966	0.1786609690314755	1033.9861808975577	622.4335651907841	1910.4453342887964	3104.778022405021	4699.395488932246	0.5885383665057076	424.2618201167114	793.6418445075047	1806.182900232988	1553.0938080750748	0.5701269958173076	3.130954897808336	0.615416099151051	31.25	1968.75	2250.0	0.1298999542742564	0.0538927534908704	0.0030559484863602	3.3482469550310694	0.9409293832505792	pos	p
bird1	p_pos	762.1456613513175	0.3677127057692635	1148.246454089125	356.0267681676647	1856.8978772959508	3429.7875417809505	4911.751876992193	0.4678334293842003	522.0223847359815	1001.811947253714	2444.880290020576	1862.582210942369	0.506199355780249	3.0022105357292594	0.738142354718871	1125.0	2093.75	3968.75	0.1329915910122444	0.0530499262092825	-0.0093781229208058	3.5856085272998133	0.931837144464338	pos	p
bird1	p_pos	965.6503839441086	0.1549351515968304	1334.0962944977782	621.6228788703141	1675.8316148877475	3379.9034491245743	4845.23342312682	0.4848078454576724	565.60449391097	1085.9998591392218	2411.821946085476	1804.60607459323	0.5305954771475306	3.1725102794547686	0.7180742316655959	1093.75	1968.75	3968.75	0.1351990398333072	0.0526225636209239	-0.0214101734298439	3.70833241160565	0.9287806591952842	pos	p
bird1	p_pos	973.2029141163562	0.0744772573031642	1062.2405279319469	488.36507610806257	1732.9819762996158	3387.477315060531	5070.950139550831	0.5819755442907222	512.1033588460765	953.4516028926948	1902.931044735412	1571.8847108474315	0.7688001329557246	3.7973988232502616	0.6756456714043445	62.5	1906.25	2875.0	0.1376010541366069	0.0559244119792203	-0.010512327051105	3.4227551339343094	0.9412990824498558	pos	p
bird1	p_pos	1069.8542087518658	0.0282350536678414	1104.4976195119038	1014.7227402912728	1758.5380026859043	3234.3356911611413	4886.252813641513	0.4971244037901542	524.3743593155019	1016.3199774923082	2208.4707333398046	1896.3571560027608	0.8862342234077227	3.477813983179434	0.7354345657913486	718.75	2093.75	3468.75	0.1368577029123111	0.055370353402185	-0.0254139794533795	3.462073140210059	0.9380966606005808	pos	p
bird1	p_pos	967.2596376896444	0.1357319869577331	1158.638189191327	611.6145272927259	1676.2158981146486	3321.080145628282	4770.286270040724	0.4840382913719044	521.0643045652945	1025.5447430550696	2437.0813145828406	2075.392128808821	0.9045869064429076	3.793531493876993	0.7304814196166088	812.5	2000.0	3750.0	0.1334738730194828	0.0535762819657239	-0.0011600643185728	3.5666573494938003	0.9317379693620113	pos	p
bird1	p_pos	987.4759594843376	0.1271660191617482	1079.8353312444556	478.954510709801	1795.95581802425	3594.6895648579907	5064.02723028016	0.5786858756975923	672.5352212872644	1244.8233572679069	2103.3965068333464	1484.4781031117773	0.7703706578710626	3.997880068575357	0.6684893639174614	1343.75	1937.5	2218.75	0.1410702890030735	0.055859345862869	0.1392065277170418	3.714550388385737	0.9315764211193116	pos	p
bird1	p_pos	984.6752086874842	0.0943972495528594	1055.9632667508129	427.827040921818	1750.8048581330586	3443.932899269223	5114.624427903143	0.5817388323177661	660.951525155261	1244.1587977862368	2385.506414547514	1608.8163401776408	0.2964990828400216	2.680579851636438	0.7032726293363158	1375.0	2062.5	4000.0	0.1357636347417566	0.0525843600906038	0.0872870174733218	3.8258124288320174	0.92620307509145	pos	p
bird1	p_pos	873.0730499455777	0.2115854894010043	1054.4440829909663	500.3744095758273	1925.890805078236	3384.9507649995467	5039.224633124237	0.5049446539161553	348.9096548564978	645.1039416860193	1467.5719416828672	1745.671173019829	1.2070771540563243	4.265449455340802	0.5587066686056997	0.0	1187.5	2093.75	0.131603723135969	0.0581452857263274	0.0117798629086499	2.991500853530056	0.9564211927283311	pos	p
bird1	p_pos	1073.5057150485477	0.0212527706803183	1099.7281968277966	1046.3766217582445	1742.649506139719	3639.646211610959	4994.398855501858	0.5143517677833922	456.6285038598108	943.2245038387914	2447.788657522652	2038.9373069253004	0.1871525991644313	1.8544153411138489	0.6813144707017065	31.25	2125.0	4312.5	0.1336269260697509	0.054957170412026	-0.0359049484447662	3.383904696655507	0.9384395289229892	pos	p
bird1	p_pos	952.605297871852	0.220594250922262	1070.810058348206	383.9265583352474	1877.6233017162149	3214.7782791674167	4974.472107191183	0.5429371386344138	567.6916876642155	1194.1058927709405	2430.368035860625	1714.924770409128	0.259360554247176	2.582031822283215	0.6046690581856113	1437.5	2093.75	4250.0	0.1367651232991275	0.0541532695009851	-0.0100099407936115	3.646720878289885	0.9288423749077832	pos	p
bird1	p_pos	865.319285110667	0.2352478588392474	1047.5399146317202	615.3824774313852	1848.385427524308	3201.802105062096	4855.841476371622	0.5511301031782577	473.2965594802134	921.6140404903572	2010.123318894029	1670.4168585234306	0.6080290598477472	3.19817005720518	0.6187329698332056	31.25	1906.25	3625.0	0.1348174741210863	0.055377543595157	-0.0173818537273765	3.3871262302628464	0.9401136084230848	pos	p
bird1	p_pos	908.7631617901542	0.1428638491632708	1021.0069749210004	316.9736112155317	1718.3132909386616	3454.7862385653843	4897.633810303218	0.4861055063714478	411.5915984260083	731.3141624288486	2000.004670923371	2110.855552865069	1.058509074157287	3.793082424290807	0.6561566334647531	31.25	1875.0	3687.5	0.1348893573313588	0.0587313925384478	0.011966379535964	3.06634203013255	0.9538680890444844	pos	p
bird1	p_pos	882.6543862235998	0.1368096482588551	1062.720386569366	607.2500381390696	1645.915853368469	3632.217545437113	4944.680114378736	0.478587163874882	519.7221833236947	1021.8949606243178	2475.4942271591367	1965.4116670023616	0.274389464378763	2.179910865425769	0.7199599009674177	62.5	2093.75	3812.5	0.1353039189605973	0.0554206657112356	0.0509624498940176	3.4658100926466915	0.9375285233245106	pos	p
bird1	p_pos	806.4051564048377	0.2381599150551686	1028.335905116745	446.0970048980341	1811.6897323212652	3433.439747524761	5025.093589719244	0.5427195361181376	488.7375695466652	931.8295956011932	1700.975839299232	1468.7528784895949	0.7640858737343768	3.8924853816599465	0.6113389456285945	31.25	1906.25	2093.75	0.1401471049146069	0.0610360068911338	0.128960169168345	3.14756614957096	0.9513649809565032	pos	p
bird1	p_pos	953.8875590355505	0.2137462619314286	1106.9544412698988	508.3099863152288	2000.560943204584	3420.385657581657	5012.721998957063	0.5218304635175061	327.7424179537326	613.1799942441279	1592.9037042845416	1927.1570260884107	0.7158546460891954	2.0726647685915784	0.5031288117451224	0.0	31.25	4062.5	0.1326630912463127	0.0597176479476318	-0.0189909348846505	2.866059146998796	0.9617090835191564	pos	p
bird1	p_pos	858.5412857247718	0.2368463154248294	1074.562089153066	502.9779604509825	1893.6462542412544	3477.241118566375	5052.182798489452	0.441207976014733	308.1216406344693	529.9455143743658	1172.3057541876683	1730.0028067848214	1.3710645256468894	4.03305559916395	0.4876904010680125	0.0	31.25	2000.0	0.1329856408083209	0.061036756892563	-0.0089071489013076	2.7603903800102465	0.9673223362675218	pos	p
bird1	p_pos	937.3174656656076	0.1737465102924368	1037.2746696669951	484.98375276263226	1829.226908737743	3735.038451730739	5218.368552245466	0.4754278353360811	332.125971130936	580.2132328703211	1276.3656010432285	1792.993320705096	1.183209251753972	3.315024055760748	0.48494590295522	0.0	31.25	1968.75	0.1392644065248791	0.064871649738124	-0.0028289731530058	2.682883365658761	0.9718668850501588	pos	p
bird1	p_pos	954.6026507945576	0.141611956398273	1047.4044154247572	464.9977133308527	1856.2436029576136	3511.3726575995643	4999.934829158083	0.6567804582330363	366.47843954964833	655.9749015145427	1523.2617947726596	1727.8764494551972	0.9369440893738764	3.328124303005917	0.5269703071545987	0.0	1531.25	2062.5	0.1335336723211067	0.0595847975143283	0.0597171010175732	2.9630609564044	0.9587465514023364	pos	p
bird1	p_pos	1000.5963821395818	0.1253836441384765	1084.0047412013314	708.5046984961069	1858.6125531827847	3309.288265738801	4897.967985254375	0.557792516498441	452.0103652359906	803.9520771850599	2054.7833017506687	1878.434475823696	0.7821800126774058	3.114157492425823	0.6366219690383538	31.25	2093.75	3125.0	0.1355897635419421	0.0574581647705719	0.0212778394390045	3.2201841461313783	0.948046390390378	pos	p
bird1	p_pos	958.0543738515692	0.0422221278081149	1014.8126864132817	921.1637935419478	1797.9656690439942	3550.6806916766204	4818.603597247353	0.4614528558205141	291.3986282046261	542.475058033307	1153.9779891794956	1806.7270376342456	1.8014418537281112	5.988096520111995	0.4825382147089205	0.0	31.25	1875.0	0.1294415028711823	0.0587223196894254	-0.0241920540153487	2.8295966528461207	0.9623096965892634	pos	p
bird1	p_pos	876.1354571307925	0.2994981382426293	1085.054365488489	366.222066277709	1878.5332526090149	3422.031401950765	4941.171051381889	0.5409069142698544	497.4858288727996	915.7060281067083	2009.575473567104	1630.768751338236	0.6151001507207485	3.2026063108422997	0.6564306069036944	31.25	1968.75	2781.25	0.1353776416369226	0.0555143427431121	0.0230430181215216	3.4203765268054074	0.9398633116892392	pos	p
bird1	p_pos	875.2545113224303	0.2585132583717899	1110.4514355844246	314.5387332767208	1734.9311969199655	3321.6554009424385	4705.663737396459	0.4453217891197196	529.6717323207522	1104.2490713571185	2525.2656757188006	1872.902552007704	0.1529199293173961	2.117344645673111	0.701587457134478	937.5	2218.75	4187.5	0.1316528665352681	0.0530980054632968	0.067256745682718	3.6190837746351625	0.9276088383326548	pos	p
bird1	p_pos	992.9678331500774	0.1179295371613795	1071.602256480901	665.9922276941187	1885.9253844673103	3486.0388028673533	5063.399619423903	0.5928503559537585	520.168404066517	1029.7599815395265	2040.7288726459456	1654.1545760756817	0.5677241116424249	2.955626169922251	0.6243477365518117	31.25	2000.0	3125.0	0.1391260246279723	0.057590523136495	0.0198351067781989	3.358690646774616	0.943099412442656	pos	p
bird1	p_pos	872.6545645310528	0.1980786634525698	1058.293166765214	622.7287857483826	1791.3526757920083	3394.903899446122	4887.074527846508	0.5649083688521258	611.9520417457405	1162.4987409910048	2179.899542471001	1540.6624295794788	0.5014140931751175	3.176667684215196	0.658559861947491	1343.75	1937.5	3750.0	0.1360829615654886	0.0532253029801012	0.0845137407013143	3.7719788211110976	0.9267578569156176	pos	p
bird1	p_pos	1094.1432790962317	0.0021515059748534	1097.8510413942115	1090.3418179437062	1834.7091477755991	3443.350309455138	5046.032272025198	0.3598382306082016	307.2830773113538	556.6720284073683	1374.9077146858383	2087.5392432950084	1.474947880394288	4.199514131075095	0.5155425327823178	0.0	31.25	2156.25	0.132659998581002	0.0605143644946518	-0.0199677335869206	2.7901364292505995	0.965543527096138	pos	p
bird1	p_pos	904.0222541411662	0.2227551887474802	1073.3979996368423	474.4219566558941	1854.001892187992	3327.695977736208	4968.510601625552	0.637790679175177	567.0653424009323	1108.4899850821937	2024.4806053765983	1477.4186112136902	0.6632455788508975	3.825504146944396	0.6422643239662733	1187.5	1937.5	2218.75	0.1355707406912954	0.0538975347104955	0.0752768004595233	3.6675096876153703	0.9306448076899322	pos	p
bird1	p_pos	896.3441532788074	0.1963338687545184	1085.1913637457374	475.501677848418	1861.278532795535	3387.0759813759337	4938.936595485131	0.5736702990978596	542.9659629509923	1078.9756474211097	2233.081387161156	1701.9614874572	0.5125899598168855	3.010534296895853	0.6702750306342519	1062.5	2000.0	3843.75	0.1360605624571952	0.0543361995556647	0.0139390910053526	3.5919058099444965	0.932724249010614	pos	p
bird1	p_pos	940.2101588800938	0.1868963469974942	1382.4689513104863	606.3537177582467	1836.5439858627265	3767.793485370747	4689.209341330463	0.632682757851764	384.6179708342468	825.0489063210799	2431.170460759342	2168.783786106608	0.1174488487226505	1.6182882027329497	0.5836532391411126	31.25	2093.75	4218.75	0.128773508982628	0.0538049008379863	-0.0480577379570787	3.301648959488072	0.9385232598742028	pos	p
bird1	p_pos	797.858619399396	0.3118037130785204	1058.9309777834153	346.2704807944994	1803.7940193620711	3471.1550176620394	5005.2958610824535	0.5547618666807559	599.2563974488579	1193.2145024794834	2348.8016825951267	1673.8338845500402	0.3552620762887773	2.6742348633042017	0.6689954797400328	1343.75	1937.5	4000.0	0.136673175328038	0.0539816698590433	0.1035747761680984	3.737393778197745	0.9281655851173068	pos	p
bird1	p_pos	937.6034847294228	0.1759144329368619	1056.6812438242696	674.6759523412925	1894.270033964488	3289.79816974928	4915.647066043139	0.4820389807903448	493.13226525763565	968.594483759177	2293.681288856152	1749.639388538721	0.2453762730834857	2.3385392905578475	0.6354624561135094	62.5	2093.75	4062.5	0.1348614498186956	0.0552841904377742	-0.016896896735193	3.405094985391987	0.9388381785994484	pos	p
bird1	p_pre	1033.048735206522	0.0378428274163118	1078.0351188518594	904.9130096879422	1894.893009321191	3674.676758282175	4914.203175174189	0.565285515634976	490.4938043508801	995.1639371971916	2613.1756740809983	1949.2370011570704	-0.0827065104526549	1.8341941345802824	0.655075114300083	31.25	3093.75	4218.75	0.1374394574153662	0.0571997908441961	3.1691407983080545e-05	3.3304060979907657	0.9421487244375468	pre	p
bird1	p_pre	1026.6899934236603	0.0666507380382267	1092.898401493925	625.0506963140012	1876.9079747476608	3796.869383120531	5036.622832570382	0.6366668975587277	611.2125487086824	1212.3156270959662	2621.7033525539136	1954.8261099510903	0.5067092688883142	2.4716477782319664	0.6622684852979053	1843.75	2000.0	4312.5	0.1339611150845587	0.0543732893831067	0.2309871640867657	3.680597720049213	0.9289195281524708	pre	p
bird1	p_pre	958.2495427811672	0.0966196600106029	1041.810126567487	664.5402962676159	1869.2177331773144	3555.489618391785	4936.1290924324585	0.5951338278607039	423.21097568975387	827.6174164393526	2035.562967769717	1850.783291638671	0.697746886390502	3.187381447918149	0.6146945723968593	31.25	1968.75	3812.5	0.1323715514466846	0.0558463047462277	0.0002986332322818	3.260326914860709	0.9436480078488124	pre	p
bird1	p_pre	939.0999125785542	0.1184886316516488	1062.688612518888	628.9738755680443	1759.0171000013804	3505.951423708602	4924.909384252515	0.5433871834795203	492.596105766248	1002.6477447047988	2390.095624934466	1978.0538771839567	0.4275420055914232	2.203659400417006	0.6794861545216626	31.25	1968.75	4093.75	0.1349004614403692	0.0546823597294665	-0.0279361616134842	3.4746237392243957	0.935840615336114	pre	p
bird1	p_pre	1011.0815673241248	0.0583804725291276	1057.2230870185392	717.052680614903	1846.9025727193896	3556.250002928634	4948.477703053083	0.5730113220681089	470.886664840783	963.2094504229372	2387.861920081025	1897.4001675743957	0.116896403513723	1.866041220525973	0.6386293511712168	31.25	2031.25	4156.25	0.1353161510235369	0.0562485944342946	0.0052358541406177	3.349800885956981	0.940666982105595	pre	p
bird1	p_pre	993.159231140784	0.1169334868489491	1096.7839670678857	623.9610136176908	1925.226110006393	3789.5162807296665	5093.734931366897	0.67234570318257	745.8830773434524	1547.5845673697104	2859.266700161392	1885.5985631121523	0.5162426219393816	2.47766139438982	0.6737806119941069	1906.25	2031.25	4343.75	0.1327984293433107	0.0491567199907614	0.2056891331779777	4.31467784086917	0.9057806982002242	pre	p
bird1	p_pre	986.2033997454224	0.1909764723868121	1099.120812528132	373.01337860819655	1942.1732916258884	3546.977646337348	5028.282115720574	0.5379347271589304	551.3966315025746	1029.4290240330802	2470.189038213748	1885.1231494118724	0.4944431191206795	2.819996058459988	0.6730198816207342	1281.25	2062.5	4250.0	0.135164954430907	0.0552194520634119	0.1161402951280442	3.5349006570474044	0.9349986016236236	pre	p
bird1	p_pre	931.4121809420936	0.1870964124693467	1095.3904027291553	302.43564623319344	1876.399246311153	3545.95641332092	5110.254068803178	0.6495762132010605	490.390796835477	952.2219436102096	1835.760299396668	1673.5284989670276	1.4895535689549264	6.27610233840114	0.595762733951146	31.25	1937.5	2031.25	0.1354452344481215	0.0585626898009509	0.1922319553289184	3.2389012777994166	0.9464573494409064	pre	p
bird1	p_pre	1022.9549309018732	0.0415422521554126	1099.3113778418858	955.8896893480417	1768.8447541000658	3410.66207593835	4751.238949083465	0.5749283331527284	472.106046321066	948.3410395358462	2243.4230276814897	1772.6676351833191	0.1431457472925943	1.9744631381337872	0.6686899753944466	31.25	2062.5	3906.25	0.1348507260593684	0.0554280491863637	-0.0247785445297041	3.393871947613208	0.9386669459583168	pre	p
bird1	p_pre	953.2259949570686	0.1300209014142079	1097.4547874250788	629.7940629323004	1857.3129936305136	3674.346464845312	5025.471670683917	0.6438882559153819	616.2985349583881	1259.9454927117104	2481.6584914573536	1785.0863714210195	0.4845062066241311	2.550872146146283	0.6559692961151699	1875.0	1968.75	4156.25	0.1350556358783023	0.0534929476767252	0.1785827803818057	3.7928132339224594	0.924699874959914	pre	p
bird1	p_pre	1018.5112478194573	0.0742717707287615	1103.3242438258665	732.8664619559166	1847.756867426109	3376.999590910773	4895.130817172214	0.5336158443765493	994.9893296704796	2183.0891334908174	3022.310010884883	1661.8115256035628	0.2761526041269773	2.440925758880236	0.7373144379535235	1968.75	2250.0	4312.5	0.1335802451117978	0.0428128764390772	-0.0256336079159966	5.326365772146846	0.875213952361539	pre	p
bird1	p_pre	1011.435301212021	0.052950986571306	1082.5726971505908	907.0112465370188	1932.4942229309909	3828.826131195738	5068.839869562371	0.608496802629988	625.2780494282404	1167.381110466618	2485.4122287624004	1739.6175855865797	0.5254620829655906	2.825234685089084	0.6655583791608936	1843.75	2000.0	4062.5	0.1343165163540452	0.0524250119759834	0.1123113808044749	3.830298113804629	0.923612055802749	pre	p
bird1	p_pre	993.5833766908112	0.0512926106491047	1065.9063966113931	892.4246107061937	1768.4893769392602	3424.3654984801497	4941.439226395635	0.5691097953940146	477.51476353046456	871.1868873240879	2103.9663533242606	1870.2809501641505	0.8188892601305492	3.520148408941956	0.6708236391257943	31.25	1937.5	3843.75	0.1345051496302986	0.0568075471715095	0.0954001781124319	3.301615874324773	0.9449613236301436	pre	p
bird1	p_pre	942.275892720356	0.1384695867885858	1063.7570518001933	660.8885046167582	1796.2601051704842	3640.427665867284	5000.852975784205	0.6039819694940164	462.7434423119984	932.7523212664915	2371.9326400264645	1986.134471277853	0.3399960204660546	2.0934241240213582	0.6548531059350929	31.25	2000.0	4125.0	0.1338874606003368	0.0555391284325563	0.0276420594658712	3.37975575512249	0.9396596768614194	pre	p
bird1	p_pre	927.4674517173578	0.2054922382996247	1069.532023225184	478.2510562135813	1770.0773760795612	3618.127081522114	4941.458356164872	0.5425925163515372	442.4363529286241	917.1516348141678	2318.7817181721434	1982.990538991189	0.2089860404152945	1.860386330569536	0.6278857904526797	31.25	2000.0	4156.25	0.135760539467304	0.0575976166299628	-0.0160436341821336	3.2144973158232717	0.9454033460354108	pre	p
bird1	p_pre	1025.225090924185	0.050574621642157	1077.338434918674	926.8428481494568	1804.2798475832772	3567.4942061121565	4894.824991489092	0.6166035523941442	667.1097404372737	1498.0242552896518	3162.216717938106	1723.108508826731	-0.6448030470661475	2.3194897588306675	0.6113007380464754	1937.5	4250.0	4312.5	0.1374471234942336	0.0519025989060275	-0.0574677694120975	3.961814674215109	0.9141707905312342	pre	p
bird1	p_pre	969.09895517765	0.1142380789781473	1053.392282834783	668.0727739894369	1879.3566689459733	3696.373291253117	5174.39537442473	0.6659750482092212	501.5950388501412	922.634158654932	1908.4731288597268	1710.016736031496	1.136145008779611	4.397631146703842	0.6184344811360473	31.25	1937.5	2062.5	0.1375897586924226	0.0586007516426618	0.1365979191591595	3.269196346905465	0.946647234557222	pre	p
bird1	p_pre	990.3543693455082	0.0238496060108478	1047.0952280694553	950.6837825275423	1750.46352175719	3597.198974993864	4853.167003809223	0.5039338335540607	435.4655270913139	865.7849546934405	2202.1778266813185	1907.868170277443	0.2883120753116606	1.987423995957026	0.6438624583174353	31.25	2000.0	3968.75	0.1343968381273919	0.0568537052341737	0.0010601846507603	3.23931555885361	0.9452449070125654	pre	p
bird1	p_pre	938.5209799626214	0.1378137234569697	1071.8076640588308	612.7275964830427	1828.7610901917903	3634.348108810501	5035.141865527297	0.5877974115179696	657.6545299722214	1299.418487427166	2412.0605493062667	1728.2882680742237	0.6709360980434304	3.2409488901876164	0.6836655921908769	1750.0	1968.75	3968.75	0.1387592245527841	0.0535574213198746	0.087283051534505	3.8695907780149086	0.9237621516531754	pre	p
bird1	p_pre	982.9843372242376	0.0651692300458311	1071.2618367825933	849.1274503050884	1825.5960257635825	3452.212619651783	5029.096332666696	0.5576059283189855	633.6139081016324	1289.9547985523093	2617.722885177923	1833.9911827159904	0.3093189604796754	2.5052889639005	0.6960206020220429	1562.5	2156.25	4250.0	0.1389588820237275	0.0546764797751112	0.0771496645037335	3.7386852910798174	0.928489649627388	pre	p
bird1	p_pre	988.076431403996	0.1351650940234983	1057.0078342378822	353.3262893785419	1948.7978467536325	3515.3132315007824	4938.225641065522	0.5637179108556589	425.1171251811997	875.1649535121772	2108.23245009586	1881.2618040693271	0.4412719275310198	2.248765792655424	0.6086154322347677	31.25	2031.25	3906.25	0.1345759021498657	0.0566310176544795	-0.0092572952027246	3.261280250069598	0.944284418807164	pre	p
bird1	p_pre	995.985286380106	0.0372002488025532	1065.3104489731015	911.5234849839532	1853.2338185507983	3398.576393294328	4859.97483834231	0.5912601557895819	428.4844542885929	819.6043304500052	1825.234096882016	1647.5398483677643	0.8119770458807893	3.523253099102555	0.6251678527501767	31.25	1968.75	2156.25	0.1330687872863687	0.056042606204752	0.0163626556434844	3.274506943716769	0.944085615542238	pre	p
bird1	p_pre	901.131193964376	0.2229120435657155	1051.5304132757758	461.7243387749343	1766.1318645126426	3674.85432243224	5090.524233082657	0.5926726198796781	697.7832347158491	1365.9626726979325	2677.4085015575965	1874.5832182769143	0.5292071190608204	2.72389236888406	0.7342141241479013	1718.75	2062.5	4156.25	0.1372831227316209	0.0530479087461107	0.1650450170535546	3.9256837078710016	0.922537417922708	pre	p
bird1	p_pre	817.308298893773	0.3180730157012669	1071.4864467849518	303.5185503257589	1601.2847818846362	3526.9062276527347	5012.702068730161	0.5650323762712525	478.35348291038514	928.7554293370358	2035.0914232568891	1813.6573271817977	0.5666489268496264	2.5205941141939148	0.6601124923518331	31.25	1875.0	3906.25	0.1388531065747414	0.0580838548688977	-0.0214931601278931	3.266217308645945	0.9460772799184596	pre	p
bird1	p_pre	1009.1640072545256	0.0627243318057628	1081.2169383620262	914.0510726979888	1776.0570727411273	3465.827502852837	4981.9043970483	0.5672498680906337	630.8379132768598	1168.8738002419673	2285.456884505208	1785.7519823464966	1.113323007638338	4.545678396110654	0.7008287454863902	1187.5	2125.0	2593.75	0.1387136358588637	0.0541483965427303	0.0324554196603635	3.709317148905909	0.9309050867569948	pre	p
bird1	p_pre	912.8823446504296	0.1755000022729051	1089.8682927495242	544.5808801592185	1834.22080682876	3499.5083777281634	4980.041750844622	0.629351610352478	455.888613565754	944.06039151876	2370.52177509253	2017.5338780255847	0.4783130920145837	2.6745831392252164	0.6437409009046764	31.25	2031.25	4281.25	0.1344286292639782	0.0560009089578198	0.0003804788611345	3.3411236605154344	0.9399925884030808	pre	p
bird1	p_pre	945.0021271621212	0.1543674300081722	1080.8249594086894	616.0022698874476	1815.859464402508	3608.308035193264	5050.342517659837	0.6081167941741388	767.6808273368893	1493.3231628305375	2717.113013520998	1726.7035955228766	0.3431721903320435	2.5940198679716	0.7029215758863594	1843.75	2156.25	4281.25	0.1396719148889967	0.0521081224763108	0.0930055526139839	4.09576815898833	0.9174725832663057	pre	p
bird1	p_pre	980.3506772706768	0.1046578516483596	1076.9864172236908	426.5019121242992	1798.1558714738862	3470.517994554856	4851.038468334264	0.5383464601268083	535.2284353528943	1163.773521447965	2501.8797799674885	1776.817811954713	0.0716203191177694	2.190183380338626	0.6818542802163817	1000.0	2187.5	3937.5	0.135701946641811	0.0536504877371642	-0.0155009763151357	3.664088200287018	0.9272293093269752	pre	p
bird1	p_pre	928.9338163710294	0.153021666739885	1064.5765496473175	535.0671424919968	1736.0151191724922	3618.2911274009	5005.3879836586375	0.5783423330025558	400.6189875542236	758.2273261460971	1879.257734855229	1867.1077509132317	0.6799764189059827	2.5520846219889077	0.6094978781385666	31.25	1875.0	3781.25	0.135590888722012	0.0587224274838781	-0.008749818076098	3.08331375638066	0.9528721514413246	pre	p
bird1	p_pre	982.3765685627114	0.0326872348814118	1056.169386700886	923.405633037872	1836.4998831586756	3675.815852063157	5069.173448756682	0.6372044248887923	553.7895852589759	1062.0507099368842	2406.9252939044804	1977.367599812551	0.7238892197734411	2.779710876920551	0.6677625883352905	1156.25	1937.5	3843.75	0.1354905097986101	0.0555816044007428	0.1484495431835661	3.514781229506955	0.9359982664872228	pre	p
bird1	p_pre	988.870932889036	0.1086415370051898	1073.2930050461905	466.0026431916572	1803.1408272415044	3530.693673470573	4889.003685245071	0.5740077815632795	447.9460498907879	911.8105774625008	2162.568646828456	1847.4247105563625	0.3291591109624857	2.081440890196323	0.6338231504772407	31.25	2000.0	3968.75	0.1339868050088798	0.0561298906292359	0.0233876054674498	3.3191979564955307	0.9416967422253802	pre	p
bird1	p_pre	1016.82208704736	0.0443043511214587	1076.641397561686	947.2816600697	1790.2014861667817	3594.647609405519	4932.0995754555	0.5267269178435818	488.4113954100259	996.514990046764	2318.3645570515387	1869.620143099196	0.2861857902003559	2.078611272370035	0.6814531862362951	31.25	2000.0	4125.0	0.1340735264109387	0.0548297004695744	0.0169649921439713	3.460053679980314	0.9364222239374808	pre	p
bird1	p_pre	987.4013007236206	0.0372753804436206	1056.0518770449298	932.0906634016372	1851.381449276098	3625.167821624303	5163.894807231617	0.6594087004857406	503.5428594864692	895.9514208193717	2050.6548946873354	1741.3075606321274	0.828578613280694	3.478945637329143	0.6292055563998787	31.25	1937.5	2281.25	0.1358232102034844	0.0565828956892508	0.0793421590956662	3.3624333181912025	0.9427575983733496	pre	p
bird1	p_pre	858.2940952760481	0.308848961802365	1057.445020547649	303.5166906653408	1698.7837666084297	3474.600807363784	4865.459314558746	0.5470166298571999	378.63414111111007	716.2028176238813	1784.975666803858	1917.3368167328877	0.7157731926046049	2.4248480041004865	0.6027307003915016	0.0	1406.25	3812.5	0.1341432247973247	0.0590831323781841	0.0142885239274839	3.009457026636925	0.9558922904223444	pre	p
bird1	p_pre	981.3174352677646	0.1187424520755031	1069.7956815112998	474.0499249154737	1684.9642604357948	3577.8332292063046	4759.256068732661	0.5941765886440972	540.3299431007304	1170.1310044394645	2656.019250440589	1821.8784956988293	-0.2514609377641906	1.84104821401886	0.6555508473262568	968.75	3750.0	4218.75	0.1334461488407428	0.0527575151097244	-0.0028522309735232	3.684511002749636	0.9254399682022088	pre	p
bird1	p_pre	931.9544569149568	0.2008187918364711	1092.702500051108	471.6352718016775	1862.827219134561	3712.930610300496	5204.188825285673	0.6838927427017393	580.5976469693937	1111.5065529777537	2460.011968927117	1801.4981881618744	0.3923903384433676	2.507168630773046	0.6411382790189755	1750.0	2000.0	4250.0	0.1366858685640683	0.0553756390957519	0.1404424185309775	3.6010441519008847	0.9334309456892248	pre	p
bird1	p_pre	986.821996207512	0.0821737701192838	1077.1550182292428	614.1790986397356	1728.2828967551584	3584.699889114612	4831.489850089101	0.5815523865700672	485.0126513790343	1015.9161763051994	2494.160808449221	1996.945992193286	0.2079247210945088	1.9086716039844744	0.6819754115518754	31.25	2000.0	4281.25	0.1327667022673588	0.0542215136395167	0.035008022152404	3.500191744418365	0.9332267946340836	pre	p
bird1	p_pre	983.0341387584244	0.0772817284842697	1108.2835263495233	628.157448677437	1853.891287154084	3756.986312992917	5091.405749510021	0.6374533839418175	606.2247418346174	1144.546009234018	2578.1432025051035	1953.8182293448087	0.5988508608091011	2.694617416048584	0.6864987428413388	1781.25	1968.75	4343.75	0.1364685616853357	0.0548141630279376	0.1522430344660166	3.65311823360652	0.9315419550350628	pre	p
bird1	p_pre	940.930234905052	0.1409951206967868	1081.336503916258	616.7001309848497	1796.2533925744958	3440.9379316310296	4932.10574021983	0.6038539872896909	849.8220015360436	1785.9728361065445	2452.1879229984256	1525.0624879412608	0.8103952886633802	4.124177666053537	0.7074777905212102	1843.75	2125.0	3781.25	0.1364751687116694	0.0475287462669215	0.0496640399871252	4.586239795309002	0.9012849236986912	pre	p
bird1	p_pre	983.3400138165972	0.1135826389207712	1239.8305442463345	410.7609094114493	1589.818461890277	3455.587300623309	4745.108399491177	0.5129837698056235	533.4275318336919	1133.9016703589652	2525.054354020452	1950.5060433536223	0.4705995048539181	2.737478468448848	0.7263388441849571	1031.25	2031.25	3937.5	0.1322011395438189	0.0513908884996615	0.0078580910289148	3.803949373707776	0.9215252904061908	pre	p
bird1	p_pre	934.74347708454	0.1347052181196082	1085.0390293265853	364.5973691097474	1708.7892218209824	3391.8056843394043	4833.422423607165	0.5612214602470426	732.910043982856	1370.412244453777	2689.6572674897725	1796.784650365962	0.4667671001368617	2.7854099623282536	0.7699852940083275	1437.5	2156.25	4250.0	0.1381021528717207	0.050724685484587	0.0110556479977833	4.105347165340461	0.9171042641735602	pre	p
bird1	p_pre	946.0662219940496	0.1539527524663858	1099.6576630248662	624.4147143142881	1767.114074975008	3385.681192636001	5002.546252258834	0.5521369363129291	530.9880656272454	993.6003906999372	2074.0256297758187	1770.1157466164393	1.1068689681226933	4.306051271103241	0.6820151715311075	968.75	1906.25	2218.75	0.1352141665801847	0.0545621995134327	0.0611356881465697	3.551610857451274	0.9350218202152248	pre	p
bird1	p_pre	1018.9895912132624	0.0971097256065036	1106.2776609655964	419.8845595274688	1717.5354378843629	3296.223599708612	4770.418009160907	0.5543411413578093	468.0428925015663	1004.377712942141	2454.887734247495	1871.3574087086783	0.0397633158538429	1.863039535253297	0.6723808617605124	31.25	2218.75	4187.5	0.1296578544340175	0.0524139218846913	0.0407354688623383	3.587696317053096	0.9277404368913342	pre	p
bird1	p_pre	972.8545225623876	0.1355791456581432	1060.9119252962998	308.56134805592467	1624.2715773745497	3291.005652027014	4826.572166819012	0.5332769494453389	691.4748594026458	1524.3528993336458	2784.9205213641294	1796.975398366025	0.0570307684072873	2.2518451824946477	0.7239703388806524	1281.25	3031.25	4156.25	0.1354350898700067	0.0491666708937645	-0.0662788265335594	4.226670692450384	0.9072296533836732	pre	p
bird1	r_pos	818.345916819168	0.4170043382344577	1172.533736875993	375.8892540771711	1705.179559389035	3179.466430060679	4775.143410689193	0.5456692937133849	363.5913162902775	618.7671188391957	1357.721709101163	1535.1459981175967	1.1149396848203674	4.372918464783129	0.5730234013928347	0.0	1093.75	2312.5	0.1331154722071557	0.0592743412700301	0.0142649636348026	2.939020734410101	0.9595903742318136	pos	r
bird1	r_pos	997.3717323442766	0.1489981876449981	1192.650672338059	654.3957771902969	1609.5491625940044	3067.244322909396	4767.838791364766	0.5338407449201725	347.0834553970945	678.6608940316213	1086.8174654638851	1274.2702910741707	1.2735073006720543	5.452625651042455	0.5387289546664156	0.0	687.5	2000.0	0.1301572222996923	0.0572568310599986	0.0211148576457999	3.032830815992284	0.9536734635724105	pos	r
bird1	r_pos	757.9888003444082	0.2801617930511381	1105.57827807994	379.4610163224658	1603.4294252958612	2980.5105366090384	4632.724297868855	0.4737390931541179	320.80476224656366	602.4142840836969	967.0846459391228	1322.0328618710043	1.408033373206725	5.212432146353688	0.4983402783031411	0.0	31.25	2031.25	0.1321332924949362	0.0595250012327796	-0.0367525885319712	2.849755981764341	0.9620443119814484	pos	r
bird1	r_pos	944.240085326063	0.1911562413433044	1071.472281097385	631.901789057141	1596.06970049552	2964.749820456117	4683.562032950099	0.5096259298096395	307.17377746672383	592.6837960903719	952.2569469025248	1316.049318196861	1.526424824814317	5.981340792548227	0.4800438608366804	0.0	31.25	1937.5	0.1298227935558449	0.0585638780772178	0.002588079325302	2.881839943036825	0.9600836088961012	pos	r
bird1	r_pos	464.88228975930014	0.3094582895900817	751.7013446825983	372.3495078224676	1728.9385850639694	3246.996044362674	4791.825121411827	0.5328605132544423	348.52394106549724	689.65930952798	1224.023614743771	1437.4337289662838	1.1663282387721663	4.361639077929376	0.5339308013274185	0.0	781.25	1968.75	0.1314817761694174	0.0579346147042658	0.0072210774450818	3.0125107868445498	0.954528041291906	pos	r
bird1	r_pos	880.8300901635554	0.1929292903380288	1114.5892711168651	641.6977836503595	1705.087521355258	3211.6997769884483	4797.584329629121	0.4753593241943943	384.900389826293	768.0704055199268	1334.6845573482951	1400.2968579716576	0.8972169198100706	3.54481561608983	0.5649705073087794	0.0	1343.75	2093.75	0.1331022037435277	0.0583015183809279	0.051687899183847	3.075750072979872	0.9526988196670758	pos	r
bird1	r_pos	689.1797600867562	0.4494102782805035	1060.26705591338	347.7588480058139	1722.580208029073	3170.1684675304978	4678.7086538248905	0.5752639368193255	368.2743678870924	740.0392937473734	1279.649668777316	1390.058524169691	0.9525614842536282	3.861071971262408	0.5650161711802669	0.0	1125.0	2125.0	0.1321412401449833	0.0578288932978691	0.0097806689423374	3.0542625589103207	0.9526259724016634	pos	r
bird1	r_pos	658.4422943138104	0.3754342318301839	1114.7941475699806	353.22389620308377	1678.7414409888063	3152.503765494997	4769.461280864786	0.5092281897939954	356.57684265269774	690.8523610306268	1112.1335048672431	1269.7142470363997	1.1240472460702138	4.722779716037668	0.5202962312994355	0.0	750.0	1968.75	0.1319522077929372	0.0584138891064666	0.0350847860720705	3.0032256764202843	0.9556958366491092	pos	r
bird1	r_pos	899.7989489788191	0.3074786239140885	1107.550192786898	367.6916306495016	1665.3300128265791	3096.3550623024903	4697.518989460363	0.5856148934441189	364.4875276184685	720.0747714565122	1291.858592333759	1438.2660851021708	0.9964521699705214	3.666971285306648	0.5580012988404861	0.0	1156.25	2093.75	0.1315350760114989	0.0574775307037779	0.0161215148879733	3.0648734935472857	0.952509250947094	pos	r
bird1	r_pos	830.5054020603909	0.3245716698407245	1157.3911191344775	349.80506616538963	1751.160661167827	3408.734948905855	4888.487830721858	0.512769043730391	311.86958096479435	576.6813790471645	947.0524342362288	1369.9520585990854	1.5157729975646268	5.326591786161844	0.4767946759206594	0.0	31.25	1968.75	0.1324117103233677	0.0603150010542076	0.009441632839428	2.8230658889648352	0.9641491511777794	pos	r
bird1	r_pos	806.9781170992134	0.3211363495099079	1025.6156667500456	446.007861807712	1729.8256399840614	3182.2669269304115	4719.714036584778	0.5280225168453319	324.8568160991516	596.04631538273	1101.9405929575123	1442.1985256713951	1.2421925873994892	4.325509550913878	0.5031351919409434	0.0	31.25	2031.25	0.1309646494430255	0.0588998729424004	-0.0262916418849263	2.869595404497378	0.9609920003241657	pos	r
bird1	r_pos	812.3391547970486	0.3303261850127185	1070.7252993827483	350.2841219753468	1708.9727678121085	3066.448182662551	4735.843080297696	0.5061621723559158	337.4409973517662	661.8990184736471	1139.4620364780685	1378.915915610995	1.1694228445438908	4.292905656890164	0.5200863699036576	0.0	62.5	1968.75	0.1301250986029812	0.0574849757032985	0.0190574509029573	3.0077369388483657	0.9547678986085892	pos	r
bird1	r_pos	609.4028590282962	0.4176939515077219	1138.613659119887	381.7472507808732	1705.403123825694	3195.030223415903	4739.00702396558	0.5056577161218865	381.6670498202405	754.7373936774877	1279.302865136945	1360.8075630131038	0.9383409388373604	3.8223533270625407	0.5657616417635144	0.0	1156.25	2093.75	0.1325737584229744	0.0582358997321685	0.0636946837931511	3.0683866516335043	0.9531685036446954	pos	r
bird1	r_pos	873.9466713518104	0.2554820370041617	1106.222069199742	639.5952867624525	1609.3083376725792	3096.2314937413644	4829.474204560087	0.4024978172122443	236.7822447118064	468.40817929061234	422.8826754630216	1095.8260951227126	3.1863785297458884	14.605989948851544	0.3170972273236542	0.0	31.25	62.5	0.1261582411527355	0.0584570290007963	-0.0132022286546284	2.735857394279683	0.9656349903611572	pos	r
bird1	r_pos	642.0932761593377	0.3904894388239212	1005.91328711705	377.33012817730656	1773.7560325975358	3099.122083695308	4757.360200832911	0.5049874593322115	270.18182074946503	532.6454259096271	741.5742564560813	1266.2004040265217	1.9178941258790656	7.030124779972959	0.394889139523774	0.0	31.25	1875.0	0.1282451453154879	0.0587798950403295	-0.0095925527891758	2.7935975132108783	0.9632495903917584	pos	r
bird1	r_pos					1145.1762408294155	2565.899742330824	4272.951537737262	0.3979532731095864	215.26776462326444	483.71886550172127	568.4660663675522	1230.5732424171736	2.3262604219143768	8.17396093777541	0.3698261365357406	0.0	31.25	62.5	0.1180761857084779	0.0526760642465897	-0.0110865868807162	2.97818452703864	0.9466791163396044	pos	r
bird1	r_pos	873.3396212503818	0.2461509578413528	1137.4514734353756	637.7372927572553	1658.5477475745324	3116.399978563998	4795.354364529081	0.5009973150119232	332.8478478449388	639.5290828994491	1142.740355775035	1401.1494651344744	1.209676567360789	4.426846660106978	0.5378410621039825	0.0	62.5	2125.0	0.13023669410088	0.0576230206295704	-0.0046558151692637	2.9800749126965727	0.9558196898565474	pos	r
bird1	r_pos	1006.1802368420716	0.1212336868034573	1121.7891073767307	668.2783383905173	1558.6622183881573	2718.1605539181924	4611.008366982679	0.6128717725723372	309.4708522494046	643.2685137123035	991.3280588999932	1188.9859966212932	1.1175460511631308	4.990171403027511	0.4278864742039734	0.0	31.25	2000.0	0.1257925866304274	0.0553635351021706	0.0174288736339197	3.0474309010188323	0.949930944684124	pos	r
bird1	r_pos	846.2563023589022	0.2565036696842581	1133.4745722268765	324.52653419398325	1706.718459700505	3139.2450055287445	4750.953242498436	0.4932123620101686	358.9112654029404	718.184551777875	1206.2622058492525	1369.5602605107397	1.0557568725482336	4.1514906768345545	0.5422152270843243	0.0	875.0	2093.75	0.133869898218354	0.0593065068962582	-0.0090863922798124	2.967430007073588	0.9567142394780572	pos	r
bird1	r_pos	765.3815844704443	0.3482840917648399	1140.546949612645	439.2121118187131	1685.1598651964475	3096.375760466648	4709.707478058181	0.483912367200908	373.4833162842375	720.797392324375	1228.9143824483465	1316.870018081809	1.002535593074673	4.543812179264372	0.5576617517037042	0.0	1218.75	2187.5	0.1342183315963354	0.0592958961538957	0.0277639391043473	3.003898254006462	0.956182750643836	pos	r
bird1	r_pos	664.9321913658011	0.2274505483385289	1000.6640895929344	327.4517519740715	1688.0327153823343	3073.2840694685183	4730.728431713695	0.5074358061223615	406.0361329066554	852.3595273427751	1325.8437929911995	1269.5240896456005	0.9676324669971672	4.982261114600608	0.5609046849170445	31.25	1500.0	1968.75	0.1314657090560879	0.056350792763317	0.0708232639548575	3.2265570087529616	0.94499981539581	pos	r
bird1	r_pos	463.1083762273423	0.3019483716826244	939.2570901411706	366.3719273974651	1646.15952093478	3065.781088181493	4609.701227714368	0.5170075273137902	430.3030879312526	844.5883848787867	1548.342081283311	1398.328983792486	0.707452987183138	3.5409936175927865	0.6268920323802118	31.25	1593.75	2218.75	0.1341162113581888	0.0569623841918043	0.0164557859540336	3.22379500350508	0.9463957296629442	pos	r
bird1	r_pos	529.3454511315955	0.393152283025711	973.6243375353148	360.9534831880408	1716.5624525856815	3124.8633371855144	4771.377036920736	0.5335466976462472	395.84941291889146	806.9508547944425	1361.6164888366927	1354.2719928122706	0.8740032554749135	4.049340687031011	0.5717528118352085	31.25	1468.75	2187.5	0.1348834053855779	0.0586690335457636	0.0066321581524246	3.0829801382188413	0.951755032038898	pos	r
bird1	r_pos	696.2871471662426	0.2361449807160664	1021.3626196404422	443.260406975925	1695.2046085806471	3031.082579709568	4595.533734128767	0.4728636758161364	316.90522103247287	609.1875033218984	1108.1650933011326	1411.6237832731326	1.0916193762326731	3.621136414785268	0.5088309007849958	0.0	31.25	2031.25	0.1290073430832738	0.0574910041804557	-0.0219646077927764	2.931610616693684	0.9571911239184931	pos	r
bird1	r_pos	938.8003656435412	0.3141947921720299	1166.3963834789574	386.60119218571737	1637.3597117106456	3140.391128023795	4722.924596444865	0.4439197279504815	297.0861626268462	516.30295261149	800.3363843639399	1293.3758490728271	1.8037350315277343	6.760753941724407	0.4434348490126684	0.0	31.25	2031.25	0.1346740808420891	0.0629263015305679	0.0047918620570675	2.6799162966641386	0.971354029877199	pos	r
bird1	r_pos	711.9773251989435	0.2438165125269268	1150.075311433336	569.4803428471884	1721.296763629088	3087.630605943513	4629.52610448783	0.4881463134550958	354.2435689630492	671.0316701072187	1195.657575715629	1340.040238864873	0.9214326733959436	3.613617837194198	0.5372308008140239	0.0	781.25	2218.75	0.1339372343037376	0.0597816797453573	0.0208034467138061	2.9413459870723004	0.9589784629003422	pos	r
bird1	r_pos	871.4006170663529	0.1882524536138775	1143.9236199712575	628.3252299528598	1670.564380864811	3126.116277012047	4634.770881897416	0.4704008393329024	393.5165251650809	775.6485074283158	1412.4185244024152	1466.3581166040572	0.8929249845178139	3.475600452023382	0.6053715640508879	0.0	1281.25	2218.75	0.1315816416950415	0.0567930327346834	0.0350766309330329	3.150135138933956	0.9491026593274487	pos	r
bird1	r_pos	762.9490363170763	0.2579582832827136	1100.927194801732	620.3346141920605	1624.531617058729	3050.7281674070364	4720.938119124276	0.454574384852947	388.73583720205767	755.2159689818147	1253.049284507752	1328.4584704006386	0.9891659653762004	4.099856402361718	0.5908158477752772	0.0	1218.75	2062.5	0.1363686278072046	0.0602362363790826	0.0333407189264294	3.004174248582158	0.9567654471512614	pos	r
bird1	r_pos	920.5621652020554	0.1585350096721867	1117.72538620491	741.0263625891951	1853.738277393721	3333.6346429193777	4654.487901105886	0.5454793110707501	343.17355402380207	618.9282616038168	1154.1496806333291	1370.4291175597407	0.9601120103429672	3.481649068966439	0.5198183614753149	0.0	31.25	2156.25	0.1344012118975738	0.0603086546124227	-0.0076520920157018	2.8839630893225983	0.9617760662129282	pos	r
bird1	r_pos	824.5245515768312	0.2940683607568143	1109.8488997454256	373.7907881447595	1654.2132863340807	3112.880981084115	4718.291218497286	0.5601481084204563	311.1503654563962	608.9568892842212	997.948720694133	1365.586243264807	1.36980149438305	4.784618852381912	0.4971379991165823	0.0	31.25	1968.75	0.1305916496410859	0.058507940424374	0.0060199522837386	2.917498551548391	0.9589836779565584	pos	r
bird1	r_pos	1043.7308629163108	0.1204160673969209	1166.3183322281564	659.376536253087	1627.2211817376742	3150.253725424517	4787.434043436709	0.4777323706096686	338.5515249924145	634.201278761455	1125.7250419997863	1394.445311238661	1.1873306667780583	4.166695783221025	0.5480385210943649	0.0	31.25	2125.0	0.1313316883897432	0.0586124511323601	0.0181953016882451	2.9431677548292217	0.95847956052722	pos	r
bird1	r_pos	869.2362980841177	0.2688399489089323	1142.0066489435224	353.9691496439545	1665.2254966735325	3033.6130386697023	4708.26155333073	0.4825236674439782	398.751643943429	799.1211268713621	1470.0950504104358	1448.9272117104565	0.7609251019437379	3.1443273889530747	0.5963117802440727	31.25	1500.0	2218.75	0.1348180233692972	0.0580167655104722	-0.0276029796183317	3.1081202895149653	0.9510173602877304	pos	r
bird1	r_pos	928.455969278226	0.1421343173248858	1031.8984600346575	633.3952800970031	1762.9691547700704	3085.2854765938464	4621.714372204712	0.4583705713282212	267.0934596607486	516.4185235437885	791.4033125546929	1317.70000958604	1.7969455195796245	6.4259645436850175	0.4333461461303343	0.0	31.25	1906.25	0.1263123291536969	0.0576590695984094	-0.0127743859171263	2.816781833737525	0.9614938762591132	pos	r
bird1	r_pos	888.899764365715	0.3293811203140948	1197.5867007409684	386.9876780383572	1634.1938836735112	2980.70750119566	4574.890121994941	0.4141030561430524	248.8215903492236	494.5283160643733	649.6026073988397	1287.377194260582	2.202726337812547	8.121039753553429	0.3925623335038826	0.0	31.25	125.0	0.1242801916777431	0.056659115762801	-0.0167934689015145	2.826201157244546	0.96010065537962	pos	r
bird1	r_pos	813.961324997311	0.1835630749936994	1007.2722774292268	509.2288825410416	1658.5662654480595	2800.550048211117	4464.8053016339145	0.6331284448008612	352.698060507966	701.8116922597645	1234.1285214990116	1274.4092428790452	0.821887438445659	4.126424003634586	0.5218893780496677	0.0	1312.5	2187.5	0.1290581310863426	0.0556677205680417	-0.0102096947653942	3.12727693686634	0.948336841714942	pos	r
bird1	r_pos	942.480322959612	0.1763981342748667	1304.3466595289265	511.28974410710447	1702.7615881755269	2831.738778346619	4529.623684759777	0.5785677201595014	338.91922196456284	646.898720174569	1182.8440804030174	1242.6319575245752	0.7649776903972512	3.6757925159837614	0.5019251266567445	0.0	1187.5	2031.25	0.1271594515444094	0.0554402664903681	0.0122945027174444	3.0858635667513314	0.949880931295172	pos	r
bird1	r_pos	899.8406816998952	0.2799296823501441	1143.5364246566533	431.3291620706579	1756.6275429701714	3123.036217021698	4745.385539733985	0.5308940757878207	308.25913670625994	590.964843116117	978.1913137687864	1350.1372264329962	1.4623107280191814	5.544793506519527	0.4675238204246759	0.0	31.25	2031.25	0.1300176053322052	0.0585010649268525	-0.0027931062289753	2.889440929722472	0.9599069885912744	pos	r
bird1	r_pos	815.3922621639625	0.343265228884534	1075.965930173581	344.3685426821539	1688.6733249360427	3054.83973339011	4684.097900183166	0.5679943685383901	353.493295174701	708.6629538453285	1214.096383398288	1329.3810203603334	0.9929735737109476	4.392424567645645	0.5201380393151824	0.0	1000.0	2187.5	0.1322629983984018	0.0576908231279969	-0.0436798266393558	3.0285378651872272	0.953302026457566	pos	r
bird1	r_pos	809.8187871851419	0.387944108535891	1119.0785279442807	329.65884827424503	1718.9471205888442	3081.350876863519	4673.815752959566	0.5557296850321568	388.4287563374456	779.0444141214551	1416.9419006104088	1351.2511182580208	0.8721002388878294	4.3704615086022525	0.5482572836508433	31.25	1968.75	2031.25	0.1296193354877078	0.0553518846057683	0.0311515690911937	3.219702361107786	0.944631870584902	pos	r
bird1	r_pos	1024.29015235901	0.0607111234714985	1102.6035245986022	931.9450390557896	1818.7255461093623	3452.3134704877607	4948.603568471448	0.5891652348752395	525.9287881409738	1048.651051432071	2023.7836490220968	1661.6812367085658	0.7707188773915369	3.5815638577432045	0.6340681348095083	62.5	2000.0	2250.0	0.138498140513639	0.0571464890170992	0.0207500926918558	3.3777710385498225	0.94247937837647	pos	r
bird1	r_pos	988.9436824041528	0.1809524927190023	1101.677565075314	394.08684876267	1644.7994129858037	2889.513494412824	4539.90885903056	0.619015972940672	353.02239405724924	686.408102201311	1214.45550626494	1235.7155814289913	0.8297281110656163	4.403124318458333	0.5172669421025688	0.0	1250.0	2093.75	0.1288650976636388	0.0555956467827907	-0.0129366315486248	3.123822212400746	0.9484508249278154	pos	r
bird1	r_pos	661.8990596928553	0.4752205321038513	1096.377783027916	383.6657648732703	1669.776911243404	3164.108751706777	4633.693314794686	0.435936440153934	381.9762056046676	739.1020673190288	1495.1656315945663	1576.8715124957764	0.9053908460433354	3.5006141103623407	0.6222054268400197	31.25	1343.75	2218.75	0.1310780406779736	0.0566710943811138	0.0121445387808414	3.122153240779685	0.9499622737109156	pos	r
bird1	r_pos	726.236487357712	0.404101567427865	1025.4963044928263	399.035999292912	1695.3605365788944	2920.043221689511	4650.072722778897	0.5846542831550894	327.1406212589221	632.3083817341264	1093.4712073435433	1298.357639275719	1.151816285241337	4.918300380688587	0.4862628879662931	0.0	62.5	2031.25	0.1282948294719661	0.0566964234140732	-0.0076039670715367	2.9914092137494444	0.9543886043190026	pos	r
bird1	r_pos	961.3060825608228	0.2448702734450075	1151.9959302556229	375.95382651121565	1677.176120752007	3028.5684556453825	4625.962290695915	0.5321074758361104	372.1784329423588	784.4042501698239	1419.3146463799462	1406.5247202147186	0.7139916475113318	3.1160175416302534	0.5888343408658139	31.25	1468.75	2281.25	0.1291685300913763	0.0547062510611835	-0.0250133639637399	3.231251307840053	0.942682834362486	pos	r
bird1	r_pos	1026.5326203186082	0.1312570577187076	1133.005957066692	559.9392310141088	1729.3235817403165	3122.555959924096	4818.946605730672	0.5302699944382118	391.1704359625355	803.5641085145234	1345.500027920803	1359.6566330803626	0.825656210838215	3.609550082084188	0.5802568770832022	0.0	1281.25	2187.5	0.1323038624476588	0.0569800587606015	0.0099226088115313	3.147721877391926	0.9483906221058442	pos	r
bird1	r_pos	1030.7948055423517	0.064197972132789	1108.1970921407917	948.3586949719338	1587.2789430525413	2968.263802249849	4632.258251027186	0.4846489191967156	386.5710499633599	753.4545245374791	1280.2926026596149	1303.9382786532249	0.9279887994936824	4.035353885167155	0.5969863163602347	31.25	1125.0	2062.5	0.1299999211469121	0.0558761728109289	0.0485162413957883	3.187310741483901	0.9472461233547558	pos	r
bird1	r_pos	697.1610449488912	0.4541756898693883	1047.7129697130858	333.56836129094285	1612.4718672243755	3024.0711904741624	4710.287259930001	0.537213433312109	398.8349029945165	789.611428880629	1470.8800974636404	1444.7400609770862	0.729288522362841	2.9743690800091005	0.6039670816951044	31.25	1468.75	2218.75	0.1305745459110969	0.0556081555007305	0.0010433706332496	3.2065598276336136	0.9456298240391992	pos	r
bird1	r_pre	838.1184132136277	0.3329851054291846	1035.293605236265	309.375057832513	1039.443742242772	3802.4814940327065	4665.235045876347	0.4469726326907423	223.827447221551	471.79572790576793	671.9725655685893	1577.0005872103384	2.321519753591548	7.558015004046024	0.3432133231284682	0.0	31.25	62.5	0.1226340452507804	0.0559617422757356	-0.0142900713784909	2.829782581706948	0.9587420628471526	pre	r
bird1	r_pre	1039.7512261167046	0.0616937060059034	1120.172510075115	902.7905363637371	1727.12675432817	3203.396404815826	4773.6227270397085	0.5957864218378468	320.2919517681081	631.2395945008295	1426.0454548395371	1705.1883312901066	0.927608120353592	2.8072517316008314	0.5431254849007877	0.0	156.25	2062.5	0.1273554052049149	0.0557757357323317	0.0003691246790223	3.053771285884761	0.9509105170093648	pre	r
bird1	r_pre	778.6358678548972	0.3213533455196987	1078.618609536451	390.85042104619055	1738.8454029265238	3154.5054991146903	4679.921639273073	0.5467827500922542	334.03411972524805	656.6532826721626	1231.642541795343	1459.814617127066	1.107237926073167	3.999632846507582	0.5318038713493545	0.0	406.25	2031.25	0.1292114517292134	0.0566971611157226	0.0093176420468033	3.042971104155659	0.952404461127938	pre	r
bird1	r_pre	1010.5072787654944	0.0885943079091937	1108.182020393857	630.3078250224358	1763.7569962155787	3219.4594203581078	4769.354008188333	0.5211911463425332	352.6825271969507	700.8352713059131	1486.9310087553315	1658.664228208224	0.8016017159786832	2.6152000977948857	0.5686818174269578	0.0	1187.5	2156.25	0.1304844390275639	0.0568749630026289	-0.0050339762804936	3.0694039821374512	0.951227001401391	pre	r
bird1	r_pre	998.868377283917	0.1042730240010434	1105.7243065371465	630.4818434093255	1644.775047684243	2857.7822943505544	4672.946887669341	0.5503041773508378	287.9280590121578	574.618923659556	965.0291804819036	1326.1757870741285	1.4572448481115632	5.4614190212794735	0.4634933226179942	0.0	31.25	1968.75	0.125474949597733	0.0558653708703602	-0.0056195170337504	2.963604550205065	0.953821860332966	pre	r
bird1	r_pre	832.7472122574917	0.2843568092829464	1072.3205945314849	396.6356820181237	1653.7505755060588	3276.553989846156	4795.021998608961	0.4992677068111896	339.0541127563255	676.044773480062	1337.5395716433216	1575.0332536697542	1.0227175405655016	3.273516361513801	0.5634930001740588	0.0	937.5	2000.0	0.1293056291196808	0.0567262579849837	0.0047859934897586	3.044609432608102	0.9518306615996016	pre	r
bird1	r_pre	804.8645940198638	0.3096987260532418	1083.5439817870974	409.4595732816224	1681.2567730982498	3030.667128857631	4685.110846204898	0.5323266548093705	411.6194749689138	841.6112880365004	1822.766325365148	1686.4253725148712	0.5776083012468256	2.425288391268605	0.6170210366994672	31.25	1875.0	3125.0	0.1293901495756675	0.0537053075301519	-0.0034651925598077	3.3703630054531906	0.9373503676507652	pre	r
bird1	r_pre	889.9251049146965	0.2493997603828364	1073.4988976895509	309.3110484449188	1595.5362869352257	2928.458159155495	4591.812349147879	0.4809376770053226	345.025470617348	704.6487083543623	1202.7745270722503	1391.301170677462	1.0431888476622084	3.6609309457947887	0.5609096828047351	0.0	812.5	1968.75	0.1295689011458974	0.0564957237982167	-0.0096229978685351	3.06986855906877	0.95037710122885	pre	r
bird1	r_pre	1043.4684682807278	0.0417223564259085	1108.6691832338945	974.3745876941568	1567.2755094997588	2980.376089741354	4554.695758718484	0.4450952612209727	255.2025058497246	470.6376420750752	623.1490751279317	1202.4193501858488	2.1842026616893966	8.527377994423626	0.3900797255908494	0.0	31.25	375.0	0.1273024698286284	0.0589339901192303	0.0053192024515599	2.746916529305084	0.9661369909769202	pre	r
bird1	r_pre	976.3376664282254	0.0694999380346808	1068.715230502307	630.6404730398098	1532.6529858583706	2657.849054677304	4589.733696565885	0.578887168021795	238.05874926578684	490.77721823752864	520.3984910507602	1056.4409658771326	2.532707014802576	11.445934169134082	0.3439795602872823	0.0	31.25	62.5	0.123589907576434	0.0563278816583149	-0.0114997005497368	2.8363890219163	0.9588813676934894	pre	r
bird1	r_pre	920.9289206124472	0.2623229496485234	1075.3042799761458	303.2779480397572	1525.188834445425	3115.7099105888	4681.886986254439	0.497783019698446	314.17030749811204	595.117115529891	1123.2445848354837	1514.4229573770954	1.1982508208485707	3.509339453678287	0.530186225600218	0.0	31.25	2000.0	0.1306884418473032	0.0585316978958777	-0.0151673470644915	2.902467572530646	0.9594765736636112	pre	r
bird1	r_pre	978.7852523467602	0.1901540177147084	1101.1092421919054	487.4011422367758	1688.6247222958516	3319.881256200996	4741.701436370408	0.5021419752745809	367.2511934947311	720.4130678443465	1779.2712140435058	1863.8325186969828	0.5757095559772825	2.0495430754093884	0.5832218429644612	0.0	1375.0	3812.5	0.131515034223162	0.0572290101579005	-0.0066910361486094	3.075583818586693	0.951228551917806	pre	r
bird1	r_pre	980.4604424497732	0.1605959032484437	1104.9175072419448	631.3128406284304	1727.2609990279948	3202.21476176038	4741.845936394465	0.5496764563234263	307.25323264590054	624.4843720593924	1248.6440452833954	1664.2951547247626	1.126963732447975	3.2149854709994123	0.5010144307072865	0.0	31.25	2000.0	0.1285877452513297	0.0571284411444338	-0.0101818764788221	2.964686203586587	0.9549275221018214	pre	r
bird1	r_pre	1007.2992970295612	0.1553451629251107	1097.431329498538	365.9133967656858	1786.7445856425384	3337.3486438707096	4929.368987727932	0.5025441489347147	348.38587635363325	712.1699164159124	1545.0369007862253	1747.8065773868218	0.7357849393677068	2.2758746442914624	0.5555149628963562	0.0	1187.5	2281.25	0.1325796376440073	0.0582300468917181	-0.0083700464730575	3.019476694783965	0.953993760583896	pre	r
bird1	r_pre	303.245982669864	0.0022925270880882	304.09986544974544	302.3970022577799	1404.3745958989712	3104.456139654598	4650.275936076872	0.3245129034462454	222.484784496505	460.95993668081	301.3869515652023	957.8672443464648	4.084595150268141	22.837434755195225	0.2831756349448087	0.0	31.25	62.5	0.1246427552520345	0.057556785813327	-0.0130093876075267	2.758926978591115	0.9637556524562482	pre	r
bird1	r_pre	574.2118053348476	0.3480163628994663	963.4399649960268	433.0983634766012	1628.650114544069	3110.785634746726	4603.569038463423	0.4478416440011787	415.58735420049607	874.7610120402676	1724.3242118419885	1583.734214385551	0.5545363485068536	2.382120527771148	0.6468920181462885	31.25	1781.25	2437.5	0.1310552782363329	0.0544088367286553	-0.0405255807394627	3.3369914751863448	0.9384305615383391	pre	r
bird1	r_pre	967.9556993494324	0.208541470751985	1112.0347813894437	439.8118505405928	1736.1045174124422	3046.728117503452	4530.388586532745	0.515970126713919	353.19086854103887	710.1404280038358	1497.2627704714705	1598.150879990354	0.7012938239577969	2.562571574623431	0.5508503907337795	0.0	1250.0	2218.75	0.1312981707073442	0.0571302105884666	-0.0502100620443965	3.0419601357920705	0.9518266920700724	pre	r
bird1	r_pre	986.1785488400786	0.1820280774398696	1084.9850409841245	403.9032108401518	1372.5382228042904	2580.42829941312	4478.587680171275	0.6047906561219353	283.26083412615674	578.7294217145	879.6497849394102	1209.1874223232196	1.5819849060460305	6.479764173866213	0.4927997242570781	0.0	31.25	1906.25	0.1239761711398974	0.054177564163209	-0.0380427060269109	3.049666614350474	0.9484848756676948	pre	r
bird1	r_pre	1042.176868694629	0.0619585275039757	1091.8631972495275	926.230544206333	1500.334951767146	2789.291846335936	4523.911249233954	0.5679766946358629	360.7789186105252	737.1513877755568	1508.9841906383217	1542.7815325176637	0.8060886333775393	2.9955883776003662	0.5867903780597608	31.25	1250.0	2156.25	0.127610431140747	0.0535746621288307	-0.0773852976936426	3.2464148630773533	0.9403923844681122	pre	r
bird1	r_pre	936.12443580754	0.1653753266400562	1075.950854218143	642.1346224569313	1570.3792062866028	2954.8506809624714	4715.224486535572	0.5685053926592243	295.2636871161733	558.6723737482141	842.2236891438981	1221.5783331742452	1.5652075224609678	5.814285757274725	0.4479851646693543	0.0	31.25	1906.25	0.1306468772128971	0.0594725599970482	-0.0114967590098778	2.8211088635504584	0.9629226543990076	pre	r
bird1	r_pre	893.28163341075	0.2621980845162828	1109.048607543864	352.87592842966376	1767.7522398949525	3169.647930976226	4698.162930937686	0.509520058485625	429.1046099172772	905.2348070681091	1902.4536433384703	1646.226034518049	0.3659077408811213	2.080426985845357	0.6436973079914228	31.25	1906.25	3718.75	0.1319422344934503	0.0545151418930862	-0.0327305901969739	3.372048416583522	0.9373214908512304	pre	r
bird1	r_pre	965.5127633768792	0.2065645907348953	1098.1960483131777	304.61244822817014	1700.1544905235005	3125.3863781604614	4779.096811229459	0.5497915816401491	316.31321129598234	627.492660989643	1241.9746835913202	1602.4184332260195	1.143859129400423	3.5272856561919474	0.5106129752220457	0.0	31.25	2000.0	0.1296913918616649	0.0575818693391895	-0.0157601333438379	2.9590913428494185	0.9558049972134612	pre	r
bird1	r_pre	983.72517391908	0.1841055000917594	1149.9840836876806	666.2155748344999	1283.7476479040854	2597.406171587168	4472.008850032666	0.5356337689376915	253.3897960748174	524.6566472931482	700.3104230506028	1165.001736527305	2.037930624822293	9.073376304528624	0.4291811412605621	0.0	31.25	1968.75	0.1226338399734222	0.0547748388101861	-0.0168032993474417	2.946942155400231	0.9527821534450632	pre	r
bird1	r_pre	566.6696417932692	0.4804591577882903	1077.0106064169722	312.1047938028456	1563.5664503259347	3070.41993047203	4630.871079014922	0.4388924870959916	430.0126525677122	866.822414218111	1605.7367105200622	1519.6542659815166	0.6795485120216116	2.8031932296851823	0.6403756032977416	31.25	1406.25	2187.5	0.1366293478487661	0.0591810209645252	0.0372229168003465	3.124792674132005	0.9509538647301566	pre	r
bird1	r_pre	964.4269728421564	0.1287736641133187	1068.2893478819635	610.1851762357053	1642.359303858927	3121.232248441807	4655.466013432256	0.5060923762053218	408.5723442367224	845.3030194918313	1724.6314753131371	1619.9692502996545	0.5336299429048624	2.2702024999138555	0.6477279043186317	31.25	1843.75	3125.0	0.1316476856595903	0.0554026096575126	-0.0151925351752122	3.270229683515375	0.9421950976177794	pre	r
bird1	r_pre	1030.3900611664033	0.0513720122022693	1110.4628361375528	966.1864520983452	1623.0940496012245	2988.566780484904	4560.4850246927335	0.4731233453753725	357.8314975936163	747.6419643159837	1759.7884984874274	1730.94134365275	0.4932640379908071	1.998384297219691	0.6233572877879814	31.25	1812.5	3625.0	0.1259981732439188	0.0526639434519131	-0.042531053542783	3.312118611384718	0.9368416514453136	pre	r
bird1	r_pre	1115.8893946102166	0.0968142072092665	1297.3731583696958	948.29460661241	1668.6629806466744	3049.1172856337957	4561.4300199480895	0.4586059913773453	446.20339428770734	839.8431521198651	1923.8432299497736	1576.9682924512997	0.3820607046989824	2.389911106812231	0.6980743285708645	31.25	2062.5	2625.0	0.1293598754518731	0.0529109376200699	-0.0065572846284262	3.442522285177076	0.9358086614290292	pre	r
bird1	r_pre	1059.1700177606645	0.0608406670611115	1134.287512414976	920.7618752131904	1307.6541278829234	2603.5120443806686	4279.564467227999	0.457669391456715	295.58595218268454	629.5146714006294	1848.383177418365	1613.9851889585518	0.4146600230036742	2.1352417755130104	0.67570513028877	31.25	2000.0	3156.25	0.1119356264281591	0.043714893537058	-0.0044616327157364	3.9022176410834826	0.8877927152328784	pre	r
bird1	r_pre	977.5782173524844	0.1160194913988156	1071.3087381824407	612.8207210066018	1553.0250963996164	3002.5780254693814	4624.229436685923	0.5382888946973857	380.0542100113032	772.6500767347051	1544.088658395263	1572.833459711998	0.9595707009315532	3.713121094683393	0.6240718976479767	31.25	1218.75	2125.0	0.127905148999929	0.0535120461175746	-0.0345042738246518	3.3000509347956517	0.9393066520509268	pre	r
bird1	r_pre	839.564088385203	0.1726806307636418	995.3651844188282	652.3941353138665	1730.7484671701263	3042.5820125315017	4504.1353224302975	0.4741844513807914	301.0706670330168	574.2103690269519	1084.097723217369	1447.3929213808085	1.19056482987471	3.802984245390277	0.5055996486779848	0.0	31.25	2000.0	0.1294783313035014	0.0582914624081775	-0.00390274216199	2.888760215214161	0.9595224373434148	pre	r
bird1	r_pre	958.7078151600768	0.2370946913522745	1145.5156926059385	394.2361815311037	1709.996194024945	3114.8352721281567	4606.317985746891	0.5240143806840055	432.0496124856661	857.3269728231045	1789.2456482459736	1530.917931926986	0.4663444962970078	2.59003197856732	0.6504144717714511	31.25	1968.75	2406.25	0.1329382943525485	0.0551499795361612	-0.0576740020007557	3.3076162863398	0.9413405425153184	pre	r
bird1	r_pre	927.087745463414	0.1297890352713257	1091.560327764399	730.6647267218962	1365.9158607904894	2663.08892924496	4395.742442216038	0.4948723905677656	270.26092781363553	579.2658256947243	1213.2346950006076	1659.2291320044294	1.0893545982415864	2.940009237677478	0.5205461501687705	0.0	31.25	2156.25	0.1215609514591819	0.0531504584792937	-0.0151766401504016	3.080497654555216	0.944327611919705	pre	r
bird1	r_pre	781.351420132971	0.2867148225512007	1134.6076292987318	617.7687767720093	1316.2413386631963	2653.3003457071454	4240.543077870932	0.4857926002646389	387.9171938306346	863.4500678452667	2057.4622480826583	1671.707952711487	0.2126064779772218	1.722385297482396	0.6558654835093435	31.25	1906.25	3750.0	0.1182423246409297	0.0469492621485188	0.0638623185904448	3.805961997333141	0.9042817615337704	pre	r
bird1	r_pre	1059.7796541684718	0.0592694660377822	1217.7957884670504	928.6822740472523	1633.359859489514	2949.053415444261	4647.522019535828	0.5753125646817856	395.5709469922479	811.2067592189721	1706.621647835719	1607.4932049430638	0.5740122933154765	2.462682120737389	0.6224545541035033	31.25	1875.0	2250.0	0.1296468717732818	0.0542555050802967	-0.0185869441870865	3.3052388433858444	0.9400949709401122	pre	r
bird1	r_pre	986.0931958429192	0.1750930996507858	1095.7794353969202	310.01273179448225	1548.158293758443	2977.7733118344795	4452.260138508123	0.4884577435120492	343.0895381910217	697.6150578911762	1345.8436883013474	1508.919189989624	0.8690165249066442	2.951640926734288	0.5867248572889273	0.0	1062.5	2187.5	0.128064937221737	0.0550639323955862	-0.0418137686721152	3.130647722507071	0.9463809305073972	pre	r
bird1	r_pre	990.6907866045018	0.1196905445699344	1092.6421224564017	628.5070102938212	1594.7563796479235	2616.242762894685	4517.048808823118	0.5602572174739797	273.9561359127459	564.2867849644471	1052.4052696804167	1451.0044512635354	1.3448626297509547	4.34445596443741	0.4886478416691207	0.0	31.25	1968.75	0.1227822296323863	0.0538896750656541	-0.0262332109904707	3.0414832798325486	0.9476594778641622	pre	r
bird1	r_pre	776.615526037276	0.342452476648987	1018.0116635767396	409.4296148234502	1685.363327179561	3090.0093274377336	4676.494483853885	0.5275969581853472	392.0601888060084	788.9125454923638	1775.170714671132	1684.1398599991612	0.6163273839763818	2.4808836159738568	0.6236107771446621	31.25	1875.0	2875.0	0.129737873425849	0.0543552001833348	-0.0234239095296561	3.291203239955864	0.9410141443306442	pre	r
bird1	r_pre	1029.1024756311836	0.0547031702824708	1104.52485419744	891.0248610639987	1750.9095753773968	3138.44477475786	4723.485652969732	0.5614060134712788	304.5971635212103	582.3120826487279	1170.224735335777	1560.3421320713733	1.1609404170256168	3.4626442321925373	0.5011313272382495	0.0	31.25	2000.0	0.1285173430476177	0.0574186849585051	-0.0071321876571316	2.928890618580778	0.9574780204506784	pre	r
bird1	r_pre	990.3013595618388	0.0319485315137499	1040.3985855228188	946.1378773830916	1754.9324400974144	2944.86354593754	4558.7125799821815	0.5938280974306895	305.7501212359853	611.2203748080112	1287.536269368189	1553.1451237183535	0.9749603525911028	3.077688092537516	0.5240858233548497	0.0	62.5	2000.0	0.1254570518737016	0.0548044299535353	-0.0056499549036918	3.069329164513948	0.9492100801300032	pre	r
bird1	r_pre	1026.0901589690034	0.0542807615714182	1092.2031773327262	950.5778202480518	1680.1654127360264	3196.150317957436	4861.692908066844	0.5050774924727205	366.1439455674267	709.8912219031977	1580.9562262772426	1676.529592214477	0.825020914902222	2.8239010133236757	0.6017376052468171	31.25	1312.5	2218.75	0.1302991065350749	0.0559557404077238	0.0030998761615203	3.156435349358724	0.9480365107547776	pre	r
bird1	r_pre	1014.6816184737102	0.0934568916989618	1103.971418555641	654.3229440599292	1726.6904087772366	3286.700968533003	4905.015382792113	0.5264057187810988	297.8907091428521	546.4021718179013	945.428590113633	1432.5182897703755	1.5021134539449803	4.747445442968712	0.456167134083233	0.0	31.25	1968.75	0.131343970408768	0.06017210028779	0.0037539783964357	2.793103817544071	0.9649528571782028	pre	r
bird1	r_pre	952.4326908966505	0.1813660603373249	1101.531013359233	615.3807566858446	1671.0388432011107	3080.3304758762392	4715.250070669574	0.5373477808415864	290.8832697992207	555.7870102070109	1091.1252577236885	1615.1802368189058	1.375790207949197	4.016320270595162	0.4757444899248724	0.0	31.25	1968.75	0.1276271221855728	0.0574866009202698	-0.0130039199570793	2.883121846638977	0.9591146742734148	pre	r
bird1	r_pre	989.0365644562054	0.1407276692156212	1104.8579266727877	628.7347916828444	1763.7529360686492	3253.2970460003166	4874.802116660536	0.5827559999606817	375.8780226179001	757.5701510831028	1787.4843883286649	1810.484385946475	0.4997621873683846	1.8777575350619853	0.5746318031464708	31.25	1875.0	3906.25	0.1308817904027723	0.0561855835940166	-0.0278077866191462	3.1412118158675213	0.947565517219782	pre	r
bird1	r_pre	947.801105479148	0.1882854100198047	1116.2366440662784	401.2342870146351	1765.1491523230263	3177.2253154437103	4760.065616335651	0.5435750655581925	364.4171710396069	762.9338289547469	1389.6034245413286	1489.14226991876	0.8003940079718849	2.9024144235681755	0.5609430248257078	0.0	1218.75	2187.5	0.1317661564360387	0.0571586259997783	-0.0191844513007669	3.0895296435035733	0.9497190908958903	pre	r
bird1	r_pre	975.5418763357656	0.1297329174919291	1078.281612936342	617.9384643685737	1713.351285918163	3277.800394538795	4805.787484205794	0.497719569111589	389.6050142607586	784.3656705199214	1678.2798998006756	1680.7614244513877	0.567325225650902	2.142734642472313	0.5904116447001698	31.25	1812.5	2968.75	0.1323313815376651	0.0567914192381326	0.0032949817120408	3.160507172812976	0.9480541495722556	pre	r
bird1	r_pre	975.884956344234	0.1736689682130395	1105.1004695775762	485.94601786211575	1742.6078077444895	3178.4145138540584	4753.053721580108	0.5916264190487559	350.0307150274819	727.4315099496783	1672.6249309225857	1778.873062320297	0.5396703338256211	1.8891644951370352	0.5585212916159957	0.0	1375.0	3843.75	0.129227625150628	0.0557591466967822	0.0081198360636282	3.1436067005036645	0.947406064145874	pre	r
bird1	r_pre	1025.4648108448905	0.0676818526380589	1086.0559513986773	716.4079921957223	1752.3807013045175	2925.569182211457	4708.322175324955	0.6007520906078052	366.4926267198742	745.5568299583394	1814.3481535340547	1783.2086083973768	0.4943633211567076	2.0355016970756217	0.5783439712749094	31.25	1937.5	3812.5	0.1289265002166208	0.0546525497504932	-0.0330575213219226	3.2177110415687773	0.943409777091152	pre	r
bird1	r_pre	922.385605017856	0.1914668974878572	1032.3818739757503	485.8104158773702	1690.7637341204852	3102.713491171871	4589.088679167518	0.5855195316241801	344.4665184802335	723.1014118305296	1695.8565311097504	1723.8652089151533	0.5510038827127284	2.114896074445044	0.5889444324129958	31.25	1906.25	3406.25	0.1236291329362635	0.0523419248180038	0.0395517278945361	3.305693448226975	0.9371077971392522	pre	r
bird1	w_pos	302.1803611991078	0.0033968689103835	303.9228392750392	300.51028065993404	1182.5907214856102	3683.405642348067	5342.523418475347	0.6800690743419323	289.44510195820413	354.51816692261343	273.7147234116393	1091.035600121866	5.791511393952163	39.10654598355136	0.2671740074668655	0.0	31.25	62.5	0.166543650751572	0.088450160480498	-0.0134703619415521	2.0660292891853502	0.9959745411862292	pos	w
bird1	w_pos					1165.9490878584572	3773.5196318824887	5322.3630068399125	0.6678499780886621	318.872954014928	362.8742661737354	618.5689971575289	1705.8032030141128	3.380059019077561	13.68212579538457	0.3753566366434909	0.0	31.25	62.5	0.1757561933313514	0.0937350350305811	-0.0065509952321332	2.0521967101531358	0.9964293491124918	pos	w
bird1	w_pos	304.8079520012559	0.0128249226831709	314.7670906800794	300.13998375168563	1292.5996418490686	3611.7784408785033	5265.224257877614	0.7255892108624116	299.9587328596664	357.6040875568316	323.21268864474064	1112.5150187982438	5.342164779975695	34.95676856006761	0.2997271774250242	0.0	31.25	62.5	0.1748450248489771	0.0937400583401329	-0.0163190697344356	2.029232764539814	0.99693209665933	pos	w
bird1	w_pos	493.71625968053695	5.841263834626484e-05	493.74509894985937	493.6874204112146	1300.223945132342	3627.905192111122	5330.094206952636	0.640535846989046	330.30223846065	413.2415435280521	705.3622884057233	1696.8484673650987	3.1946297591787	13.047264734384546	0.4138408599664034	0.0	31.25	593.75	0.1650035835684267	0.0845496516183786	-0.0022394291019434	2.2088123476900647	0.9920467607973296	pos	w
bird1	w_pos	325.15986739530484	0.2011208964986294	626.5854600896248	300.2149086449017	1299.6944454045213	3802.4926452219615	5400.272635193251	0.6231765035257939	329.6536781860411	409.54074061596015	869.907592998155	2074.9826172069884	2.7339244005339487	9.300159661955716	0.4285204492275583	0.0	31.25	593.75	0.1676943067465096	0.0868342793246961	-0.0006937086888904	2.1723106534027856	0.993239515234249	pos	w
bird1	w_pos	323.49201374938264	0.0315489981117429	345.4938346375004	300.2109094920723	1430.696480768709	3818.372586761797	5408.373293791607	0.6200632718069945	373.504474628208	497.7360961974966	1504.746417260036	2494.405751817293	1.5103558530821473	3.700590974263896	0.5356190202278792	0.0	31.25	1906.25	0.1668710705985708	0.0828590450112237	-0.0391846123537937	2.3163012231759903	0.9885255873076656	pos	w
bird1	w_pos	340.347430470235	0.1187109762185407	644.1519131184472	300.57241245233354	1264.0364287410712	3751.657869331632	5347.30289720024	0.5677825066222343	347.68805358841576	471.36626039778594	1267.7193567776576	2449.835367510741	1.957569844916697	5.309313081563921	0.5018452384995394	0.0	31.25	1000.0	0.1598529715764296	0.079247592461829	-0.027439645126343	2.3324831264429524	0.9877694447963584	pos	w
bird1	w_pos	425.2600244260027	0.2836004290844056	569.3174365213233	316.26034452476046	1241.739302568488	3782.668736627569	5407.406085834764	0.6481834330895361	306.77639307163474	366.3479788402305	462.964761132062	1437.2538939520489	4.17760274147816	20.80867046757012	0.335728010173575	0.0	31.25	62.5	0.1741620515489915	0.0926878430061248	-0.0250798318273948	2.04981885013312	0.9964586589259324	pos	w
bird1	w_pos					1262.1304551887245	3776.03026836684	5411.01186145775	0.5889501360801864	326.03904132227626	417.1045934693785	971.3317067119186	2198.524496331947	2.4781141589732902	7.766763268872956	0.4368362957547947	0.0	31.25	750.0	0.1592681732821228	0.0810863828841994	0.0136209054033576	2.2509104320076743	0.9905809018414578	pos	w
bird1	w_pos	543.7735076619102	0.0161110332679743	552.5342607340943	535.0127545897261	1271.916810159367	3630.900818530866	5374.113728798174	0.7699967522441343	308.97861397091026	338.9754086615087	412.7011094768369	1328.25360021588	4.505018183602607	24.250479111277663	0.3229112763527692	0.0	31.25	62.5	0.1859284032203279	0.1018456851301579	-0.0136438456873605	1.954346606501824	0.998463043632336	pos	w
bird1	w_pos	327.9868506714276	0.0259162273867941	343.8893828259812	306.91333252214	1290.8896970292667	3695.755591757251	5422.007282090429	0.7608072835149245	332.724574384092	373.7840758925272	644.9862698803198	1660.8636657695497	3.4327398287476174	14.580730320154982	0.407997811881803	0.0	31.25	593.75	0.1773636727335367	0.0943306252657282	-0.005512967638048	2.061449619403982	0.9962160879342188	pos	w
bird1	w_pos	530.6030873557942	0.0256837899645233	544.230985605968	516.9751891056203	1323.1149623885235	3633.274702521536	5237.980262150065	0.7051442739539411	343.28012181501936	388.61381442355366	710.1338260029623	1690.5008124325943	3.353331136760976	14.530560718745283	0.4366098245422411	0.0	31.25	718.75	0.1776030432320638	0.093801187497765	0.0041146430515553	2.086103749596538	0.9955030667265692	pos	w
bird1	w_pos	348.290409996682	0.2682026186627007	604.1197219570623	300.05850893344865	1390.7747507095837	3601.5429067500195	5219.8669172692125	0.6547805495778496	283.3269717268494	330.18903749884805	226.08634055573145	927.9132898059764	6.403872576655316	50.04851747380133	0.2532466663554403	0.0	31.25	62.5	0.1709137288345932	0.0922561468216252	0.0028447083515604	2.019666940092921	0.9971733777244216	pos	w
bird1	w_pos	329.0973880028362	0.072529197681095	404.35171887276135	300.9957236960255	1252.1138903948763	3677.18243688469	5393.014083122498	0.7564690309556487	332.4465764223579	395.0245087841233	651.0196081106207	1617.6930045724223	3.4333795770884685	14.828061040605	0.4234145658602694	0.0	31.25	656.25	0.1694319323847369	0.0881526427112222	-0.0059093773293179	2.144784172292983	0.994038981460701	pos	w
bird1	w_pos	521.4830219576412	0.0368592696382814	568.6688390827273	501.8264258936255	1251.644583249527	3633.336298086933	5426.991496618371	0.6268785821665003	442.4236366068084	548.5022690833079	1614.0253167802816	2465.00946257388	1.691035049352985	4.488129670874398	0.6271332103086323	0.0	750.0	1406.25	0.163961882961808	0.0788563777121477	-0.0079977777594651	2.453114027231891	0.9836400927254634	pos	w
bird1	w_pos	556.3221041480958	0.0013129649603605	557.532457210693	555.5215206813506	1382.019143781834	3723.878611641837	5282.5285837348765	0.4493173369144084	294.10759707600016	379.8269080964572	398.2094477639199	1276.8625915850605	4.657581792486242	26.86921669994335	0.3275453297604398	0.0	31.25	62.5	0.1625627221483289	0.084467685857276	-0.0075619300768537	2.154877729672825	0.9935529668229168	pos	w
bird1	w_pos	331.467816815162	0.2471408354681762	626.0061966692863	300.5486395229676	1347.0264629148778	3740.852279595017	5396.068881226328	0.5853014574353571	318.4838078579403	368.23348186485725	616.8565822918617	1716.9281830598925	3.5999358992252666	15.651448056668508	0.3770490046334608	0.0	31.25	62.5	0.1725347503169755	0.0912798153755064	0.0032695047700358	2.090167233373889	0.9955474866194022	pos	w
bird1	w_pos	520.5564520356052	0.0462189714523529	538.7778279784012	447.7609710818224	1267.5054629927597	3657.101681169728	5286.222716122431	0.6609745280081579	345.5429423880916	434.9163206965615	934.1440307525622	2122.865089442778	2.5070090123696804	8.007985309614554	0.4310939133981668	0.0	31.25	687.5	0.1952704741485917	0.1048395434954099	-0.0688790748205187	1.9807322524868036	0.9974104609190604	pos	w
bird1	w_pre	441.7458456387476	0.0	441.7458456387476	441.7458456387476	1209.306561349701	4113.742566078251	5300.578019015858	0.3824461081047612	594.7490383100998	977.1396025648048	3700.562879105248	2636.2085244217733	-0.3201094028397679	1.4910372756596109	0.772908154723758	781.25	4343.75	6062.5	0.1481228985605582	0.0606990508342935	-0.0328515979773508	3.3026024584283387	0.948626265843165	pre	w
bird1	w_pre	1386.5193995714903	0.0797839715728724	1491.2995720274878	1114.302100134191	1509.1401881868564	4252.233482274182	5454.327318220151	0.4630966425968924	528.1505532188005	931.1481560307234	3622.289099023108	2768.544119638353	-0.3050761185418521	1.4342375337647713	0.6836100462992527	31.25	4437.5	6093.75	0.1604295206083182	0.0691086239906371	-0.1585549606235752	2.8842214291967765	0.9647222787707972	pre	w
bird1	w_pre	1175.3322485582828	0.2645596418698726	1439.4666380109752	417.3699512046323	1327.2506221337396	4241.859443553032	5570.543466831648	0.5340580273708355	500.80367377471	823.6027879486073	3507.78322794766	2765.9168565142327	-0.244040083155048	1.3873532588181197	0.6859869038334958	31.25	4187.5	6031.25	0.1551324983129972	0.0679679397146019	-0.0699315138171252	2.8750668011124696	0.9656916387438592	pre	w
bird1	w_pre	337.1143279457862	0.2302818916454754	588.6907307564201	300.4143483907746	1309.794335228711	4261.755535276643	5480.750376575645	0.4639130651795522	587.555207129775	868.3740728851451	3532.7667483725745	2763.618817748175	-0.1508881839387508	1.322382846943077	0.7665058805294006	156.25	4437.5	6093.75	0.1550122300650058	0.066305022208705	0.0173502229992823	3.0533150268256968	0.9597098097502648	pre	w
bird1	w_pre	345.5224732061111	0.2065959757170899	693.075413500215	316.6719585636288	1321.4197039398473	4200.780460909575	5433.936144619831	0.4584089664957926	429.1938867132884	781.4041016066429	3155.368423002012	2834.3681733669105	-0.0404808724905849	1.1900326780561572	0.6522893522964384	31.25	4375.0	5843.75	0.142235105023107	0.0622421147979551	-0.0366836303397672	2.9795380981939923	0.9592067043707134	pre	w
bird1	w_pre	1298.3323391757524	0.1872799854713965	1449.07424734249	534.0356320853698	1700.0476961392858	4313.99461004677	5572.83280208284	0.5433662873464545	810.6899149510764	1138.555443917393	4394.094223333913	2421.2707911751545	-0.9302950607650912	2.405078777799356	0.7323850447733455	3968.75	5531.25	6125.0	0.2062363875004496	0.087285402935723	-0.111029321367925	2.868148015572512	0.9678082237476038	pre	w
bird1	w_pre	1375.8203753775304	0.0035469540901691	1382.698046931493	1370.5331514378588	1445.7104497906282	4269.731375935937	5522.197845521381	0.4213872216438765	1002.7673662753753	1639.4244032815914	4344.625306006485	2222.914088028266	-0.8430909251213898	2.431840275359532	0.8184081713584831	3187.5	5312.5	6000.0	0.1827990071245062	0.067746468352423	-0.328680607328487	3.3410368533752	0.946454713061942	pre	w
bird1	w_pre	1398.0790025027654	0.0165809917124861	1438.2300495023696	1371.3962083408906	1398.2830747268033	4244.266180772968	5397.3145092096765	0.5085538721908561	595.1540866572669	960.5169904125906	3735.84691954522	2578.20139885565	-0.4371659832819125	1.5680332697444517	0.7381231138785966	843.75	5125.0	5750.0	0.1526124444371213	0.0627226615598059	-0.0952141509389798	3.164845469431308	0.9534862028501389	pre	w
bird1	w_pre	915.0310432729368	0.3441110557746081	1448.4444705349108	504.5108326902997	1296.5668219332665	4193.379563053528	5429.767576809051	0.4326889622688805	630.5865732143949	996.5214691244762	4101.173171618438	2702.189225545359	-0.5194385228656012	1.6523655475096224	0.7764268638954039	968.75	5468.75	6281.25	0.1530342827856512	0.0628081278200021	-0.0280051962020511	3.2635997724686283	0.9511288306003608	pre	w
bird1	w_pre	988.4105098664731	0.0234319305432773	1025.7092763367573	973.418012398712	1221.4951412164794	4165.997077396805	5433.359751294212	0.3809880331302165	415.1893368341494	654.8981616752052	3077.4527083084904	3018.7287650662624	0.2082650989001306	1.3545611768525254	0.6647869938546161	0.0	3500.0	6062.5	0.145639497501528	0.0655381912875692	-0.0095333192421276	2.8207973625583955	0.9672621527124354	pre	w
bird1	w_pre	534.9247517411721	0.1940031976636414	1018.4928907126952	455.8830577326634	1264.4507155402116	4216.46926826374	5554.952808657498	0.4507320928301195	961.7741664665654	1368.7065333213093	4173.1027540868745	2537.3701092650654	-0.507294416617049	1.718224697842018	0.7982073625610452	1187.5	5375.0	6156.25	0.1895678034505167	0.0751793384585321	-0.1340766704093641	3.091959592193125	0.9582865997785104	pre	w
bird1	w_pre	331.229974158111	0.1654199211942582	475.58434457566415	300.36309702176374	1157.355119984183	3892.757902108959	5173.246241432782	0.5137609039490647	619.8876380351223	1102.389438585958	3734.213784857741	2845.2905518603484	-0.1096718122095429	1.329020978300838	0.7782551897117959	906.25	4125.0	6500.0	0.1459464470603973	0.0587886691434791	-0.0738604321483736	3.41776670364539	0.942080120685322	pre	w
bird1	w_pre	513.9020674347524	0.0190164297620281	534.2595556695182	506.4321114629146	1447.393575586017	4232.423050630068	5375.505652426149	0.4167041794585898	411.6699239405451	627.0452257506665	3048.144433591713	2915.318230387002	0.0826009407800106	1.203885614629813	0.6334119111862266	0.0	3906.25	6062.5	0.145591463540427	0.0655928212832279	-0.0068393121358956	2.8121715622320163	0.9679843971705012	pre	w
bird1	w_pre	1000.991154612166	0.4679535184428454	1469.0373663742769	303.41914925730526	1445.2118190911176	4256.182099900507	5613.302559781163	0.5158749493071478	673.7866749005478	1045.4997193809324	4026.328267823402	2652.701742836564	-0.552399528078958	1.706656593697138	0.710012701135576	937.5	5500.0	6093.75	0.188660252347461	0.0810494845061013	-0.1628325775582641	2.7859012778038488	0.9700747536022678	pre	w
bird1	w_pre	365.9578810359141	0.2990344130420234	559.1709139481524	302.414791669844	1402.40693950797	4253.285397569136	5441.413226846862	0.4207268072062186	476.3907636636681	659.9951572329857	2824.3434655056144	2694.2227769433616	0.1597196376359278	1.323892518972011	0.6694319037108593	0.0	2281.25	5468.75	0.1679215266565705	0.0777747183217754	-0.0504072942979975	2.577776682837115	0.978742672592666	pre	w
bird1	w_pre	1328.0657606368998	0.0674387416714891	1378.1494926867686	1145.5390667295835	1320.8689561066185	4290.564523564552	5514.976806535281	0.4660208992528577	507.2556563869792	808.9404679546891	3252.237032432825	2588.5036809033227	-0.1749675667626793	1.3777394931549505	0.7000407554142444	31.25	4156.25	5718.75	0.1513410722743848	0.0649388499639737	-0.0404352561611678	3.018414100470732	0.960153933035234	pre	w
bird1	w_pre	630.4975323230204	0.0001208172088346	630.5814707427049	630.3746131202028	1374.9845611170106	4133.935408529512	5381.634963047102	0.3970162402118008	534.3806099256552	989.3639999714396	3941.4447222306153	2803.24560021884	-0.4354599732182928	1.4381403725914883	0.730369337396498	250.0	5437.5	6218.75	0.1447236170281775	0.0596502503752868	-0.0624348515813579	3.288473366968751	0.9471359500799206	pre	w
bird1	w_pre	1010.6616311069042	0.3530240249714451	1423.068856735665	389.7697952410805	1852.1009875474008	4318.436993366056	5488.380724800055	0.4771778461725396	766.3258603250548	1194.707862391601	4626.742154367903	2570.2817412756726	-1.0445589960506865	2.3992448537830966	0.6346896924692592	3968.75	6093.75	6250.0	0.1955497122406678	0.0834920386298101	-0.0585539612091754	2.88040894254584	0.9682289462814594	pre	w
bird1	w_pre	575.2266080946317	0.336620650975483	977.2676406206796	455.5269900136656	1533.01668674115	4237.056425890454	5571.801397724297	0.4441500352411098	643.3605095009599	939.1535420245344	3997.342190903052	2776.0318573443456	-0.4804163369503318	1.5854311831745171	0.7103313128275504	31.25	5468.75	6031.25	0.1892047133454436	0.0829944369914133	-0.1469903379001146	2.7014597649489858	0.9731347625895698	pre	w
bird1	w_pre	1304.1176711707212	0.1920245905512969	1464.716357479496	582.352014382423	1995.2277752456	4359.516885153435	5581.210321177825	0.5331040255315739	1176.955057434246	1987.951558272756	4827.465213858932	1980.637304480808	-1.4605776284002774	3.974437290151698	0.7253712332521576	4250.0	5812.5	6062.5	0.2081460284934409	0.0765323496472535	-0.3598250560900684	3.345346018219384	0.948420186435846	pre	w
bird1	w_pre	395.368042663307	0.3014278321303586	661.8421081360708	307.43615729787365	1345.7878144092454	4155.968719808088	5436.597537587023	0.4712911730231683	460.0365659075814	661.9938059491935	3024.825798016403	3055.2778874761534	0.2467800528012606	1.2937199447200949	0.6730083712643097	0.0	1687.5	6281.25	0.165519056959556	0.0770614489427459	-0.0717534704828786	2.5666169170744104	0.9791217036257692	pre	w
bird1	w_pre	1033.7141061799637	0.4070320602268472	1447.7855201973416	306.3030761752419	1507.1059471836304	4203.097921372932	5534.9113781999495	0.525145536605547	758.2300117757682	1209.5321480503062	4131.006493286292	2530.8356672285618	-0.7260447679064274	1.9066881135967175	0.7007182226003574	1218.75	5687.5	5968.75	0.2037897991204461	0.0880310056679674	-0.1761898872261138	2.635997854946752	0.9721475594607504	pre	w
bird1	w_pre	610.2674450525632	0.36028684129732	969.8776104588272	300.90687819119563	1285.4074533835137	4131.067999107872	5381.98959679867	0.4980924400578455	410.1048824462593	695.7986048203916	3054.296223704508	2927.358483816526	0.1077277226091471	1.2071879243185888	0.64286311156587	0.0	2250.0	5937.5	0.1420793649487006	0.0630300081048168	-0.0309559674465412	2.892076764636088	0.9634091413153032	pre	w
bird1	w_pre	433.3492187837626	0.3226181762672088	640.9975367574569	327.2908374569729	1469.0126326693116	4273.308609399368	5580.943911271677	0.5008400212923249	500.19778451665087	726.6187344477817	3329.493126792226	2776.19167912782	-0.1214629269878451	1.3207240125917885	0.6755658317222809	31.25	4156.25	5906.25	0.1610098493891061	0.0721782706924497	-0.0201984875801901	2.776078469627766	0.9709829418561364	pre	w
bird1	w_pre	1238.3496179486158	0.2138022390231385	1440.7193513304435	459.97716084271457	1406.4055266602863	4137.642126555548	5516.611913695458	0.4801348812399942	531.1924125449195	786.5136746502717	3363.367191159271	2706.631813924538	-0.1370098479967494	1.4035132369555612	0.7089991092050439	31.25	4062.5	6031.25	0.1631022420649785	0.0724363356393825	-0.0242354823309349	2.799195379092802	0.9694653187847097	pre	w
bird1	w_pre	1091.2798392827865	0.4030063191339519	1444.387095457441	459.9852010770815	1361.7980811056666	4255.449727674605	5447.800139846893	0.5120116502186057	504.3552399651785	832.6159336721818	3339.5048173155465	2696.722893017958	-0.1606127963624961	1.394519672975556	0.6768929410073862	31.25	4156.25	5843.75	0.1556053477873493	0.0685695022849598	-0.0044185307650535	2.9095469785883323	0.9650723745061834	pre	w
bird1	w_pre	1136.724008958924	0.3740379978973012	1458.1358400286697	455.5524595155732	1321.4405729356536	4238.575903125032	5346.855530520559	0.4988561633893693	523.1646316144823	828.0852004805154	3515.630114647072	2652.456792164857	-0.27526402576901	1.4731644709463312	0.6989737632662909	31.25	4281.25	5843.75	0.1493014314841652	0.0638810944266232	0.0051940468766116	3.073065758227905	0.9578907875010202	pre	w
bird1	w_pre	1313.751938938591	0.2340896181419066	1444.1189496532668	354.26966428565885	1608.067391907235	4345.126079054104	5624.326627984958	0.5687765402187211	747.2979782898765	1132.5539342442996	4018.8972474576967	2409.339320048637	-0.7003634840237195	2.039309977154528	0.718196815756031	1468.75	4531.25	5843.75	0.1923748840071328	0.0810872596142698	-0.1473663422092068	2.830805638763533	0.9684758418931132	pre	w
bird1	w_pre	1347.4368396345294	0.1495431846526767	1453.204059031904	463.5161518342908	1571.831376644014	4254.736242655291	5610.705863516301	0.5618597182783139	861.0597025670414	1359.3844225429682	4443.023462009468	2387.588288596599	-0.8844349792195644	2.4480148054446134	0.7192243987871841	4031.25	5625.0	6125.0	0.206519361608593	0.0854237535039627	-0.1606806069883969	2.8813649508713484	0.9670408428325596	pre	w
bird1	w_pre	831.5015097191368	0.5176902094706235	1347.6701337521	455.53388659012086	1521.4433626978275	4270.301656024469	5590.50892395747	0.4432593663348451	638.8880692313828	885.4334671863455	3671.5395830729967	2759.1194056961376	-0.2356110116499578	1.4353365784828602	0.7460260947645879	31.25	4187.5	6218.75	0.1847576132599385	0.0822853850861612	-0.0394879523231448	2.7416621572455098	0.9736210323161392	pre	w
bird1	w_pre	539.9030350082148	0.0094861341568464	551.1476941752139	534.0367459890431	1482.8379161430782	4118.340070748377	5329.745891807738	0.393826419963493	414.0064532283686	715.9475757514987	2964.8113700371678	2824.6797351397054	0.1769303808028766	1.3823071276083436	0.6760019525228071	0.0	3000.0	5906.25	0.1421294150779799	0.0622911586717406	-0.0318911245710874	2.960995042542045	0.9608281096755554	pre	w
bird1	w_pre	1022.402401013528	0.368320691758344	1389.8008669262708	397.5744893335291	1629.7929696495771	4189.8668646628175	5572.358845662865	0.5410739026122411	1015.6013707441056	1551.927146226733	4634.5036040697805	2214.8959828821817	-1.0112057374559795	2.893487125418644	0.7353157161401295	4062.5	5656.25	6156.25	0.20052058290867	0.0778347281947099	-0.2118806470385539	3.1380352754490484	0.9556972191344698	pre	w
bird1	w_pre	483.1301651823412	0.3361718038630193	646.2441947862908	308.25674897754607	1299.0672294251556	4184.912857831038	5442.850489003501	0.4267069687682642	572.9580003238906	861.6564469331913	3483.537957241215	2676.520685457644	-0.1620046255709042	1.426263008859037	0.7542853515295889	31.25	4156.25	5906.25	0.1535785543643034	0.0654243775798778	-0.0063009659702138	3.078415355995848	0.9583249358306424	pre	w
bird1	w_pre	861.6182459691247	0.3488272702775977	1383.3505857458383	443.51071882672494	1396.9031409638278	4153.914809381669	5516.465408909375	0.5312522829171756	534.1970470624487	859.3603319890962	3673.136969784108	2902.9796833290134	-0.1756074071273239	1.397241533825386	0.7096876353598043	31.25	4125.0	6437.5	0.161430616324883	0.0712398749799057	-0.037559342573946	2.870217813292661	0.9669629150499666	pre	w
bird1	w_pre	1040.5129201586594	0.2682879262886325	1468.2290089601502	463.82380824228886	1863.6351281343425	4250.793837099285	5665.93957136694	0.5813282681791951	1027.285538109495	1587.7633802543712	4723.823550954748	2175.681882835897	-1.2024473188298048	3.2256575936709058	0.7196295660930911	4031.25	5843.75	5968.75	0.2087565876674821	0.0813965040804118	-0.2176516129839096	3.1486808790802456	0.9572304520792674	pre	w
bird1	w_pre	809.7425452706466	0.3640376435903715	1076.4894839474257	460.1881189933944	1277.550555722533	4135.267083986912	5427.7310240400575	0.4131500005644969	676.8396099237941	1070.2485741313226	3888.408872185963	2646.8842410147595	-0.3955624183444323	1.5398033798895343	0.7408728734447133	937.5	4312.5	6281.25	0.1639777669081379	0.0670434629544977	-0.1416187551396737	3.124900982660703	0.956497304324992	pre	w
bird1	w_pre	1044.4167986734838	0.4116363726733276	1426.1865849483752	468.8927153532512	1409.620063317294	4164.518613786436	5455.326442639308	0.495813576349726	978.4054362952726	1321.9330130339986	4443.148243263171	2456.241803826824	-0.7510186094894549	2.085469177601345	0.7703082132333479	2281.25	5750.0	6312.5	0.2039028381228263	0.0829947010808048	-0.1242416000689066	2.873828120712257	0.9642695101405322	pre	w
bird1	w_pre	739.7937804323781	0.3301035998368581	1431.1657472318486	431.62769761898846	1582.8484656784678	4312.953718919487	5612.052610650286	0.5061664608096401	1084.146382135057	1572.150986025251	4405.204513926541	2174.770255643942	-0.9050076949553506	2.6190996579710943	0.7887349225422715	3843.75	5312.5	5937.5	0.2041166430885198	0.0780500215249465	-0.2280219633325851	3.1694769046277846	0.9545749012045196	pre	w
bird1	w_pre	1247.494642658686	0.1833817696864115	1392.529638590094	308.88432723731444	1503.2574584773488	4273.180787196439	5531.913449894687	0.4625967432580363	793.4745574656101	1282.4917522880437	4499.917839408038	2564.063127803367	-0.8120696617346155	2.195943421023436	0.7333315252082422	2875.0	5875.0	6250.0	0.2006043628589549	0.082816040928996	-0.241494895782246	2.8848916644991767	0.9650609315081946	pre	w
bird1	w_pre	976.7627953335268	0.4830630611694922	1463.8096248898255	309.4887703371106	1558.8695633092286	4385.67663291134	5543.360083893607	0.5036540345200965	659.2474347952846	1019.7035758127156	3808.3675824619454	2716.4029787166064	-0.3743921231254833	1.5898791606582117	0.7178125124575594	31.25	4406.25	6250.0	0.2166133175929186	0.0961543844955976	-0.2611570389367042	2.553922342812802	0.9777772751700908	pre	w
bird1	w_pre	312.2051638755705	0.0008013683072395	312.4771860391648	311.8661795701834	1204.5426893765425	3576.299428169145	5234.373063408906	0.4077581735696971	375.51323035706304	700.5366742311076	2414.471281508705	2811.1347148518444	0.694487527360114	1.8454615612594047	0.6730158539495525	0.0	968.75	5625.0	0.1337820656397919	0.0583014622989671	-0.0192764940594117	3.042393200680144	0.9542103727791844	pre	w
bird1	w_pre	1115.0713404266755	0.3489485924019896	1433.317278267703	472.5654608950427	1529.3443144427683	4276.283625972546	5497.589817773017	0.5228344170364938	798.3250642881973	1220.4814243453031	4194.245001975332	2464.4391397077197	-0.73182734678459	2.0323318896577494	0.7271526806814662	1812.5	5187.5	6250.0	0.2003993702718094	0.085316468372646	-0.0726481189604881	2.8066169505452363	0.9685672477351656	pre	w
bird1	x_pos	799.169424137294	0.2267607359998533	1122.8138765866508	477.6866479658893	1590.9081909093416	4177.109005638508	5358.190465113748	0.4049413024908526	350.5759923156594	462.33794814510657	1403.0250207019722	2315.6953406432235	1.495932577884721	4.097997860251655	0.4864367223363948	0.0	31.25	3250.0	0.1616168981636617	0.0808905313637312	0.0022365533774006	2.310408843238186	0.9886854791062364	pos	x
bird1	x_pos	783.7537497856281	0.3695417686546613	1407.396332492881	314.0270522992225	2145.19849768563	4003.28865704377	5451.8938136182	0.6365065292678449	361.1329134214812	479.9789373946364	1653.6665034283374	2458.508704221927	1.2851439735526744	3.508634858404272	0.4720157051663566	0.0	31.25	3375.0	0.1615630318583442	0.0806437388209376	0.0047334181238786	2.317246305621911	0.9881355704550284	pos	x
bird1	x_pos	744.046812204064	0.3158656010166813	1108.5536187656164	420.6222550146933	1879.4578984884192	3834.653306046844	5311.080728376981	0.6560917197735058	363.47018609643936	559.1093897627015	1533.3126333248538	2251.015416135102	1.2568328902067014	3.457102825735935	0.4601930626497218	0.0	31.25	3312.5	0.1599537989925313	0.0806749680543429	0.0677009520149951	2.317719675600685	0.98721000985506	pos	x
bird1	x_pos	926.1970178227176	0.053987556120954	967.1724055014182	538.224152313866	2278.9567423737817	3829.43685113709	5445.479461761447	0.6347706306569232	473.989841632408	762.7569103909058	2287.9505134598217	2153.3223576988644	0.5194139454795363	2.271361991888091	0.6177483256637043	31.25	2750.0	3687.5	0.149849543658236	0.0689568636903586	0.1205109107701075	2.795412794230718	0.9688659648848188	pos	x
bird1	x_pos	726.0010016603777	0.1940909628601973	825.6239847236542	453.1587909964023	2345.9076471890903	3911.696593358329	5342.326673613377	0.6696235393096396	387.1829471732619	546.7323362003953	1744.6491450120266	2252.720814690992	0.99887557178114	2.8818684006127087	0.516044942311511	0.0	31.25	3281.25	0.1602337571735029	0.0788530551536463	0.0264839471518309	2.3799202018204237	0.9851672541294808	pos	x
bird1	x_pos	713.1927544349184	0.2913211318017402	1147.9551451693462	459.3652597872379	2216.9203662042173	4003.152012330948	5403.475952966373	0.5902222623372205	449.80603837310497	649.618152597291	2417.8663160540736	2545.529928544496	0.4989306070502236	1.8076057100520877	0.5765980409031845	0.0	1875.0	4218.75	0.1614306065247451	0.0770243671800573	0.0610111901809404	2.5341664574858083	0.9799713577716171	pos	x
bird1	x_pos	612.8316174685137	0.410263387023071	1069.5964751611791	350.24719370083795	2333.920889395454	4180.737842258113	5359.406353904132	0.5740807897447577	420.8147405248909	599.9262980182241	2100.607264649568	2325.3123480852723	0.6099508786260238	2.1205276462086977	0.5859520490394262	0.0	812.5	4125.0	0.1608322532734644	0.0760286170523686	-0.0033145592877188	2.536460581277346	0.9802283786936996	pos	x
bird1	x_pos	798.9738446389517	0.1718356958612597	1102.2363029517028	412.40422746267694	2119.993577653686	3839.213927137939	5353.783525714072	0.6189970867385357	451.0519477960327	737.122398988791	2712.888710766996	2767.0178046754413	0.3635442186142218	1.5110608432252008	0.5139993708299314	0.0	3250.0	6500.0	0.1602803048421166	0.0762434894882083	0.0889352233787236	2.597865517239258	0.977486697684114	pos	x
bird1	x_pos	678.0155354671958	0.397669318141321	1115.9707747871846	410.4456070737815	2087.114092020634	3928.38805055184	5415.614960880378	0.5508802566131723	433.1537314642508	714.3759743072372	2580.8273883606976	2783.6667710133383	0.4418406892937159	1.5365129485433984	0.5433068065640109	0.0	1062.5	5843.75	0.1606926771489116	0.0766588036422915	0.0582365042519069	2.562441541022665	0.9791327614273264	pos	x
bird1	x_pos	744.3434638698868	0.2578995603902165	1106.7421393441427	416.5264226312038	2050.223213007088	3959.63296048432	5216.377358025622	0.5282832333025018	417.4225583949021	656.4701280037214	2055.687136517587	2412.491800510381	0.7355673449167093	2.1575574443123697	0.5653896630476241	0.0	562.5	3531.25	0.159316480083215	0.077179164044163	0.0881124155405099	2.504169425606526	0.9807989023650744	pos	x
bird1	x_pos	928.690944802086	0.0072836250891956	953.6094449450574	923.817271461698	1845.8841398805407	3720.224818576237	5183.779220253514	0.3928175305142384	432.7851187687376	645.9233632404324	2237.257627160376	2390.085338210303	0.5808290938679397	1.9693093045895047	0.6694128098132207	0.0	1281.25	4218.75	0.1522549367660463	0.0724707799770223	0.126732348329079	2.6264852669869905	0.9758501753127268	pos	x
bird1	x_pos	1293.0052609816232	0.1662939381209695	1497.77114331855	859.9658465550898	1975.6648028370903	4067.935448175657	5405.307062227484	0.5300570768241004	324.7206558896921	440.0081806317312	1106.894339051195	1984.739796334748	1.6520975571562326	4.678163647575974	0.4235322271681147	0.0	31.25	1062.5	0.1560927426253565	0.0785744304370273	0.0059454330844867	2.297453748369852	0.9888772045256036	pos	x
bird1	x_pos	776.4725445288996	0.3217268273806005	1105.5168603332988	304.472910880631	1911.0172437501224	3934.619751892253	5308.256497492523	0.5451783546796631	396.785137030199	574.9651655482016	1726.3233689228596	2217.875518664081	1.031346501498669	3.174599338514372	0.5325377253760438	0.0	31.25	3312.5	0.1616678748833025	0.0794719881089518	0.050853855573521	2.398761464612115	0.9847193054348964	pos	x
bird1	x_pos	956.5419905026968	0.0837052345706239	1010.2075981260556	396.144768985046	1888.9908403352329	4005.206304512829	5373.345426257032	0.538517003791151	365.883276817383	523.9591758145044	1558.155430573265	2227.979111179105	1.0815751538260876	2.751187530010972	0.5085708071116393	0.0	31.25	3375.0	0.1608872831356761	0.0814854804335239	0.0855600069524211	2.3237416783578	0.9876324116638652	pos	x
bird1	x_pos	695.9027797812329	0.2562953891513304	1116.5820644329578	514.213834835175	1910.3897175147736	3927.623933942697	5335.242294506906	0.5598540303575632	396.166864106365	565.3671513005598	1911.1666386310635	2498.470865549827	1.0753534565760452	3.033184597847381	0.5844803796442081	0.0	31.25	3562.5	0.1581841210195958	0.0763303289855861	0.0443800185139382	2.4759057339967616	0.9819242434977132	pos	x
bird1	x_pos	720.4717862562264	0.2670030088418962	878.5946525848194	465.9712374124978	1671.4609740789765	4219.903405619173	5375.7143315094445	0.4282103521708739	291.4825899944905	357.6778981079032	742.4213651635202	1921.8178023004407	2.517288593695608	7.948836532814555	0.313812744797428	0.0	31.25	62.5	0.1654646806244278	0.0878983098565967	0.0054395096159021	2.0768628696663645	0.9956160588634968	pos	x
bird1	x_pos	730.5204700646029	0.3570960376297801	1151.3808513616316	408.4239540863108	1890.8428929678005	4012.397832139295	5199.76730691274	0.4529624194974884	426.69430235181824	610.6635445702585	2040.9111338377943	2384.0965001787654	0.7182255842734165	2.1775328528775773	0.6050464436443518	0.0	593.75	4156.25	0.1652240077206477	0.0811080378603456	0.0733595060694146	2.4113745660765926	0.9841948003434918	pos	x
bird1	x_pos	658.2093839487765	0.1789132416598096	824.1176407265767	463.2517343612606	2291.6168549225085	4061.037491999617	5451.464454034804	0.6282341295270835	367.0708760526764	580.1807885673492	1669.2925987139856	2342.7910816205467	1.092511185777482	2.856294677143456	0.4890064535837183	0.0	31.25	3281.25	0.1577272794734259	0.0775442173952825	0.0559662035277276	2.4295626728920023	0.9839272352188724	pos	x
bird1	x_pos	917.2996713705256	0.2188339188185078	1488.3950433234652	730.8609647704432	2027.932897591276	3690.7334768723017	5241.064933880434	0.4755009582671382	349.5812496189307	579.2578500483005	1633.1597141485663	2142.277438734768	0.955809933088076	2.602903511300064	0.5540505852920117	0.0	31.25	3125.0	0.1425514666432311	0.0664347470028216	0.0285275369699028	2.686597748276291	0.9727159214692456	pos	x
bird1	x_pos	556.6706127306695	0.2043704526639472	836.3785643053795	416.7278417529236	2164.58138817925	3929.5596223967705	5458.276837758088	0.615094830981021	356.36426446505857	547.7239383150969	1535.02456190646	2304.075949985824	1.2667858310089262	3.3463008419829547	0.4770428172824851	0.0	31.25	3312.5	0.1578113401420981	0.0784101114513222	0.0574649321114204	2.3851444872893506	0.9854543664954808	pos	x
bird1	x_pre	804.613656931433	0.2355501507401061	1388.4316392558994	342.2617370051858	2286.311806642101	4200.349640925956	5275.536248385461	0.6242961236082764	369.7900499215789	528.7464255546685	1900.091611604048	2430.051373288527	0.8555178055232159	2.4388946822698263	0.5359446104068465	0.0	31.25	4156.25	0.1604742349711296	0.078655394006619	-0.0368936842792661	2.338065329572484	0.9858240011336004	pre	x
bird1	x_pre	923.5836104547092	0.274741009350966	1489.532061113597	487.4504706706989	2484.881749078074	4393.59231208336	5542.242428882522	0.67551799704564	417.7626790263885	652.2262277285133	2363.853108842367	2412.273074692204	0.3176666962623142	1.7974033195613863	0.5331703654549907	0.0	2937.5	4531.25	0.161175878017419	0.0781354290645401	0.0438524644959956	2.4185271427685837	0.9812627599037936	pre	x
bird1	x_pre	886.9253678009013	0.2585294802704273	1478.2015854409542	515.8182930065293	2360.057892977329	4468.980770664264	5436.578454385622	0.5812205808685774	424.5512787715178	596.5604703838087	2570.222434661074	2592.1186920314994	0.2445887477819082	1.519007645459297	0.5836708831608526	0.0	3031.25	4625.0	0.1649658473483509	0.079035320076483	-0.019782194728409	2.429778758900659	0.9825987517342764	pre	x
bird1	x_pre	824.0582778167251	0.2180689216360082	1148.8491131017254	514.2118822875716	2361.2995114827368	4383.596135762489	5323.1294552733925	0.6542576906390091	431.3153866387341	590.0845247401238	2532.301748099273	2566.1588276908974	0.3159225258207961	1.7181953707748587	0.5619386566602278	0.0	3000.0	4625.0	0.1617140981331863	0.076749463967176	-0.0088133574643396	2.4700369348949347	0.9810071710134706	pre	x
bird1	x_pre	760.2554981547141	0.2818566497333706	1179.100475773322	340.6959351331	2628.127952761365	4477.647921599127	5430.265848067164	0.7066104801907686	441.9455253542196	714.3277253011885	2840.398178862284	2686.139301368198	0.2207542299291813	1.7472254070714248	0.514053321674837	0.0	4281.25	4656.25	0.1566752814317831	0.0747379803148826	0.1019348254769774	2.559230286344435	0.9774152273079584	pre	x
bird1	x_pre	940.8220279432644	0.5051092805910247	1462.0306395426271	389.397571215601	2226.603748724495	4246.159731182037	5364.164426259718	0.4413787628332941	370.70365202968975	470.4216262710237	1887.3873491583604	2411.865311881711	0.7759530907585274	2.182694256478172	0.5403662375602576	0.0	31.25	4312.5	0.1608908161362637	0.0792506026449134	-0.013631073229212	2.3419741139190875	0.9868808226734213	pre	x
bird1	x_pre	886.3889258390275	0.3273995101425963	1165.8170844178728	458.0826757321662	2328.790228229388	4282.701117931692	5367.512085484865	0.4946235319561962	344.4933540955501	548.2975407109088	1777.3610025360863	2558.12300016132	1.0736882776461454	2.84727948154874	0.4672068965446574	0.0	31.25	4562.5	0.1549735074298449	0.0775917237540822	0.054235889672989	2.3430530364413973	0.9858583939776688	pre	x
bird1	x_pre	839.8332956235001	0.2476448137533591	1147.1924094909782	493.4464525027547	2611.926981539494	4327.396330212511	5317.848654015092	0.6100471330958525	406.0584730358232	634.2176354992256	2217.423498782654	2412.446395472046	0.4236005962316537	1.7532297622253252	0.5151624163144797	0.0	31.25	4531.25	0.1624632001414002	0.0799585419338275	0.0690049580840506	2.3886694893430747	0.983356075630448	pre	x
bird1	x_pre	851.8495101558641	0.3647848468747897	1445.361403443004	513.9673550633537	2292.699394836163	4398.474252928641	5405.35387926892	0.5894131133783662	488.8499109348947	772.6491441384259	2919.170411406365	2477.615619525836	-0.02937294435248	1.615762603806188	0.593599382821723	31.25	4281.25	4625.0	0.159156211331842	0.0735286823755996	0.0837681328785538	2.6744800574529743	0.9735939073446778	pre	x
bird1	x_pre	798.1039892085333	0.2565970505549195	1154.0056394755604	403.8880734432118	2575.424104074716	4263.678581513718	5300.102665390331	0.5604493758240684	318.76116844272394	437.5463680355047	1347.9918556823836	2417.587453476418	1.6108837792792654	4.357676407762259	0.4122011020501371	0.0	31.25	3156.25	0.1596434881198266	0.0810471849793117	-0.0397883540024836	2.21129176678929	0.9910178282926896	pre	x
bird1	x_pre	747.1387079028108	0.3204542392790356	1430.4339624792003	376.2977051857704	2318.9706602339343	4387.405058330956	5399.58453803213	0.6508493421511292	414.59956961342175	595.3699219670482	2364.699574747009	2471.77660948371	0.3186721757426508	1.5736169914816045	0.5547547467391866	0.0	968.75	4562.5	0.1623592572301917	0.0779253604115487	-0.0315793376594361	2.413252339307868	0.9825170165701508	pre	x
bird1	x_pre	847.4035726839779	0.3170967536765315	1489.9938928127071	467.7821095416192	2493.7776591728243	4389.5859876235845	5350.292969718844	0.7181365185517556	381.8736803632205	488.64805850450233	2268.463294351354	2658.43314496042	0.6603068488804411	2.1462451424303146	0.5198227327349668	0.0	31.25	4593.75	0.1579884298111655	0.0767894102923082	-0.0186005668478104	2.385648101704328	0.984903877602344	pre	x
bird1	x_pre	962.4227201754528	0.1941191922405103	1190.6707259124496	760.3349027628708	2372.5755112282422	4343.038208027687	5405.8060191933855	0.528316887935369	386.3480264386901	519.1757598851394	2327.833856616626	2672.8274401029	0.5750237578141687	1.920157273356059	0.5619595608854165	0.0	31.25	4625.0	0.1601370996122153	0.0778101921641432	-0.0242941747968179	2.3738919560803478	0.9845819826865262	pre	x
bird1	x_pre	994.7200600640634	0.2907753466788662	1492.7842436956237	536.2775348521442	2464.72604676482	4372.589021863597	5452.653994740402	0.6508851234942313	396.9082804305062	587.4671028036216	2219.269197800997	2457.372869272149	0.4412747973064591	1.678153676049948	0.5606920184838493	0.0	31.25	4562.5	0.1637365495213786	0.0793867039981715	-0.0452205904386886	2.352511273360166	0.9839473513675852	pre	x
bird1	x_pre	777.3021988179177	0.3787722804906755	1457.534276229925	396.05084043383926	2513.172887667999	4418.922814507426	5475.354301056891	0.5570275955506298	423.1002287587934	606.7023387531917	2541.6528811041	2494.2397700445445	0.2162419712790785	1.5644219400764376	0.5943813031088856	0.0	3093.75	4687.5	0.1599541094396447	0.076368953668158	0.0159438817661301	2.470954496348352	0.9803607136749396	pre	x
bird1	x_pre	840.6180359639088	0.2908356146219472	1499.8762088643332	501.47261718596206	2379.9522936121643	4243.961962712246	5318.512369782958	0.6235868400374934	434.8585305734652	621.1879082203069	2184.253057524342	2296.509325746076	0.451466807799666	1.9119442320765772	0.5797473399412094	0.0	1468.75	4281.25	0.1649363345481481	0.0804902894892311	0.0472676548742836	2.399555640734952	0.9834942655393112	pre	x
bird1	x_pre	964.6478470595622	0.324018286582928	1499.983203984874	396.7521156931082	2302.8563155973234	4252.662102481782	5394.284723598463	0.6715939674468104	370.1299005924708	547.120152662264	1811.750628854375	2395.2858324564245	0.8152974615449057	2.096915548580184	0.5131371486019011	0.0	31.25	4218.75	0.1638028811224646	0.0827722439704349	0.0203513177566965	2.2337326301820126	0.9878445659739497	pre	x
bird1	x_pre	910.9327623064696	0.3417946442818761	1449.505503790824	300.04014100866	2373.555253484062	4380.130930965643	5462.196020888248	0.6342756441970473	408.1884243060048	584.8777413627021	2231.0459193902093	2478.1199816625453	0.5775761544192916	2.117639342448701	0.5626960713156441	0.0	656.25	4593.75	0.1604121690658695	0.0767579825736813	-0.0334296517297544	2.435944797207565	0.9822460810680612	pre	x
bird1	x_pre	787.4827397575752	0.4583233640589904	1435.385628618742	307.25958606158383	1943.898123882967	4261.740180897822	5343.093534820111	0.5943156009372232	433.0964791432155	636.1910907065503	2652.3547860591034	2631.169297369953	0.3898423800362268	1.9744350735436085	0.594136948795346	0.0	3343.75	4406.25	0.1612927971029092	0.075484131146098	-0.0329699256177833	2.53358872343732	0.978984802540574	pre	x
bird1	x_pre	894.0853031716196	0.2608182734873842	1176.030547840735	500.0065980397819	2476.2183068519007	4400.684083688218	5410.793091355262	0.6432266868853793	409.0475929105013	550.9145392022834	2346.2464810351416	2458.219910096024	0.3451515041524636	1.6643156291128185	0.5478126654617277	0.0	968.75	4593.75	0.1587674543295802	0.0759178378060165	-0.0120185034453626	2.451944225752247	0.98213236837669	pre	x
bird1	x_pre	905.760333717935	0.3597287324173863	1465.1676766542737	344.0413393914476	2668.192519888324	4346.570643603266	5410.043562774725	0.6651293583881832	402.88684347834055	573.7553631819721	2155.3899255525403	2358.185420906155	0.4382840806172621	1.6966699085183723	0.5545107787160264	0.0	62.5	4406.25	0.1614130848953809	0.077908868820828	-0.0342455074811381	2.389537570079632	0.9828282209253044	pre	x
bird1	x_pre	891.6324767355967	0.2191245146377414	1166.6611433699886	496.92577324957	2123.2841518713394	4221.220329590643	5285.994004886714	0.5066270238135463	386.9972676077999	508.7565671471222	2032.019735320246	2565.5937897367016	0.7643265355956871	2.0583698627231293	0.5522500269105339	0.0	31.25	4343.75	0.1648253894840843	0.0811459194729536	-0.0130093959658786	2.3438837933483803	0.986675150969206	pre	x
bird1	x_pre	793.0827697300231	0.2928748997087875	1192.8488572186911	314.51366096057967	2049.2746474888304	4304.988253430344	5315.210071216671	0.5825948264079085	397.41461355883433	549.1795066312737	2218.1030319442684	2656.6629766921983	0.6723976110981374	2.046505428735109	0.5552804971153168	0.0	31.25	4687.5	0.164879487885029	0.0816069649422848	0.0162342684816889	2.3258674058338302	0.9861894618067226	pre	x
bird1	x_pre	827.0190367277057	0.138299937450492	1445.2352196975262	749.8100493329622	2394.3952746683167	4418.666056374773	5428.277722939446	0.5282673398593313	409.3515971521349	565.6568525211977	2334.738030433841	2536.2008917278326	0.4264805858583729	1.7304106971608462	0.5735710452056416	0.0	93.75	4625.0	0.1633584305744638	0.079600802003506	0.0014810865940665	2.374292316475987	0.983977985782732	pre	x
bird1	x_pre	882.3917500178037	0.2601985269404784	1462.0375778428822	459.4428708589612	2475.674207139249	4426.1289579801205	5560.940515914144	0.6099774096094162	418.9276652584395	565.0646045712007	2441.7758929242545	2570.902379595001	0.3422130884477902	1.5868037886748494	0.5771758777114662	0.0	968.75	4593.75	0.1662947461508193	0.0807390892885443	0.0027405687432673	2.4067419944177324	0.984154736073393	pre	x
bird1	x_pre	909.3947685029738	0.2622489405523951	1437.8247456024546	394.4913636049395	2322.354527700104	4254.638241265995	5289.178317004829	0.613232408594485	459.281600168081	621.2598621860105	2574.68280952086	2463.929885931915	0.3107455315886784	1.907284649187354	0.6301664908306331	0.0	3125.0	4593.75	0.1645803050254612	0.0772026348251752	-0.003677076031291	2.5122420069694598	0.9793618533012444	pre	x
bird1	x_pre	1047.3507078748953	0.1897409734272479	1449.569881904736	605.1757363065658	1808.358728702912	4142.987515108963	5128.699357802387	0.5365777167073205	477.1473361268687	705.8341741784812	2715.7050846445804	2462.181631257124	0.2187238428332009	1.8532525483768876	0.6622154088026574	31.25	3468.75	4406.25	0.1606897347364287	0.0741703917161526	-0.0136448139886165	2.5667013174125204	0.9744901843678564	pre	x
bird1	x_pre	872.3563930704655	0.2534233590364807	1422.2030107151693	473.400480541319	2217.347682375329	4378.560292722431	5296.360823948253	0.6972204957530862	435.1817706902488	627.7966053433611	2537.5343162165195	2472.682797504346	0.1884222640315104	1.564144696236969	0.5525974284029285	0.0	3125.0	4687.5	0.1624149862460048	0.0772969959670244	0.0007801413228242	2.4589830866966538	0.9800580781094208	pre	x
bird1	x_pre	897.1407910322935	0.3251492313199259	1428.787392886761	367.2014361235029	2514.575045787416	4328.88078231996	5374.8381785950605	0.5862249125659487	407.2187036041281	581.700702023867	2142.862206397698	2424.436218721608	0.5700095902743336	1.9941439932028413	0.5640525612788014	0.0	31.25	4500.0	0.1686111681445116	0.0818365510252007	-0.039897887720805	2.381804214291652	0.9854262916217104	pre	x
bird1	x_pre	957.9076827052404	0.3649148142248132	1493.1409231192326	422.0717469455061	2603.1189676012727	4402.363387911493	5580.40531461262	0.5228962595151292	398.8521898041147	573.7937039633442	2275.724407786264	2628.6027355673173	0.5382873411407	1.7423541227774493	0.5694229667936512	0.0	31.25	4562.5	0.1660295334239748	0.0804402779145281	-0.053573685477416	2.3827121918589853	0.9851322870870274	pre	x
bird1	x_pre	767.3498624464319	0.4258892158216462	1498.7295590913263	474.2541617321859	2393.1440823056605	4274.715815729233	5422.466262293106	0.5524613856316349	385.3426836318415	538.2207186690364	2021.7269189653337	2456.8943188952826	0.6814074216361984	2.016951237996261	0.5504616517989975	0.0	31.25	4375.0	0.1618345418066726	0.0786681559683041	-0.047887024984455	2.3585838854654373	0.9852745846761182	pre	x
bird1	x_pre	887.8099847509137	0.2405366664394374	1180.277245254544	330.38928188018224	2360.422190468752	4457.98139720211	5408.234070304554	0.6477247319316892	423.84090130692846	621.6323646771551	2563.3701258456967	2620.809714830632	0.3104310214366259	1.675689253668523	0.5424747533894483	0.0	3093.75	4687.5	0.166662017359951	0.0808738336670713	-0.0090079501101075	2.382017541139406	0.9830820091920413	pre	x
bird1	x_pre	983.6081386072728	0.1962533391232674	1173.1175740959277	752.6767047808494	2597.302921553236	4427.125281244154	5422.805654919444	0.6473222649409307	409.1074508237571	591.8487852270703	2226.44494902028	2454.8778111849874	0.4058398379391671	1.6507942583818722	0.483739624128195	0.0	31.25	4562.5	0.1641552448871039	0.0803862971631854	0.0127653291306911	2.356284514797728	0.9840241261497578	pre	x
bird1	x_pre	945.7027042790578	0.3202639641912674	1497.2202116220185	471.1219723355187	2325.901514256451	4250.1459689247	5435.505515856781	0.5589178358273856	406.8304265891477	582.8900689764272	2336.9558145305045	2606.122689629604	0.5337281129818889	1.8969084267595668	0.5804239359455554	0.0	31.25	4531.25	0.1653558671934425	0.0797620845379047	-0.031923820475025	2.4055590911024587	0.9840087032647326	pre	x
bird1	x_pre	804.7839229337792	0.2849014174293082	1444.5428049017485	457.9863000915304	2437.390083389686	4402.827770968186	5371.463744804263	0.6285629575747708	391.92038818411766	560.9711185043681	2200.97636791722	2678.317272071884	0.788420238793957	2.4589308714135947	0.5228866629183516	0.0	31.25	4593.75	0.1662027574929173	0.0815290787745875	-0.0254318019295256	2.338850659968573	0.9860521424798668	pre	x
bird1	x_pre	967.1505731275312	0.3534348469170338	1467.9611512980948	306.2252774074822	2336.761462909302	4323.761081968148	5381.899917481904	0.5825206458338718	431.047289495898	645.6990281667101	2558.334108773291	2627.398094300117	0.4097991784066976	1.9303141546830256	0.5951293659104043	0.0	3125.0	4687.5	0.1655066757673624	0.0787519043473217	-0.0373685011341336	2.4334857980957896	0.9817788853289948	pre	x
bird1	x_pre	839.2864493810607	0.2523015586715062	1138.9985479489733	514.5206397796675	2188.418604738996	4253.8807363404985	5201.837033734556	0.6909976186901967	607.1778464028826	906.2596619215702	3437.312500374203	2430.908389576029	0.0176447531531379	2.3217732443353096	0.7004000208505143	812.5	4437.5	4656.25	0.1593022798835122	0.0668587030043535	-0.0703823503362865	2.926428705717723	0.960737585812381	pre	x
bird1	x_pre	812.2156578864616	0.3536053190474396	1175.7230522503849	372.9053862809126	2310.085599800611	4335.768438124989	5405.384087724618	0.5081018077037931	362.9114148277717	479.5957793479378	2107.1514609001806	2830.6971239411946	0.9091439529181844	2.390681793785911	0.5288303948317403	0.0	31.25	4562.5	0.163025379058334	0.0816339158014055	0.0135254369426641	2.297840263527959	0.988234744516613	pre	x
bird1	x_pre	823.1089920594331	0.3545726462952547	1441.9910112628463	416.6377000201681	2021.9508636010569	4187.819875746723	5247.050983299222	0.5509586722741485	325.181991992828	454.4475158981502	1372.9832872452007	2238.1123077382977	1.310286429265852	3.355205148176421	0.4416044519083141	0.0	31.25	3312.5	0.1625647090606963	0.0826292706847629	-0.0361882880241487	2.1970932924627915	0.9908092959862392	pre	x
bird1	x_pre	1270.7598661972906	0.2055291623344683	1391.1063716981173	598.1485256365572	1482.690096845811	4239.894108993772	5402.63974827691	0.4732712417135861	516.2278206983135	869.2428891123944	3977.611320354875	2748.431756607634	-0.4968484726754476	1.6252249768687324	0.7252532208249075	31.25	5343.75	6218.75	0.1461081925744258	0.0600807831470793	-0.1252895951551539	3.1769625484465123	0.9524522771550744	pre	x
bird1	x_pre	788.01169014777	0.2177217800815682	1192.5720873660332	524.3510620155711	2585.120051279457	4496.182017270534	5446.860971876812	0.581541458508317	415.4341849706056	595.932903469652	2305.920637112367	2513.5041920624744	0.4070047946538395	1.6432492493856306	0.5513811152143512	0.0	31.25	4687.5	0.1643226250632209	0.0805347138064132	0.0017331814490115	2.35340477893305	0.9848949196576904	pre	x
bird1	x_pre	868.7832891499226	0.4565483718979357	1454.905814408981	383.9775356338094	2112.870569927873	4252.603222179929	5376.36099281735	0.582145873811928	469.3145550355719	742.3416042209074	2596.4561939768223	2398.498246707573	0.1070255118674383	1.5027834159460471	0.5964176788478861	0.0	3062.5	4562.5	0.1613449637701747	0.0756863617325872	0.0404092331963067	2.5713850652058143	0.977035446051552	pre	x
bird1	y_pos	926.756610353914	0.0006103421589965	927.9022886518952	925.8876694863354	1549.4442557115017	3241.6382651450667	4840.320858690826	0.3730077487264144	270.9384917308872	489.1109990018769	833.4313552385507	1649.7111762754623	2.2205863892959674	7.433395485127607	0.440842467159409	0.0	31.25	812.5	0.1290674306272377	0.0597840385263096	0.0005179453928427	2.7364838559807225	0.9671484570711631	pos	y
bird1	y_pos	756.3398979381227	0.1950878346216539	918.573380414101	613.9703476579633	1667.215768167655	3467.269740113751	4920.472622048046	0.4164603201954532	304.4333207239312	506.9172603092248	1153.114324859518	1925.8326192082409	1.6877616967870406	5.011305547941039	0.4960768767575123	0.0	31.25	1968.75	0.1360733193304315	0.0642985296247053	0.0363610645698208	2.6403792168218767	0.9733986299397116	pos	y
bird1	y_pos	1261.1670974399474	0.0616128941771704	1288.8808179352732	1015.073205705185	1500.7863994333295	3170.68353507171	4900.692465926538	0.4413544409505902	282.0111509503891	486.7162416553161	771.7479846940428	1519.8546107607508	2.6203811518885267	10.57162998833863	0.4513485656976786	0.0	31.25	1000.0	0.1309071675554323	0.0607977579458326	0.0104356920846154	2.720966137942142	0.968838319324878	pos	y
bird1	y_pos	737.4546296856381	0.383645979165119	961.994297683802	356.06068917832795	1441.3250581808095	3377.44125701233	4980.151650418882	0.4030895136796942	337.61697545805845	562.5438194924504	1424.7084304493749	2127.1198311325197	1.6122176971315396	4.6459024650880005	0.5747169125846263	0.0	31.25	1937.5	0.1337015234398395	0.0610110029943732	0.033411988796618	2.8187691754339386	0.9654757898363826	pos	y
bird1	y_pos	741.0523961818517	0.3385387131102393	908.8504771188024	324.98311847515123	1410.485464099875	3346.1987220667943	4930.7760918185	0.426005322029625	331.60031403374705	552.1613396401723	1114.2914477220138	1840.096273901829	1.9266233314510235	6.09701702608946	0.5339988206957141	0.0	31.25	1781.25	0.1402322310133936	0.066202627947803	0.0355039027181336	2.6392661524998595	0.9742112031916456	pos	y
bird1	y_pos	615.4778289796675	0.0015609791534167	616.5572197011742	614.0186857783407	1357.846428561175	3502.0925721441704	4925.3079021228905	0.3829615644959572	358.5109776654768	603.79707485839	1577.5958896318734	2172.97818974262	1.307217773873243	3.646103377844479	0.6020250783675763	0.0	31.25	3000.0	0.1379166759897268	0.0639787250221309	0.0666835735562795	2.7470910260826757	0.9690253880037656	pos	y
bird1	y_pos	877.2519484000196	0.1108242187385241	917.1860940959552	602.3821146661905	1444.348437652046	3406.4988247128376	4906.8719647284215	0.3624829894252679	331.4432444809191	564.6752620703295	1481.7548219733803	2162.073441339788	1.3625101737322238	3.658979681769506	0.5814007087072726	0.0	31.25	2406.25	0.1354848156428684	0.0626854180016796	0.0432657171243579	2.753066398273112	0.9684226277109926	pos	y
bird1	y_pos	620.3682478526405	0.0033695397723852	625.6359797029261	618.3857506149749	1535.643313136811	3475.593928765469	4966.931713838439	0.4226951553776093	329.91023889777057	569.2173846882714	1341.3525454993442	2033.9972698413092	1.5586190438209755	4.595320257021856	0.5427764569371148	0.0	31.25	2218.75	0.1371241565188283	0.0642578118056716	0.0570912920404638	2.6932651940295957	0.9711690746981876	pos	y
bird1	y_pos	673.0900071003742	0.3557644665715326	949.881110955924	322.8110144809534	1506.6575908148557	3365.764415782963	4711.934535628168	0.4280991279324583	334.23537040588064	598.0027805534069	1356.6949615098952	1862.700415723842	1.2307177480657925	3.5231813249338355	0.5506628509092177	0.0	31.25	2250.0	0.1355100011043069	0.0621792193779229	0.0239364813120358	2.7875193889171204	0.9665881929508932	pos	y
bird1	y_pos	848.961497779261	0.1465478459410171	939.4803231894114	623.0463476775941	1466.5719157103142	3633.707656522175	4944.03354523197	0.4146525720430479	334.1865388404695	570.1361401105277	1501.5156879988428	2098.392456265274	1.1586684512600356	3.056415537901056	0.5589282011583621	0.0	31.25	3562.5	0.1361602819003547	0.0633573992576665	0.055414344394128	2.7294378144564515	0.9696487382331904	pos	y
bird1	y_pre	911.8728930599832	0.0020286267881689	915.9961872384322	907.5488752458032	1315.374175695503	3226.8236997446243	4365.167191122337	0.4111846830600224	244.70915217067696	525.9161672472907	1303.535745327813	2030.5779769242376	1.472743101283844	4.147046391257472	0.51173089315812	0.0	31.25	2000.0	0.1171807940739584	0.0509987315742148	0.0043491763020769	3.1391692576305457	0.9377480498651836	pre	y
bird1	y_pre	797.1888282499898	0.3407428918562331	962.5587512831698	302.90028243205364	1474.9944634926678	3518.7242459200006	4853.23037142047	0.4589891920065333	355.25575368870244	614.722556455404	1707.7352060845624	2249.6871739324924	1.1833524647143638	3.3744871723626617	0.5924351429457865	0.0	62.5	3750.0	0.136829902659343	0.0635802116078714	0.0729220817013723	2.7498118657101367	0.9683647295609492	pre	y
bird1	y_pre	929.3323949827044	0.0141293694214994	952.7742877197352	915.6890431050214	1462.6173167442394	3644.897177150489	4979.892681350593	0.3702273458240547	340.5527055336713	605.3772171272392	1789.8466290954116	2203.8872102743903	0.8742922322956677	2.407750369123744	0.591523288286596	0.0	62.5	3750.0	0.1322359688131326	0.0603753575182095	0.0578628647276811	2.842596289842689	0.9633375120222504	pre	y
bird1	y_pre	905.194728860914	0.1375598130631769	996.9324755126946	654.8410197107643	1664.7262666492716	3164.053045067882	4642.105910534426	0.4728186702138718	275.69529440302585	544.0575767498475	1223.5589204332298	1926.6747926233447	1.557105799472013	4.442821525820059	0.5035492222310366	0.0	31.25	2000.0	0.122981179513585	0.0549012535434395	0.0212234230571875	2.971298161376209	0.9533084660430738	pre	y
bird1	y_pre	934.7671312296804	0.1045050261359616	992.1593998818976	647.9322140432071	1622.2178641170117	3380.903302806013	4762.380100263751	0.458852755437381	297.7848751683739	535.900314690374	1291.630469835185	2063.8243537947856	1.6338643397380068	4.884942628459297	0.5120948194663582	0.0	31.25	2000.0	0.1298976258433639	0.0595661424770819	0.0256724257725927	2.803424606177072	0.964539316170676	pre	y
bird1	y_pre	954.3460606837305	0.1125906853980994	1007.3567885885066	360.3095689911858	1653.3802176991337	3566.578633078881	4959.223008109055	0.5174426843150449	332.5464446353721	605.1904290943896	1644.2026418710802	2180.69142529119	1.1219554259690092	3.056245916259822	0.5538912125190061	0.0	31.25	3281.25	0.1329626678257444	0.0611949576611074	0.0699355475986327	2.808330804422481	0.9648123714101264	pre	y
bird1	y_pre	943.9869382615004	0.10082060301316	1033.4736966108326	647.3152315568941	1705.557557691409	3586.7579359952897	4878.136613533699	0.5529789817153266	311.07478195324427	571.8277122562794	1678.92515903986	2354.3527363951084	1.2213444811192522	3.303920449735478	0.5118846232591111	0.0	31.25	3843.75	0.1296424793238658	0.0589656337029157	0.0388193094366835	2.858758635091098	0.9618979182549382	pre	y
bird1	y_pre	909.6404367629402	0.0983072845857578	953.3304056057628	621.204632953489	1588.8321763404292	3513.9732330908428	4599.656446109736	0.4396014449282614	261.1674636138705	556.888555356687	1741.1619759376829	2293.357336518602	1.0176028262522212	2.806857892225287	0.5547285680342415	0.0	31.25	3750.0	0.1183618457905716	0.0511720552879199	-0.0056436848577887	3.165698830106642	0.9376604059742378	pre	y
bird1	y_pre	662.7135663019562	0.4587991124663023	977.9013238371418	309.9760357416572	1620.498679592362	3526.615402193739	5006.903423377988	0.5378945001982763	314.98921657060333	558.4635838555046	1323.612895356736	1950.7357272169263	1.4586174471956952	4.357374392057436	0.5114940383268315	0.0	31.25	2000.0	0.1325631377439934	0.0613450811099613	0.0417220756208688	2.7604465369018345	0.9670647090310396	pre	y
bird1	y_pre	945.447022657904	0.0115211904533175	962.8775552123562	930.1080806163092	1490.8298477366366	3578.6802990090205	4886.896855934521	0.4545888936965099	295.0253330807626	534.9974936842956	1479.065864450878	2173.642208045533	1.328217224769975	3.6440564839069274	0.5407601480655917	0.0	31.25	2562.5	0.1279567713306612	0.0579132781484276	0.0227934483001817	2.875664324014411	0.9606118616542192	pre	y
bird1	y_pre	955.7702121317408	0.0115736661874721	977.9526796237578	943.9810957294288	1588.600054926741	3536.3376212814883	4580.625154110811	0.4669929124383022	326.07302660760445	647.6478555198178	1910.0460416114772	2151.545842078604	0.8303882226461357	2.8389658959233803	0.5770277531355752	0.0	1218.75	3875.0	0.1247464468302834	0.054086597930596	0.034692882059879	3.1476306348531256	0.945481101624474	pre	y
bird1	y_pre	917.1458060485442	0.1620445685159406	1128.1096536115433	637.3045538533057	1640.6562192456197	3651.810326822889	4912.705636534948	0.487292217080413	340.1894832545196	641.9495651718662	1961.880789425668	2365.9511956471	0.8926771415454986	2.54613099770716	0.5951354424791551	0.0	718.75	3906.25	0.1304179612290089	0.0582239324284779	0.0508708308550632	2.967224359820084	0.9569092183711868	pre	y
bird1	y_pre	896.8852488401634	0.0001167383445862	897.0042566773416	896.7318657250672	1296.320665737347	3464.1921512639783	4742.28678408505	0.4108618799146168	212.8217697699032	467.623636397704	1281.0843013075616	2134.665602310601	1.581870684654033	4.428751100384276	0.5026497834766004	0.0	31.25	1843.75	0.1133790020374698	0.0487014255849408	-0.0152347837577413	3.221647185357714	0.927373711846652	pre	y
bird1	y_pre	950.7924122617926	0.0101667800344782	975.2430194904872	942.9921139709234	1515.4818183646714	3575.0054596580358	4899.882175603522	0.3916932506554216	305.1334214109211	541.6707583484368	1476.576177746034	2149.4779248401824	1.3404685117468953	3.7247397810963183	0.5559740742752428	0.0	31.25	2468.75	0.1296140415464485	0.0593870817989993	0.0400656155324452	2.8178476145267006	0.9637284423630134	pre	y
bird1	y_pre	939.5078277911416	0.1002049338559557	997.6214058774428	662.5474893351657	1605.276270268967	3384.2785735101847	4735.76144289346	0.4705822338096892	281.9210560563938	553.2699356846357	1494.6423254036506	2194.494627075843	1.3627107261256204	3.7737603110935343	0.519688880950644	0.0	31.25	2062.5	0.1239655327814638	0.0552931036336224	0.0227190143171112	2.975997715366994	0.9532601410012354	pre	y
bird1	y_pre	879.0814505894666	0.1600195116825996	975.4899417572976	636.9094165154169	1540.498508730849	3534.8442733159086	4809.278151626784	0.4720793981479479	331.00568523599753	596.7238467348564	1576.7075968208771	2051.068909452501	1.1633358798993718	3.538528035073172	0.5527312774905924	0.0	31.25	3750.0	0.1315086916763297	0.0597431933112029	0.045080250968234	2.8637673068282026	0.9620659026559584	pre	y
bird1	y_pre	864.0098584175638	0.1995211701599364	995.2369415410152	499.0441999655984	1729.9787134091464	3165.1569708276843	4443.599615649736	0.5300936487752391	274.5627162975337	561.7185852042214	1815.824574759542	2239.2133127381703	0.9126160853646564	2.62570211408315	0.5614470205124958	0.0	62.5	3875.0	0.1190579016290259	0.0513223339167205	0.0150528945217955	3.189544925906195	0.9389938648756972	pre	y
bird1	y_pre	757.4848240927305	0.3233679625969342	980.1138036485772	356.77861444819126	1551.2059316133618	3634.0088590066566	4944.700964621179	0.6018292184336643	361.8374136987207	690.5985087848356	2087.9681687551206	2387.561028980502	0.8145569633840308	2.4519354187397395	0.5844828536457846	0.0	1187.5	3906.25	0.1326943571079626	0.059790172953045	0.0850927945729776	2.938415310477486	0.9586211222154396	pre	y
bird1	y_pre	1053.885196875677	0.2008309709315417	1317.6142935534017	635.7194266444662	1491.6798188891764	3659.530222391042	4913.2939362873785	0.5218606178319911	358.0819700952069	648.184004850227	1681.005620971978	2051.3683845998785	1.0154970788079494	3.2029515739317658	0.5790717952128992	0.0	718.75	3812.5	0.13606430940216	0.0624085507714774	0.0640750641151172	2.81471710337971	0.9651278466349642	pre	y
bird1	y_pre	769.6002201082446	0.4199598799418382	1115.6111051022058	300.88259899473945	1513.608866042662	3691.374896030983	4862.661021403911	0.5423904749964134	329.28133192366187	603.3110857147938	1578.2353498161017	2063.2543318341222	1.0007166669622964	2.811029397709481	0.5387892342281317	0.0	31.25	3781.25	0.1332274803802013	0.061470601236786	0.0578493382113729	2.7852436546597823	0.965663925254016	pre	y
bird1	y_pre	915.1585918553932	0.28302470288798	1203.66078015463	300.06541155646386	1564.8178768193825	3648.945054270501	4890.493159169758	0.5224565187556225	363.69762363922695	677.6958545152858	1860.3217654282853	2128.715089282629	0.7866051811186966	2.7196905199451247	0.5558679650299408	0.0	875.0	3906.25	0.1357337536538112	0.0621728488178889	0.0795618700562281	2.833991215709557	0.9642203774066552	pre	y
bird1	y_pre	930.157959793132	0.0719561847549433	957.9263195735545	639.4971475378003	1557.6323998697112	3610.031850874353	4910.845408580533	0.4236788577876583	327.2906823215215	582.2712892377424	1590.761698301979	2159.434709802347	1.2344802823226422	3.602862833127424	0.5686948086201751	0.0	31.25	3625.0	0.1326456789344108	0.0606636657838329	0.0379213004015889	2.8184663427564365	0.9644251923222544	pre	y
bird1	y_pre	935.7843884465484	0.0241822738011366	958.5748211378868	908.2609011665724	1507.9284205067331	3594.0946708340766	4976.217794769591	0.4474332233221123	331.5817658202641	590.1310646785428	1771.3870907851822	2287.058406064942	1.0094711971075017	2.7747513363406733	0.580764108611283	0.0	31.25	3781.25	0.1306643011888548	0.0597479899618764	0.0754456712907948	2.848893508472241	0.96299399750517	pre	y
bird1	y_pre	837.0378631511265	0.2234668971746881	950.640677474476	475.6878166710199	1593.373828901697	3461.2292628495475	4840.58114873903	0.4533829069262813	312.41643817005985	545.9411018660123	1327.4669310314284	1878.290870663996	1.2665592982958942	3.82004288277908	0.5074917856390272	0.0	31.25	2406.25	0.133171551023729	0.0620923797499566	0.0589088461621107	2.728982547428864	0.9687456051118584	pre	y
bird1	y_pre	949.1824303949244	0.217833337303867	1209.610306880329	616.9538548173244	1499.72893792603	3590.7858355343624	4880.115392096516	0.438808406413681	368.2143020773333	673.9520797339411	1864.040200898484	2124.2874495815445	0.8241264195355352	2.553656591246603	0.6336343990167799	0.0	1156.25	3812.5	0.1345201807892856	0.0609817777648704	0.0903317622590023	2.894502544189244	0.9614334384371414	pre	y
bird1	y_pre	859.7399462615294	0.3104872577034978	1124.9730194906567	310.73826361824865	1491.1260340578474	3701.701723664789	4923.182924905576	0.6221430289148964	401.2041369570132	774.9988147590003	2207.955236985979	2148.2539405634348	0.454844313859701	2.078655210590834	0.5746656478351853	31.25	1906.25	3875.0	0.1329055265835095	0.0591170566718165	0.1231156854680622	3.032180236065641	0.9542734525731562	pre	y
bird1	y_pre	957.2416084301908	0.014671972346119	973.735339569624	938.645774771432	1515.7506941053002	3672.967416098944	4937.958496569602	0.3865800856769472	300.6572718971523	514.5026421011662	1278.253407130842	2048.917508275188	1.4556609069083777	3.994426794853822	0.4935215903271302	0.0	31.25	1968.75	0.1352420433002363	0.0642892423363009	0.0535821794927668	2.6203725108284632	0.9738383891137272	pre	y
bird1	y_pre	958.8843024110676	0.1659342319110079	1179.634367358378	606.8673166534828	1465.3964287919237	3627.3452327506648	4796.324226993902	0.4480428303540447	355.4370153778132	638.0198488643908	1815.327766156378	2144.021340186916	0.9223929420442252	2.882583753936577	0.590180565147288	0.0	1000.0	3843.75	0.1300083278874987	0.058801776493102	0.1046467644804158	2.925263880424384	0.9593447812100055	pre	y
bird1	y_pre	893.684308861776	0.1214682260106798	944.6937942529738	617.0136344740381	1570.8323277423444	3479.628174390647	4885.647498291987	0.3607074980450559	301.98116331160537	500.971911564458	1261.9883705332943	2006.938280562605	1.5651016565919118	4.577619500781794	0.5143439767138325	0.0	31.25	1937.5	0.1346403018633415	0.0635310019590211	0.0364247254312544	2.648701426264152	0.9727292798652551	pre	y
bird1	y_pre	957.0099541301036	0.0144391279155758	976.8516507892576	936.0690520731316	1569.1648558470936	3651.6917050096063	4880.36954013754	0.467320605452164	358.109679333858	654.2428370924642	1768.52274423936	2096.0307606880324	0.8937101326411551	2.799187567296741	0.5922016142443641	0.0	781.25	3875.0	0.1355037476095591	0.0624702138138039	0.0892973494241574	2.80409874239976	0.9651730794772342	pre	y
bird1	y_pre	897.8321906408835	0.2468850339438224	1213.7983983710328	300.5078315693249	1512.7586104164716	3688.629941940232	5071.166031670523	0.4541703919102602	310.0806808084786	525.1440833179316	1361.35904301873	2184.6590220471817	1.5091545167044045	4.124786374310236	0.5095844751409998	0.0	31.25	1937.5	0.137244908900421	0.0653020608672081	0.0528101102263071	2.6120838306233365	0.9744908638969376	pre	y
bird1	y_pre	881.029961903951	0.3143782503544378	1201.976011511493	300.76748936494687	1552.9332355172603	3578.3246537715177	5002.497067496694	0.486873955828403	302.84554457115985	503.5363413972283	1234.2304773204914	2089.1843674184306	1.7430245021752622	5.126179234997831	0.4933582027022809	0.0	31.25	1875.0	0.1366360237256593	0.064962827560132	0.0359801689885693	2.606722985827292	0.9748038926594	pre	y
bird1	y_pre	762.8328750153402	0.376884439334415	964.3808794050371	300.50833087862014	1584.2489287136002	3632.2902478995934	4952.226790732905	0.4688207561379213	324.0565153631565	584.2779318717172	1492.805019889783	2085.821063887411	1.1686340358003269	3.2190764748212333	0.5361647537717711	0.0	31.25	2906.25	0.1346786389819998	0.0631087763310256	0.0799858442300621	2.712598451496177	0.969391489671549	pre	y
bird1	y_pre	746.6103215800091	0.4685037480962223	1180.0834622420175	346.82431709744816	1499.653626068682	3312.931958992953	4733.157441394161	0.4877355892656194	471.6154453028588	837.9385795890607	2329.86072549782	2210.0303319287373	0.9168674871727672	3.194991967504313	0.7630035843485306	62.5	1843.75	3781.25	0.1274902259141727	0.0517100473221775	0.0476156675486219	3.533085286535669	0.932888589712586	pre	y
bird1	y_pre	914.0093885917524	0.1321674117462139	1024.3492265327975	372.4099095399557	1532.25744407172	3682.724711609476	4934.872028217937	0.46191523140582	298.43186477668564	526.8276157728683	1344.7123154021656	2072.650493879763	1.4509541606319627	4.1464537753340345	0.5031271370070465	0.0	31.25	2031.25	0.1326617930391946	0.0617417997953737	0.0367094245332244	2.726260818089779	0.9687541032705784	pre	y
bird1	y_pre	884.1921446130523	0.1546802858165559	982.3780539232532	630.2811983287633	1532.6963239803642	3690.862507750436	4867.279532925548	0.5046613652632029	331.4360963289264	603.7335243120126	1765.778497183751	2198.929083775461	0.9279812168691116	2.742219926995926	0.5542025002847274	0.0	31.25	3781.25	0.1322519126812809	0.060590524494555	0.0574766255023709	2.827133857185144	0.9636245009580604	pre	y
bird1	y_pre	963.6286868237536	0.0597474415112298	983.992736566748	643.8196042132807	1601.1025863505497	3726.326429854863	4858.690214679807	0.4813600759745812	308.80014500240645	583.3905751982759	1863.8689682318268	2456.9299400985365	0.9874848496192524	2.6448195685560383	0.5469388127358041	0.0	31.25	3875.0	0.1284789694985129	0.058084237760531	0.0479172812049488	2.903476849005373	0.9590478124262828	pre	y
bird1	y_pre	938.8255728157184	0.0855825601688415	984.7679004935046	652.0692157963134	1506.3463392066872	3565.518589355386	4929.860617352348	0.4729430387348017	414.4801114615837	769.020929445483	1950.0752652330264	2106.1344344672016	0.8779795290794843	3.046161773431367	0.627612941786012	31.25	1281.25	3843.75	0.1353878156084182	0.0604232792774541	0.0968912785410973	2.9823978340402	0.9577734563522412	pre	y
bird1	y_pre	957.0047551579912	0.0081193209116352	972.4366998129044	949.1693931753666	1576.1506789426685	3617.746139441017	4790.146154525038	0.4584831629176834	323.70513824000693	593.0230543568407	1774.6988886299064	2277.174438342672	1.047280506082186	3.019507081950769	0.5552394680628007	0.0	31.25	3781.25	0.1302434301292176	0.0592005169192771	0.0586454421201656	2.872706239340447	0.9612569028790058	pre	y
