# Supplementary material for: Lesions in a songbird vocal circuit increase variability in song syntax
Source: eLife. 2024 Apr 18;13:RP93272. doi: 10.7554/eLife.93272 (PMC11026095; doi:10.7554/eLife.93272)
Supplement: Figure 2—figure supplement 4—source data 2. [file elife-93272-fig2-figsupp4-data2.csv]

Bird	calltype	fund	cvfund	maxfund	minfund	F1	F2	F3	sal	rms	maxAmp	meanS	stdS	skewS	kurtS	entS	q1	q2	q3	meanT	stdT	skewT	kurtT	entT	preorpost	nameofsyl
bird2	c_pos	910.0862236669368	0.2980884091546684	1242.161667872107	623.7514029764067	2347.528651093543	3823.16785965535	4969.076837146003	0.9493331381144388	4404.169430493162	11003.051232165732	4643.56747700181	883.0469623538494	-1.925019592257704	6.237933123474763	0.4208076229399595	4906.25	4968.75	5000.0	0.1304650189039193	0.0204191914355609	0.2402337042581696	12.08751013900351	0.7718781346765939	pos	c
bird2	c_pos	1085.646066448108	0.2282036425259412	1347.930287658413	514.4122812447488	2234.600781131161	3880.1699502492224	5179.815090612744	0.8894856787277285	6001.468725050183	13352.045709353282	4428.159356801556	1200.7175677463372	-0.8517751987660274	2.329792515985084	0.4753372717489052	2625.0	5125.0	5187.5	0.1348776549965221	0.0211604759736151	0.3248917092987006	10.880751158163031	0.7803092488243211	pos	c
bird2	c_pos	1221.0526466943477	0.0995794140514679	1281.3875198991605	836.103370771639	2286.5222371072723	3966.838719668698	5057.242129239695	0.9334285479238174	5971.265324692363	13697.216487170172	4619.540390667523	998.26053746478	-1.3678204593546948	4.683686830049792	0.4958672469519363	4875.0	5031.25	5125.0	0.1303969647405647	0.0197269271466088	0.1039206128694491	9.608395097460898	0.7769272739335544	pos	c
bird2	c_pos	1196.8848636606845	0.1287537141660872	1325.2248668652312	735.0687638140982	2314.053363796268	3819.680871267561	5085.796880608588	0.9051413955597708	8548.067508978616	21220.97045580443	4848.794856354255	813.2142222894963	-2.146277597491917	9.419291154068462	0.4350119046748142	4968.75	5125.0	5156.25	0.1340633835337841	0.0189064157241931	0.3029631275375639	10.592748794457751	0.7726934570975535	pos	c
bird2	c_pos	1068.9230915363762	0.277246782145684	1359.683460208514	523.6967069368476	2417.5541292952325	4311.955126565561	5307.453444718236	0.9019701412357392	3270.4691056995352	7570.760518050769	4361.025684845376	1291.5732897454036	-0.5113108169843046	2.071558180509496	0.4551611183153019	2625.0	5156.25	5218.75	0.1353939116497589	0.0234126138498215	0.4868503465030225	12.490384073515392	0.7797629723087199	pos	c
bird2	c_pos	953.4590263221104	0.301820805513183	1254.7871823012836	499.1403535736244	2425.8975868075045	4178.510681874676	5038.020856837057	0.9493673309579282	4662.002003826672	11280.143761911855	4639.872275904098	877.7282796238343	-1.9394114741190496	6.091213823701687	0.4057748669465321	4906.25	4968.75	5000.0	0.1313989678404278	0.0216909435066086	0.4629235339415061	11.736484897347855	0.7799199365749302	pos	c
bird2	c_pos	1081.3885184673486	0.2338957342121693	1300.9546276201456	504.4117699910748	2495.4657153062544	4172.644253898253	5117.914632459548	0.9038629991888169	3167.3086764173718	7467.668450451334	4474.863142839932	1108.3507849595508	-1.051102535213017	3.456798027986649	0.4750192890016656	4812.5	5031.25	5062.5	0.1312055856498378	0.0221715266262349	0.4458199146631314	12.827151283132894	0.774201855869766	pos	c
bird2	c_pos	1055.763907973403	0.2365034582717536	1274.3434906465736	506.7415310156716	2404.6134160444776	4055.698943093254	5042.084157770128	0.9481442260410452	6556.070199201589	17012.627567879805	4870.89536873835	698.7483947893705	-2.9678358091633505	11.054598750638029	0.3260798249751239	5062.5	5093.75	5125.0	0.1352613393220465	0.0192162710420533	0.3067661010121676	12.969520003886617	0.7654506404563564	pos	c
bird2	c_pos	1005.450332893919	0.307441111348696	1328.892117100763	524.2103115084002	2392.529207070497	4373.662298767831	5225.033872044015	0.919512017974282	3377.649895879112	7433.725053788204	4790.060320048071	994.9892442359006	-1.8018191218642632	5.103748635627301	0.4407821845939622	5093.75	5218.75	5250.0	0.1346875941622439	0.0240312207098348	0.4310168428379899	10.462403944654724	0.7927795994967238	pos	c
bird2	c_pos	1112.3828847405653	0.2500998174838933	1337.7747140030503	525.211567364582	2346.041726253217	4147.010997604725	5232.68446436138	0.9306046092251208	3060.7875203333037	7142.182582675223	4764.254218525787	1031.5537234874428	-1.6476622697056005	4.501863396178311	0.4417071022455842	5093.75	5250.0	5281.25	0.1330073882063498	0.0227838471227919	0.3200742412275019	10.860000667223373	0.7856975296297959	pos	c
bird2	c_pos	973.8480209578432	0.2555699395150982	1301.990386583375	514.2370824397257	2410.212396125988	4312.383544568494	5194.791279450764	0.9084857306708654	2492.7207677255105	6042.80790158308	4732.48831336084	1006.8660362990312	-1.8817908799349257	5.298928811304116	0.3567293892647113	5125.0	5156.25	5187.5	0.1393191061266349	0.0246536738348018	0.0387318386851787	11.028111960433304	0.7928295941418552	pos	c
bird2	c_pos	1140.5586173323104	0.1498328149429203	1277.2055031870357	837.2128051186547	2421.8725934192503	3356.270454904978	4971.348674702423	0.9243322891380358	10889.47550453842	27365.434040628134	4882.955408428537	716.6694927924705	-1.913394859951942	13.998017173828506	0.4298148299311736	5000.0	5062.5	5093.75	0.1229979907872312	0.0182820954856371	-0.3122407871244657	8.389922451170355	0.7876310077764527	pos	c
bird2	c_pos	1047.5564247879684	0.2587006264944281	1339.422875304104	650.4700764407181	2262.168531576911	3894.543184517832	5209.486039124763	0.88587698059367	8040.63191743622	19629.48537240528	4717.027085726367	1050.6018697190375	-1.51255161709362	4.261376391496865	0.4561910131176082	5062.5	5187.5	5218.75	0.1337549096060602	0.0192615730192267	0.2054085933899263	10.61139181841468	0.7741738365043889	pos	c
bird2	c_pos	1166.839629841475	0.1645888933071284	1279.202305383465	454.7612996557132	2258.491691455655	3916.3058028683135	5013.868748854194	0.8956880204790911	9592.638823285211	24917.47623268063	4824.23010083341	784.263583547923	-2.1313118218708564	11.206513196761268	0.4485425222313752	4937.5	5062.5	5093.75	0.1331518487364769	0.0196637943567189	0.4111423053042483	12.592336469259044	0.76990507159928	pos	c
bird2	c_pos	1131.653577772472	0.2093090780667711	1256.56678446592	549.6973734491712	2468.3627517944456	3378.456697001968	4964.522725087462	0.9501912339953552	7036.387119554428	16525.14770936594	4427.517968820153	1030.233879897808	-1.203937075440236	3.612875718987941	0.3870302218376008	4843.75	4937.5	4968.75	0.1214981335823454	0.0168571144792631	-0.1922308707375078	7.21720251013332	0.7866332959904782	pos	c
bird2	c_pos	1019.7693947660458	0.2635097652693215	1323.5641150462238	623.888746283554	2262.397828371745	3861.630555410346	5086.541286795915	0.9134824106241212	8879.984418195269	21522.583394011344	4529.401260855063	1097.726581604349	-1.145670652649954	4.003845847584438	0.4217725446849005	4968.75	5062.5	5093.75	0.1351133016077711	0.0223743532004397	0.4133989836739862	12.387880487680205	0.7767159424029497	pos	c
bird2	c_pos	1189.3707478901806	0.1934050650245107	1330.0809084625114	638.1127185740942	2289.2016593172684	4096.8879732485575	5168.8430729573765	0.9335951124130778	9657.171500715358	22990.65343566445	4780.285517888593	922.2855238327004	-1.960982086349612	6.537310300677651	0.3827365918154591	5093.75	5125.0	5156.25	0.1353357581972367	0.0219541240437591	0.4970512289149728	11.20062938035158	0.7797749608284298	pos	c
bird2	c_pos	1162.105851451351	0.1677191563290434	1331.4615771166775	507.49817562462846	2471.451202706252	3984.8726998572606	5270.373196495902	0.8796329404936851	8379.093397115266	19749.01224957228	4588.777243566338	1068.5376075942854	-1.3202272794686083	3.91459065771087	0.4249078635778685	5031.25	5093.75	5125.0	0.1354446970599281	0.0195489044553267	0.1892022949915042	8.241345662774851	0.782549463555753	pos	c
bird2	c_pos	874.5126546628466	0.3220402807076318	1259.7791205499334	624.2901445894482	2258.559677632468	3901.4573960395614	5006.785105395064	0.9592260837965252	5201.851398816612	12939.575800316614	4652.689654244172	884.9469643492044	-1.9952778471520416	5.7196851150201375	0.3795474851831785	4937.5	5000.0	5031.25	0.1308912881834139	0.0196265698939593	0.340558092443484	13.13172470650062	0.7639032493983862	pos	c
bird2	c_pos	947.536183237092	0.226149673630673	1245.689681278374	623.6230774296158	2422.1820593494112	3934.5581742692375	4985.8015868769	0.918822744113223	2878.4611506373503	6675.29075924326	4194.014434881526	1210.0921778892969	-0.6041137187350332	2.5192052098317625	0.4789098860850325	2531.25	4906.25	5000.0	0.1326984776403525	0.0237865243022132	0.2740820393676214	10.506864435863918	0.7919181857771181	pos	c
bird2	c_pos	1009.4468818004884	0.2363874928586975	1242.3617815688076	624.6418282441617	2290.5104728250294	3914.116718435145	4945.991442390621	0.96007578707669	4173.644170044637	10477.761051968931	4730.413083661356	735.0070523938273	-2.6726510676898263	10.231787669883396	0.4093360217794758	4875.0	4968.75	5000.0	0.1299223663035216	0.0205532546674488	0.3797820636642498	13.163646567300216	0.7692417903122408	pos	c
bird2	c_pos	1225.575510621332	0.1166509999578638	1299.998191649879	626.9116250014354	2352.147579907868	4086.205186588709	5075.896891010642	0.9270521748519648	4415.946961776081	10429.687530248988	4652.358110420476	942.2412204371255	-1.805769128112796	5.129184221039244	0.4595856175545216	4968.75	5000.0	5093.75	0.1294590945837213	0.0221191966046647	0.5384040390981435	11.39128033287683	0.7794181825980954	pos	c
bird2	c_pos	1215.9176972425992	0.1022324909075353	1246.2922722122885	498.1296251203367	2366.721131493635	4152.716931889549	5005.986616376694	0.9092349833004448	2523.838884319005	5836.450096470083	4184.785253919523	1211.9233025264946	-0.5896920967029261	2.758422015691631	0.4435621647972941	2500.0	4906.25	4968.75	0.131863749834048	0.0249838756587657	0.4468202048702657	10.71889236987668	0.7934819258699286	pos	c
bird2	c_pos	928.3260512781416	0.3487787109841151	1356.5230430794525	580.1274000363375	2467.9328589982724	3543.2786614498223	4979.39856565898	0.5102735565700293	1387.6610620742963	3223.033445149217	3992.409939747792	1245.0690438685608	-0.4247565884321408	2.313248463917067	0.6851082125286536	2656.25	4468.75	5218.75	0.1237776283498841	0.0255330902135772	0.672605717219275	11.384927188969316	0.7894314478470914	pos	c
bird2	c_pos	1074.652884256108	0.2266078234306163	1323.473470238141	649.2016259235993	2323.6733743282016	4205.331063600236	5184.023161586902	0.9193168538737264	2785.522687383944	6802.204822842527	4744.5508474890485	995.7680928603188	-1.7263308405125153	4.96196647826164	0.4270288476584941	5031.25	5187.5	5218.75	0.1337518012684353	0.0226813316152321	0.3231841130315685	12.720022792564246	0.7770465862529944	pos	c
bird2	c_pos	1102.2042408008103	0.2043040730389945	1311.9808268009824	645.0026604906166	2429.998109722328	4491.829449716413	5234.057199331828	0.9070828675071778	3262.2789640879987	8395.19811238226	4894.911537749509	825.2458094290872	-2.48400583626378	8.673632682964325	0.352595247645035	5156.25	5187.5	5218.75	0.1369742662402327	0.0224371441446566	0.3602674743122341	13.442867652930778	0.7710021253254675	pos	c
bird2	c_pos	1004.0856331694782	0.2077292952543543	1327.2296471282475	837.9946011106491	2318.584676213693	4068.8026815791	5148.684913725173	0.9220848243900194	3575.326916647045	7800.148139829223	4523.045627628408	1109.506941197656	-1.2202721625612485	3.115955767335528	0.4752409667211325	4968.75	5062.5	5187.5	0.1314258502782297	0.0228681611977472	0.2786697664968965	9.789701211935952	0.7924905098609666	pos	c
bird2	c_pos	1029.745246290958	0.2469226541496483	1330.554347275002	650.0879466661287	2231.729800064953	4045.0611554337256	5174.954141094739	0.9035703282696071	9400.479881565296	23596.163468379746	4777.076097852917	1011.7103980557954	-1.6128798569716172	5.73943862034305	0.4545466552282172	5031.25	5187.5	5218.75	0.1347387596289486	0.0227304578333022	0.4876045279427973	12.775599655434316	0.7768553017421881	pos	c
bird2	c_pos	1196.374011938785	0.2031556485391598	1342.421761026632	586.8891373152657	2318.5062199599515	4166.2886157819175	5255.884191368631	0.8950380793508588	7243.152891381952	16822.36328150164	4489.376064969817	1255.4341081124742	-0.732295385097809	2.2314825684340622	0.4434486701863663	2656.25	5250.0	5281.25	0.1368684496093365	0.0186990177261116	0.0727906934311942	8.393298889912415	0.7769292174487209	pos	c
bird2	c_pos	1057.469209295164	0.2028295951783301	1297.8359049169494	839.0418425793431	2327.319403991148	4237.082678329572	5124.521265403989	0.9212225266873304	2183.907288641248	4557.374740841413	4676.089750588098	1009.7366465922282	-1.839427910134549	5.51726942311053	0.4810401021125317	5000.0	5062.5	5156.25	0.1342394827112717	0.027218056388683	0.2593279082542788	7.876463976561478	0.8182412463862511	pos	c
bird2	c_pos	1035.375989233782	0.2960238730942663	1316.7943790803151	521.4317855284331	2225.9663932289773	3997.7779377397937	5252.867370396578	0.9154119705861324	1308.4857226190236	2777.595381825094	4301.684417891985	1351.49246331922	-0.6800024061995457	2.3590091507556483	0.4387373753508921	2593.75	5218.75	5250.0	0.1360378466004398	0.0282643332655408	-0.0274230545686798	9.113630960651385	0.8177033554915272	pos	c
bird2	c_pos	1046.0896008930392	0.1995022991512634	1312.2690266841291	858.9645389050704	2328.8705971097365	4369.039421864313	5209.10928668072	0.9399559526956516	2511.778879680425	5297.892877977616	4922.735702067197	819.1861925990468	-2.835129536655184	10.705966575689876	0.3883507322911162	5125.0	5187.5	5218.75	0.1352833562024119	0.0249119866890544	0.194278969758006	9.674133844665718	0.802106071284956	pos	c
bird2	c_pos	1137.7016829711515	0.1960394245200805	1321.8132059554375	652.0020073028644	2375.0946476209865	4322.639475125286	5226.4540804444	0.928097604203931	3325.8213325656293	7940.991054307322	4975.778005974324	783.4091935331327	-2.821763467765701	10.645941633703377	0.3913428240777886	5125.0	5218.75	5250.0	0.1344142286775808	0.0224898928180583	0.3557999034315833	12.665548745451128	0.7761349103951455	pos	c
bird2	c_pos	1260.0291469101749	0.0212704532913938	1285.6971830781586	1212.9678750294383	2330.586886405595	3718.400817934484	5038.370302946606	0.9205136770240268	4958.590831442457	12070.169147355213	4813.434996511658	844.9992376627697	-1.7239502479101372	8.666001331765107	0.5101871092844094	4906.25	5062.5	5125.0	0.1271494777792538	0.019723908518624	0.4039625537424213	13.037491133322757	0.7636758137500014	pos	c
bird2	c_pos	1038.491147410116	0.1823121656890756	1269.6741162388644	836.5366464559635	2305.20850214999	3969.979561055703	5008.34028709836	0.9004430086600899	7836.346230811995	19258.669075429774	4675.444213589681	932.267771162057	-1.4465383619278176	6.403822410099635	0.4520707221103878	4843.75	5031.25	5062.5	0.1312256782722385	0.0175786354406421	0.0196358278507543	8.840722773569679	0.7693570384037381	pos	c
bird2	c_pos	1160.5104127184727	0.2512079923411744	1364.214991421402	523.3303214463272	2462.0482135202988	4189.237271108488	5359.858008777016	0.8778054885938227	2222.842921023124	4750.071423894488	3548.148004471441	1331.0878317505717	0.7594372133024162	2.2749020852416035	0.4767553927513939	2625.0	2656.25	5250.0	0.1357009930433879	0.0251906266267138	0.0967712756850299	10.039438952931617	0.80192257547752	pos	c
bird2	c_pos	1075.284774798972	0.2485631114249073	1336.7094515030317	651.6424749422241	2296.0837175379347	3844.0096271818825	5196.634692329344	0.9056414996128134	5040.180360159151	11705.731122839878	4558.516654377841	1146.0395841471252	-1.117873979202572	2.904660160672081	0.4928202115604785	4968.75	5156.25	5218.75	0.1329449928647338	0.0218255548442397	0.538323544370999	11.79301513095157	0.7780982547376983	pos	c
bird2	c_pos	1102.2321301482016	0.1905535853735525	1335.5220727785802	861.0132829869665	2365.8570695326166	4107.12770021669	5178.240114524351	0.8867228810095875	3785.065396469628	8561.730503108087	4596.736615935782	1130.6424551914188	-1.173716678539512	3.4019346885822848	0.4625885266364711	4968.75	5187.5	5218.75	0.1352434326444731	0.022282326732643	0.2884369727338338	11.129150296967712	0.7823224605936498	pos	c
bird2	c_pos	956.265174417052	0.2152450112666866	1266.75858793873	626.7992923736589	2197.1911185319864	3618.5913824774334	4957.981429070033	0.8819444833998477	5737.998905970214	13866.119680625156	4515.503181931868	1019.3875746135834	-1.4238007467622718	3.737677536705641	0.4578536857209836	4812.5	5031.25	5062.5	0.1313503957444969	0.0192694181666314	0.0435782153680196	11.92629955180046	0.7690144098156028	pos	c
bird2	c_pos	1047.3341511449428	0.2072896561228018	1270.19674186216	503.94151200450887	2383.6916849803742	4119.430038234923	5042.963477231915	0.92974152739604	4733.811288209694	11286.34339699004	4769.613183391166	749.5688307498284	-2.6073282955088373	10.598841568560536	0.4313893780970085	4875.0	4968.75	5062.5	0.1301612957814238	0.0212287599480889	0.5513744615141605	12.504988270991552	0.7726075447983595	pos	c
bird2	c_pos	1125.110042592553	0.185652141311193	1312.9599848209527	860.030267979997	2505.1673321453327	4414.801120632188	5262.522393334634	0.8768131120437466	3722.126831634438	8484.82848939916	4322.316391309784	1261.796134388839	-0.5977883624505926	1.8631423261261455	0.4593835729274696	2625.0	5156.25	5187.5	0.1353389959349657	0.0224277361779162	0.3589284170820457	11.930794569020788	0.7798945067239875	pos	c
bird2	c_pos	1239.4262548324473	0.0825528972833902	1287.5308297373151	839.6784691523927	2372.902462962564	4017.153245970263	5059.796904660611	0.9399782853947752	5213.620301127566	10555.018780711303	4622.1062526348005	998.3265053592042	-1.420746080564674	4.654556488131988	0.5041408896104568	4875.0	5031.25	5125.0	0.1309107767919355	0.0219459376781201	0.4954627378245663	10.746429388203127	0.7849416876918046	pos	c
bird2	c_pos	1200.6433319337966	0.1310324728719894	1295.424334637712	845.9409816733228	2275.9437415804514	3997.2363028527393	5102.36100854798	0.9427337301668356	3872.390453552264	8225.983079331718	4785.886734310852	878.3062335076717	-2.240254097466304	6.939789229935336	0.4039372136708646	5062.5	5093.75	5156.25	0.1339750504826346	0.022225541305945	0.1358325269234986	9.184561639518096	0.7925076850842097	pos	c
bird2	c_pos	1014.297703626434	0.1919048457861113	1266.0645152896666	836.3307443508221	2309.2914274287104	3776.4264010596	5015.508823903867	0.9220764276217026	5797.74797933418	13850.239264569163	4691.180653911863	858.2522933066241	-1.9706289948057547	6.95854057408873	0.4471819906827661	4875.0	5031.25	5062.5	0.1310397952547914	0.0200178488388369	0.3822127280930416	12.262817189663313	0.7699350234673118	pos	c
bird2	c_pos	1144.5765678855246	0.1792559220590759	1347.7773581716765	860.7025131479488	2388.0019539982463	4251.839955770607	5209.348762642218	0.8525108736052467	2085.777605134135	4866.852945839159	4731.596216850228	1025.8205674121718	-1.8647771170110308	5.469418843412128	0.4415007601129946	5000.0	5187.5	5218.75	0.1361041301835063	0.0238825130759594	0.0738878192633583	11.178114250454158	0.7906809494889702	pos	c
bird2	c_pos	973.0385298893826	0.3052122833303276	1332.5563727876197	650.4639206810115	2310.9694189508227	4190.637132327552	5250.276836422747	0.9170151916099908	2535.584624935183	6550.593923088271	4941.277854114083	839.7870440961707	-2.6950852785233725	9.387589635769396	0.3500036236742038	5187.5	5218.75	5250.0	0.1375429528557899	0.0236585114325649	0.1803776541557182	13.727805038178744	0.7698201695094313	pos	c
bird2	c_pos	1328.128547740146	0.0567464937431448	1369.1161227359958	905.2792718600472	2369.8191885762026	4031.8552912177806	5375.498536256948	0.877844497588242	6757.153622468459	15986.66973388944	4539.821476624627	1243.5808059680178	-0.8114700898466651	2.0184344377838968	0.4739001829116206	2718.75	5281.25	5343.75	0.1368794455356628	0.0196075641282924	0.2855418944601658	11.084025022614329	0.7742899655130256	pos	c
bird2	c_pos	1105.4731524029587	0.2034360446069664	1358.0910286097387	835.5228753246664	2359.7846359469763	4088.552839434829	5221.891750548639	0.8903515631059202	6203.4773054962325	14572.485024754587	4523.890213673844	1178.3349715889092	-0.9443153917103954	2.686475561764787	0.463228959171358	2750.0	5156.25	5187.5	0.1351824516455141	0.0203703393607244	0.3128512347736391	11.916915190539925	0.7715357867651874	pos	c
bird2	c_pre	1115.3745892985623	0.2602822841441118	1335.699823001935	522.4774577772401	2312.8511781960724	4114.304403791943	5259.944016776835	0.8967739207812664	1701.4725178670385	3510.634010398928	4233.252339183196	1448.7556830118162	-0.0501471005005984	2.3289225635003508	0.5245854403353855	2593.75	5125.0	5250.0	0.1337097611767229	0.0269573408883305	0.2431739374379185	10.089475073899356	0.8052435061916993	pre	c
bird2	c_pre	1168.755644653586	0.2197898734227428	1351.5624935267056	521.472857846168	2500.6736692079107	4379.711147896096	5245.523159368755	0.9207472165642212	2761.204874430649	6438.820398456484	4830.106304432165	1047.257633949917	-1.3940499688405612	5.363920324594025	0.4917095588493194	5062.5	5218.75	5250.0	0.1349720364058493	0.0229299174218467	0.2549106382658029	11.630388940846837	0.7832665627976131	pre	c
bird2	c_pre	1175.5484446959708	0.1598717241531477	1336.562404795054	523.5270335478175	2527.307930503009	4403.127538240128	5220.731298993348	0.8919633194835659	3408.6981692754307	7975.163328153737	4908.311107078157	905.693205874266	-2.029636997287443	7.6829789942874385	0.48478939045087	5125.0	5218.75	5250.0	0.136360873590419	0.0231103098396585	0.4686560863778357	12.82036188138557	0.7763320982312936	pre	c
bird2	c_pre	1201.2335503039374	0.1320877115089903	1308.6064556774036	834.805918386338	2516.8475439114163	4266.907214496525	5100.962750870218	0.9293903791382312	4623.707891214706	10981.351451106588	4898.423577155596	732.7109102751857	-2.111001527570118	12.500123634655711	0.4680141653760943	4968.75	5062.5	5125.0	0.1306030049320552	0.0217757545247551	0.5552351836431617	12.39401761280138	0.7745133175775379	pre	c
bird2	c_pre	1218.2298718852055	0.1480457572326815	1321.240007233155	516.2932351807982	2519.435669070961	4215.435292844733	5155.200387972422	0.9151036882685698	5004.152696246112	12477.787585247275	4813.661266044276	866.7600290321894	-1.9138470360090625	7.545138001813854	0.4750575187932654	4937.5	5125.0	5156.25	0.1314333635438099	0.0203863174433815	0.4138350454693762	12.68669148087344	0.7699104746085103	pre	c
bird2	c_pre	1272.0484294019063	0.1013610894952777	1326.6720696872842	652.3100979605414	2466.4743253576457	3979.068804606682	5229.567746233722	0.8957515769507084	3503.0530239756963	7906.663542013196	4515.364277909746	1221.7625681495035	-0.8919038314858947	2.4915488251049043	0.5023581195978679	2656.25	5218.75	5281.25	0.1328137286927516	0.0216727186131732	0.292769329919413	11.192399089585324	0.7799038008569074	pre	c
bird2	c_pre	1229.301988289374	0.1433400718059295	1339.706564466376	838.3687387900798	2442.380794015607	4176.007819053734	5215.716293040178	0.9071291600922682	4370.213527488163	10188.487621582051	4618.247263991374	1122.7741413303297	-1.2421664687377227	3.10380285365254	0.5420355939302364	5000.0	5156.25	5281.25	0.1333395186952523	0.0215909968424734	0.4264690113192703	11.64524641022616	0.778270095664506	pre	c
bird2	c_pre	1029.5202694108605	0.2625915474358727	1315.175764097277	652.0368750008171	2520.417945294028	4181.618460266743	5130.111485008924	0.8771194971730161	7396.702059871116	18548.691976489747	4749.020522406594	927.149775411587	-1.665130539533746	6.248019918774553	0.5683083644312823	4843.75	5093.75	5218.75	0.1316959823686105	0.0176647514523081	-0.2108558591986967	6.840975250454006	0.7710422691956733	pre	c
bird2	c_pre	1228.289966923278	0.1671866022451578	1362.1584090752474	652.088853532365	2538.85708977573	4403.223915770396	5294.091912186495	0.9041550911124414	4979.909874996594	12483.281112343306	4882.588333945109	942.5043454047656	-1.947507595537029	5.5415048497200425	0.4445858605958541	5187.5	5250.0	5281.25	0.1345143401026435	0.0207095362741233	0.5364443936914892	13.72582897024034	0.7638022026430297	pre	c
bird2	c_pre	1237.4605099265705	0.1043357356485698	1315.7308980926766	830.0412668630916	2524.502762860426	4198.17852780609	5123.066679375354	0.8863446282229989	3115.600752745649	7313.21522119867	4747.54387520321	980.024326637182	-1.5033955325139017	6.014797801006542	0.5291302810175467	4968.75	5062.5	5156.25	0.1308831017138878	0.0230194675339808	0.4861525500119101	11.82995235581966	0.7784724731133295	pre	c
bird2	c_pre	1139.2489012041249	0.2409819900906213	1382.0751943711437	524.1175525566006	2506.864382553288	4321.035789300285	5378.091739236622	0.9389882317675448	3913.2742037976186	8662.072482788359	4749.667192104022	1179.8566449946522	-1.1151033541501854	3.040119470309504	0.504040208234885	5187.5	5312.5	5375.0	0.1361200378510437	0.0217424276924347	-0.0017585502940116	9.249511264863772	0.787760169213656	pre	c
bird2	c_pre	1003.065871411976	0.3514906798547276	1299.8045967252906	364.7048433885122	2235.041374990873	4094.273269256099	5325.681248452522	0.9291852835516752	3193.809021821653	6657.252161143039	4383.36255224102	1207.0112282066	-0.8400143424142216	2.288812416936152	0.4030436324277022	2593.75	5093.75	5125.0	0.1353334081363148	0.0234857108484569	0.1656953813570934	9.803264011864004	0.7954232052942676	pre	c
bird2	c_pre	1090.1040899783943	0.21712848486979	1289.5789136136434	625.4454672869217	2427.321213734427	4078.2977040084825	5001.755905671131	0.9010573751018276	3995.1908630290673	9009.148664913704	4604.169131777286	846.0656166763042	-2.0236405759793845	7.034145920984459	0.5325960889804501	4718.75	4906.25	5000.0	0.1311176553815659	0.021796299906506	0.4792273372148032	11.72858586764672	0.7791763776824709	pre	c
bird2	c_pre	1135.3632608355938	0.1700993543051356	1315.76089314613	821.253506305981	2471.216996632559	4055.6587965018175	5107.664368958368	0.9136139248356366	3539.791519002501	7491.42380304791	4785.877755467271	839.0774819605533	-2.0510995259652467	8.177644630462416	0.5018941391690873	4937.5	5031.25	5125.0	0.1327813195542513	0.0229974412952028	0.3653905722243652	10.839786912913707	0.7876701224243208	pre	c
bird2	c_pre	1092.912111779513	0.1942441323224452	1285.6748335290376	623.5593611771935	2506.246789323988	4447.766267291881	5113.500803497219	0.9241075609015758	4512.835281258464	10736.625357192745	4806.763253169976	725.6887212565929	-2.4585484692858857	11.507506026117683	0.4732020774111987	4875.0	5031.25	5062.5	0.1311148134286218	0.0215942395416989	0.6036258913232241	12.386580152149344	0.7732396532735595	pre	c
bird2	c_pre	1167.024512842553	0.1649758734753159	1312.5621790954683	862.2834065153504	2412.3178381033445	4464.275620984395	5219.739445867845	0.9182293403310954	1770.8123514969004	3939.535353282048	4470.049742666626	1309.1786989312448	-0.4668214023135751	2.992065418683991	0.4898189810921047	2625.0	5093.75	5187.5	0.1335618208372238	0.0265952478455142	0.3565172378515021	9.99297190838757	0.8045842814384678	pre	c
bird2	c_pre	1047.8881611638988	0.1911562169587678	1295.9422789022883	834.963714615471	2531.4170255160616	4404.8127434635935	5237.907403536009	0.8541560848726102	5102.849079507931	11461.40751500576	4728.857431856603	1035.1786521582533	-1.3169630758758892	4.866504279796085	0.5133636241527518	4968.75	5156.25	5187.5	0.1362573156441154	0.0223145382842214	0.3853769521805973	10.714377901335263	0.7829161290427682	pre	c
bird2	c_pre	1299.354884935961	0.0728509028070387	1355.7262570427022	864.6000798528993	2370.892020256686	4041.845219843588	5286.827757346446	0.8913163406783341	2290.318108334759	4821.0496814096905	4747.107235838341	1179.372820465489	-1.1298623034875104	3.9217503984942415	0.5413881544275431	5093.75	5250.0	5312.5	0.1340753596552533	0.0239450985428369	-0.022928974387791	10.04520443167596	0.7973593976022935	pre	c
bird2	c_pre	1078.1177863241337	0.2237491413637767	1319.4690730613684	652.0202363718693	2349.737033517108	4212.751189816081	5180.400935818904	0.8915936719759399	2473.489448254455	5542.62425852321	4571.141846385192	1204.8590855527812	-0.9292319405863424	3.441623302248998	0.4883643207783826	4968.75	5156.25	5218.75	0.1355274589273603	0.0237260731907213	0.0338097360370568	10.45025172317867	0.7938671874292957	pre	c
bird2	c_pre	1245.303058562232	0.0818172894482539	1327.3005412105656	835.4174319681689	2489.5198114368964	4340.337609033934	5145.905722368403	0.8668047879234526	3002.8140052274694	6696.089698569459	4826.048214433511	960.5841113625182	-1.2363828932451073	7.551174339478281	0.5200084264535803	4937.5	5031.25	5125.0	0.1334461228894619	0.0236913574694896	0.3713229656262473	10.63822287159239	0.7916942153680461	pre	c
bird2	c_pre	1119.1305067945225	0.1608337607391438	1268.595946170721	793.5899687505321	2479.4966795351697	4272.881821370146	4976.045655558211	0.8990124194038158	1731.981861044139	3432.810159250426	4490.8961529256085	941.0379870998285	-1.4074291673019663	8.086669812106509	0.5046091774648456	4718.75	4750.0	4875.0	0.1310150416804589	0.0280096914256617	0.4705116040006669	8.899434799856047	0.8156963038788907	pre	c
bird2	c_pre	1275.2194582902775	0.0740791190747756	1328.8132747347966	869.9672575273037	2398.8929891116413	4553.18991844431	5259.747912033343	0.8774931855817105	1289.1686716165757	2209.517767324492	4242.395067020613	1431.3242383719053	-0.3528397955149441	2.54427727862902	0.56323067980257	2625.0	5093.75	5187.5	0.1373580748685371	0.0322763670902042	0.2052597436531315	7.162788752684339	0.8399331058162252	pre	c
bird2	c_pre	1090.5231269260591	0.1957664948665513	1313.804014024228	859.6293967692563	2448.949064087461	4449.990986168306	5302.787562190813	0.8992379283719661	1810.032283551975	3776.352830889796	4603.186705940395	1340.873819070617	-0.4874151847018665	3.390154378639384	0.4576066728771541	2781.25	5156.25	5187.5	0.1348572148072539	0.0268093521349154	0.2713997584071203	9.600599652703066	0.8091676098895573	pre	c
bird2	c_pre	1221.4029243914651	0.1085833954322952	1314.8573718546943	838.4647919246888	2523.652509148197	4372.221331010962	5076.509718769574	0.9044742750285946	3142.13369685938	7668.952100965775	4889.349047468451	601.2628344348307	-3.514779387692839	20.178575335518783	0.4966996528853087	4875.0	5031.25	5093.75	0.1296558307749998	0.0224219523493354	0.4041488664681077	11.5852146903507	0.7809953429471336	pre	c
bird2	c_pre	1127.710325703033	0.2484357817856291	1355.2344757654764	526.3185417731896	2536.5868482543497	4544.082873144659	5367.743274927132	0.896302888390839	2716.706483510319	6805.576963203039	5009.241564789502	876.3643506329757	-1.9202515811299783	9.443522825553416	0.4427206931975234	5187.5	5218.75	5250.0	0.1380964504720871	0.023228559079092	0.1972239478467884	12.20864652476856	0.7809206030667073	pre	c
bird2	c_pre	1270.0624488440506	0.0125866185290431	1293.1652310514849	1231.4322104806708	2486.253807400901	4001.826764336408	5087.690078667577	0.9231341136449076	2157.5330986166173	4793.575304371623	4425.262467060642	1170.1323767626968	-0.8622467912354624	3.211073687811251	0.4452517271521906	2593.75	5062.5	5093.75	0.1257909673335905	0.0212493014110714	0.0241524089238382	9.823813922411755	0.7884515861558558	pre	c
bird2	c_pre	1144.730057244653	0.1656539057231915	1314.0490728055388	654.1067166334184	2458.205918139848	4385.704209605159	5146.34222328344	0.8932863198875005	1737.4462354268585	3724.88492800004	4281.043451953447	1286.3483561843366	-0.5833722518237183	2.565896888544136	0.5366884062797339	2593.75	4937.5	5156.25	0.1341328333041282	0.0278014119266811	0.3710492022022579	8.956778382466439	0.8150316380510857	pre	c
bird2	c_pre	1263.397591311177	0.0177949211537332	1288.697935561485	1218.422054285115	2517.1965078659173	3773.7447844158432	5094.212241988744	0.9188315820886916	3894.3842803018815	9254.912438423042	4577.284413900455	1075.8801479961571	-1.1414794176454544	3.88776586156596	0.4667953656788435	4906.25	5093.75	5125.0	0.1281387062046722	0.0195181359453663	0.0130945108101316	11.319428252185135	0.7715169092114942	pre	c
bird2	c_pre	838.3838952255559	0.3149992843306269	1290.787320519901	650.0491339657773	2440.4288389159065	4216.956460886086	5267.35771727094	0.978044843305506	4896.651182803581	11913.820320542967	4930.686211826087	829.9987176909606	-2.3290621557835927	7.898678394188312	0.3347223223105342	5156.25	5218.75	5250.0	0.1310542276576204	0.0201585776453751	0.3096731681404517	11.402306744423775	0.7732704963279444	pre	c
bird2	c_pre	1140.7861184184185	0.1615460397434148	1300.934607006228	835.2758270238353	2479.787934241613	3928.424304126689	5041.63294093015	0.9322579934288566	3151.0021059718174	7740.845712053121	4682.011329909041	892.951431977035	-1.9647682314976795	6.252768942068397	0.4291917236933745	4906.25	5062.5	5093.75	0.1299249941590864	0.0213736157540887	0.4092756308589489	12.9944014006841	0.7699620250047569	pre	c
bird2	c_pre	1022.7608585452572	0.1899155903045242	1287.5478313984015	858.9079708981957	2301.2757299573746	4131.214871855954	5139.692315422086	0.8851485224202024	2781.7266400010944	6056.658582878513	4484.973674385837	1173.2762450828866	-1.096901164561631	2.7398011438279046	0.4645393848458642	2656.25	5156.25	5187.5	0.1351865665698491	0.0236021957168017	0.086268552667275	10.320616709259218	0.7936979824469202	pre	c
bird2	c_pre	1022.192783369656	0.2037747794021099	1329.464275927265	860.1024747490652	2367.2041988679366	4176.9407372511605	5240.144212224277	0.9578038230323296	4649.2949402183385	11192.034484797434	4923.647205182775	807.1580428672378	-2.5154192302446887	8.792407605871501	0.3333919282122374	5156.25	5187.5	5218.75	0.1327993898420861	0.0204843577013639	0.2397968897676512	11.828835221473032	0.7741081057424347	pre	c
bird2	c_pre	1081.1983635697532	0.1974022190439486	1320.8039068910718	839.8189770947699	2431.493248698782	4017.689385278565	5171.294644755429	0.9174106284526606	4261.555098282146	10751.710627076363	4829.579594941933	897.0300997065706	-2.1664374057806737	6.443468281252014	0.4169912049714429	5093.75	5187.5	5218.75	0.1357835127758783	0.0201779413686956	0.0842743468395786	12.920403443945288	0.7658345829055475	pre	c
bird2	c_pre	1123.3756471875815	0.1833406839754566	1327.7330444217237	867.053429744426	2508.0961295785005	4390.741344592629	5272.704852036869	0.9337755362707452	4068.918718420589	10639.069525249455	5095.040228474432	642.77106187622	-3.78544195121024	18.381007151895435	0.3252014858850838	5250.0	5281.25	5312.5	0.1371604755162833	0.0215440604043383	0.4456296273217116	14.118600925102688	0.7648930447114741	pre	c
bird2	c_pre	1043.934105620443	0.253594577943347	1288.986852843222	507.4187045888698	2398.033614569494	3696.336595809966	5196.817951224978	0.9429189771939948	2382.944411086301	5418.6910654841495	3746.997054063712	1368.3468565854223	0.3922742674659808	2.094484446242517	0.4498512202723804	2531.25	2562.5	5062.5	0.1286682990992533	0.0229692848757765	0.5095663170330199	13.197557411392538	0.7740978423817412	pre	c
bird2	c_pre	1040.520444945457	0.253248532106487	1276.4086274235376	507.05478167465446	2478.1611758780523	3956.699481530996	5031.57279698816	0.9287790661616904	3461.5525887386857	7904.938907054678	4534.520965501162	1092.459518147241	-1.1889860838671078	4.312793849626325	0.4826920022155783	4812.5	5031.25	5062.5	0.1294819587677671	0.0181843951180117	-0.0740483327389546	7.736391437468268	0.7809185137134061	pre	c
bird2	c_pre	1147.2890761482752	0.1689924272101557	1281.3247930862915	623.2906602245267	2464.853078649784	4133.442711638129	4994.151358878291	0.9102341631744671	2649.97544051469	6150.82883417443	4618.767683613584	950.2820390705256	-1.5324328825326543	6.387667741137133	0.5332166898836957	4781.25	4968.75	5031.25	0.130910689599091	0.0231695147591051	0.4605928925315657	11.66877332040352	0.784266414558566	pre	c
bird2	c_pre	1182.162545319888	0.1568737791369087	1300.2722890305408	835.0092905603997	2424.068723884729	4310.303295318074	5140.059137070204	0.928957410987228	3585.091244268509	8516.725153635298	4862.908972477508	815.9117785773773	-2.151258187039766	9.417974598886858	0.434825814815756	5031.25	5062.5	5156.25	0.131270013576659	0.022356942845133	0.5520620075762085	12.26671699163927	0.7765081457806573	pre	c
bird2	c_pre	986.547778130281	0.2943980136034468	1327.1183117303915	651.1651824835143	2479.9768923812453	4414.703315181104	5217.65211671784	0.9220040873448032	3533.86867628613	8709.727753103292	4947.954924477911	853.9063614720123	-2.191940161083477	9.192070487750517	0.4085267756076262	5093.75	5218.75	5250.0	0.136339589641377	0.0226342149424206	0.4076790351382445	12.812794124715069	0.7755064258471196	pre	c
bird2	c_pre	1213.948328379424	0.1224701573321034	1325.7391354535398	832.3632591678803	2498.487312735897	3546.071160106734	5049.151822387894	0.8958069431770083	4062.468320372118	9584.429646845292	4906.292807564494	705.7761213518635	-2.5952735512639453	12.207109154965725	0.4804888885050989	5000.0	5062.5	5156.25	0.1229973093926656	0.0178852021073232	-0.4327161484276711	9.224506267097825	0.7822823892140043	pre	c
bird2	c_pre	1000.4289125387724	0.2341443474208231	1289.6258338425728	652.5295609646257	2494.542481555687	4296.04994508662	5218.755022788174	0.921631067810015	2538.70356514988	5380.291434361347	4577.01711910504	1091.414882649762	-1.2477990467187623	3.864120850094002	0.5162433141665868	4937.5	5031.25	5187.5	0.1333490094228596	0.0243474097409583	0.2240732475691448	9.773817917792654	0.7986821156647893	pre	c
bird2	c_pre	1059.814637344888	0.2116151439935244	1271.7240344132283	625.6707457923145	2468.09416454158	3695.402290905487	5045.200567250863	0.9188709086011552	3086.933886006344	7792.376210881554	4613.282548302521	953.8185259470796	-1.5873847957383802	6.152693654888167	0.458700870512205	4843.75	4968.75	5000.0	0.1270017389819406	0.0209417627400095	0.4371256738122509	14.436430180593728	0.7607742308002826	pre	c
bird2	c_pre	1194.7090457957945	0.1956920147578051	1338.1640817822065	520.870033679932	2469.61774619484	4133.226768087455	5283.805285287391	0.9269169739936628	3667.860578369825	8920.419566791747	4981.425427071247	868.4627209231365	-2.194690159399509	8.28054362771506	0.4242817895019785	5156.25	5281.25	5312.5	0.135660624167772	0.0220970917397231	0.4883987213094033	13.12184326941828	0.7719723532298824	pre	c
bird2	c_pre	1202.577099162961	0.1515277059160634	1317.634263377635	458.2627037721911	2490.621382922684	3967.8173922035417	5094.853677482346	0.8887379913308089	7090.946278816414	17254.89028983261	4656.964013710592	1027.3660001754797	-1.2099962566353069	4.700622846703732	0.509749820598632	4843.75	5093.75	5125.0	0.1327462445055212	0.0178722246056344	0.1682297538538771	10.000270394028634	0.7690816706351334	pre	c
bird2	c_pre	1027.898561912098	0.3231609616785356	1325.8332310376352	520.2403095420666	2425.4261389549683	4127.553062969703	5270.353213653254	0.8802848094522773	2195.4079359476204	4859.909885812315	4656.105988808875	1369.034915376624	-0.3527932446171091	3.3069349389700933	0.5229302317674095	3062.5	5218.75	5250.0	0.1332669094264517	0.0239109415045168	0.2529912041053908	11.04603222299961	0.7909979994494097	pre	c
bird2	c_pre	995.1259418709752	0.2999461681038229	1320.7190805675891	651.6210286049859	2377.9353701905334	4432.464212515122	5236.703314813674	0.9342889672338368	2996.8861788304	7059.755420840751	4835.8218734911225	993.6694802237	-1.7575706476022346	6.523304880117337	0.4179803045638368	5125.0	5187.5	5218.75	0.1319420497410361	0.0244751011036867	0.681431229747631	11.763853095709669	0.7841705942179849	pre	c
bird2	d_pos	1030.4805790838786	0.161996249690705	1475.6644229737117	810.2145994844556	1477.0832923870005	3361.1145531916964	4779.943305577346	0.6535619148112983	2389.838163760945	4913.414249415738	3408.1449113076005	1754.659428999944	0.2557643249099667	2.6896344978683877	0.7548755829513952	1687.5	4375.0	4593.75	0.1331160331817748	0.0262594684625203	0.3550450932561461	8.20366252995773	0.8132312193327154	pos	d
bird2	d_pos	1026.1670980403176	0.2792239908972622	1496.6653203977403	440.44665442292256	1548.453012530898	3334.7894286602145	4871.740668412598	0.5446278239256253	3198.0662829074518	6764.584801800527	3197.3444733772544	1898.504355776805	0.8863277298242125	3.329012534730059	0.7965786871269622	1750.0	2875.0	4437.5	0.137213134606985	0.0256358448718079	0.316644583634072	8.917493397344328	0.8056122888736952	pos	d
bird2	d_pos	1052.7207871305031	0.2100060672909449	1434.9566873106814	832.5207846629959	1485.5941489732445	3396.054721423828	4739.742208316543	0.6064785686643055	1596.1281747118778	3368.0169599299397	3454.345639189102	1590.3410455739795	-0.065985469379938	2.57200395344638	0.7232340680567224	1718.75	4250.0	4468.75	0.1278294249267853	0.0280689585669756	0.6669470108427971	8.999636264104767	0.8142738187338595	pos	d
bird2	d_pos	929.1534516873588	0.3035857093099066	1435.183551663209	482.2940171969569	1529.9688198763888	3598.37667888388	4734.378382438926	0.5521874186505321	1102.9853842233215	2366.474226904827	3742.433352896177	1504.9540571221264	-0.6263265794192724	2.9903798865848965	0.6877733479449398	1750.0	4375.0	4718.75	0.1247021329518596	0.0298804566200207	0.7624083622652884	8.731403637157792	0.8207113940195077	pos	d
bird2	d_pos	1051.8412412308955	0.2600587697284076	1493.8284769228087	546.2423525520229	1525.272525648263	3472.1195685446514	4780.0506928955	0.5794936696851102	825.0410154519982	1716.9067814544733	3622.3786173216367	1653.5617817104066	-0.1999468462046466	2.9260853877636164	0.7238690459645497	1687.5	4343.75	4531.25	0.1263424583365439	0.0334564616141148	0.6047792263813445	7.563111875648016	0.838463426093372	pos	d
bird2	d_pos	1110.479260874824	0.2137843984816873	1437.4078961707803	848.1336261909203	1500.7160143267552	3290.5422541222997	4899.028950131921	0.6060927534288476	1189.1565932480748	2440.6894247997	2880.210259436923	1623.9156932876526	0.7279606788880022	3.3729137821666018	0.740852784493096	1625.0	2125.0	4187.5	0.1337475689330186	0.0303010556681203	0.3809402641291694	8.454082799908603	0.8257286932547694	pos	d
bird2	d_pos	1095.4956250920077	0.2218844889106657	1486.107006692754	559.780073561931	1556.6000138581476	3441.3906671170976	4835.113460425297	0.6897161561864724	886.3465344406882	1952.917544046364	3746.318633840186	1585.9911845815468	-0.3711270737028136	3.162894460325906	0.6619506551367267	2031.25	4375.0	4500.0	0.127301683930143	0.0324745301957075	0.5919397499234728	7.76046292072363	0.8338599415691461	pos	d
bird2	d_pos	959.7331257682353	0.19381258274319	1496.4781248187994	559.795594874799	1471.1792235883893	3419.455641606949	4818.736950317772	0.5609285903920765	3635.3285642598967	7255.729189467848	3665.4644927018926	1642.664917245614	-0.0188089904837206	2.998323899760005	0.7523676260060087	1718.75	4343.75	4593.75	0.1305375650055193	0.0254958060379446	0.527274785080293	8.102924928539029	0.8093899280689503	pos	d
bird2	d_pos	1032.239601137815	0.2717952181273124	1493.9440749656242	423.8276731581876	1515.2690361348652	3446.5395485420386	4890.650169290932	0.6248014325397437	1809.401784989063	3533.714424504751	3442.785640965964	1607.829819367326	-0.0904680926568824	2.3864850494174785	0.7494156652557368	1656.25	4281.25	4500.0	0.1302101082344417	0.028528755648336	0.4190505302444917	8.001323177007503	0.8260089805807505	pos	d
bird2	d_pos	1038.3681961500722	0.1897467794070307	1492.2527604379818	585.0367373401157	1615.4971205661454	3611.9487743950326	4740.470392798566	0.59974123358393	1413.8618982923065	3070.342146958075	3992.901317313519	1351.2538402766534	-0.8104162497454285	3.9089541742418734	0.6427338383040746	3593.75	4593.75	4656.25	0.1246591757614177	0.0284087385379808	0.8036652189545711	9.351937198413218	0.811185753756183	pos	d
bird2	d_pos	983.0532820461668	0.1983708498338143	1495.7101078592707	574.8807441665676	1525.151714441013	3478.13720783717	4785.378663511468	0.6193931944264953	969.1473275888544	2055.4650518801423	3451.363933753218	1557.183307872427	-0.2411696452374017	2.4959945100141283	0.7062220710454038	1718.75	4343.75	4531.25	0.129773855896142	0.0331533884525982	0.6178083503502567	7.831782966736227	0.8360130002413385	pos	d
bird2	d_pos	1026.1240987629965	0.2064695165336901	1411.1122528239348	574.735221096593	1564.4595553552483	3694.51356876107	4785.257034217746	0.6479876513774638	1552.936176972107	3311.0550754410388	4195.098595629403	1345.051688295469	-0.9336878263919351	4.368319984410926	0.6208415855918765	4375.0	4687.5	4750.0	0.1239348970836211	0.0281201210258709	0.8003634721860143	9.00142710693555	0.8142615814009168	pos	d
bird2	d_pos	1003.5786524746794	0.1700547765527181	1424.1552159191797	775.1452678770241	1566.1207358730735	3521.2129822833226	4918.521655404341	0.6376783734162512	1312.8680496747968	2806.894968864517	3839.435694716524	1595.0937994761994	-0.2780254927381232	3.0097586647416468	0.6949636945989541	2031.25	4437.5	4656.25	0.1274366688267444	0.0315618940891791	0.7764594963627935	8.1618342873061	0.8297679342181258	pos	d
bird2	d_pos	1005.6654855384716	0.2773952212790582	1454.8331182333152	330.29735256680914	1572.6155945457413	3535.472486987072	4807.236168771159	0.5712027668558676	827.554143758295	1747.167178270846	3515.672840030333	1684.3506210263365	-0.1198985047117646	2.4790714266323	0.7226869612242387	1718.75	4343.75	4687.5	0.1260130352517005	0.030809969855666	0.5187892383919291	8.402879557526779	0.8255846167351759	pos	d
bird2	d_pos	1008.6764260576612	0.2071905726404823	1361.5567975551596	559.2740723328542	1593.5860255661855	3549.6616480862867	4859.156872246553	0.6636736814713426	795.6787207638278	1669.9949751097092	4018.700859335159	1459.0044084317572	-0.7130694671888246	4.054521332788122	0.5817968234382678	4437.5	4531.25	4593.75	0.1231467938377011	0.031023628462078	0.5398845502888342	7.913183105742652	0.8302772152983312	pos	d
bird2	d_pos	1056.6731685411062	0.116105194418142	1181.8328371617456	838.0498462772019	1579.8251525526111	3606.131282170554	5023.640037643211	0.5803796888934828	599.1248736315853	1184.319243229275	3666.07933535942	1988.2923021300223	0.0591318340109026	2.249304416909484	0.7857601102839177	1687.5	4312.5	5406.25	0.1280315474906675	0.0355162132748437	0.4217659018367451	6.877239127265529	0.8509499601354066	pos	d
bird2	d_pos	1132.8729714223648	0.2043682752007956	1498.7908891181414	863.8690253883744	1625.4101990775716	3542.426452556044	4911.422212888167	0.6170858756049346	724.1818790251522	1514.2872371939725	3383.6886353087275	1789.186649477044	0.263270583868505	2.631591220868677	0.75673333851152	1718.75	4156.25	4406.25	0.1297211369780475	0.0335403922227635	0.4766420934595994	7.523207831529708	0.8405614926432958	pos	d
bird2	d_pos	1089.160367025268	0.1217243104723307	1481.071691752478	878.3523616484434	1579.2950546709678	3561.261902599791	4856.337868546179	0.6052596930180625	852.4436276180198	1830.5620766845288	3997.049867889477	1576.1706761121382	-0.6939265203840888	3.329352727829792	0.6584321188282014	3531.25	4531.25	4718.75	0.1257407135056338	0.0323523003561037	0.6757376458835529	7.847600270365547	0.8331626585393989	pos	d
bird2	d_pos	1172.4418556967591	0.1974030233674175	1483.78660661074	812.5895273096353	1617.917970985803	3624.924583584436	5015.294580514157	0.6469405062792031	828.2137768783679	1667.2981174979636	3778.087590156287	1641.374830265442	-0.3291023647326705	2.8686127105113384	0.7331292388033464	2500.0	4250.0	4500.0	0.1269502326591441	0.0321510871686881	0.4500275341314938	7.472792204669876	0.8391910881408906	pos	d
bird2	d_pos	1039.2572823466717	0.1931280559789158	1466.4800864836857	857.0496223184964	1548.6259936266274	3364.876063475802	4761.385608007324	0.5575654015842878	1780.4291870521656	3668.250803670037	3137.927113536489	1638.8587435346649	0.4231452662394605	2.6540453194636378	0.7315168203007725	1750.0	3531.25	4375.0	0.1300589207997193	0.0271942117081311	0.5384190527188379	9.067039658491048	0.8120604390242395	pos	d
bird2	d_pos	934.8401232620462	0.2208521167816693	1387.7176314045253	761.6728787102187	1557.0466292055632	3502.639465739717	4801.597597586239	0.5590539979869489	1297.3892335546402	2617.787672704597	3467.587061690015	1665.908980333869	0.0722682534180293	2.629759478973994	0.7319916221566284	1656.25	4281.25	4593.75	0.1269666882408001	0.0296134979119927	0.7069318659410511	8.97170889571326	0.8198220566504123	pos	d
bird2	d_pos	1018.5833716995484	0.2098085983432495	1450.770252579238	568.1582927124506	1559.4523034838403	3568.7400795418816	4924.495470688197	0.5795269607703718	1013.0491434642562	2094.1027999580174	3784.0508116581855	1724.325750144541	-0.227084286274491	2.459261682256545	0.7177657707745806	1718.75	4593.75	4718.75	0.1269511087228522	0.0313717544520261	0.625395187025783	8.18120625081389	0.8297438900586497	pos	d
bird2	d_pos	1077.466452454593	0.2360500008652148	1464.565262846726	751.0496189818901	1537.39247156207	3518.3440878198944	4834.01135176664	0.6731756868475415	1297.501855010565	2682.283174525554	3596.3594305146457	1593.754665708473	-0.0396011323967399	2.9336548749748355	0.7116054156148299	1718.75	4218.75	4406.25	0.127407477878519	0.0295880167166533	0.6457903061737412	8.449508851969856	0.8233130053812179	pos	d
bird2	d_pos	995.1438035949392	0.1384642977679579	1445.518507566788	761.2522817840512	1526.3205453565329	3369.9070867812115	4877.642220978933	0.6658275113139361	2781.399964073908	5531.030114831478	3532.155443637744	1643.537620987355	0.0649543869755865	2.804788358891556	0.6828440273005372	1781.25	4437.5	4531.25	0.1307686058628591	0.0271104894636821	0.5237411617197877	7.921704744716838	0.8182630884614238	pos	d
bird2	d_pos	1001.135701305696	0.203835504562085	1432.438430406071	580.2896622467581	1562.557532226923	3458.227666760775	4813.1547986567	0.7176028023081802	2707.531180013323	5843.468416347358	4046.5335727491424	1421.5776781109091	-0.8358599932801795	3.2386171556311933	0.613224257111148	4000.0	4656.25	4812.5	0.1268425932934484	0.0253350000917014	0.6866401123565757	8.76275783035175	0.8049793358777135	pos	d
bird2	d_pos	946.292661373249	0.2314093097482607	1433.392390445448	578.4547265625555	1536.7733933029392	3423.869598395712	4829.067982398687	0.703453932626841	2287.317953802237	4939.407651864258	3919.9385402791872	1508.495701916317	-0.6137191630667768	2.919364143836057	0.5782156154588547	2343.75	4625.0	4687.5	0.1278761045179147	0.026757817073998	0.6797627818853551	9.072037141521738	0.8082485790931929	pos	d
bird2	d_pos	967.371098981478	0.2067399749557374	1491.6039063580251	587.2723390295123	1578.445157816379	3401.3792468295446	4860.653840131583	0.7412032920302984	3150.314788270368	6903.893165374805	4017.230039509096	1414.744203027994	-0.8527561237584824	3.351576371010077	0.5605131657156612	3593.75	4687.5	4718.75	0.1304045910184671	0.0257656479583483	0.7035346737400758	9.70532221062717	0.8003809916076567	pos	d
bird2	d_pos	1031.466334685001	0.1866610142713167	1471.7193271601684	810.9970559743056	1528.1727840471972	3434.8726420723856	4874.713857087814	0.6683346325520095	3252.204301333233	6856.126985966329	3741.638990391037	1505.7644140620214	-0.294835502886315	3.167280083102341	0.6807084471159822	1812.5	4406.25	4562.5	0.1302564787287553	0.0258463142378572	0.5687007727436018	7.766947559344823	0.8127350555619118	pos	d
bird2	d_pos	1031.5243896399545	0.206372519399576	1430.540730233369	770.3400159574497	1486.78438920628	3464.25955164514	4843.192239085764	0.6114132494980352	1685.1178853803372	3442.170707967147	3489.3454307540005	1570.2217638525835	-0.2379983077329799	2.446736781744596	0.7205069216545777	1687.5	4281.25	4593.75	0.1292876903947127	0.0292068630518776	0.5679962568119308	7.752042263622094	0.8270456475664457	pos	d
bird2	d_pos	1038.7282490312882	0.2051519532876165	1412.9116428904244	831.3128761153233	1502.9826584329967	3437.4250674491377	4849.604957109609	0.7181363032616292	1114.4201546074412	2360.9187764916405	3318.111584945127	1742.8745010268838	0.4207702840670838	3.1216251441341947	0.6901840784282234	1687.5	4125.0	4187.5	0.1286879016056529	0.0309299411629305	0.4873134329720411	7.963533346991974	0.8314514620104685	pos	d
bird2	d_pos	908.8671976195068	0.1504837308260438	1448.5677720350086	819.7535472711961	1450.1412917820155	3151.6575080519387	4871.52526295221	0.559367681019347	1133.3796523549695	2538.105707236308	2190.9238542303774	1714.9385618953547	2.201558005631165	7.716496321295943	0.7590574434272961	1281.25	1687.5	2093.75	0.1383045725773455	0.030191433059437	0.1326780350837322	8.786042506950615	0.8224372546682541	pos	d
bird2	d_pos	643.6775745687634	0.6191579030390877	1181.859828553775	331.9657473753164	1522.6517461502544	3269.1806741841133	4888.717104860283	0.5896228965798714	618.437851868411	1251.337033638364	3942.5549430644833	1614.6529580588012	-1.1158258053759056	3.034108827889958	0.7253165881016155	2718.75	4687.5	4937.5	0.1174447277143115	0.0314644845133352	0.6399307924445603	7.991921884262662	0.8266544970376737	pos	d
bird2	d_pos	983.1172816755018	0.3173548941657436	1499.2656696787185	582.7864799306136	1595.417417655563	3385.6277573664584	4869.320916226523	0.5830909453106948	1336.3395063717574	3018.7584182372148	2874.3682750142943	1759.648903420543	1.1874188568713036	4.090372840634231	0.7193737273719427	1750.0	1812.5	4187.5	0.1312018278235931	0.027842887235374	0.4869415949364212	9.878723472250412	0.8083136131782344	pos	d
bird2	d_pos	940.4768817682898	0.2069787918160641	1398.549608974345	564.3016628392567	1483.2716221646874	3355.934403348498	4991.812502424766	0.6270435105716413	995.6776182985518	2073.4481341709948	2869.147816941333	1889.2517631899868	0.8418413001960298	2.8678382494395427	0.7789599434980129	1468.75	1718.75	4500.0	0.1325944029622765	0.030481280532305	0.2822893561818174	8.517631019709611	0.8255371761589302	pos	d
bird2	d_pos	988.578639740268	0.1940847893773745	1437.476638692716	564.7607457920924	1495.8459063795117	3483.673291362081	4894.958112130136	0.7184086277040354	3031.186697584715	6320.631069282994	4040.459240397091	1362.2000837161431	-0.8215819032809184	4.119748824632387	0.5733791458640103	4468.75	4531.25	4593.75	0.1262703971777796	0.025777780663668	0.6110030150421314	8.09983269450735	0.8109004635198838	pos	d
bird2	d_pos	1082.0086966373208	0.2344024710055746	1476.572452716434	785.8681796007222	1485.0339116538596	3395.834003115252	4885.215870152049	0.638704496879202	1609.389061785792	3211.9757487517027	3452.143597836517	1598.5517909088896	-0.0718066631009794	2.523712865047677	0.7215573476197715	1718.75	4250.0	4406.25	0.1313905356474737	0.0297465295809708	0.6068812202634143	8.086007439994606	0.8242682856500735	pos	d
bird2	d_pos	938.3935935959864	0.1910117626891455	1458.660030623313	749.7839959198932	1494.554359867503	3337.785479194069	5019.269230741351	0.6053078947818266	1696.6492221950514	3301.1405150807386	3104.317750805189	1861.2045278578903	0.8019056186933516	3.108752267228086	0.7981475508283674	1562.5	2875.0	4093.75	0.1374224443115778	0.0306879792381783	0.4124550874351938	7.862577752680192	0.8293708938557792	pos	d
bird2	d_pos	1001.2388015418834	0.2014824808757491	1443.041164928007	567.900738396575	1478.0219710120402	3375.644127567539	4910.195203993542	0.7126778849820191	1856.2215213348215	3482.4795119216724	3723.347674879885	1614.1514485230398	-0.3905809312311553	2.4593901993523564	0.6734610914399981	1718.75	4562.5	4656.25	0.1315481832623517	0.0297741755294336	0.5205210649656813	7.456854356567711	0.8297771393169692	pos	d
bird2	d_pos	1021.1167009639444	0.1654266983513115	1465.210025931258	737.5926251254311	1538.705265564731	3554.414547493962	4952.156817504104	0.7076418117710106	1609.5575854460951	3345.329503556392	3597.4689471821857	1553.082734126481	-0.2684926703327738	2.641792963355197	0.6825249471681428	1750.0	4406.25	4593.75	0.1295030309488085	0.0297151183223738	0.6333173963573313	8.067572673500631	0.8252007373235469	pos	d
bird2	d_pos	1025.3746783217562	0.2586256223823001	1405.2976537052443	426.9089681276239	1567.5260340807838	3568.0846615021424	4798.283908313083	0.5997811809800169	1175.9539922192905	2555.4530547921136	4089.326319460081	1327.0984485940855	-1.2987797493906696	4.123107211384919	0.5940038690414933	4500.0	4656.25	4718.75	0.125194196602012	0.0302045451488657	0.7288445556177926	8.674411764945138	0.8201552028373399	pos	d
bird2	d_pos	989.8355839180244	0.182450921551008	1479.015062155824	561.2568941905018	1484.1771759918718	3447.804731422936	4946.604081423451	0.6884035968157959	2696.600616189616	5373.9348155175385	3717.7706567515233	1532.2239513615884	-0.4777277618250932	2.6284345210699334	0.6730324583217087	1812.5	4468.75	4562.5	0.1319666865572618	0.0268236643537046	0.4513230408566409	7.947876345091769	0.8157400795453446	pos	d
bird2	d_pos	1003.7763057096388	0.2042819329646115	1468.4313079804945	577.2930633644495	1521.0264140512788	3487.642134791001	4924.799676568663	0.7098686016815257	4973.132815206578	10220.548203700731	4056.6729908089783	1450.8292868342855	-0.8013763497948547	3.33598073429594	0.6492355486379098	3500.0	4687.5	4812.5	0.1304909139614045	0.0258708909452107	0.5839840896761441	7.180408629384383	0.8122892598616842	pos	d
bird2	d_pos	1027.6048335225926	0.1643370679515997	1452.868013676598	839.8142258556594	1575.493924723674	3623.152423087904	4971.39980782571	0.6292620618011661	988.708997222892	2008.678093434689	3515.840653294431	1639.895000077238	-0.0659453865378672	2.6903006021360043	0.7481958060231546	1718.75	4312.5	4656.25	0.1289193850964772	0.0331602566867538	0.5338704337413875	7.349196597880224	0.8418677982056335	pos	d
bird2	d_pos	1025.872238311321	0.1807398331856258	1482.9372012120302	761.5450716340692	1481.735093652613	3419.828008039612	4942.223442917196	0.638529192385111	3142.181873246015	6277.213758348939	3835.545003121489	1564.4280492650296	-0.5531160472334338	2.7387498672345503	0.7165838301992953	2093.75	4562.5	4750.0	0.1321041664248048	0.027272416400555	0.5195696900101947	6.974943786381882	0.8207974288818725	pos	d
bird2	d_pos	1047.944063801474	0.15337721905705	1477.589940640832	821.1812211126426	1477.8514846437638	3350.898484487676	4842.207287517512	0.5934261722171996	971.9034262300838	1871.2176220890487	2989.995038632336	1760.78225004368	0.528967885415597	2.5964844102921893	0.7324746241261451	1531.25	1875.0	4656.25	0.1322599002922843	0.0321124217742941	0.4736111640586714	7.87504351878194	0.8358829170414647	pos	d
bird2	d_pos	935.5524315381696	0.2366075955350564	1469.8918918533725	490.1868089681463	1517.3877988108786	3427.801529579878	4829.039818387869	0.6233419377064653	904.817574554752	1916.146911884608	3340.262107433332	1722.9715724382422	0.1851759024646215	2.884498567009754	0.6652576513960649	1687.5	4406.25	4468.75	0.1267431677306095	0.0319019989661702	0.5132693476415182	7.959910449503673	0.8325349668557865	pos	d
bird2	d_pos	1104.063472655214	0.2086734261919549	1485.7561425150334	601.5334509348874	1488.3742428225048	3348.193594707884	4970.033398249201	0.6349005401838261	1772.1471203229971	3525.5192416988834	3163.1455743617744	1671.529398808162	0.4110425113614666	2.7993723167805813	0.732431412606392	1718.75	4093.75	4281.25	0.1336634830556318	0.0287995958346397	0.4400957918686336	8.116323554800188	0.8220611015988087	pos	d
bird2	d_pos	983.298906425217	0.1506796992980175	1497.5717970843814	827.1818724143484	1486.1759218375269	3232.0491823319558	4896.144058410942	0.6648111435103097	1701.6761812926902	3429.034398867564	3042.1173105867574	1771.7237294542897	0.6151959717367977	2.828822833497438	0.7199792209165417	1593.75	2156.25	4437.5	0.133745742274197	0.0282207394493441	0.3521899413471529	8.641816197202992	0.8195629375001094	pos	d
bird2	d_pos	986.698888676092	0.2307930434600711	1454.18489103888	424.9752113153185	1461.5750139836152	3390.931839421966	4954.353391337238	0.6834289409359685	2291.6217134770773	4571.684160040959	3586.0520842155947	1802.4619660646729	0.006914560238713	2.196799865389052	0.6843583728934532	1687.5	4625.0	4718.75	0.1317902290943637	0.0279088602615576	0.4998031846376148	8.330062050314783	0.8172305860006099	pos	d
bird2	d_pos	1029.9367455179497	0.1910832720507369	1488.075150827121	736.2658008857518	1501.4882786494695	3391.8632746860258	4848.344823983258	0.6455985352088979	2639.134614571308	5295.825701935446	3425.690216778168	1680.3029712748275	0.1229417513283614	2.4043567157397345	0.7559085954071	1687.5	4312.5	4531.25	0.1303043119722929	0.0257193415260733	0.3929886975213693	8.129062679549456	0.8137618032940874	pos	d
bird2	d_pre	1105.7437352227214	0.2250276827416243	1470.360969318547	759.3206017759326	1563.9367034670956	3606.3085226096696	4710.762180440516	0.6611297904175589	1162.2392132902617	2500.2924289115776	3653.205939440908	1408.861076587859	-0.4947239484996424	3.080023672776724	0.6506250596659947	1906.25	4250.0	4312.5	0.125084967213624	0.0283355375895093	0.5757693020955972	9.12244347133494	0.8135706755607901	pre	d
bird2	d_pre	1064.819089374821	0.2591892982963173	1487.0065030522403	307.62656789780254	1497.5767993544905	3554.163320693136	4796.382437814529	0.6170557626713463	1326.2557130774094	2828.3864061968507	3577.6149540839715	1612.9851808927667	-0.2487756278475827	2.306871705298694	0.7180649924595912	1625.0	4218.75	4562.5	0.1285184923842002	0.0292374774185286	0.5986795968576033	8.862232503106783	0.819132878847502	pre	d
bird2	d_pre	1063.2671958204917	0.2117739543033615	1458.7656866184093	561.0617788012527	1544.9837910914923	3552.5729896285425	4860.66286689374	0.6660858558897088	2036.5359066600577	4462.309549878525	3859.614394432076	1332.933960450581	-0.9366358591853092	3.3284284370534585	0.6599720785170838	3875.0	4375.0	4531.25	0.1271933244724601	0.0283184211682609	0.7524555833781047	8.02527292685081	0.818582328021542	pre	d
bird2	d_pre	876.3797353958197	0.2388036952760077	1441.5456839848046	426.5915146923861	1633.2927167747562	3635.70271204896	4844.915469825923	0.667601796253181	1100.1386578070692	2389.6095647067013	3919.409662430812	1384.819527677879	-0.7189937736739352	3.882524464472725	0.6102586450986712	3906.25	4468.75	4531.25	0.1226794690560838	0.0309305494841142	0.8949344223106441	8.570268359371436	0.8228440066764516	pre	d
bird2	d_pre	1216.1806948211013	0.2222481714479877	1490.3842590164954	801.3162486303661	1595.8278524233915	3542.7242765081774	4894.171981659561	0.6564321072224585	1153.462064815952	2518.5786821303004	3542.1637150161832	1472.1679055552531	-0.4161877900362716	2.732414381696686	0.639343254141091	1750.0	4343.75	4406.25	0.127740046236395	0.0296526977553112	0.5936079575597395	8.76417726263312	0.8204678270648459	pre	d
bird2	d_pre	918.6766448220512	0.1904018527531295	1439.9876186684917	714.5402531691617	1513.6954965104746	3456.6995220317363	5003.7724131093	0.7694401961389311	1158.2957124807172	2328.9715140742014	3604.9600649144345	1640.553662043701	-0.0590085512700904	2.866074988891205	0.643908045964044	1687.5	4250.0	4312.5	0.1300551431115406	0.0335043691044433	0.7137291046976707	7.28225862520258	0.8407075085917792	pre	d
bird2	d_pre	955.8489326738228	0.3148960330249488	1422.7062339981137	348.8940294428687	1564.3502609962784	3593.5119646079643	4889.119662205121	0.6675858293320708	1165.6145842910294	2334.596414786909	4166.791467256604	1507.452950730032	-0.901484836758337	3.6703142713869874	0.644885362531256	4343.75	4843.75	4906.25	0.1255359157818846	0.0306390887120992	0.6638149811353286	8.023789730155912	0.8274129896871438	pre	d
bird2	d_pre	874.9007389138054	0.2277764067206256	1201.8819353527394	602.9742441911478	1700.8965147332017	3514.106655743184	4736.828460332744	0.712485868386264	882.3874209158106	1949.4608509329375	3583.4674720890434	1581.5594006706272	0.1195209917482161	3.333141081603526	0.5667125925174341	1843.75	4281.25	4312.5	0.1253408853548939	0.0299882026674058	0.4145208052061499	8.769434274510868	0.8189324225167152	pre	d
bird2	d_pre	1136.0345230058438	0.2149422115627751	1474.3996876155716	862.3718511983486	1652.8073065832498	3789.420817871154	4881.045429225758	0.6395915901345449	869.7235391438281	1928.461664422816	3855.763442771819	1478.3373450020858	-0.4492967738034378	3.659041928429327	0.6391428677454681	3468.75	4375.0	4437.5	0.1235438551961605	0.0302590814554025	0.6010437815476347	8.664604195042127	0.8198786339074292	pre	d
bird2	d_pre	1069.7651236110562	0.1800533456312666	1419.9261383543528	427.85807478134376	1569.823608745956	3642.692885085411	4699.414837362453	0.6029037342261206	808.8201034127352	1755.7107787623595	3971.777409542623	1639.0103806526386	-0.3602501390765671	3.431442570140723	0.6859530217131958	3437.5	4500.0	4687.5	0.1242092393624184	0.0312228735472148	0.5217690315816663	8.15236118806906	0.8279415533149628	pre	d
bird2	d_pre	1024.4076925781565	0.1096895277456222	1194.0180525674643	876.2280093371022	1628.300894199399	3485.065187309622	4753.953284170995	0.642599547844579	1080.4327960195012	2389.6531431471053	3802.147068147273	1499.5058676978958	-0.4794792605461143	3.0929490311016736	0.6606789061284918	1843.75	4437.5	4625.0	0.1234434633365509	0.0287383647193989	0.5998686228343634	9.279280797915828	0.8120814824658408	pre	d
bird2	d_pre	985.157763697344	0.2454017440392527	1466.022522689761	572.2053074111512	1553.786137244355	3501.7628894403606	4929.3545003905165	0.7394965523672987	813.8569185423756	1660.9370793594646	3818.706417364227	1726.550993159325	-0.1719883307682465	3.305212457584381	0.615374738871778	1843.75	4593.75	4656.25	0.124011413814693	0.0317484275185248	0.5534359210202998	7.8166956332038575	0.8339197036797832	pre	d
bird2	d_pre	1077.018277996846	0.1615958151525191	1489.159945386196	810.8662150833784	1650.3259665482478	3675.546438729343	4718.331303512154	0.6917179338278747	1322.9145466074217	2496.8741857173195	4164.17594262755	1123.2749085583368	-1.462874838584736	6.830456984388777	0.5623908984103126	4437.5	4500.0	4593.75	0.1237654635273903	0.029918872604926	0.6971796047213159	8.432464566853108	0.8227612165885744	pre	d
bird2	d_pre	1195.052770397993	0.1958197958988607	1478.1705046425325	424.2725200140432	1521.6941915806217	3657.218860102345	4687.4068142252845	0.6580720134773126	992.0107503874324	2044.787549637428	3992.1588220054273	1360.2920880297816	-0.9541828058607842	4.703740399865239	0.6433477973926189	4218.75	4343.75	4531.25	0.1252066430455281	0.032501549329372	0.6810388357650908	7.834724543964741	0.833499191932881	pre	d
bird2	d_pre	873.9368946215351	0.317514365182081	1410.2609512898125	523.9390232983552	1631.563759776214	3660.445202788072	4857.651917206443	0.6036255616806497	582.516570896357	1236.7976763459526	3801.154550072608	1740.5700121110003	-0.1888202640248375	2.877334141558276	0.6955289091290493	2562.5	4187.5	4343.75	0.1275387844754994	0.0346594770581763	0.3671339298425733	7.129330743924039	0.8448956909148476	pre	d
bird2	d_pre	1103.4969509340929	0.2000562108094573	1437.9448121279956	576.2521816613911	1617.3342133003548	3574.35145581455	4827.720792654868	0.4983913338908732	1097.6618817726894	2253.525717527309	3742.5399864700144	1611.6098585974887	-0.1225999933512951	2.985366460689862	0.7731906893306968	1812.5	4156.25	4593.75	0.1259698395622505	0.0297249236793676	0.5906476309711859	8.508743706149948	0.8222507725717326	pre	d
bird2	d_pre	1101.355083314643	0.2570966733030667	1493.2307874982805	769.1690670414324	1544.721318116912	3554.3823723099977	4855.873220272348	0.660891891385349	1001.6828921310688	2038.1089027403316	3384.5500023515565	1629.6596592202145	-0.0048939054308253	2.536056896787211	0.7085238179743856	1656.25	4250.0	4406.25	0.1265247795979123	0.02891736556496	0.3592858373610673	8.48785996255296	0.8246202693064778	pre	d
bird2	d_pre	1051.8781944284758	0.1355330946617815	1329.5534044841536	852.2203291401643	1615.5067028659005	3595.56974918816	4887.08377194478	0.7233619884794492	3871.824483908888	8384.402686562307	4192.720509305945	1187.0334020150865	-1.2597041093405683	5.313986083840938	0.5214574229570853	4562.5	4625.0	4656.25	0.1220447996718209	0.0224202983231284	0.4876968964975709	8.07912199046592	0.8010464856068519	pre	d
bird2	d_pre	1049.4166048208815	0.2270259227205424	1443.3216502572511	734.2820689604104	1505.7496660924248	3345.216276574724	4890.107534924242	0.6493186170968234	793.8976669113488	1622.3692697086271	2946.713537036362	1690.0500206702	0.5396452799037327	2.9606768974623825	0.7160819032829951	1593.75	2343.75	4343.75	0.1312233631794235	0.0335173576521288	0.4508053150748998	7.617009050544442	0.8393243492808162	pre	d
bird2	d_pre	1016.5583507456728	0.2293340070135831	1468.677709321851	573.6921598692956	1571.2045139263048	3581.9147252159646	4845.604029783362	0.6979794541271667	3322.5983909988586	7134.5011282466085	4106.7341803498175	1313.437642666765	-0.9528015723700904	4.122562751684296	0.6061334390807753	4500.0	4562.5	4656.25	0.1256342531000033	0.0244755735209568	0.612312737304077	8.350786585451322	0.804788263366727	pre	d
bird2	d_pre	1175.671978277656	0.2302471149807079	1456.701138716949	837.0656837111652	1587.2498139164136	3576.5336291756844	4822.083273375421	0.7247820642868629	960.7797340155018	1984.6150609767935	3824.36536881004	1367.714011246683	-0.5965600924291958	4.487039901325245	0.6299558532677035	4031.25	4343.75	4375.0	0.1257919203233377	0.0322168472327068	0.5948557832434588	7.731308637319105	0.8328946201101639	pre	d
bird2	d_pre	1114.788218088548	0.1997874234141884	1478.5283636916856	884.0166697648588	1618.188109748016	3564.0016370515627	4787.278419189897	0.7243323470085983	1745.66242470919	4014.334441620121	4021.451835584472	1068.8287576117027	-1.637373892039484	6.167278308490827	0.4998497410103635	4343.75	4375.0	4406.25	0.1246270532209651	0.0282809084177783	0.9335164399908108	9.381170338791414	0.8085584658068444	pre	d
bird2	d_pre	1088.0334334446484	0.1853336213814656	1454.926596329614	740.136640913597	1618.0975195747535	3560.911977140193	4860.009132985003	0.6006308680089322	589.8602609131195	1188.2852861107342	3552.4092555676743	1928.615166530925	0.3305329717517741	3.2599902636251747	0.7596104583608925	1718.75	4250.0	4625.0	0.1261695359913679	0.0341326012217022	0.3764403439159868	7.230480906688608	0.843419692351504	pre	d
bird2	d_pre	1097.2242956730809	0.2342928454968118	1480.8954829615443	799.7905426327995	1571.4222390237649	3359.5840225835727	4798.347969771012	0.6478366867457968	1234.7426460678207	2562.17063768161	3138.2279905403225	1631.2604931588132	0.558362907064512	3.603232878470774	0.6914831340715576	1687.5	4093.75	4218.75	0.1277461339421566	0.027268984546465	0.3112220869119763	8.9386540588161	0.8173584230512835	pre	d
bird2	d_pre	1193.3212837850026	0.2068730782194033	1484.7373295720731	841.0329076658534	1646.05379368699	3628.518123139719	4804.65385494516	0.6278119371333936	2642.7259015073814	5651.081539679743	3737.225556792721	1362.3439329663552	-0.3672419825336293	3.357245967003906	0.6698211841055548	2968.75	4281.25	4343.75	0.1256529917534613	0.024243146221824	0.4738750019367904	8.658032932673294	0.8047343271353656	pre	d
bird2	d_pre	1074.607358091529	0.2489561061643617	1462.8969166881332	785.6757307972049	1568.6991091123762	3411.4351422406567	4813.949954038932	0.666350288744478	1162.0413468034644	2287.157044820281	3342.2326033780287	1578.5801153673626	0.1859249205104825	3.151420775511267	0.6654317659441644	1718.75	4250.0	4343.75	0.1279796852825891	0.0305767755885619	0.5262804275488722	8.128247662403849	0.8289240998787284	pre	d
bird2	d_pre	964.0061130439248	0.1654362115715666	1440.0092541649371	766.4319790181502	1557.9509472410446	3443.682544426787	5034.216270206191	0.678695208095007	1052.3224626743836	2117.7263088472105	3406.477960711225	1933.5845988061255	0.4097628585208026	2.442966045579957	0.7346221945062056	1687.5	4343.75	4562.5	0.1300233855280534	0.0301271146265573	0.3424915435105479	8.103935593156944	0.8299189574249807	pre	d
bird2	d_pre	1070.566915573304	0.2125863125472663	1433.562663408369	831.3005449204918	1494.7186725173055	3291.927074322669	4652.121757556776	0.7840991451970206	480.77702065910665	1024.3935262770506	2963.6285957199225	1991.428353834712	0.9296714492764712	3.5446157400226785	0.6732994003832082	1562.5	1718.75	4218.75	0.1290332027748648	0.0350006348109558	0.1120536318778184	6.99677038579381	0.8450419425304458	pre	d
bird2	d_pre	1005.7697494712528	0.1237996899458987	1440.848028010204	866.1603819166437	1701.8161897265982	3723.8518242288537	4907.488388448012	0.6210822744553632	757.9847540793075	1501.885935227727	3994.296868011655	1657.391561435482	-0.3521178668640365	3.837375141792531	0.7437370138901256	3468.75	4375.0	4593.75	0.1242426079893088	0.033378775859575	0.5640996346423666	7.289814798972818	0.8416917536117086	pre	d
bird2	d_pre	1033.0845002738365	0.3337361532136733	1492.5730907225943	356.1976785782833	1654.0328140714612	3400.029023136853	4948.498319845438	0.63625600551924	656.9242367578383	1404.5521817469598	3027.473942716627	1853.892944117052	1.0008064279720332	4.08946802172629	0.7132484414772957	1812.5	1875.0	4437.5	0.1301252809260705	0.0340094705368287	0.2873512297350437	7.590034381804613	0.8376352533925895	pre	d
bird2	d_pre	1300.6712540951162	0.1312728617321511	1486.145563304272	758.4906734913478	1601.775427879075	3501.670459410342	4716.3859839259785	0.4992481871596482	504.15172734169903	984.961884367026	3368.830484899421	1856.3375906207928	0.1389525867281947	2.940388353459268	0.7773574515602913	1562.5	4062.5	4406.25	0.1264739448382605	0.0354216543370621	0.3979564675715972	6.889864364354525	0.8494403088364715	pre	d
bird2	d_pre	1128.1394588550063	0.2393147029889623	1470.4750488279317	800.7533101428188	1579.7307712815475	3473.1041479714486	4867.443670954071	0.6766592987344499	1480.0555249269405	3069.628626964216	3393.1808580933	1427.2023603434138	-0.2632272826659353	2.5956496416888157	0.6612439660248919	1750.0	4250.0	4312.5	0.1280869891001539	0.028515035058697	0.5880760681081044	8.504165690197588	0.8193282542348255	pre	d
bird2	d_pre	950.4649803114992	0.2458733997169681	1447.4199951257349	412.4564728352753	1532.381113975587	3475.231001807452	4779.645792844625	0.6813379033647827	1393.6035611964255	2818.1033361274885	3671.6998329048624	1531.775810078486	-0.4356402173318516	2.476655605026757	0.6179227760826023	1687.5	4500.0	4531.25	0.1273958878715073	0.0309936869686921	0.7521526753709261	8.398276519041158	0.8265830026329385	pre	d
bird2	d_pre	1075.7158088414153	0.1875606537630846	1433.8405128147033	828.5224756692809	1568.631118931159	3546.379942249032	4867.440662857107	0.6365588192152467	1521.1721344476969	3265.3709811090607	3702.430136358343	1399.1962494131603	-0.6683571547225895	2.9783352577129687	0.6796656119214713	1843.75	4312.5	4593.75	0.1289985329165784	0.0309431668356083	0.7466757484528463	8.152498797796863	0.8254232085053153	pre	d
bird2	d_pre	1148.7689572565057	0.2096833582030078	1446.3165726037282	797.0162906374823	1574.453052221512	3647.884710612397	4787.828364215196	0.661141053713843	1344.2648003950094	2966.3974596686858	3755.849118108109	1348.9210896796928	-0.6669030408144672	3.888985446826772	0.6204579032584604	3687.5	4281.25	4343.75	0.1253437167271694	0.029270901533271	0.7207818052549971	8.735737433244621	0.8186827139404774	pre	d
bird2	d_pre	1086.7446744363242	0.2540119530501776	1499.9781918110857	826.4157348986478	1684.1101394031691	3572.0191752410365	4947.547858723628	0.6886003199690549	714.409990081494	1577.2613362182294	3329.2770474356425	1741.687990242589	0.3846280720156192	2.9281558105562557	0.7133152537737252	1781.25	4062.5	4406.25	0.126824400642306	0.0338768086300356	0.5080792754755672	7.566717427590379	0.8387585941444347	pre	d
bird2	d_pre	1086.3865586192062	0.2284131621069337	1483.829726238023	799.2300827418379	1579.4085559050025	3641.327624697471	4760.147404577908	0.7095543073885742	1272.5656316409188	2745.4727365417507	3936.6929815902186	1275.5327011805707	-0.8691093980291003	4.354017342987631	0.5928552330693002	4281.25	4343.75	4406.25	0.1235125531694759	0.030881120866412	0.9506663658771836	8.819319622473648	0.8191784514483832	pre	d
bird2	d_pre	1002.2196827927036	0.2194288066611446	1454.7636240428244	705.6571980209337	1489.9338134373609	3455.083362272432	4922.099954294246	0.6591027377631485	1399.9520165309189	2925.398384039754	3287.4154291160407	1664.412427510457	0.1635690188067849	2.4280511023412714	0.7297265511073253	1625.0	4218.75	4343.75	0.1300945080283917	0.0298755977122372	0.6521378511299899	8.498380496690997	0.8241559494443699	pre	d
bird2	d_pre	1050.697102242587	0.2671650792679975	1469.38165399388	320.83510657276526	1554.4816960538333	3276.835252288781	4729.533368689107	0.6796677998693386	944.2122577642156	2064.972219369857	3184.248103501255	1704.0395466780924	0.3228328085019445	2.7102838944389998	0.6740355568202214	1718.75	4125.0	4406.25	0.1284111602776413	0.0298165300622237	0.2938312922620426	8.834022238755752	0.8184578885287005	pre	d
bird2	d_pre	968.190855681492	0.1674162671907171	1380.083139276068	766.3445217965676	1566.2146184942014	3376.6546893666896	4868.2971965856095	0.6892471950880896	2176.546316526979	4718.493104753973	3733.135054359567	1567.0778681461825	-0.319003253605175	2.573295684619697	0.6117641410182019	1781.25	4625.0	4687.5	0.1291210138355452	0.0257512862003129	0.5319912581335737	9.288731794844246	0.8049200742716461	pre	d
bird2	d_pre	1196.5880537854111	0.214916343252389	1478.761825155661	735.0178491624777	1624.5273438785796	3484.945228336592	4629.765997437762	0.7305350587279145	3376.022483113076	7058.002822414841	3730.535440102996	1372.9058798017345	-0.423141796682296	3.160343216898513	0.6388369007982709	2656.25	4343.75	4406.25	0.118665002427416	0.0195228211052796	0.0095202274577911	7.924876006540156	0.790610208010312	pre	d
bird2	d_pre	1089.430075286402	0.2630106104182349	1476.207592416146	729.2913956472363	1535.1440904973613	3293.6284342621075	4627.346298290278	0.6559783360648798	1595.262149419996	3398.193198353665	2948.124376544042	1668.869464675667	0.8787301668235934	3.942827431172705	0.7235260105033022	1625.0	2687.5	4125.0	0.1285760830041499	0.0241075161123519	0.1474964147534055	9.621471065617042	0.8010481455589307	pre	d
bird2	d_pre	1018.747801586011	0.2265057871183736	1472.9286534337575	566.4378459864764	1509.3434360104366	3508.3271747300005	4886.57760287091	0.6648481190424497	1896.828499890544	3855.7380933598974	3776.451561050715	1484.9395705301529	-0.6325932553711496	2.6334037373027672	0.6948047448507217	1875.0	4500.0	4718.75	0.128960197832252	0.0284955860269445	0.655575606540444	8.150617089585419	0.8197618375270188	pre	d
bird2	d_pre	1098.4387981066286	0.2449067302932311	1459.5588751249156	728.4000190362124	1598.5853070477935	3709.822799839874	4844.401373882808	0.6614227144024643	1082.0080645482649	2404.997472421378	3804.212587425056	1260.030127871067	-0.9161773505313872	4.152303150082592	0.6174391763649342	4125.0	4281.25	4375.0	0.1254924309054442	0.0318471852281392	0.7944371757619124	7.981500280285659	0.8285282945202983	pre	d
bird2	f_pos	988.3700062955296	0.299684548053309	1359.7085364948648	392.9227306505188	2072.047744641414	4017.006688202048	5385.435595541518	0.7487366562853086	1786.879390099	3582.5714486308098	4502.507927792014	1413.603176724304	0.7771540914780874	4.883293034671244	0.6951000743989182	3906.25	4062.5	5250.0	0.1673370741658502	0.0467642551035321	0.5241402358746609	4.4759877245492685	0.8778199712249144	pos	f
bird2	f_pos	1093.7375342030612	0.231108758613209	1410.3125857315415	407.2498562406643	1949.309820759961	4143.485540934968	5362.332354281251	0.7477206455764149	2554.6429436987582	5764.977175752956	4129.887709087773	941.6680787749818	0.5364934064273603	10.446861819809712	0.6607438495072626	3906.25	4093.75	4156.25	0.1747455970356037	0.0483640847650204	0.5849020119164595	3.996553567502436	0.8710742290794514	pos	f
bird2	f_pos	1088.8663619196404	0.2582579840828268	1357.1144857715324	398.4721783005808	2011.7467873078076	3990.866318718192	5336.651033969307	0.7793573221006397	3389.303266001596	7130.685968108768	4146.939257460841	1029.6147766935344	0.844672478418617	7.93199130989337	0.6483294888125668	3843.75	4000.0	4062.5	0.1733604229894109	0.0427712276933473	0.4238975462486561	4.155679686349871	0.8639754225103601	pos	f
bird2	f_pos	1178.27203724146	0.1594657942437279	1351.392075302228	418.01717368965205	2280.273835121274	4060.2178034579097	5335.540080819629	0.7197355759291385	6510.522072209634	16668.998939305446	4102.396279599889	969.929784518136	1.3192360382558972	9.705677258996436	0.664404149307366	3843.75	3906.25	4062.5	0.1643694286394544	0.0377657096539439	0.7557645309363021	4.5477794050541895	0.8379244090228518	pos	f
bird2	f_pos	1092.2903025391884	0.2003600364740873	1360.8627502962306	580.9563728845168	2019.0751554872995	4024.580846536445	5342.392553240411	0.7533787549446362	3877.610139342807	8448.840286105886	4107.292670718946	1012.9035963324023	0.3019118774250349	7.3850773742364275	0.6972303592288787	3812.5	4000.0	4125.0	0.179286789874561	0.0478366258632723	0.4932301924841346	3.525962221843703	0.8712971895473524	pos	f
bird2	f_pos	1032.7773241761963	0.3523248729339542	1374.49576944456	450.6529856731748	1950.927551054952	4009.735349158596	5354.164096084889	0.7580186686487441	3847.2147274517856	8111.488083455098	4144.488645574122	1036.6490067110851	0.5775474828902029	7.808305084447647	0.6639988817916113	3843.75	3968.75	4125.0	0.1686278507787844	0.0396894166242982	0.4751852232403117	4.525870635326443	0.8556627319721041	pos	f
bird2	f_pos	1068.691866064986	0.3251999738090621	1391.6937955697583	441.1915580413354	2479.084869870614	4056.061132616201	5242.226526203704	0.748884084797428	6626.39276230191	15212.207572699228	4065.283330197701	811.107551826486	0.8071550952750561	11.207167632899818	0.6634786712306755	3781.25	3937.5	4093.75	0.1655868804395096	0.0374369771852216	0.5466802505562549	4.196543562255227	0.8444354129639319	pos	f
bird2	f_pos	1104.2938503678324	0.2752611817243296	1384.1463846045212	422.14169882458026	2202.6483052834183	4065.4941715138793	5275.47407089195	0.7459430068994297	6892.08795461804	16726.063090846324	4116.43466226844	911.501396561114	1.4458604182160415	11.362123869579596	0.6631824096963138	3843.75	3968.75	4093.75	0.1625787504125671	0.0375678880695355	0.6646482884463963	4.230363215602581	0.8425495012749252	pos	f
bird2	f_pos	1104.6863932486706	0.2343961653687274	1354.4127992197502	444.6587759106337	2215.347263931096	3993.225625574112	5304.373410252539	0.6860730237985708	6780.320416294208	15237.548100856246	4086.4992028428223	1049.815114926049	0.6062142190870636	7.747809170985438	0.7086360423965375	3781.25	3906.25	4125.0	0.1676177665639236	0.0366192122487516	0.4344920748595023	3.9459314843497713	0.8437113091640746	pos	f
bird2	f_pos	953.0400210129064	0.4069970459121862	1342.1662303514106	436.40193701137855	2017.829848220452	3998.400667237752	5304.9716426571085	0.7011723951746411	6525.885942861395	14218.580426439592	4223.422298390343	1236.718440273391	0.6418681715213453	5.379103097803833	0.7370309853890873	3750.0	3906.25	4312.5	0.16829366379609	0.040381563256792	0.4705954675450854	3.4618722203708416	0.8566385658649673	pos	f
bird2	f_pos	1211.6079570873328	0.1862062471242747	1402.3019370409036	462.387408621172	2342.8143083928007	4090.681220175377	5341.699188266087	0.7262122656311474	5925.021682464959	13747.24761384742	4099.760197571304	864.2921018604726	0.6300164954907055	10.52147589915699	0.6611913269601837	3875.0	4000.0	4125.0	0.1699647054090319	0.0402789127143974	0.5617028802885213	4.0377930929225245	0.8518544306042694	pos	f
bird2	f_pos	1122.7825596334462	0.1803047406898632	1350.5586278197486	654.5201424661301	2105.6928587341545	4001.692014684855	5307.857865423249	0.7922990724306161	4103.679416457182	8756.112051320453	4052.833460819576	931.9795302208744	0.4862717565214559	8.956228401651344	0.6784649541343609	3781.25	3937.5	4093.75	0.1732903518427634	0.0429161544280873	0.4602819253841487	3.973284151439196	0.862222546247749	pos	f
bird2	f_pos	1001.5354295965896	0.3546774932293751	1348.94782926847	397.2165797249863	2168.8126273542803	4046.155265063757	5363.0016657220895	0.7250874864309822	2494.109965402808	6109.537758772642	4135.518162335785	1042.468096129007	0.739639255863118	8.207851845880867	0.6689643915390938	3843.75	3906.25	4125.0	0.1715093820217073	0.0460240679477715	0.5598300666466068	4.390729332435937	0.8617995710921674	pos	f
bird2	f_pos	1036.1430262179667	0.2828107031991763	1350.6625351338562	444.75406907723305	2265.469072724238	3979.7152944472073	5404.9267234266445	0.7785016562325533	3659.7426800497337	7901.130596081294	4140.830756238433	1070.0163543776612	0.753936249287671	7.363063492686928	0.6693679804331433	3843.75	4000.0	4062.5	0.1762976176018733	0.0452023882977436	0.4453288486941164	3.7046876442935215	0.8694476770072476	pos	f
bird2	f_pos	1080.4908909620644	0.2371967002104162	1357.0487356887177	446.7126466196047	2176.3479326155	3998.1995057952463	5380.454106193861	0.7846900060644164	4150.068581932052	9896.652640693348	4094.6719698256993	973.5330186035524	0.9823016346543254	9.00279199651666	0.6607566569099895	3843.75	3968.75	4062.5	0.1743383077382307	0.0449479023791459	0.59860981572351	3.835387569306213	0.8622380128947283	pos	f
bird2	f_pos	1096.7106390410984	0.2586186816878857	1413.3981495999494	411.6904626844402	2668.712021490652	4062.613702033146	5374.473713341147	0.7284879674540184	6925.090841160089	16565.527499719978	4163.985673744377	987.7067053630752	1.23263463346212	8.608028207630895	0.6956498481230926	3843.75	3937.5	4125.0	0.1703786052382657	0.0419202179572409	0.5725882964663513	3.528847867243959	0.8542888589528909	pos	f
bird2	f_pos	1069.327286249544	0.2645516116761096	1393.9868400159974	402.5496591566243	2311.855599728066	4075.529546816752	5280.710531638676	0.7889664681934285	5261.735851451071	12869.157068484095	4054.750147342641	798.6520385185664	1.2388235727823769	13.172091073697333	0.6461754405712415	3843.75	3937.5	4093.75	0.1659933166294196	0.0406876401735757	0.675207765964483	4.1493011403910085	0.8510906472266309	pos	f
bird2	f_pos	1018.1840799592992	0.3560774094147652	1380.367001905939	366.6276253257296	2237.102783424011	4039.260632039319	5362.086789095713	0.7766618941894281	2663.280354625856	5300.417033367709	4003.797066002297	838.7196408530816	0.5322589703179178	11.731318363227423	0.6613377753691433	3656.25	4000.0	4125.0	0.1712164415732789	0.045425583644756	0.5173195383874956	4.292702062419014	0.8701562287261886	pos	f
bird2	f_pos	1053.0609408246098	0.2618621485551967	1360.6097815076453	398.8978921405129	2080.626765265954	4016.695445367692	5327.274898459368	0.7268267905689727	2095.9430544075017	4122.480286032699	4222.465984167795	1166.2205750110666	0.7112455206881189	7.098998774427265	0.6974128921442319	3875.0	4062.5	4156.25	0.1728835524593135	0.0456778241645554	0.4404268819508069	4.595897038573119	0.8724068173035127	pos	f
bird2	f_pos	1046.524649209165	0.2096543514730758	1357.3886403283964	454.9974288573584	1965.259704383861	4027.5566270157774	5310.0200426755255	0.8359939425233103	2923.144680655007	6110.288174468327	4211.9437981080455	1035.5295339438553	1.1382471747292435	9.404184899159883	0.6143484694245678	3937.5	4093.75	4125.0	0.1771879122381469	0.0442260200567748	0.3546423020363597	4.194655841890737	0.8672302089369418	pos	f
bird2	f_pos	1165.507620480361	0.2022089310094019	1383.8462479839825	396.2020898403633	2132.742163358056	4039.704160819346	5343.976745810767	0.7566802965153887	5719.306937548429	12522.21494346578	4254.707921907349	1181.7996213079527	1.10974698108709	7.006817006112998	0.7198203690665993	3843.75	4000.0	4156.25	0.1716873358755248	0.0424174311112611	0.5101207251738927	3.596662307803617	0.8607606990424981	pos	f
bird2	f_pos	1025.0285301643196	0.2463281071843812	1374.583679358419	396.1696264308264	1971.572565552833	4049.900201200933	5325.261981587748	0.777844068038022	5301.766868816492	12099.038705393696	4206.460524639869	1067.7401541653874	1.2005200325513772	8.352074550180525	0.6671537072531444	3906.25	4000.0	4125.0	0.1757255912348997	0.0450045353356589	0.5506359843750975	3.467958479080582	0.864743893742298	pos	f
bird2	f_pos	1099.0145307829891	0.2755988411682284	1368.522688245822	358.92609901984383	2038.578413161452	4056.964130390272	5366.594555228256	0.7335669358139244	4383.723089660183	10333.354866464224	4084.1965425874632	1035.391016587368	0.8168151357915685	8.697716692286058	0.688976477284531	3812.5	3937.5	4093.75	0.1693255303427476	0.0419048323744645	0.6036204334553428	4.150999883628973	0.8562310232635264	pos	f
bird2	f_pos	1051.2763999072856	0.2815709703008783	1397.4384726342007	384.6293534878564	2351.193011729556	4084.3018966873847	5411.961902338166	0.8336209480351812	2737.537314774649	5554.530842130708	4184.148228185674	879.2455136141006	1.063714434280998	11.24855908909274	0.6103306362036011	3906.25	4125.0	4156.25	0.1726430372438015	0.0450628847584778	0.5341478740294645	4.408246173694098	0.8675659569548749	pos	f
bird2	f_pos	1088.4308131447897	0.2503671057618178	1373.305939354663	378.5321594129689	2224.9337039328066	4024.800880671487	5319.975481119741	0.7571386141211579	2051.5097746664737	4327.070377752482	4074.333137899557	1066.4222501053637	0.547727559493827	8.30421262065489	0.7204725958621129	3687.5	3968.75	4125.0	0.1657727208603405	0.0443004116903112	0.4957970806368341	4.639506015252167	0.8673567901344424	pos	f
bird2	f_pos	799.1570333178986	0.4967443884189732	1352.691857852426	376.9905036385972	2825.0976798238635	4067.907273138461	5308.419127079967	0.7249397536933834	2251.057546814887	5199.848070762248	4045.734506215056	873.5285245287394	0.9484058546578534	10.208147928615787	0.6700764212627492	3718.75	3875.0	4093.75	0.161990949595733	0.0443823619524153	0.6941425338892236	4.836523193132807	0.8634187370495112	pos	f
bird2	f_pos	1101.3070874502564	0.2269520245871174	1368.6903496841371	390.0452840816548	2350.356079015482	4027.313289142369	5378.151364551339	0.7807042887785918	2865.563878672847	6142.715698670009	4158.021232333959	1095.9634149715964	1.711619976416264	8.924735719124294	0.6867185042253187	3781.25	3968.75	4125.0	0.16471197729303	0.0430522607578046	0.572256948055112	4.439175929037795	0.8625800767023823	pos	f
bird2	f_pos	993.5551648017412	0.3374847587679382	1361.1843814726092	394.5830714359456	1945.5516178354003	4045.613923325113	5392.594512958406	0.8152382919384065	4325.961897167602	9375.185970764796	4310.191914582459	1231.96110639045	1.063901011973534	6.34093847421363	0.7035436090287331	3875.0	4062.5	4156.25	0.1781666896215634	0.0471926307085624	0.4690681711418795	3.43139617432006	0.8714295629260504	pos	f
bird2	f_pos	1151.210300424813	0.216654616014375	1359.550119176585	400.0049883377381	2316.583575109641	4040.4698070058903	5317.742754287722	0.7939105254695612	5642.645662154336	12701.173664927628	4073.6841502496727	893.2489054499207	0.9891602137208932	10.113706808902306	0.6692056373237277	3781.25	3968.75	4062.5	0.1677862372586717	0.0412031745426812	0.6186319160430727	3.948301469672064	0.8553085332350057	pos	f
bird2	f_pos	1176.3210172120089	0.1458579027529661	1382.0666286026978	581.2558850107301	1952.8040431744892	4045.7503493686	5417.938081838001	0.7097599888510643	1792.7082421152925	3506.149645858584	4381.591751989128	1468.1027063743657	0.4208107714557137	4.518346602820785	0.7516370253892412	3781.25	4062.5	5156.25	0.1850692548508187	0.0529025348684163	0.2902255376864717	3.771756190247169	0.8875718661380301	pos	f
bird2	f_pos	1082.0332447717474	0.2388817781856508	1354.7901398521349	392.1574091223221	2047.7789542275643	3985.523107537269	5278.721180649075	0.7647330243270962	2225.925791703178	4446.406356043686	4030.959164799482	1013.5022779349484	0.5488392750988759	8.79012630630921	0.6753217722666293	3718.75	3968.75	4062.5	0.1728121308522534	0.0471236622806003	0.4980095601991102	4.398781664646747	0.875486426822957	pos	f
bird2	f_pos	940.197231201045	0.3487510715291903	1353.3976155814464	411.5859441560666	2297.1413123036245	4019.761233990095	5286.180085169817	0.7728785549709478	2147.7024621417245	4423.836508006856	4086.393326830673	1016.5542936679476	0.6167720127458661	9.455899548644163	0.6506958217411491	3812.5	4031.25	4093.75	0.1735135350946833	0.0464316543025552	0.4466072838455904	4.350889771166451	0.8729994425527177	pos	f
bird2	f_pos	1042.722412496842	0.2463834409459227	1356.7762485493013	395.5574188917146	2415.820817381488	4014.619421368929	5271.802832568978	0.7585605504368039	2576.945694158828	5404.0695598304	4081.272585186192	894.0952600650163	0.9165950141909426	10.917837728149296	0.6736969735116939	3781.25	4000.0	4093.75	0.1690175677058392	0.0425986252181597	0.458090108881744	4.570726769337012	0.8621814179650317	pos	f
bird2	f_pos	1102.55079313486	0.3182106047672582	1389.8275250948157	398.23357160807086	2584.77907867309	4117.421746500079	5353.146160045846	0.6526114363863568	1764.3525669246712	3449.063561931487	4248.612153129056	1178.74060114868	0.4953736294562812	5.662449634550153	0.740472132609952	3656.25	4000.0	4500.0	0.1694622665921513	0.0502794688447915	0.5319114221507293	4.042641613560451	0.8839666821806512	pos	f
bird2	f_pos	1087.1565855319202	0.2461709839209127	1359.992452872976	401.81426006971776	2306.6173330310644	4074.9253996534194	5396.183502703267	0.8329561265060582	4113.372543507957	8919.702287502785	4179.423166616392	954.2432521796364	1.3195812078293792	10.03329030902885	0.6251317885959784	3906.25	4062.5	4093.75	0.172491722972565	0.0429094251496723	0.4693756329023035	3.900222998132823	0.8637255786094441	pos	f
bird2	f_pos	793.0176395726274	0.4827680204071379	1351.8085086467077	368.2387200862644	2480.2969657630274	4120.819771254002	5382.692488351166	0.6953978141590785	1917.0378378925063	4261.933898406135	4151.609354737288	1060.601264212244	0.4972718494096113	8.083461734988502	0.7175876339875364	3781.25	3968.75	4250.0	0.1605574962452684	0.0502497029244261	0.771069516215972	4.284509772394879	0.8804747816648557	pos	f
bird2	f_pre	1209.410042463985	0.1305039867231387	1394.146492839032	901.3278495260536	2446.843954653029	4029.3156604159935	5390.579855965555	0.8123114326530727	3662.217477911692	8861.482048980384	3983.5009604478423	701.4503320550225	1.466187467919173	18.363805357885965	0.5703809749416254	3812.5	3875.0	4093.75	0.1608752624248045	0.0384858199803274	0.6532811095356276	5.064423968073087	0.8460713594692862	pre	f
bird2	f_pre	1207.965729485776	0.1944654748603635	1390.9063385295703	406.5017784540121	2260.059568954616	4031.082136476124	5337.764756337807	0.8023391326751769	2461.137104926681	5944.026708192187	4022.6080015876782	812.9678384399016	0.9180123058988452	13.83677998659413	0.6034788939940413	3812.5	3875.0	4093.75	0.1581408769694924	0.0375452570455255	0.6312989335414194	5.843823624478668	0.8410281967026051	pre	f
bird2	f_pre	1000.8346373694897	0.2876496718528468	1353.559619491078	459.5328701400633	2534.929583901509	4044.297406851617	5329.677761015471	0.7721489638844438	3070.296656463447	8100.076229366041	4005.307990400604	672.284781225838	1.0287693014193766	18.216277342802687	0.5880876846091969	3812.5	3906.25	4062.5	0.1547313807462949	0.0355746209587951	0.8210477467930017	6.494738294984261	0.8272275326965206	pre	f
bird2	f_pre	1128.7161669806674	0.2470732180269755	1399.3634636524605	452.26891901955855	2718.4782099427543	4049.9994055723582	5289.472878836969	0.7711076841960968	3493.840307598893	8802.29881807879	4037.373869481433	616.2673895470235	1.5196439166518438	20.141910093816897	0.5762225963525995	3843.75	3906.25	4093.75	0.1523258261654615	0.0336885971005559	0.8852430530999943	7.146763693980756	0.8226095156107691	pre	f
bird2	f_pre	1183.661621213241	0.1624977164538323	1390.1826143548124	499.395377012314	2589.872376878218	4048.240332352559	5411.875513521567	0.8274365122607743	3305.231666218493	8495.75961650081	4099.663243810476	733.3111848493805	1.475419403908819	15.416885101339606	0.5768009106316201	3937.5	4000.0	4093.75	0.1599862656046435	0.0371468181533401	0.7529102269199487	5.894803810228594	0.8349734298133263	pre	f
bird2	f_pre	1182.6863885236994	0.1647070698695708	1392.8970728346317	406.8689285247183	2336.6405433317163	4053.9237845190014	5288.547463508652	0.8020297901367299	3007.015074281604	7294.093756444416	4131.262826475315	749.3825714189735	1.3255828307516782	15.520509984685235	0.6024819291338764	3937.5	4031.25	4156.25	0.1634731638171561	0.0388226940145545	0.6528877920171621	5.4533596340107895	0.8431482261038544	pre	f
bird2	f_pre	1113.740110019328	0.1258588995908472	1364.7892681610665	813.7099990728751	2610.573356208938	4008.928288035115	5292.339235232486	0.7598674950194225	1822.5704916836007	3855.80226375758	3951.179172040636	693.9787922452986	0.3160665329482845	18.608914700502176	0.6098254000077081	3718.75	3937.5	4093.75	0.1588973087960694	0.0407991125693163	0.6005567474397372	5.851864046991874	0.857685503576721	pre	f
bird2	f_pre	1190.1452018381133	0.2318835143789259	1427.477952675889	409.2802078257904	2461.336850463258	4015.8190392661577	5105.984555119372	0.7120741540337088	1910.706241700816	4475.466253997629	3895.1475911583575	715.5412145386091	0.2990350663785383	17.12794104026796	0.6057906892743858	3656.25	3812.5	4062.5	0.1499876594326588	0.0400471148038263	0.8425179795687834	6.069460665154835	0.8495623295934932	pre	f
bird2	f_pre	897.5512405136468	0.3959499907811615	1397.1899243163273	401.2302283592418	2140.7240328137377	4040.5024259599127	5217.564892795655	0.7603625893183066	1806.6937661159584	4198.476837402393	3897.756205679368	796.0401932773033	0.5383302598041354	15.533154323420677	0.6300748033324258	3687.5	3781.25	4093.75	0.1574804261647429	0.0445112860898599	0.7107667406925685	4.970658568842586	0.8632930766564798	pre	f
bird2	f_pre	1050.8162333196851	0.276828833268377	1348.471022343207	445.730063890908	2987.8566149895983	4024.906850265462	5224.317986247975	0.6587724663043552	1816.1991956527836	4596.360307207186	3928.0436492653553	798.5045098452161	1.4183419155531636	14.196837941045343	0.5634330104859138	3718.75	3781.25	3875.0	0.1532166255718897	0.0434125705664907	0.8183786113907734	5.298934577141602	0.8529480039265314	pre	f
bird2	f_pre	1031.9252680361756	0.3604542831151801	1378.8808879373846	403.9364118498364	2825.4422932607104	4112.207845397051	5348.016565732771	0.7165897009113956	1635.6370672522926	3657.88242290246	4107.442346479815	865.0853660354018	1.293967800181017	13.320795252011983	0.6284192357798603	3781.25	4031.25	4125.0	0.1553766667230382	0.0421815115437434	0.785909591759983	5.952534661109687	0.8586568914227503	pre	f
bird2	f_pre	1276.1149303349466	0.1301393135424057	1387.6825627745754	689.3629416507796	2738.1282385285203	3991.631719701136	5262.101961040637	0.8295463834229364	2334.16551948184	5781.663581552592	3965.7809223810223	690.570900681183	2.0956988153496523	20.66727529740139	0.572534253577875	3750.0	3812.5	4062.5	0.1537048327501262	0.0419942618848039	0.8849883678433068	5.476178800755467	0.8515470997585995	pre	f
bird2	f_pre	994.1774782880212	0.2876371866148917	1352.934488616545	437.3906176560418	3050.8415303950837	4015.445766419901	5208.562642127402	0.7665068729723687	1734.1387693783242	4089.5838483756006	3900.564255133598	705.6906248217309	-0.4336563475295101	18.63651288160287	0.624167034130302	3687.5	3906.25	4093.75	0.1553613526368037	0.0404857849380327	0.7284258420447131	6.257524355458718	0.8512697452721395	pre	f
bird2	f_pre	983.1499436809366	0.3472402951385978	1363.0821338651217	418.8309787453684	2372.4538079136705	3948.804147899694	5216.405071441405	0.790260912745804	2194.053361081101	4385.635590464251	4081.44483038613	1085.1485125761385	1.9548736979895005	10.475396093826408	0.6371143451002551	3687.5	3906.25	4093.75	0.1549238744647781	0.0383644188712804	0.4803901857016721	5.470323867655638	0.8546506872509856	pre	f
bird2	f_pre	1179.0707859528666	0.1274845270404782	1344.8910940649323	827.9127259754246	2110.671380270913	3941.699769730048	5007.595178034462	0.7883043190004195	2950.7109683762824	7813.325774291137	3890.444557167251	611.2530934082654	-0.0908867567077676	23.360566739590176	0.5622072596843475	3750.0	3937.5	3968.75	0.1537949658285362	0.0340389200092358	0.8415664039996004	7.7485778352983905	0.8177039468141382	pre	f
bird2	f_pre	1140.6477224938594	0.2013098600532931	1377.666260312468	454.74407481508825	2363.171842144004	4023.037378126959	5343.911412747667	0.8364478222334081	2140.842064888728	4780.14881128357	4013.547064126794	830.6116450226501	0.469296013840284	14.09917320654834	0.6340692699543564	3781.25	3968.75	4125.0	0.1616902596190716	0.0412286796319804	0.5377881303626528	5.030660717791365	0.857979250599849	pre	f
bird2	f_pre	1164.0238204232012	0.2562003621390322	1376.2206285022974	452.5788575015293	2328.8981206231438	4023.8279592369777	5223.043704830124	0.6929753867097249	2808.902510939909	7590.799816958561	4025.076566781292	777.2953653234504	1.037247059344771	14.743552605123377	0.5947161005027554	3843.75	3906.25	4031.25	0.1575571233502343	0.0389186550038588	0.9838424327569582	6.635268403748447	0.8307530484369714	pre	f
bird2	f_pre	889.745427153506	0.4190459488502376	1308.980756009342	387.1530672915485	2520.97436433124	4090.828756639192	5370.671878797998	0.7390470047768698	2278.4903246462823	5714.217639855737	4076.475015793326	903.917781576005	1.2257915432931523	12.311519711577125	0.5647203077713678	3875.0	3906.25	4031.25	0.1623095510791893	0.042871285626994	0.7797831706453279	5.477433692682252	0.8508218220916693	pre	f
bird2	f_pre	1041.069754348552	0.2632149488655383	1338.265243753274	434.0792900803449	2433.5489559259795	4043.550277448071	5339.780981553728	0.7047366350987673	1918.93647384862	4572.548559637688	3974.073651791838	768.8157098582898	-0.2958693288228608	15.494176883668423	0.5916682343820153	3843.75	3906.25	4093.75	0.1605403646935639	0.0412304816052374	0.6057894212796502	5.626261033226668	0.8539477010022094	pre	f
bird2	f_pre	1130.271461929392	0.1395483269557444	1325.2280483815532	442.3396688875533	2883.735666952064	3998.42678074221	5278.85204200813	0.646556949982741	2048.44768420375	4073.752784103163	3927.115751656991	767.651387976446	-0.0861081651633565	12.873115704931283	0.662185279664292	3593.75	3906.25	4062.5	0.1610528635020944	0.0421570520880893	0.583307424874514	5.131228282959178	0.8629544713340692	pre	f
bird2	f_pre	1025.0201767852027	0.3005958173135215	1418.1836319669826	377.9229734536633	2426.815753769116	4104.654240171375	5344.383097212402	0.6994508363305736	2444.746704511845	6415.391183327585	4058.899836414123	658.9384288219909	0.1801545357886764	19.77798283005518	0.555545213706153	3906.25	3968.75	4125.0	0.1573367096140541	0.0420372991597524	0.909193691385104	5.628645852708993	0.8437155381925754	pre	f
bird2	f_pre	1148.0430561995397	0.1446692587444291	1390.2179797609303	363.7911261343781	2262.6625058117884	4035.0182709769415	5292.227460140824	0.7838672433771041	3053.468779291336	7734.2226307244	3971.85112765749	639.083710095708	0.6056795498189981	19.71130649376005	0.5622542043834591	3843.75	3906.25	4062.5	0.1588143080267093	0.0384980522350114	0.7437650004518536	5.715188870449232	0.8391966230097877	pre	f
bird2	f_pre	1167.2041044921732	0.1280686196192937	1424.1425365242203	877.4550318663277	2717.651130859386	4024.814788112594	5365.404807045958	0.6927331433395555	1910.1384429216496	3819.745469398464	4006.0479024172887	849.5206542790014	0.8170037280746495	11.820579467813491	0.6779035653627574	3625.0	3968.75	4125.0	0.1559563382504832	0.0412405881105793	0.6181193307134168	5.414885789739622	0.8629102198404898	pre	f
bird2	f_pre	1091.4866126724903	0.2116404159145933	1345.854741433565	399.49960586356593	1827.874252442984	4014.635321255985	5156.997693715643	0.8248541918073049	4178.045841900023	11214.489451450045	3963.9987524881913	588.050746414997	0.1261190489676742	23.5969192465159	0.5468072250000575	3843.75	3937.5	4062.5	0.1559847109434189	0.0349961570631332	0.8887785397615494	6.1602113059937285	0.8231822072620781	pre	f
bird2	f_pre	1141.3399886767	0.1987433133785357	1375.6233215353095	406.6909164090054	2296.955634183538	4060.816883154074	5219.960487311846	0.7831741573307149	6039.244162724494	15289.89369798884	3979.5756687400926	556.2348043238043	0.0869614564816822	23.46305518751169	0.5911735851059243	3843.75	3968.75	4093.75	0.1569144191770391	0.0342067209014163	0.8082024157784438	5.415749453209295	0.8236445200056758	pre	f
bird2	f_pre	1056.7823313197594	0.2371847718859772	1370.672643209806	399.29181438119326	2722.3319047561267	4025.22205280798	5266.8930260544	0.7000386727945223	3770.289469011688	9744.02520331408	3932.828737144078	573.5047029372053	0.7080750002559401	21.57241492420099	0.5698071455287076	3812.5	3875.0	3968.75	0.162417833016911	0.0389749530957782	0.9345073457474484	6.020893463961828	0.832129817087982	pre	f
bird2	f_pre	1102.5843353575478	0.2312320703522383	1390.0733868811635	405.23589696145353	1993.1759790190836	4050.755897598111	5270.361680546836	0.7664822003158244	3426.3312368581446	8752.787810851667	4072.2013122650073	811.355289867028	1.3367800791027933	15.248222943707498	0.6029752402671821	3906.25	3968.75	4156.25	0.1602200707476143	0.0390449559153672	0.8065419558781143	5.560256721197937	0.8403935544008906	pre	f
bird2	f_pre	1150.8768926205405	0.1358251051521484	1388.461126354286	795.0463954228951	2892.7122033299165	4076.183691594114	5309.771995037377	0.7286301213867449	1487.8101282983118	3284.58612948648	4112.718164731316	832.2447263776456	-0.6341700188935243	13.26671405687806	0.6137682152479188	3968.75	4062.5	4125.0	0.1567897900681992	0.0413422545196499	0.5045845977274664	5.564232425310319	0.8630923356736834	pre	f
bird2	f_pre	920.2224114838658	0.3242405957227375	1325.9229028407904	397.36874578574	2201.4422270224927	4062.519020102801	5281.471524263492	0.7159627134913457	1821.136076720658	3668.466224635059	4259.916917278638	1209.8077662533217	0.7588376342959691	6.665588832938385	0.7035891336615229	3875.0	3968.75	4187.5	0.1708281674973371	0.0456563843504418	0.3550032592106009	4.403539828841499	0.8741496271351604	pre	f
bird2	f_pre	1129.3297534287808	0.2665652993004273	1395.16845697913	447.018368173807	2814.611872261748	4014.560772373604	5362.543555220108	0.8416170052305606	1775.4273750542077	4445.726681970758	3941.071140067825	697.2474878271521	1.2778079144219203	22.3972473065595	0.5239106504415368	3781.25	3843.75	4031.25	0.1516703973803705	0.0384112534134852	0.7628650266495206	6.708739005293195	0.8433606081026098	pre	f
bird2	f_pre	1044.0642110158435	0.3332887176112161	1392.9011046254864	335.36615089780406	2712.4469716436497	4045.2223317760368	5365.602810989273	0.7757803588562922	1736.6392863854524	3981.51389849468	3971.0928243956023	730.3995654576527	0.6592344864827187	16.710606771817964	0.564191130913358	3750.0	3812.5	4125.0	0.1563324561201455	0.0436107515969722	0.7786963494629311	5.668512149572143	0.8603946088115665	pre	f
bird2	f_pre	1189.4403856683728	0.1697987421497802	1404.642534742236	411.6926196545429	2521.2088925778585	4060.601726712304	5264.550354528003	0.7966532221878428	1989.0096506469704	4741.639218599473	3901.007070912507	665.70108991176	-0.031549895988556	20.338369748518783	0.6197234592536024	3687.5	3812.5	4093.75	0.1596512962596924	0.0467361922034999	0.8220723104602253	4.9363151478311424	0.8669905759636893	pre	f
bird2	f_pre	1195.1945792595704	0.1793329186690939	1420.2075946973794	456.27499359512666	2541.339029259511	4026.2697504111406	5134.435345271773	0.735444257743043	2115.8184317996484	5267.635697446117	3875.682395847819	625.843369773242	0.614335658828417	25.391612082174216	0.5616037127006771	3718.75	3812.5	3937.5	0.1484571984605791	0.0401262816967768	0.9839986230868056	6.1585474755718685	0.8448909150358668	pre	f
bird2	f_pre	1093.7140833087087	0.2828909906083424	1411.239854914768	366.4852468814441	2271.489895210891	4047.320200817201	5378.589668319603	0.7338235241893994	3251.122522391276	7217.9527695220895	4061.37200200723	915.0160887969104	1.0579820568043454	10.40616518420891	0.6648625253394349	3781.25	3875.0	4156.25	0.1689265258216163	0.0412227237177769	0.5179339686177071	4.588368816926307	0.8576992496903525	pre	f
bird2	f_pre	1139.7456164451442	0.191275311813565	1382.006700058771	374.44569822558697	2252.070364477525	4001.3590374713353	5323.7075878839205	0.7988801206242169	2773.6302444453468	6834.533328929208	4000.091343982642	743.599394047627	1.0698324440681417	16.781120570608067	0.5764123912849278	3781.25	3968.75	4062.5	0.1634818611449346	0.0424307710220101	0.6936548860229427	4.777631171046551	0.8520919107116897	pre	f
bird2	f_pre	1090.3371892026	0.299072596683993	1391.951319742332	373.3253962588159	2177.973288892988	4030.829651619752	5239.124813621449	0.8327038610113279	3317.792975769558	8343.031524521588	4040.040974497271	627.4413863605298	0.2517863816468023	19.71681348885954	0.560949178057528	3937.5	3968.75	4093.75	0.1624105595361382	0.0377248995766465	0.6531706251370841	5.516350695987157	0.837627197702032	pre	f
bird2	f_pre	1174.0173998589996	0.1933507701383014	1389.8157560788	451.8143692600101	1934.1915828187844	4033.4171847404727	5216.3845861214	0.7431469658869666	3381.872391861487	7761.207876814357	4138.765208711287	1065.0971636818686	1.0419900110539635	8.731665689503536	0.6724843312477703	3812.5	3937.5	4156.25	0.1633840363476192	0.0387086896363447	0.5802715545866887	5.067947768654602	0.8490577717781072	pre	f
bird2	f_pre	1181.79833798581	0.1765357611829577	1390.0403836185724	598.3423537222307	2274.334971731034	4038.461828433472	5244.989376638237	0.7132449561266831	2102.069425122884	4250.669323720165	4056.103115591912	965.1509808464042	0.9577061998301516	8.584095187756997	0.6581147884326949	3625.0	3906.25	4125.0	0.1564011489010787	0.0402080175631003	0.4865103638196979	4.911902622160054	0.8602463823462732	pre	f
bird2	f_pre	1097.0331904863494	0.3128849973736449	1378.2919100055165	458.8757922575029	2389.226385814465	4046.180630987784	5279.007115768705	0.7798890799696789	3425.3806865506303	9290.73554696444	3967.157460277605	579.4963115492887	0.8770350103891319	24.435641184018237	0.5678893757611626	3812.5	3906.25	4000.0	0.1533343046614575	0.0345894837953231	0.9409792982932818	7.028513130147429	0.81570306350481	pre	f
bird2	g_pos					1233.3544417116782	2857.9340601503504	4330.912283585553	0.2733282203576282	577.8877160515235	1305.7210892205592	2613.107438371445	1941.3956993579404	1.7630879898964054	6.479897697513764	0.8468341199320142	1250.0	2218.75	3437.5	0.1165647726936772	0.0274637712636039	-0.1226796489994596	9.066264457164054	0.7913988861073853	pos	g
bird2	g_pos	981.9039148094868	0.0005073770776349	982.6783473640604	981.0273260918224	1282.675325251388	2974.7630014574765	4619.225612703875	0.3825072453372748	392.14095574712377	917.0185041419244	3011.9893484724357	1995.318485704186	0.74218039313245	3.1415934197778816	0.8343301997221084	1343.75	2750.0	4687.5	0.11687932202856	0.0291239095775168	-0.0762023815404679	8.366841338278459	0.8037109323801871	pos	g
bird2	g_pos	1360.6629934373807	0.0196150424896579	1444.8465549282073	1350.885163456907	1157.1946102219838	2276.702661070048	3978.1623498404215	0.4606809196340472	303.7461599422347	585.4418453122651	1373.9638345778512	966.2103383775976	3.901007589957456	27.57654613307401	0.6698626699452735	1093.75	1156.25	1531.25	0.1085301669608777	0.0294795770057616	-0.0480100897451944	7.223669265308748	0.8100642800307265	pos	g
bird2	g_pos	984.5434874579844	0.0609571753110066	1009.9383128613364	837.148956448566	1279.422137253153	3026.7251100312933	4652.087567539602	0.4307126855618585	199.1411340635891	439.9201768808092	2438.998571856836	2188.754178578496	0.9116633795943858	3.217981238673013	0.8045017277110819	1031.25	1562.5	4406.25	0.1147901035368622	0.0377324441670591	-0.05604500449626	5.29186328116887	0.852796289844459	pos	g
bird2	g_pos					1219.820629473167	3090.39318871696	4540.3950717145535	0.3413380736981302	209.8609700411097	463.66573952402257	3194.535004887065	2707.567993617894	0.7622140900205159	2.687057720131243	0.8539643337178175	1156.25	2906.25	4687.5	0.1167709372969015	0.0337609362841705	-0.1243877306156642	6.534186029125114	0.8294548447345004	pos	g
bird2	g_pos					1251.6276763407138	2997.8354940008435	4401.507983617902	0.3699481506672809	202.1533576059004	460.7120543358524	3133.1447632640184	2478.342407820797	0.9424210920926636	3.47469693119663	0.8343737904150247	1125.0	3000.0	4500.0	0.115955177868598	0.034959927075789	-0.0380841674313447	6.172523192657681	0.836237543221969	pos	g
bird2	g_pos					1173.2372209889445	2633.810373273409	3844.221018336153	0.2633261574040942	733.1560490243818	1531.0977536004575	1912.3465630299504	1374.1958298353773	2.674360999154603	12.795234622626255	0.7685576436260383	1125.0	1406.25	2468.75	0.1112247735309069	0.0203063658469054	-0.4566349945344674	10.78642379376405	0.7616818402949538	pos	g
bird2	g_pos					1219.671933710728	2830.2605452381217	4493.778425754617	0.315285506194935	754.2257853132201	1767.1359135963426	3102.7371755727063	2483.994179745084	1.1545169573874068	3.448919775599755	0.8615376492735184	1250.0	2281.25	4687.5	0.120940637293169	0.0247614822188059	-0.2376947252384959	10.772309295132768	0.7821441626950548	pos	g
bird2	g_pos					1152.8537081204097	2807.9322359010444	4443.780906150522	0.3032031654553104	874.7546888273724	1930.3429881472373	2572.0539412946287	2330.502330652744	1.7596606195131013	5.341759224469778	0.8327510147763537	1093.75	1625.0	3937.5	0.1241111486042379	0.0240821254342486	-0.6693039718381558	11.161016580877586	0.7769543263395078	pos	g
bird2	g_pos	1385.2759347490692	0.0	1385.2759347490692	1385.2759347490692	1138.1999107411714	2795.3282977363783	4185.554297672054	0.32414096453501	847.578205337047	1900.8593189536275	2802.4522880820014	2276.03016926737	1.6295570717674976	5.126484035301221	0.8624566362789629	1156.25	2375.0	3625.0	0.1169188336815431	0.0228518489416109	-0.2505469330474215	11.189437973428898	0.7722625704752681	pos	g
bird2	g_pos	1228.118108489556	0.0043891895312201	1239.1324772296623	1221.2888929535698	1239.920910639927	3017.2106467839603	4673.432330385206	0.4120587516598788	234.00594284513596	511.12111145866567	3124.2940615044463	2436.07817853171	0.754473471086246	3.032764135973763	0.8474569736327989	1156.25	2843.75	4812.5	0.116110965235608	0.033429486885754	-0.1015445716794836	6.608796443670988	0.8282597333186593	pos	g
bird2	g_pos					1265.683216606381	2939.604154778708	4404.991113884742	0.3076184664303139	286.56785683558974	641.617413547905	2880.8306690481986	2207.4123826832306	1.158364046290966	4.349152900641955	0.8565922454242672	1218.75	2531.25	4250.0	0.1165849503460328	0.0328100228853053	-0.0571238042036024	6.916102938725653	0.8236449373827345	pos	g
bird2	g_pos	1153.633632854417	0.0017263759936877	1157.4583252167938	1150.3025086724926	1273.151547344724	2907.566718798028	4496.585496556687	0.4360757362165813	209.2584988301046	463.447150322894	3315.160577511954	2911.856424711504	0.8893730448966134	2.815524141845845	0.826951469061174	1187.5	2843.75	4656.25	0.1144771016799854	0.0360178494758406	-0.0412047441677664	5.732573535977443	0.8431017703605624	pos	g
bird2	g_pos	1186.873183884088	0.0005627502820733	1187.7083837572488	1185.4755400397528	1298.072051558166	2971.242906879127	4512.255281494673	0.4011108188794924	220.5575809993366	486.1480247064273	2942.409644139392	2926.873227658994	0.9434951113618684	2.716651033828699	0.8113349366619917	406.25	1781.25	4718.75	0.1147376226211486	0.0365585441205958	-0.091389066284546	5.545542088541923	0.8482673436010804	pos	g
bird2	g_pos					1298.7803391859018	2779.954744747949	4350.71484672506	0.3489125426780425	396.76980294332094	883.5831799392039	2342.600770658053	1943.367085907344	1.8993769869131063	6.405102684700319	0.8035012782135107	1281.25	1531.25	2937.5	0.1128453325456372	0.0228841936044753	-0.3518757279631491	10.29114487549512	0.7754736865860791	pos	g
bird2	g_pos					1237.8808212370775	2927.261889009409	4293.7064953966365	0.2729597502582389	234.79139258593	520.2012093024414	2826.796795749108	2286.859714712361	1.1613830930743607	4.147060025660391	0.8619249802191892	1187.5	2718.75	4000.0	0.1159510861225418	0.0320918093810121	-0.1140777465629237	7.0377793654642105	0.8208778040768832	pos	g
bird2	g_pos					1219.7885837537317	2900.2480833130976	4443.337308158039	0.2917761910505797	345.1877429005844	788.2891337062581	3388.550528983761	2715.0084200698684	0.984317006434822	2.936893551763468	0.8704668097504737	1187.5	2718.75	4656.25	0.1177346636651485	0.0294418129759493	-0.2582755665106758	8.123928684640633	0.8051898268882297	pos	g
bird2	g_pos					1226.3565674742326	2844.27125378376	4402.256086257312	0.3171246177214378	231.5417583906797	512.1917575100141	3102.5912646352854	2810.0362681817387	1.0252359480029076	3.029754219895286	0.8547786027258389	1093.75	2531.25	4468.75	0.117439823998052	0.0365482308424906	-0.0355048228190821	5.856134174352018	0.8426752391593013	pos	g
bird2	g_pos	352.53382036089147	0.0897848263535072	378.0091884691809	304.7777330394744	1371.7196661820938	3050.9345093919346	4822.687396427302	0.351850889342281	307.23264739676665	505.7821096338389	2301.9899375928007	2437.3065113400176	1.4140551977771043	3.857192297218088	0.8116654149316569	906.25	1468.75	2843.75	0.1313884150098336	0.0443711413526647	-0.0499650247553749	4.710015463518533	0.8959942560988516	pos	g
bird2	g_pos	1194.7977698005675	0.297546147317246	1403.4495421273637	579.0528327647867	1272.3243446217707	2933.64583696758	4350.3016944515	0.4307996760527838	368.7490554581673	847.6353968772997	3042.2205487313254	2338.7687836347222	1.0391683095039213	3.5855843892659203	0.8449460899775505	1156.25	2718.75	4343.75	0.1164557772978069	0.0313300199005395	-0.0360204134674651	7.466891879986659	0.8150965719591717	pos	g
bird2	g_pos	869.5116006619452	0.1336708990663248	1044.3424223137724	650.9581304044065	1155.7050594830089	2794.975249394853	4426.6308565680665	0.4267795342907139	418.93739423338513	937.433456025028	2585.411377854959	2090.571436710619	1.4684452955154372	5.1085000498964845	0.8194411997220403	1125.0	1718.75	4218.75	0.1156332846575008	0.0255337271452018	-0.2321992073282591	9.642911804280626	0.7873536313518806	pos	g
bird2	g_pos	1140.611957968603	0.017654130994049	1164.1285905353172	1114.409931827263	1209.6769735793605	2888.552649655068	4386.013288179359	0.3742749560628207	183.84188052651197	400.6400884512582	1992.9440046281152	1803.4356571290589	1.8437928691886143	7.162247260103236	0.7677044115799441	1125.0	1312.5	2781.25	0.1124534558240722	0.0324167808269863	-0.0491713238519035	6.62770099744282	0.8236138197058276	pos	g
bird2	g_pos					1260.8309167691966	2935.096961053899	4414.159586088558	0.346774573222499	180.00747128643462	383.053015634011	2111.925405205312	2141.0338963945683	1.6640145875111558	5.349247187750227	0.7570562374915495	1062.5	1375.0	2937.5	0.1117492049190135	0.0357050222304077	-0.0464298585527159	5.5723701335117335	0.8426087737990166	pos	g
bird2	g_pos					1249.018251710463	3151.3501222276345	4553.201726454428	0.3336601769737679	236.0697979249965	525.70651431687	3496.455754395249	2616.6551523308103	0.6300681278763824	2.702067683128563	0.8658233126397553	1218.75	3406.25	4718.75	0.1156593086331185	0.0322612671597448	-0.1143687161702791	6.949720041205776	0.8219768736456035	pos	g
bird2	g_pos	1003.6937238682872	0.0010719402701776	1005.9458260317748	1002.3474577420374	1284.8835516052486	3012.463293632206	4554.297896530269	0.3922767333022632	233.22845628235416	514.0562578194152	2862.474955968197	2340.798027289284	1.0738328905248586	3.669719687881935	0.8489629744865793	1187.5	2343.75	4656.25	0.1163926579755515	0.0325235950652698	-0.1148342704862572	6.9163316342844965	0.824210807117931	pos	g
bird2	g_pos					1296.6142969386635	2972.5490091106285	4478.340924457485	0.3800147808497327	253.1733946219033	574.7068195274289	3233.4105211309216	2725.0455235410354	0.9335507225496904	3.0214573362138406	0.8495170615631822	1156.25	2812.5	4625.0	0.1163979259488853	0.0354500008620911	-0.076611447770453	6.031579328811566	0.8387784867633824	pos	g
bird2	g_pos					1182.3008246540635	2865.011381596845	4464.594741442192	0.3395074126741191	767.2179581339637	1771.607557078154	3226.896118797902	2470.3719955948764	1.131002228748377	3.4245497350463623	0.881283935931797	1187.5	2625.0	4531.25	0.1175258470282375	0.0230989043196175	-0.5028419393706619	10.797874895969317	0.7746816409166015	pos	g
bird2	g_pos					1211.3781343419453	2942.327408448396	4441.189607698004	0.2504795824925498	553.1828564209445	1257.6921342880833	3024.7287505049267	2377.526720577089	1.2325756675844295	3.890712887624261	0.872936131943203	1250.0	2187.5	4468.75	0.1192641086822646	0.0274276787075198	-0.3874087219030209	9.105624253559558	0.7928843352399217	pos	g
bird2	g_pos	1087.2279538441496	0.109550288846097	1230.1466138298558	986.1864224443408	1257.5838216252876	3051.999057541551	4636.959121558137	0.3829564471385663	288.7800102447972	651.1237624869893	2841.259658100684	2186.031048563425	0.9643287207669328	3.674303298134718	0.8452895985050997	1187.5	2500.0	4437.5	0.1154708459546607	0.0332255762020086	-0.0167014659735131	6.701964377223768	0.8258365543898221	pos	g
bird2	g_pos					1279.3305751563382	2860.5717746894056	4320.130319231048	0.3244331771063047	359.0934968015778	812.6265080666316	2694.3403759962766	1965.7777956830007	1.5239414242161553	5.690444609671128	0.8402394405060875	1250.0	2343.75	3625.0	0.1163623663481666	0.03168535810478	-0.0867054962847482	7.278603117733226	0.8155396086264862	pos	g
bird2	g_pos					1290.1148425101758	3076.540503262648	4550.709557247189	0.4109129058498732	190.0079960577677	405.0647903690388	3533.70412711273	3196.0507393319235	0.5858483834835669	2.171549284213727	0.7936891098240645	156.25	3750.0	4781.25	0.1119215820150903	0.0358264880725637	-0.0796278266319826	5.507408067635113	0.8464797858840573	pos	g
bird2	g_pos	948.476851128088	0.080269407092106	972.2958234436784	695.9803653380776	1348.3850772378182	2975.454154054625	4562.8341647583775	0.4052890401655958	176.40872389926875	389.4263994736484	3451.211523049262	3042.4324460500125	0.7955060799813173	2.5874737695126258	0.8470425960300406	1218.75	2875.0	4843.75	0.1141607522248693	0.0368608839161842	-0.0067791512933831	5.516417826257771	0.847994832787108	pos	g
bird2	g_pos					1281.1254042017997	3037.413445714206	4494.897455714667	0.2924422912628037	309.96616856124444	690.6610983190503	3399.0323391241	2446.573878174637	0.8589334009554112	3.1173048141492004	0.8736325048309693	1375.0	3156.25	4562.5	0.1153400418664809	0.0289301807068197	-0.1795007318801793	8.138041196626752	0.8044603853419432	pos	g
bird2	g_pos	929.9664064596408	0.0840040483340201	980.4296920679558	799.1227091983964	1270.5399790306626	2916.175009425165	4669.483570894306	0.3965827204947791	335.72785661201834	776.2953956429113	3409.44085203174	2342.4998454521447	0.7752934156525927	3.008161061484313	0.8761485687998214	1468.75	3000.0	4843.75	0.1151121102860236	0.0291782880174975	-0.0762685670643455	8.112192383544986	0.8064753062442539	pos	g
bird2	g_pos					1273.0856273785826	2853.813182757473	4326.737914656346	0.2762563793911571	227.90077282091835	509.8804230622488	2751.1664242704305	2515.43532554714	1.1752955993600769	3.6124001431544985	0.8600675940943264	1125.0	2000.0	4000.0	0.118331355391622	0.0376219941993493	-0.0671902850621575	5.592408151193726	0.849383052069285	pos	g
bird2	g_pos					1183.602898312368	2806.0596141830083	4360.831416792609	0.3613005012364966	161.59776787696825	347.7691110001249	2471.2605002120567	2636.140157602208	1.3442719830136698	3.94114452950628	0.7921370544522939	281.25	1312.5	3875.0	0.1134961152972603	0.0379494880745744	-0.0317823101118566	5.156776718998968	0.8552764366595291	pos	g
bird2	g_pos					1269.5903798616455	2735.7683713708434	4309.918092269434	0.2779016727235299	170.5689007921994	372.3655765266168	2597.7322116341106	2692.6594403875188	1.4337600493432243	4.059782421055344	0.821380896160501	1093.75	1531.25	3937.5	0.1127599568484637	0.0345884976905751	-0.1130771144457339	5.902747565668848	0.8370307448491259	pos	g
bird2	g_pos					1209.8163523595022	2666.722929346047	4434.710451298805	0.2459023707488306	323.6297290590368	680.6915962558246	2021.2457903438408	1789.710385809159	2.3402934824604777	8.97352781011942	0.7911992861255439	1125.0	1406.25	2468.75	0.1108889445410601	0.026413808737871	-0.1709095663706	8.630916202648539	0.7937882134484248	pos	g
bird2	g_pos					1261.6517376851748	2878.5176406004275	4493.925613525409	0.3457087146800591	883.1450263143001	2018.244562037168	3100.730394610079	2247.824115196961	1.0667528581134738	3.3945462694397968	0.8759755309815471	1343.75	2562.5	4437.5	0.1164972494010476	0.0212974890625598	-0.5354204000396109	11.269410624513712	0.7674124699178936	pos	g
bird2	g_pos					1197.3308962001734	2762.474626177125	4331.1938024978745	0.3187068750558025	623.2813221431433	1441.8895548529465	2548.3960872126454	2111.0377017697483	1.7295917976259017	5.933664311862652	0.851995543940641	1218.75	1750.0	3750.0	0.1192864954486687	0.0260979147538232	-0.2894234448887121	9.84150413340556	0.787057965563342	pos	g
bird2	g_pos					1293.4229425700803	2769.371098891901	4427.975995444053	0.2198903867292281	749.3783827496707	1709.08828572543	4004.810056733557	2928.3433090072867	0.7314177215508243	2.282599359132171	0.9026880154229548	1718.75	3937.5	8250.0	0.1195472423423595	0.0257995178872026	-0.1194355664740896	10.248766095232057	0.7857866654507714	pos	g
bird2	g_pos					1199.191838686446	2530.1280231110204	4147.980111992833	0.2958252954215097	391.4974542201565	789.1753235984454	1678.4333292837591	1352.4633314288428	3.35409804937139	17.34277278953695	0.7497824184603689	1093.75	1343.75	1750.0	0.1107768063651116	0.0258568676979532	-0.2093437903619761	8.807957788636694	0.7913989074348412	pos	g
bird2	g_pos					1255.0013692972432	2787.11367778522	4022.4756500272097	0.2746768893018837	315.8066415765341	649.3691570810249	1798.5934582785264	1445.3333610497907	2.210552465812178	10.3010514858831	0.7663277479032269	1093.75	1406.25	2218.75	0.1099411436832581	0.0278092880637655	-0.117019087501024	7.971142556617452	0.8017362707020639	pos	g
bird2	g_pos	1076.1858250797195	0.1684263760107784	1206.8643073634562	796.8415219432746	1128.1026957665897	2782.3132112404624	4686.809709526446	0.5186715793005511	478.9955695917673	1112.8794048138395	2932.085834717663	2128.6305006674665	0.873539744195245	3.358027502785816	0.8157787444023669	1156.25	2437.5	4750.0	0.1164065946066532	0.0270382824415594	-0.2066614490378989	9.018882612731336	0.7977711651670253	pos	g
bird2	g_pos					1213.4180502418062	2885.351780201272	4460.666603919855	0.267215240992097	609.3366964119461	1422.2078365803063	3190.340825869588	2596.212279075152	1.1614506544973429	3.4272152091054897	0.8791920448843242	1250.0	2406.25	4625.0	0.1194188747319107	0.0265486625140483	-0.221374790771001	9.75467987833482	0.7878629999756556	pos	g
bird2	g_pos	505.5542586260293	0.2525044227879305	587.6544049244693	302.44419117076666	1179.202929778345	2959.753424038478	4561.703012815587	0.4783449414344078	172.80842048754934	370.4533246754138	1843.8450477323947	2219.97742119071	1.8532887735145327	6.368861048432371	0.7157496076022222	93.75	1218.75	3000.0	0.1123964498961048	0.0370371834801958	-0.0575711607226875	5.261380562854092	0.8519592085032438	pos	g
bird2	g_pos	1095.1071828932884	0.1771778146187419	1233.5558844832185	820.200934963938	1318.9177529262304	3047.542619667749	4699.746926835502	0.374186881112503	204.93782088462305	450.6747542613168	2338.280055403187	2122.880245486544	0.8127291198808051	3.2862292976437635	0.7878321999371085	125.0	1750.0	3906.25	0.1147139307277431	0.036842676524382	-0.0894363270236916	5.467992765267884	0.8499282020321056	pos	g
bird2	g_pre					1273.5308500525805	2815.542531917813	4363.099658241241	0.3714423976501833	467.49725629909386	1073.708087688876	2858.6010644889725	2070.618200339378	1.315353771386233	4.4264729528472495	0.8656880099511876	1312.5	2437.5	3937.5	0.1159316598900493	0.0264337259838183	-0.0905338210349282	9.459718006712784	0.7895037222121274	pre	g
bird2	g_pre	547.9238161264657	0.0	547.9238161264657	547.9238161264657	1222.432393685248	2261.704919124729	4183.264945767136	0.3717362297824557	322.98055940984574	658.2679673086046	1510.6444013728524	1168.9647377891015	3.757850548788113	23.16870601490753	0.7054351534412128	1093.75	1343.75	1687.5	0.121073137886831	0.0325470747017765	-0.533922552414722	7.002099914721239	0.8205782031855567	pre	g
bird2	g_pre					1298.1475413406922	2957.5027712638475	4447.361859316056	0.3387530448411504	547.3230510230096	1256.2359506027783	3593.3616044425657	2347.0761719017523	0.9155258281861706	3.3939895538528013	0.8882700380761492	1656.25	3281.25	4562.5	0.115800455837622	0.0274583185777915	-0.1359615800781314	8.8933475578331	0.7964717810522609	pre	g
bird2	g_pre	1048.7499091663092	0.1090958723563654	1166.7392351601395	932.5683079405864	1285.2964302047394	2915.6220987191937	4564.751124625983	0.4195890913946752	557.7179137775795	1280.860660192398	3229.519870239838	1959.3932074198708	0.8346187937957399	3.951824335818845	0.8221568536909075	1500.0	3156.25	4625.0	0.1164122752912436	0.0270317548560385	0.0783433275498334	9.480143550737663	0.7927808608846569	pre	g
bird2	g_pre	862.6375985297499	0.3580101954385201	1277.7495211132414	629.4211298534118	1276.9308313055958	2963.810517834655	4470.35876256763	0.3092339256550568	408.1571424063927	909.4170186140984	3267.0188328051727	2253.9701988803054	0.953511023261558	3.6916754083203354	0.9009434037785908	1468.75	3031.25	4437.5	0.1156570856448664	0.0299430469601554	-0.0644608445988965	7.867585103248492	0.8114200675650916	pre	g
bird2	g_pre	1153.9766501824772	0.001112451046607	1155.598635119929	1151.6422158269925	1312.7810908289196	3039.7021700645423	4437.1580541897465	0.3609975265403455	449.8903685964661	1026.9868913810203	3222.833102889331	2201.490440388376	1.0962722032906889	4.062620774746993	0.8709022961600779	1468.75	3125.0	4218.75	0.1157252088219231	0.0293998547194955	0.0089349499722706	8.214266751970479	0.8063821431650569	pre	g
bird2	g_pre	902.881089318332	0.0727732630943579	940.6813639683124	784.1587118691621	1316.7073499877472	3065.0276880781016	4559.30970827232	0.445305878254175	446.2334435363568	992.4182045705592	4187.047542572944	2626.225493272077	0.703574760326509	2.701901911729708	0.8585614098445425	2468.75	3906.25	4750.0	0.1151993388422626	0.0278137437496609	0.1090790781443788	8.979008902826395	0.7977528239139302	pre	g
bird2	g_pre					1289.3334955633156	3060.567355350805	4501.565826945671	0.299961146553207	410.0557299737594	929.3499463505232	3204.7598571397625	1893.1753179003376	0.76182544179884	3.83603996427722	0.8810928545684383	1531.25	3250.0	4375.0	0.1142800516570025	0.0262815098868353	-0.1370824924495035	9.236243651194158	0.7901348807764736	pre	g
bird2	g_pre	1159.2830921283812	0.0009140426358113	1160.5162306066095	1156.9674479519003	1283.8395478550167	3045.2919709846105	4389.474690675415	0.3376859956307313	422.583285161674	958.86829802532	2978.210592294362	1664.9033425865011	0.7969950177981449	4.809594664761613	0.8477651124687708	1718.75	3125.0	3781.25	0.1162137689365405	0.0294712084010846	0.0459218172813316	8.287055588841367	0.8061396264615321	pre	g
bird2	g_pre	1143.4073228263344	0.0006256430888025	1144.0319859681422	1142.1681899005696	1203.4233171062813	3018.49580515947	4416.977518988312	0.3829234306491061	176.7244682730085	395.74254898392354	2962.809429477341	2260.749205812748	0.761986970745049	3.728509677792316	0.8239259639989842	1250.0	3187.5	4437.5	0.113135558426003	0.0351103501532823	0.0135267999206359	5.925694870516152	0.8385558641915175	pre	g
bird2	g_pre	1108.7354265215856	0.1028448833123767	1196.2228096501483	956.6351860505388	1380.8745723663997	3221.99564011498	4573.619457325955	0.3840164920916314	340.7656382993669	794.732013182772	3357.575663906518	1604.844902127734	-0.0944029263666111	3.6056095664639103	0.8142292973817705	2250.0	3593.75	4656.25	0.1153437039755792	0.0301058017933741	0.0157181481276374	7.899470380282985	0.8078660587814542	pre	g
bird2	g_pre	574.4117312235293	0.0114282931942279	593.9257184658601	571.2675507355068	1276.811074305899	2807.4086770347662	4359.828989686003	0.3712284146627554	185.07927884388053	410.3370346837161	2339.966027181623	1992.7237533463467	1.3767221537462848	4.917157606881756	0.8232871782788219	1125.0	1750.0	3343.75	0.1150246877264686	0.0360172655725797	-0.0931074382212047	5.733466068684326	0.8407541195151437	pre	g
bird2	g_pre	1190.454585284717	0.0008021197152153	1192.15052799052	1188.4519068326529	1288.8405270674457	3142.221799626026	4473.059493611236	0.3628811153610123	345.21940028713203	790.93302047266	3207.499881428212	1968.215437527984	0.9792019886728192	4.846056452087262	0.8420468165507443	1593.75	3156.25	4156.25	0.1148833097895263	0.0300642202275748	0.0231026398238618	7.8644861476263	0.8095076045255808	pre	g
bird2	g_pre					1344.6817034822918	2813.323641836384	4157.096929136986	0.3267146338645614	160.19348591520298	325.62050668904624	2333.806368294217	2036.4067924632852	1.2164568067330943	3.895797733607412	0.7826565249055908	1093.75	1718.75	3468.75	0.1100875052361619	0.0347900208069329	-0.0071540534957634	5.712594944420676	0.8391396784519188	pre	g
bird2	g_pre	816.5455718608877	0.2792379839663219	979.8888442823708	470.5239038410056	1334.3594853488578	2939.53393444512	4487.315134785911	0.426789457591526	285.2139326964583	638.6528094669436	2588.2200151428065	1750.2175256254022	0.8112669768617706	3.5895427643737987	0.8336109783775659	1281.25	2312.5	3718.75	0.1146536459562927	0.0301515774810542	-0.1379932342359772	7.591522215061309	0.8110050261987182	pre	g
bird2	g_pre					1295.2211558032805	2956.134601838904	4313.36672347046	0.2887316330132563	258.637498279355	573.9844111045604	2807.126836029945	2364.423531175284	1.1878720064535693	3.902917285632879	0.8484283707427204	1156.25	2156.25	4125.0	0.1157441726281468	0.0327840250809685	-0.1702215556562693	6.715749153313275	0.8245341625504566	pre	g
bird2	g_pre					1307.3555081064942	3212.688592813163	4549.4613792030295	0.3279825691642876	230.9508736160832	503.9838481942072	2432.785378259049	2094.5241694537617	0.9863007475014776	3.948430507272367	0.8048080842870156	843.75	1781.25	3593.75	0.1147341556237995	0.0335839514292163	-0.0574274420114744	6.468821261528052	0.8292166976925165	pre	g
bird2	g_pre	956.7185516413396	1.7018507013734606e-06	956.7201798334778	956.7169234492015	1348.5103572849134	3144.1595780175867	4453.4347419453925	0.3483977781865774	197.97280208043244	437.57026920517006	2667.477563420929	1822.7400249833283	0.4085386947566128	3.24481032910262	0.8109601757807603	1312.5	3031.25	3968.75	0.1122540224635059	0.0312700882954936	-0.0664903471690718	6.9837753951758685	0.8182433949564908	pre	g
bird2	g_pre					1325.0747188842795	2880.8640612053323	4464.688053877324	0.3117263841092014	183.3297133237136	402.8502743054828	2318.3106584867537	2272.9593398731786	1.4514859214150393	5.212819950003264	0.7959041856540116	218.75	1750.0	3406.25	0.1129181361400534	0.0387544482985827	0.005886931762577	4.959201157500171	0.8601058562301741	pre	g
bird2	g_pre					1200.414087437939	2736.292982794403	4332.556261988378	0.3276896054917761	228.6917303083881	502.7153542656643	1651.8022321158182	1616.8386597234414	1.7869084786147145	7.481020112999406	0.7592359087708852	562.5	1218.75	2125.0	0.1165250847193928	0.0356907200816628	-0.1307020826102702	5.914335486067686	0.8409380771030553	pre	g
bird2	g_pre					1322.3170678691156	2949.7332201274235	4441.804974081089	0.2597665208797114	171.12572503199803	372.3629989017151	2728.172272246716	1855.4134722776355	0.6385392034639469	3.2240830377632617	0.8523887356264408	1312.5	2593.75	4187.5	0.1150749844189478	0.0359749850049205	-0.0893997410211039	5.751479431382425	0.8417371329547664	pre	g
bird2	g_pre					1191.2807704591814	2955.202006422916	4379.861128582232	0.3251654310798597	202.24898043605984	439.42720317021326	2379.648319557692	2448.09433698692	1.396050387714398	4.35156763463776	0.8099537553920801	281.25	1500.0	3531.25	0.1137953536578761	0.0336635598837247	-0.1113034142027595	6.283546308570855	0.8321049104431429	pre	g
bird2	g_pre	1035.6338966863273	0.1762019249647098	1201.5955687288715	636.1275957145067	1277.206234695231	2997.0412297116577	4525.908496517114	0.4558147587530076	195.11719309561892	425.02622988255615	2344.902748736073	2543.924458816548	1.4213373445499795	4.290587169013024	0.7699849631616038	125.0	1343.75	3281.25	0.113656197058079	0.0349705996281267	-0.0628070510001005	5.939738355545266	0.8376811775591384	pre	g
bird2	g_pre					1274.7124814502088	2956.30707924542	4447.853083791109	0.3179746389599954	241.7494673169136	549.9074901580857	3068.62254190383	2601.3684814009493	1.1417960786309649	3.5705023266746423	0.8685493978951874	1281.25	2656.25	4187.5	0.1153182766386356	0.0356974217182531	-0.0261137176383049	5.918119131271583	0.8397639623984765	pre	g
bird2	g_pre	1279.844708436909	0.0013825806669444	1281.5396235948508	1274.9123708617435	1276.429634286968	3241.138006975247	4759.518654906613	0.3774243725791617	191.5731358703729	413.9159153651366	2929.5568364152505	2263.145533642502	0.4726782943066933	2.378809563394501	0.8293019219685932	1156.25	3000.0	4750.0	0.1125218139451815	0.0325547780747931	-0.0702765619990907	6.563859946107732	0.8246546841140057	pre	g
bird2	g_pre	1104.6559936321164	0.1006787982485948	1184.871836523726	945.3668915811278	1313.1316727141225	2908.236675319224	4521.865532950322	0.4405526341295079	278.9678661120678	629.8616068866442	3754.536512496569	2531.6130581254647	0.6335622207152777	2.7440362963691443	0.8609273144666466	1781.25	3687.5	4750.0	0.1149615992183958	0.0315645675981198	-0.0656558797468319	7.185544470549012	0.8167305804664167	pre	g
bird2	g_pre	1179.8663383022993	0.0011466289892051	1182.1117173194764	1176.9118438311552	1287.5377127052798	2903.035811454316	4573.410758216877	0.4585066369869894	218.9968653758806	483.8548785521762	3674.332154195968	2842.217691029908	0.6569710971557494	2.5751630086741195	0.8372960394638322	1343.75	3531.25	4750.0	0.1136737078300448	0.0325218770971612	0.0172684927484423	6.786752091749942	0.8260852159497867	pre	g
bird2	g_pre	937.9233189487984	0.0035765437669956	943.6354668702686	934.2468895696434	1397.5897957431089	3089.7386536392028	4436.017100784539	0.3490864793617859	226.04128410093003	503.3854850713183	2949.260115081187	2282.9790102936167	0.5638457128346598	2.7797887561292414	0.8172980976802395	1218.75	3062.5	4375.0	0.1144269811779002	0.0356457313728537	-0.0661511883990089	5.810447097000524	0.8406154688354479	pre	g
bird2	g_pre	983.7217162411636	0.0018984373565945	986.1898898247192	978.4497219228574	1267.8228079384749	3019.014448637988	4676.318649708985	0.4084848037849394	286.12768143145206	641.0352835210955	3227.224091685001	2159.813971544299	0.6253141049133932	3.0581153945227504	0.8355161318751357	1312.5	3281.25	4812.5	0.1146968505473767	0.0316097432064876	-0.0452594349395111	7.149406899410795	0.8192770902182565	pre	g
bird2	g_pre	656.6485258489488	0.0053763770316846	663.2331386982725	653.2836477132139	1336.3438742059332	2814.955895994161	4392.980238413509	0.3966197727475611	259.4361247072644	593.9560136545148	2711.6510836026746	2239.9114341710933	1.413909550774594	4.627678557503647	0.8487903022571337	1281.25	1906.25	3937.5	0.1160104985992459	0.0335040177777803	-0.0616171205059969	6.6191975765347495	0.8284455811168189	pre	g
bird2	g_pre	950.8062285135863	0.0024211232675243	954.5795367721722	947.1182984349692	1315.5093950397763	3221.383907041044	4536.601201371954	0.3783104521587543	210.23995751230487	455.3832704162865	3270.5859111480027	1925.8358492591285	-0.1849378180323808	2.6064964146908096	0.8147539653727468	1718.75	3843.75	4625.0	0.1123558438456141	0.0356571210282505	-0.0198487725689818	5.667553004384542	0.8415446980668946	pre	g
bird2	g_pre	1057.4251441201477	0.1535939175708521	1151.934980329174	775.936486389368	1296.7948365341967	3200.756998488177	4391.768034347626	0.3521119330235705	215.3271774893412	460.32952170101896	3304.0604919719376	2592.682377566941	0.9322480323484428	3.309686974737601	0.8265847846713044	1312.5	3406.25	4343.75	0.1114311596427688	0.0327422241590339	-0.0856695677595935	6.370727875645619	0.8269818365225845	pre	g
bird2	g_pre					1308.2380277184511	2791.6508658080083	4290.840245672918	0.3417282823793613	213.13941565381785	466.7531958250447	2207.5617012593666	2021.960750538513	1.8271084937109208	6.675809143331793	0.8086028733349542	1156.25	1656.25	3031.25	0.115308843043208	0.0327862981136928	-0.1459659439949239	6.695443450441579	0.8248375819519734	pre	g
bird2	g_pre					1370.6787052547086	2891.533161150609	4402.853808268646	0.2436084885857244	351.98548289645873	795.5613412014472	2727.216367482046	1901.752099312269	1.3421649122638797	4.941768477216679	0.8524919711376739	1375.0	2187.5	3812.5	0.1167199886504027	0.0308640168164765	-0.0564459174864088	7.667421521882946	0.8109202906011188	pre	g
bird2	g_pre	1178.4323333332711	0.001594791929927	1180.443178280991	1175.8233775302242	1245.4224252413862	3130.712427955574	4496.259044511084	0.2895367021556315	543.7871602739501	931.6952169009328	4296.940858197965	2288.7803669921186	0.9625625852556936	3.133507934234811	0.8831576594520597	2968.75	3593.75	4750.0	0.1067223023564266	0.0169798842492064	-0.0325453441403038	10.270923835459982	0.7670289702692609	pre	g
bird2	g_pre	1192.37286954083	0.0009688915461053	1193.4828255328207	1190.7796208356356	1307.891485220503	3139.857646430984	4453.481495133007	0.3490175733493673	289.25900129657515	659.3990909076706	2829.063192956612	1836.092754731144	0.6719833221891984	3.253718691619692	0.8304265727845862	1343.75	3062.5	3906.25	0.1146218656156225	0.0329586985444156	-0.0239472379450335	6.7131803272000825	0.824167359630498	pre	g
bird2	g_pre	966.9365001777442	0.0004628179456364	968.0147711010152	966.338258068966	1336.2899115473945	3204.986133597078	4566.319136100768	0.3796502417670571	303.0304078501718	690.1920856925542	2908.288976976632	1771.554012791118	0.2003683272453877	2.647772444890314	0.8404937223515069	1343.75	3156.25	4281.25	0.114180466508942	0.0325958556895077	0.0264151509002987	6.834570324697827	0.824865451882399	pre	g
bird2	g_pre					1316.280309743791	3053.818364458498	4420.143551829497	0.3402104930605374	297.4800570604292	692.2272719550868	2656.805417860893	1710.5118393312553	0.3573005657078014	2.917456643716287	0.8340079269099774	1281.25	2937.5	3843.75	0.115589651234997	0.0320728104996357	-0.0618120302094764	7.077252732190763	0.8188491442736558	pre	g
bird2	g_pre	890.8495009058946	0.160920522201663	949.321948399388	525.2969335719796	1388.7187700721304	3167.8636321549084	4563.072026925527	0.4328242419774286	406.8694606845813	922.8820099094354	3496.323058510485	1864.1366509423049	0.2515907751514482	3.3936509140965545	0.8239922272092204	2125.0	3843.75	4687.5	0.1141586681047617	0.0254751206907353	-0.102809537071747	9.620410223062157	0.7885582594751191	pre	g
bird2	g_pre	1119.985505356584	0.1092958716985496	1230.012563934269	961.0030332665644	1368.0857289346247	3122.516921598739	4565.562889997398	0.3521590930560264	227.09733857643735	505.2670677231536	2753.955859297921	1961.4510733344969	0.4360412014748015	3.011538679160898	0.814945312525565	1281.25	3093.75	4468.75	0.1133515367316749	0.0345774346818635	-0.0486120558295013	6.033911959279857	0.8365523332157493	pre	g
bird2	g_pre	1196.70091898994	0.0008680535406287	1198.619591919673	1195.60949384304	1394.7590773583413	3129.1664394945824	4589.807534128468	0.3481634414413631	278.1269783751952	596.4960344276183	3438.81102916883	2124.970847946234	0.1393760511297334	2.517663078159105	0.8366184201635053	1718.75	3750.0	4687.5	0.1130708934879651	0.0302376670487216	-0.0403530613094421	7.506382526101725	0.8111277449057327	pre	g
bird2	g_pre	995.6381513174744	0.0789406278512923	1203.5330470070778	962.9573992088564	1319.86043868009	3261.5077710423343	4638.142755351652	0.3002981625666254	239.97792780261332	521.7028693928742	3217.531812548843	2203.026712378617	0.0792109903243624	2.303678166111073	0.8220400935103059	1250.0	3437.5	4718.75	0.1134515644053914	0.0362164114173133	-0.003616446186501	5.627814661816983	0.845631143309766	pre	g
bird2	g_pre					1317.5788913860663	3063.6472614147374	4419.273029449275	0.3381018066542938	376.2045249302077	842.9841279792973	3297.252446451565	2099.5066512141498	0.6789907123248955	3.124482271782051	0.864075571507341	1406.25	3156.25	4406.25	0.1176305094138365	0.0328620135636249	0.0056285001783138	7.0969158480599965	0.82060207320316	pre	g
bird2	g_pre					1342.409123765277	2853.933198000799	4015.507756181647	0.2153433645628411	490.607342045064	717.3855811356483	2425.5401194456026	1564.8296904943709	1.8431940047246465	7.493886953177846	0.8138403688524433	1375.0	1843.75	3375.0	0.1050221785341461	0.0167504209548839	0.0315693660195144	10.17475810145886	0.7701338522191906	pre	g
bird2	h_pos	386.4265090899888	0.0003422738665276	386.5301229424565	386.2398368425567	1059.8567215580822	3550.146283697136	4592.59463553534	0.4556745808290808	845.9094853815013	1832.5864166666363	3100.088147390848	1834.568103284438	0.0767159141570927	2.486330701853219	0.7871276786387115	1031.25	3968.75	4156.25	0.1267076118836003	0.0287702429461426	0.0814314901542276	9.400496056251097	0.8092832451009017	pos	h
bird2	h_pos	443.8210318112919	0.0106613202249546	455.63382206668	437.02945852730375	992.8054120252372	3608.809792581412	4763.530819687884	0.5337834576159144	1334.585295697235	2732.944222481995	5160.444416984279	2458.8643748796626	-0.7506394845689104	2.21991002860899	0.8507964019475608	3781.25	6281.25	6906.25	0.1287420452111323	0.0253968917850343	0.0037654580697011	11.289561079271126	0.7893059618860485	pos	h
bird2	h_pos	437.6029073483597	0.0034289366759782	439.78343145507887	435.8180457546996	1021.654997543796	3637.249670057978	4901.142249760533	0.5326845517041905	1136.3385327114331	2127.4674982726306	4952.694257946843	2817.92881644735	-0.3666261076911466	1.6902412171688206	0.894710514764288	1968.75	5781.25	7500.0	0.1300925319567844	0.0292389619123163	0.1548599694607212	9.20752376549991	0.8153580853185556	pos	h
bird2	h_pos	388.6226741449042	0.0	388.6226741449042	388.6226741449042	905.187123513336	3719.9478640680422	4829.874912327636	0.4437425098294667	1069.4820546159265	2159.9178822615595	2807.7124271164685	2043.8702218894375	0.4296614533682651	2.366216251495864	0.7974813525564315	812.5	3437.5	4125.0	0.1326148666194169	0.0287437453600417	-0.0607417928079851	9.124835112157928	0.8168707428027234	pos	h
bird2	h_pos	460.3196336206668	0.0242408875066141	469.0416146861904	441.43137193475445	985.1577505779678	3686.517722981441	4882.181394686761	0.5424987057008847	1137.6282187021816	2136.1825911969613	2660.973532829578	2157.748222225812	0.7583423012599894	2.757854266360716	0.8136755219197197	875.0	1781.25	4218.75	0.1345891618793002	0.02994665659222	0.0593920711772553	8.444776083914007	0.8272794515327716	pos	h
bird2	h_pos	442.51542923827327	0.03589710122825	470.1355844010578	403.38830736031866	945.4831778562624	3776.098399946063	4912.510570497879	0.5319981022641956	1133.0144621706286	2166.883662404056	2749.3103591633862	2249.5014980306614	0.7604866371018704	2.697975360242118	0.8112421871710489	843.75	1875.0	4218.75	0.1347189939443378	0.0300541196794645	0.106679111588497	8.412871338727955	0.826707065573585	pos	h
bird2	h_pos	425.7663884454713	0.1522093677140122	572.6070713106803	380.9270397037304	1232.216156549632	3502.003079853638	4583.237273432057	0.456804951401615	212.2272957688021	441.2012443930712	2970.966673176211	2275.4344834340627	0.24465850401801	2.1026051273452944	0.8042775168736709	875.0	3781.25	4406.25	0.1225228728103501	0.0418251181058242	-0.0314932056429675	4.843577960995245	0.8787416411881317	pos	h
bird2	h_pos	983.2874112642792	0.0198580410515495	1018.9337453960204	966.2813698210972	1131.8892978027206	3717.506505133438	4778.520623849739	0.4793398517456486	376.6805167222293	819.3570128523255	4974.089759551247	2627.5489102561637	-0.8507684777630301	2.275264096127506	0.8138702719547498	3812.5	6281.25	6906.25	0.1241446079065111	0.0340557683803227	0.0027837399785421	7.159761876591396	0.8320755062255204	pos	h
bird2	h_pos	452.3126414492677	0.0104964330738908	455.3100787477634	438.38720009552384	1137.2969929697183	3671.15827421358	4936.054842054059	0.5477972886169071	460.5840449233842	957.2691257740914	4961.247393596519	2440.1889071145906	-0.825978469728346	2.4192288371383146	0.8387564633427751	3875.0	6031.25	6843.75	0.1249275328362206	0.0333728597570168	-0.0467823618077767	7.335422351174606	0.8329792518244019	pos	h
bird2	h_pos	409.9903961672351	0.0260290090681721	424.34959614660295	391.64352865182025	955.337533364936	3684.2468555076	4847.608432791145	0.4896274622897947	896.7637071693114	1751.7341764403536	2689.906141366125	2131.0632429917787	0.7049985968716171	2.7185986568731577	0.8013129108654589	812.5	2062.5	4156.25	0.1346099464502534	0.0319321692088866	-0.1279521036933465	8.114414623771207	0.8303631649874973	pos	h
bird2	h_pos	439.40539923455407	0.0297083233885796	463.5589599994924	419.4634183854421	1043.9440172763618	3603.762528244876	4853.188850803369	0.5761140290303111	1024.8807082058684	1952.4024095594184	2557.3820488161705	2124.0906316475025	0.9633431593823284	3.239284005303556	0.7659180053041885	875.0	1562.5	4062.5	0.1339038104230427	0.0312281875748963	0.0624996823966014	8.311467649628996	0.8304804066441063	pos	h
bird2	h_pos	441.78623192252206	0.0320991206857436	460.37219459418696	406.6813404930231	1011.777209772622	3610.002502129205	4757.164317394721	0.5149040187021505	662.1047554055299	1313.1382653590658	2603.964557184022	1969.6670144127584	0.6079384885303841	2.6298191410274634	0.7636647738473411	843.75	1937.5	4062.5	0.133317156474668	0.0321855805464763	-0.1080912379882928	7.936222498866357	0.8325622209766607	pos	h
bird2	h_pos	399.8349678217712	0.0208696212612543	415.5280379916397	394.7715178893648	1038.6178034431011	3371.8714135612595	4646.020045448832	0.500066319203463	928.6220780544728	1889.619343299796	2590.658099675392	1918.4099456725	0.6479425100160364	2.7135241890925546	0.807912547066706	937.5	1843.75	4218.75	0.1258363570916674	0.0279749848132855	0.0967480883706078	9.58504609906474	0.8074716871221105	pos	h
bird2	h_pos	438.80717680984174	0.0053580259027871	447.0950105679319	437.4975335114484	1017.2941836065507	3663.903179532266	4911.061741085516	0.4932884768593803	2011.7029809565888	3750.988731877981	5467.770021477199	2479.643861560853	-0.8838883439279901	2.46734534632178	0.8749600638729454	3937.5	6593.75	7250.0	0.1289596064674253	0.0234721330209925	0.071248834621508	11.281129365762892	0.7882741549137461	pos	h
bird2	h_pos	365.5801542548376	0.0027822828690258	367.116024046923	364.145129059162	1214.5087135287993	3884.7650344872127	4931.124332227955	0.3762427339317872	206.4525307283612	400.71671232759127	3245.528800717121	2527.208138976698	0.2569867551886985	2.238814512024369	0.8034012154115319	593.75	4000.0	4625.0	0.1284256266778043	0.044031960819279	-0.0757367698297265	4.654039241793734	0.89329747066435	pos	h
bird2	h_pos	520.0761317950808	0.5013324858771642	1043.2343105633106	371.0105100718106	1107.125249285948	3313.620987657448	4557.068441302951	0.4661711403599398	382.4989770817141	803.7686821450554	2746.795624723869	1848.63964145902	0.1933249542175672	2.5647964041035385	0.7502521923957585	968.75	3750.0	4187.5	0.1243247897066881	0.0366741814364338	0.1268539241209241	6.368523076790549	0.8496296519134247	pos	h
bird2	h_pos	653.5301937799696	0.2776793002649195	828.1104083220439	447.9939864362274	1103.3435133315757	3692.719664923339	4885.351850551237	0.5108428926484994	777.1130922627461	1591.6475284397306	4569.23760839913	2292.6617797514077	-0.5614740935702782	2.043853099135656	0.8562988819535401	3062.5	5312.5	6468.75	0.1268513053719222	0.0291116937201167	-0.0196915653682019	9.171868461185602	0.811607964638001	pos	h
bird2	h_pos					1202.3371971543274	3643.7056419221058	4875.0884121527015	0.324213545989628	530.4855042103703	1059.6738737870849	4289.129559724907	2292.447668291024	-0.3346987193547829	1.914434218643161	0.8649292960724136	2281.25	4250.0	6437.5	0.1310983381245284	0.0347183676551063	-0.0537410968154608	7.182038308255491	0.8405887934859302	pos	h
bird2	h_pos	507.9608938231944	0.3878200723598456	1009.8522270191042	418.36587083875753	1135.721362209677	3748.945331169803	4944.339601649252	0.4169110827840246	521.2131247153867	1044.3855787100988	4837.421006218705	2707.7957341444026	-0.5696532572667273	1.8653123721288123	0.8436558516153134	1968.75	6000.0	6968.75	0.1277778793834765	0.034907023392315	0.0683681081830841	7.094804457259198	0.8402300031415064	pos	h
bird2	h_pos	418.6872561768649	0.0406246641725313	437.10529936252897	399.89032312391856	1007.8324737293774	3572.03376199462	4761.463325143272	0.6019353849797708	218.48381651018752	422.0175587678356	2421.754752819693	2554.144626310413	0.8709612122581246	2.536842933896746	0.7583405284591467	156.25	937.5	4187.5	0.1282112012667338	0.0452913840291236	-0.1274297842782234	4.363353083567365	0.9023185878790004	pos	h
bird2	h_pos	435.3359750899832	0.0069143078176341	440.87213567917	432.6092388800945	1034.221117175603	3323.94092647162	4687.673198155011	0.6158386341208917	230.83074721451052	474.75858287814566	2155.0957516775325	2420.2677962617217	1.1508090379468092	3.1885738086092097	0.7408751462859192	156.25	875.0	3906.25	0.1266021501665591	0.0409911104144439	-0.097389737186422	5.215787766893634	0.8725719908642136	pos	h
bird2	h_pos	403.9304906002734	0.0764707534506053	434.81935955814896	373.0416216423978	921.1501998100084	3681.72295652083	4787.80232756992	0.503547491389403	351.66896307225693	740.9409026171575	3936.4812135331226	2380.454817063477	-0.3436412466534681	1.8434403912560289	0.8459777231952639	1468.75	4250.0	6062.5	0.123176119378529	0.0355328493928977	-0.101441426369691	6.498115946307606	0.8405814602360372	pos	h
bird2	h_pos					1425.325065597276	2984.4620905451884	4767.24976633338	0.2485694459747115	272.15465477066294	570.2176712348416	4702.849264018762	3534.149356971214	-0.1973172476876472	1.4442056841267672	0.8400888026024558	4750.0	8468.75	12156.25	0.115875047509229	0.0331344755508734	0.069278527319036	6.875838537205024	0.8261192812139436	pos	h
bird2	h_pos	413.8138512682844	0.0596508783348139	493.9774174352641	398.58873301598777	1030.4514867375406	3684.385179840606	4912.099220512966	0.5495223834003422	642.1616673062498	1249.5405310265703	2742.063664739442	2164.2445550253847	0.7183195133775878	2.5392948043324077	0.813181887137385	875.0	1875.0	4187.5	0.1310766074902896	0.0313580318124626	-0.0602214802743303	8.145087956308238	0.8301400638144092	pos	h
bird2	h_pos	440.3609669418827	0.0069108258327722	446.5222186174238	435.78838744425946	981.9032152003474	3565.1028770488547	4783.737121190608	0.4566717732747608	1319.083487553819	2565.453658310081	5257.462076536363	2574.801293814504	-0.7624422766018873	2.1340686835898026	0.8722170264190737	3781.25	6562.5	7156.25	0.1253776266946184	0.0245386581782289	-0.0392294406754581	11.034773670528985	0.7897692706569317	pos	h
bird2	h_pos	395.5734083108112	0.0040245565241271	397.3990394003748	392.68273597819	1110.914858838537	3835.3295731302674	4869.544084469529	0.4132500109122675	303.26365652819817	594.8922479718666	3130.8547704564667	2284.272208309843	0.27952437243903	2.542626804824849	0.8087968540289148	812.5	3812.5	4500.0	0.1307417322335185	0.040580629106909	-0.0355803242585302	5.498555364958701	0.8735408613207776	pos	h
bird2	h_pos	388.6586249989156	0.022213836449419	396.9375785137101	376.6280017230703	1155.3848792353442	3510.40739004893	4626.869157991226	0.4310840932407539	265.6755081442787	539.546084989047	2874.149892114034	2343.004321056268	0.5779868620800255	2.5890406317644694	0.8195489730239249	875.0	2937.5	4343.75	0.123229950387789	0.0379450584091317	0.032377141403106	5.872180268033455	0.8552756096941403	pos	h
bird2	h_pos	464.5201019155697	0.0040675898098925	465.8966576553925	458.86164304810046	1167.3876423760944	3795.05034588378	4932.000606248729	0.4150251155096451	539.2308862124606	1062.3824527564905	4945.492402454108	2283.378729590976	-0.7751321137545842	2.5173365255654154	0.8581289011842217	3937.5	5812.5	6812.5	0.1266546223103596	0.0337162820368957	-0.0102772752460563	7.3765625644348605	0.8328767898815096	pos	h
bird2	h_pos	916.3352273921392	0.1552538631063079	1064.5492617176824	394.2310056295787	1112.3185209349851	3612.225487310802	4613.124236624295	0.5776336647115673	434.8106605138224	914.5923122555542	3156.7805755492413	1687.6186867354884	-0.44106569607413	2.0625797809651227	0.6926810112881687	1156.25	4187.5	4250.0	0.124156763079984	0.0322100179110662	0.0163950220081152	7.674492528440095	0.8299921389029082	pos	h
bird2	h_pos	433.9280741242968	0.0016753663073632	435.01716200164265	433.02793446508457	1134.8404273928463	3625.450747623117	4831.337896879551	0.368402835711897	388.3706968826594	791.8812491487232	5147.808247493704	2953.970948136526	-0.4593600955847333	1.8231383441594728	0.8837374727361842	2531.25	6031.25	7750.0	0.1256039462959665	0.03669817090983	0.0001239228132228	6.434621465969142	0.8442748758920393	pos	h
bird2	h_pos	386.7620342946772	0.0017028834712827	387.6814263419306	385.49990682013424	1062.5701943462266	3444.7838313279435	4556.325194925731	0.475339216517021	398.9646803771447	846.1069716562175	2639.094957119709	1851.3574648018964	0.2241777246955727	1.879064234020528	0.765114593902318	968.75	2062.5	4125.0	0.1235990968634521	0.0351236706175609	0.054160781406206	6.811701711517269	0.8378061373649955	pos	h
bird2	h_pos	402.95180374261713	0.0	402.95180374261713	402.95180374261713	1037.498443695922	3511.238650869018	4643.522569174672	0.4664477659612803	1055.0085392972885	2295.8105859807174	2905.400963096331	1789.6186714270702	0.0513291049872936	1.9723128534955672	0.7715034108419967	1031.25	3968.75	4250.0	0.1263295046214875	0.0269229819361591	0.1488182406625373	10.247452040877857	0.8007097278051228	pos	h
bird2	h_pos	389.7504742985566	0.0018827428204054	390.60485533304393	388.43511007515485	1057.8823375829409	3548.412983073896	4696.216760867235	0.5041742284535018	685.0852726118238	1435.312544475015	2798.5026609068764	1834.7918881476116	0.2043699575120391	1.8927229246591823	0.79299490996156	1000.0	3187.5	4218.75	0.1260339003234062	0.0301489958170996	0.1499031534887429	8.75170177965063	0.8183466967412751	pos	h
bird2	h_pos	385.9683282125342	0.0150748425274428	394.0877450227951	379.7515564351928	996.1792533981125	3570.508044573685	4820.338168036226	0.5111464565590244	500.48821550029226	970.9952975267628	2485.0439203622245	2199.921517320512	1.0086125072094094	3.336202569846652	0.7950626483251488	781.25	1531.25	4031.25	0.1308498230353283	0.034539744727794	-0.099428819787636	7.093519234927946	0.8426960982186436	pos	h
bird2	h_pos	396.416846290557	0.0021559099708183	397.7368513679881	395.3461787312974	1012.0379089461484	3362.781938608639	4398.038513662312	0.4094132396205544	209.09573254979185	432.0071777306763	2703.7808520757503	2124.079448738229	0.2311514100820693	2.0407558568529214	0.774956266113857	656.25	3687.5	4187.5	0.1209325281555928	0.0382633718151539	-0.0501058576655454	5.563857574454544	0.8569494507540495	pos	h
bird2	h_pos					1140.7740940301671	3783.2081703429576	5016.497505288206	0.4211724627558567	454.7128802509255	962.6540650873612	5266.299945059719	2111.3680198831576	-1.2787183869567946	3.535691880800389	0.8120260806790829	4250.0	6187.5	6593.75	0.1303161475963641	0.0363471409688998	0.0525022666040704	6.810170445048522	0.8448308423664477	pos	h
bird2	h_pos	402.9458950109553	0.0472827200468619	453.5964165222393	393.46063200276006	1037.236794268928	3566.634428427147	4976.911164213732	0.5614047417835484	204.84804761698757	353.3660191199679	1764.529590810907	2251.577087132871	1.4359241903463336	4.197677673097128	0.706146967158657	62.5	812.5	3781.25	0.1334263990793381	0.0482002901120574	-0.0686072767957972	4.13777442618629	0.9148955023967964	pos	h
bird2	h_pos	447.4988141380588	0.0187155966346615	454.5410284242931	434.2662102608852	1055.0304378982482	3883.061373158656	4990.928250519474	0.4264909976745317	835.8743031606136	1712.9833098182444	5006.93519846451	2089.731295714892	-0.8613659624063323	2.769425680084693	0.8471423275718115	3937.5	5781.25	6656.25	0.1297883603144741	0.0294367165671211	0.1419569735487953	9.216525312159307	0.8145479477003303	pos	h
bird2	h_pos	405.382056027821	0.0644814850637846	454.6642097253312	388.6125214248033	1125.515583548263	3539.9862255356325	4715.944019417838	0.4801164578902043	534.3356881494963	993.8470101706272	2602.5851121417872	2082.1216568797227	0.9162141397137242	3.547212451118573	0.8163812176776456	843.75	1875.0	4062.5	0.1314660400457732	0.0374384283760469	0.1840697458252144	6.382465141317781	0.8591172235720702	pos	h
bird2	h_pos	662.8099745277038	0.405399288290777	994.059058915024	421.4161831403291	1077.437682879962	3687.3625269106014	4780.217358992393	0.5801211629851506	414.356554547276	823.6506430734864	5088.781081871031	2564.531498076436	-0.7284491260054837	2.166246917433263	0.8300964714637021	3937.5	6218.75	7156.25	0.1244208399078422	0.0349437408935476	-0.0295410871863555	6.805164926349847	0.8391385393670656	pos	h
bird2	h_pos	459.6497721791183	0.010248951982783	465.7482840630128	454.4799677685268	1169.1668681093645	3685.451302336649	4963.907533064693	0.4475949499156511	349.705143235328	726.0568739044554	5313.745396617374	2554.36560697512	-0.9446435156943568	2.5918318223017267	0.8347550069304371	4062.5	6343.75	7187.5	0.1252637912336586	0.037210727310294	-0.084383817325435	6.124804903292451	0.850033295398298	pos	h
bird2	h_pos	428.83827444146993	0.058003832006288	449.73022942103694	385.108033112233	950.0060121374185	3632.124069746181	4778.004935467564	0.5626753541002422	926.411606959388	1894.3518310877755	2690.162325574288	2219.907461767596	0.8201580413310857	2.880499497007974	0.7883002290494056	812.5	1812.5	4125.0	0.1333732223499198	0.0300380927090938	-0.0700879456467565	8.86586868560451	0.8201390918041578	pos	h
bird2	h_pos	440.79123278787273	0.0	440.79123278787273	440.79123278787273	1018.119844323574	3352.4402860344107	4612.424441475956	0.4803756090208118	989.972603442504	1990.0441849055744	2406.7732247876124	1844.420442223292	0.6890732095817322	2.5486904172072107	0.8112242858721042	875.0	1562.5	4093.75	0.1261654921429949	0.0274259840757495	0.0894260623748909	9.756520090876856	0.807399043335899	pos	h
bird2	h_pos	475.22240000117375	0.0260754912545867	494.96242617955977	453.13459220186354	972.8840234832164	3690.513338134893	4794.498431211301	0.4336922901905599	1920.265943348876	3813.9167404590144	4977.19758539167	2443.712978149915	-0.6796900998158562	2.1050645999083804	0.8575373514411727	3718.75	6125.0	6781.25	0.1293810307821913	0.0240212992910009	0.0674984571486	11.422338802726912	0.787623982178213	pos	h
bird2	h_pre	955.686341898162	0.0058832005831704	960.4520279583344	934.9929586847762	1086.2928152276843	3629.824112635729	4629.567727551027	0.4205475939398236	1306.0380582895225	2908.6276796553952	5110.779353018846	2280.2191004137776	-0.6331862937991702	2.297541010982909	0.8404347352905633	3781.25	5781.25	6843.75	0.1256006272414264	0.0252129769829541	0.0459835611584993	11.111443241904569	0.7886190131344846	pre	h
bird2	h_pre	646.7527304580557	0.4075715008858028	951.2734903986257	415.97362589521833	1053.0837264862955	3678.639820658561	4721.642095500552	0.4042726436626591	1370.0697793762083	3006.6940422624025	4992.065564870527	2292.066831987948	-0.5200338154468961	2.192852032713496	0.8631328105490144	3750.0	5406.25	7062.5	0.127494967991852	0.0239138670498197	0.003644757163078	11.800491989771212	0.7821055127168889	pre	h
bird2	h_pre	665.1752816863988	0.4245694802369321	1070.195936537865	415.1622147104184	1071.9785944237706	3748.241988041381	4802.33877091571	0.5169943652745133	771.3093402041515	1639.013068670614	2879.1331817192927	1823.115797164506	0.1672479811256921	2.4186507889413784	0.7759275313551891	1031.25	3843.75	4156.25	0.1323232051966575	0.0316798671467935	0.0645508971736446	8.361113985096676	0.8269747776243622	pre	h
bird2	h_pre	572.9073753560901	0.4914612753687558	1033.4228085732352	399.1696484300038	1125.3805269450204	3593.0556122402045	4576.330641184541	0.4444110362835969	599.8026928416082	1357.5952882010768	3221.3798559599163	1719.3813809844266	-0.3799711244189113	1.918506172706832	0.7510987701866595	1156.25	4125.0	4343.75	0.1251825237755231	0.0291653497096873	0.0317448761607024	9.20486939112232	0.8077707051903197	pre	h
bird2	h_pre	386.2469919867112	0.0021005639415623	387.0583284906154	385.43565548280696	1064.2992381031572	3546.7802860376623	4615.581487375303	0.5261605871318542	718.9937845785581	1537.2860044698148	3116.093828679473	2101.073237523324	0.3656482866831347	2.286932195885507	0.8249986057325958	1000.0	3968.75	4281.25	0.1268589558781535	0.0306093843596289	-0.0005881804542891	8.51498634488305	0.8194098082505122	pre	h
bird2	h_pre	361.84092408071416	0.0403096572176858	382.229429163753	324.99320811919193	1130.9433353731383	2533.962794370002	4794.653200216102	0.6940327912234213	428.6801495530038	810.979600482562	1855.535661170104	1792.6411088697823	1.855156028687004	5.483290542754371	0.7212991171971062	781.25	1375.0	1812.5	0.1256383515374057	0.0348819757816377	-0.0105479803387357	6.951654640961715	0.8371231892178342	pre	h
bird2	h_pre	482.3879306226023	0.0008648743958691	483.0300042121132	481.8086526253108	989.9658516260308	3595.895241382334	4682.726841161099	0.3720602450903185	1492.5743497520382	3238.7547259978646	4712.541387059775	2149.9846427165144	-0.7159799157588208	2.336239950550057	0.8537574648931318	3750.0	5531.25	6406.25	0.1251472038786024	0.0239218243210683	-0.0285378876513814	11.707931787404132	0.7817471222502137	pre	h
bird2	h_pre	443.1415161346925	0.0229496085741767	456.4987112490375	430.84475252465694	1025.0263037024188	3575.217529360732	4798.515723705751	0.4202008482331762	436.9121961987635	945.066850085576	5367.6167145344025	2469.066406815984	-1.0198247569954606	2.68268200794091	0.8134501279539667	4031.25	6718.75	6937.5	0.122828346145266	0.0308405587901631	-0.0299045666039969	8.239166060774277	0.8152389031641024	pre	h
bird2	h_pre	395.8288850770506	0.0356355525482599	409.93446611133294	381.7233040427682	1163.8490354760215	3723.339618821783	4613.809851923753	0.4967079808280369	440.0985860598717	970.8476072004804	3155.0962734971863	1718.38295058163	-0.1893824744915576	2.4916598941792776	0.7405727407056325	1187.5	3968.75	4187.5	0.1248651961585714	0.0336919272447715	-0.0105117763808012	7.299716769655441	0.831636411606926	pre	h
bird2	h_pre	824.0110793667392	0.2957383049630775	994.0113855729028	461.7498265852938	1095.620682254441	3812.967867370508	4740.595492348695	0.4458851633764945	645.7094161120182	1371.5789594066405	4985.274537783406	2133.479561377055	-0.7533844208182031	2.6248470342782277	0.834371343042402	3906.25	5625.0	6750.0	0.1261315402541154	0.0282004671695942	-0.0683183179782588	9.609388252655108	0.8033681714459192	pre	h
bird2	h_pre	392.3062202574399	0.0032467668938559	394.2910794189117	390.4843820779435	1056.055415388465	3528.20783163756	4493.895455280361	0.4372183687051127	412.25875762471225	868.8744657913146	2889.454363447123	1897.8910038504	-0.0369623742169396	1.7982540506833489	0.805740476662174	968.75	3781.25	4187.5	0.124427627548084	0.0330814912288774	-0.0407866718182243	7.47720240641001	0.8278316687447029	pre	h
bird2	h_pre	800.3222904294149	0.6808104428827754	1490.6833793055068	364.7972077314109	1153.4891157962106	3521.317471063766	4482.440909004572	0.5087140811747365	285.3641374697257	626.2490180072629	3203.2397143483886	2061.5601439041798	-0.002408369843513	2.5937679526009947	0.7606758720139724	1031.25	4062.5	4406.25	0.1228944300120662	0.0348010405651261	-0.1108268229149447	6.653343350185933	0.8393164401144987	pre	h
bird2	h_pre	391.4807884948709	0.0403230857190787	409.84841274546807	367.1177482073854	1103.6470457525857	3575.443648289531	4785.935884998976	0.4754444408948773	518.6819582680059	1003.96382216363	2658.0540533591598	2023.1769040994288	0.6718825487024821	2.9400245251034915	0.8092533751979271	937.5	2031.25	4156.25	0.1300041952894512	0.0345165239665306	0.0262212011746235	7.081574133310707	0.8445087566981532	pre	h
bird2	h_pre	1000.04323735852	0.0002882130312265	1000.3034048915908	999.5942469012726	1091.358830709592	3686.8837404067967	4497.676356061377	0.4902006316348921	373.1762408933864	826.6122469118272	3052.7036611451213	1786.892603392501	-0.3501738198775018	2.1179202170440146	0.744929476925104	1062.5	3968.75	4156.25	0.1214574717547681	0.0329829528438754	0.0960164087954902	7.423816671861563	0.8267634872712145	pre	h
bird2	h_pre	695.7994042462574	0.3749834694691227	958.2602749820784	422.3108456793945	1130.2800988485565	3755.391474949931	4767.650133647195	0.4604640424328607	547.9154184269701	1173.8132856102795	4573.673110987797	1901.7759438914889	-0.8710141237563004	3.0176866554043333	0.8049605347699251	3781.25	4843.75	6000.0	0.1219539166721587	0.0293761373378296	-0.0434469967611079	8.760570874649263	0.808557569456273	pre	h
bird2	h_pre	398.7613027726605	0.0050003592314198	401.15045010235735	396.34429211545296	1094.363827268326	3548.1186049123976	4569.16895664576	0.397886090938319	270.1760302220744	576.4838971091283	2684.5687051453624	1910.9962657538863	-0.0947764196098901	1.7081281838143612	0.7859385776434067	781.25	3625.0	4156.25	0.1244446681695262	0.0386385775276825	0.0306247712148546	5.763282251835668	0.8596794683097418	pre	h
bird2	h_pre	431.1353424259223	0.00095642158278	431.9299022978987	430.6002054579489	1149.9154068245898	3591.824158077787	4775.530709198372	0.508903964045423	200.93082905757296	382.6555913444715	1978.531506119315	1994.5850245237032	0.6607305287756357	2.4156771966474566	0.720182674108097	93.75	906.25	3906.25	0.1272772642131613	0.0456563518657751	-0.000306201109023	4.340373472033607	0.904010159555278	pre	h
bird2	h_pre	769.6109238405747	0.6174179035710177	1445.0811476219803	393.3788359131419	1077.6010184147613	3609.621574693676	4546.740698130981	0.5569719478642089	276.75233148006873	615.0480337203522	3099.797933886183	1827.8059833501163	-0.5817526754202034	2.020555793254172	0.6980958287129955	1000.0	4093.75	4281.25	0.1243953336124417	0.0373692669493052	-0.0238439539916925	6.07608478205124	0.8505327345405985	pre	h
bird2	h_pre					1086.1883142141205	3618.8875003276553	4607.617431111611	0.3976397838369258	333.4185935577309	705.0526673507783	3148.570886627118	1859.674130503948	-0.2608099308681561	2.1219147206767945	0.7806302990870866	1062.5	3968.75	4281.25	0.1251433020595787	0.0379930116532708	-0.0416264701794854	5.907401572425656	0.8548238882559807	pre	h
bird2	h_pre	657.6417313998016	0.6663378388948756	1418.292157300648	385.0077486591581	1165.3073294365076	3708.534835200225	4706.521556111383	0.4735748403644497	276.8132053403866	598.1493151917049	2977.280344337846	1981.1744271159855	-0.26846921832166	1.8267616991711155	0.7612883857157147	812.5	3812.5	4343.75	0.1247221647133092	0.0384522753558468	-0.0058807129595654	5.789982058602243	0.8585041152044721	pre	h
bird2	h_pre	1032.4663432859754	0.3091771974405444	1432.1735887247055	341.97026241858697	1248.321026970574	3844.5270163725554	4800.46356051214	0.5283224303371492	465.7013363858523	963.3605898068682	3399.8343846096136	1820.668443219428	-0.3607123325775771	2.68155756783173	0.7633365083275064	1718.75	4093.75	4250.0	0.1296369472976841	0.0347518574343336	0.0113459380863494	7.119112108527021	0.8413502658175579	pre	h
bird2	h_pre	783.2864139175651	0.4109542678543624	1283.229947828845	421.5438277038924	1924.9462453015003	3908.854190427714	4946.05524167106	0.7594830762424349	1360.0874990331474	3168.2319535558604	4115.367707041754	848.0278717937161	-0.400277928938598	10.267832473960295	0.5481282245169554	3781.25	3843.75	4812.5	0.1265831706473636	0.0241351726987	0.1240360863915375	11.68942231613272	0.78567799738544	pre	h
bird2	h_pre	399.0400873832159	0.0007218911753162	399.4444053280066	398.65446750452696	1097.5343379610892	3496.697695416989	4651.73516085247	0.4315572340267433	228.99707846371183	497.4642538037037	2032.7879801189035	2535.015234179588	1.114375771636338	3.134505715009423	0.6922883491678947	62.5	812.5	4093.75	0.1252299207663902	0.0401604774199263	-0.1119946261738506	5.326241224062454	0.867028795628125	pre	h
bird2	h_pre	432.96781513472905	0.0174870906050226	438.8108159607776	419.0128238123871	1096.7183203882132	3675.701327028948	4690.037503612558	0.5396283555968914	572.3714250827779	1216.712068075911	4893.16131412009	2630.9089726642114	-0.4142892640668991	1.8333811334918604	0.85464630628168	3187.5	5250.0	7218.75	0.1256535173941909	0.0319431938603315	0.0367772826573545	8.126176492764912	0.8205693664407443	pre	h
bird2	h_pre	840.7091375016062	0.0024172769109339	844.6009732380596	838.1431671023599	1087.6631625398552	3816.305270584984	4636.1861291738105	0.3886199653105545	246.51261255481984	529.4480175629344	2932.0672032729817	2224.995629129597	-0.0183957773616113	1.9270391265175748	0.7536067132833738	125.0	4000.0	4281.25	0.1225871148445897	0.0408397629881597	-0.0104380161185769	5.0877514206258585	0.8713524647421658	pre	h
bird2	h_pre	1048.0691002560134	0.3609689528845649	1417.5207863188696	350.55433968558464	1159.9115912496327	3755.525624360761	4517.916007216589	0.5526757405527527	376.5563675847701	822.9552950413266	3470.157318775394	1717.07697874801	-0.4435480002554551	3.030134323560456	0.707205994714268	1968.75	4093.75	4218.75	0.1226824812904024	0.0335270537174274	0.1105394262489223	7.269839458564561	0.8333389319513611	pre	h
bird2	h_pre	381.701172423996	0.0034221655451202	385.2710753840229	380.5922317294869	1170.3010209121746	3608.7711455379294	4704.214993238717	0.454317531659471	212.36516487363608	451.8365557480254	3135.2514414962334	2460.125439378828	0.2498059328375999	1.9996917221979933	0.8104024927050909	812.5	3968.75	4750.0	0.1224078567694384	0.040734680954914	-0.0300206798263833	5.08558455151287	0.8709664862745372	pre	h
bird2	h_pre	704.7805358625593	0.4825567317824223	1386.439423864664	431.8880695364545	1164.6694083708912	3736.322486799596	4955.8236046635175	0.5373802380635966	493.83964593732287	950.1840624766456	2840.750842435312	1985.684035064006	0.5702288730722112	3.0315276207393205	0.7854696868854517	968.75	3531.25	4093.75	0.1332936197984731	0.0359124980328933	-0.0829430132831224	6.661210726754615	0.8538761290039482	pre	h
bird2	h_pre	874.7218845490477	0.3123970725879928	1030.511342479086	381.4604499396514	1144.5817208658043	3617.940488874663	4596.216936692259	0.4352120411107256	429.9273078822418	919.422167878732	3209.732782288472	2109.864985215565	0.2770974434736344	2.542990169033241	0.7988512498076564	1062.5	4062.5	4218.75	0.1244140116111989	0.0344692021876945	0.1227428398740254	7.133861638454027	0.8344826667715721	pre	h
bird2	h_pre	404.45215781473263	0.0008645531443989	405.1387154633055	404.2172994626802	1096.130955684927	3791.949268033097	4741.064978405986	0.4079214523701262	468.4122611861471	989.9270021906106	4699.009248078569	2279.637774062337	-0.7241964079548843	2.3345303064638294	0.826734946327634	3906.25	5437.5	6531.25	0.1225289136645231	0.0296563548354489	-0.0013994872149509	8.6635691458397	0.8123783092513066	pre	h
bird2	h_pre	433.5153677206729	0.0118526769965507	450.954345369074	427.24029888573904	1188.6074505130398	3779.4346321900575	4926.920329079061	0.5299252579421875	519.3219969527579	1059.0390114281006	4829.316683509406	2180.426721035138	-0.8684174308691253	2.6127039350736254	0.838257977439501	3875.0	5687.5	6437.5	0.1279526703037337	0.0336818861469604	0.0174794525026821	7.515684973229778	0.8327862303500192	pre	h
bird2	h_pre	461.2446930471544	0.3445869733956908	862.6880301026348	362.5795369431842	1106.6872102028187	3742.549532564128	4686.857148786681	0.4362716911266481	306.63955866065777	666.5099594466907	3106.456364088147	2109.868359126901	-0.0952700563751192	1.8944017165842195	0.7840410558303309	968.75	4031.25	4531.25	0.1215390488142333	0.0336460984240362	0.0102293659118265	7.04471813753793	0.8344743816389852	pre	h
bird2	h_pre					1075.8052462356811	3720.7776585220095	4926.332301164485	0.3622012456147606	460.8511732979909	982.792427458493	5083.904754879806	2352.502094672562	-0.8941957763941895	2.649837295762307	0.8446325903822618	3968.75	5937.5	6781.25	0.1226637246745919	0.0333099295964894	0.0301566077237574	7.343549240616227	0.828245877036241	pre	h
bird2	h_pre	713.3057221890856	0.3635914539699056	956.4710485362564	428.3821312789133	1079.234225786523	3765.503973621288	4785.7450499397255	0.4640225873990483	794.9138823565486	1710.199634631174	3159.9594168063395	1908.347248949378	0.2819111634593275	2.84457832149779	0.80383191072913	1062.5	3812.5	4156.25	0.1337381804215114	0.030350774955586	-0.0816414277453859	8.830786300313674	0.8202284390912993	pre	h
bird2	h_pre	1030.8256407998665	0.0	1030.8256407998665	1030.8256407998665	1094.8842148538447	3529.438257233458	4538.257319859451	0.3851290200174308	671.6319021261586	1512.5372194412769	3004.0623396959995	1689.908553713829	-0.286384625542494	1.7413272027007114	0.7812753543795045	1062.5	4000.0	4250.0	0.1262895868766515	0.0276202663659041	-0.004535457913045	9.937350698034102	0.8007609385025196	pre	h
bird2	h_pre	389.21063781753776	0.0027885902124271	390.2494494666674	387.424713439841	1063.3382785747467	3454.0404327753886	4421.63755264321	0.5374723959817083	469.8072263967828	1057.7951435612706	2902.63816570126	1810.700058378096	0.2117389866906763	2.6812502564515914	0.7737749436032239	1031.25	3750.0	4156.25	0.1239164387258623	0.0307807165348257	0.0172927648658686	8.36425257876531	0.8155004915942008	pre	h
bird2	h_pre	438.35709312098095	0.0001498152214937	438.4227656859802	438.2914205559816	1032.665599873627	3704.022444551696	4630.675114649585	0.3643456488325051	787.8354583546203	1750.1514681284402	4683.994072945876	2160.8767156465447	-0.4446502504626041	2.307534987472836	0.8499323510198951	3718.75	4531.25	6812.5	0.1238977535182323	0.0274528810730995	0.0376539277098811	9.953235593572517	0.7967202244631474	pre	h
bird2	h_pre	538.2846587619273	0.4160274555380256	1013.4013271561854	427.5491979765619	1051.6099004524087	3708.0018949991054	4605.431634917115	0.5241883645866245	771.7045967278985	1699.1353086685042	3149.870824521712	1801.992204752588	-0.113119087942402	1.979235219422195	0.7780810630536104	1062.5	4000.0	4125.0	0.1258481490707944	0.0280183321678974	0.0169814045323054	9.710807583949943	0.803145299808776	pre	h
bird2	h_pre	1037.0779872845385	0.0073118655960973	1054.9733550557555	1026.2443957656042	1111.8258628374808	3400.2686290216875	4555.604498696767	0.4681023832944954	563.0430875597165	1235.333785571728	3174.3852291364083	2136.124908618197	0.5366369656426248	2.766517446831421	0.79807405805987	1062.5	4062.5	4218.75	0.1252476470995773	0.0299861897384834	-0.0033083189885202	8.639999524803406	0.8164328668242177	pre	h
bird2	h_pre	647.8338179265924	0.4108023056328087	975.6357754652478	430.21041748921147	1145.0649331179934	3704.920317841541	4716.325793660236	0.4283269377007014	775.0353372487632	1614.9715742828278	4726.674200170669	2426.3959696519905	-0.2130832170193346	2.0204703447269345	0.8946280719831785	3687.5	4500.0	6875.0	0.127588980729423	0.0301292664036828	-0.0027967996064854	8.938067930289211	0.8122752435597224	pre	h
bird2	h_pre	462.5513821225797	0.033672206749543	483.715659458572	433.3120936069138	1133.6176383816862	3672.893652768653	4714.802797451267	0.4576751457181591	551.5371603377247	1169.6289735587884	5040.237349529654	2571.211733219332	-0.5874398944265801	2.0429756626338538	0.8618873920609624	3843.75	6000.0	7218.75	0.1236529949390475	0.0309361630104776	0.1125889105420299	8.3688974426212	0.8169657838303241	pre	h
bird2	h_pre	404.8428540387747	0.0077529215684233	413.3730004633624	401.5972865930712	1079.590417151059	3525.206879177977	4785.858811930486	0.4463437633102514	659.8160254579624	1310.0759141037383	2559.5891472050084	1854.5046887210228	0.483355936092972	2.386864473294612	0.7971465364412784	875.0	1906.25	4218.75	0.1301912989639373	0.031323252568112	-0.0665082634208222	8.079477028623165	0.8292516874008652	pre	h
bird2	h_pre	431.0907329900505	0.0073799610498545	436.4017097949864	426.0399417382885	922.5398235218446	3440.9374470725797	4690.091008223143	0.5063288860150316	865.6066616698309	1718.2183347461782	4388.714703536352	2508.719484026288	-0.410458677109231	1.6755838588429934	0.8639340817364503	1562.5	5062.5	6656.25	0.1225789099599523	0.0259300410572985	-0.1492363706911618	10.415739267624453	0.7879865573772558	pre	h
bird2	j_pos					1551.8422413582186	3839.389410590639	5210.282925375519	0.3575451091544556	1865.0103220932567	4111.739064918893	5060.242643630383	1647.3867694853254	-1.0786976892768667	3.8640913463473647	0.8506394019033966	4156.25	5656.25	6031.25	0.1284288151550266	0.0239693189629208	0.2080497150454416	10.88032379516736	0.7934747096653262	pos	j
bird2	j_pos	810.4291796938915	0.322143106360478	1320.2394393291922	408.0594956375894	906.79595406355	3819.8379951931943	4812.733563898331	0.4828633950584064	866.4069918878415	1802.836712644552	3461.034852518318	1593.0967597254096	-0.4059667428620468	3.379908513801997	0.7325347452205465	3312.5	3937.5	4000.0	0.1321185754361656	0.0286328552120798	-0.0678634006074101	9.167338030349866	0.81664944778853	pos	j
bird2	j_pos	945.7215844421282	0.0003804029113489	946.300085317423	945.2386224940676	1606.4063458291982	3907.131148092352	5243.933343259047	0.4064051656201928	2439.2363119573884	5389.627498469066	5166.802347823032	1496.0962221482516	-0.9831713906891728	4.260712611746562	0.8196009597890789	4031.25	5593.75	6062.5	0.1297293405366368	0.0231076438081	0.2693264863365768	11.20791584907559	0.788389213240173	pos	j
bird2	j_pos	467.59392603262745	0.0020855560099417	469.0713117218826	466.1364421059181	1419.2138864621163	3709.6788999921614	5028.883199270682	0.3597249125080968	2158.561765231137	4723.8189775053925	5390.274854736982	1739.5153753999134	-0.9895953004355086	3.733975561936455	0.8670878633969283	4531.25	5906.25	6437.5	0.129145801984042	0.0231184168071575	0.1725986868018485	11.295490162323384	0.7884406844674905	pos	j
bird2	j_pos	932.1852136950204	0.0066492839299483	940.4792998360696	920.065785987404	1692.1510337218117	3894.387021454936	5220.260416165336	0.4278095536712534	1668.2011543380802	3644.953225552917	5067.339253364065	1474.7435641820498	-0.9728102962623644	4.272696405121898	0.8213614639684339	4031.25	5500.0	5937.5	0.127789284728654	0.0240572077914658	0.2380963576433371	10.728536226130323	0.7946397759704282	pos	j
bird2	j_pos	460.8161610057539	0.0153297998053589	476.7523990278744	456.4295158673426	1477.8091752007226	3733.523274405845	5071.548466604335	0.3870348208433599	2941.8020856342805	6500.586572420124	5849.912277871055	1691.593993740184	-1.1951959339934517	4.38212230405547	0.8535839982501149	5250.0	6343.75	6843.75	0.1291280642653577	0.0219998126856413	0.3251513178676671	11.37606848985678	0.7835348092897764	pos	j
bird2	j_pos	1142.7794500303846	0.1452839442070587	1286.359756030575	944.9750473458604	1143.8424931457205	3541.2551314910475	4431.089993519667	0.4448393272155961	715.2996146469764	1594.8626246579854	3281.412574043645	1349.8526992525285	-0.6077311225374087	4.497883645749944	0.7099583151714836	3093.75	3781.25	3906.25	0.1310591685619095	0.0289401314301588	-0.2068947462551881	9.342500590919158	0.8104120241298022	pos	j
bird2	j_pos	407.5145748068055	0.000824555467749	407.95434441070097	407.138758802289	980.508806606784	3691.774596885929	4857.414826133222	0.4536653716614662	1171.1683050668996	2357.9010401862024	3658.909479845465	1989.3642915974344	-0.0750730076335212	2.5047668976727	0.8442921037158596	1843.75	3843.75	4875.0	0.1335144668230267	0.0281893821416438	-0.1854837582330082	9.332259030707148	0.8141234625554961	pos	j
bird2	j_pos	367.2845790183888	0.0033624395408391	368.6462342881637	364.8905751045228	932.6187494883688	3641.259350261944	4685.899968647897	0.4501502564650562	565.6714649737985	1163.2998227178946	2884.3192413877464	2053.32256556437	0.3512018437117122	2.225536454287512	0.7964178200636343	781.25	3625.0	4031.25	0.1288325394736927	0.0306304879235316	-0.1510184727649197	8.298783557299895	0.825323946489275	pos	j
bird2	j_pos	434.9009995496943	0.0048405909010308	439.4875361135402	430.1144450322447	1195.995702283115	3446.085868206656	4884.8740501182	0.4585997251646719	1743.5708361316204	3574.200412908087	5404.797008630307	3181.416954926649	-0.0461721220138406	1.6039757352920836	0.9016224630260898	3625.0	8468.75	10281.25	0.1288768220533818	0.0231199324171586	-0.0768174647863904	11.23831269616162	0.7869882230282508	pos	j
bird2	j_pos					1126.2771206374655	3714.817590019801	4745.5534851510665	0.3047505207277476	254.22933485216012	547.1450718113603	3783.1736418686414	2555.3322721448694	0.2521366122172379	2.3928291696852217	0.8577631475199343	1156.25	3937.5	5031.25	0.1288568469089241	0.041572735317682	-0.080710457374859	5.249203224181138	0.873631784972434	pos	j
bird2	j_pos	907.7054599796854	0.2956980117169033	1194.2227561462057	599.5906532892764	2583.923625774434	4062.0760262448016	5159.791560098784	0.7090959309520976	838.4074071593141	1819.672349543647	3954.279846043466	1150.1748184861335	-0.5350609766780257	6.181677645076538	0.6281955575595637	3531.25	3562.5	4718.75	0.1358519366987233	0.0322502432432088	0.0772954422552449	8.230591613641204	0.8298700284160659	pos	j
bird2	j_pos	910.199551944216	0.0103896128728875	926.0958296594972	892.8853184496027	1632.9643410059743	3861.1857343480656	5270.790794568297	0.4632183140798588	846.5158270107124	1806.580136464683	5386.628191607289	1685.8228249291062	-1.180052882633566	4.787480696325984	0.8104069509781912	5218.75	5468.75	6437.5	0.1267887592785506	0.0285396360677944	0.2565741554130904	9.155244124603518	0.8169816430017376	pos	j
bird2	j_pos	904.5326065638704	0.1569276812393532	948.6988799569896	373.6618622704905	1053.9206419422355	3783.0134428622014	4839.388430643219	0.4811845249195201	1035.2267455720316	2234.417049596352	3574.089394284155	1590.145009450568	-0.2176686486148674	4.01838108686232	0.7537615695937084	3656.25	3812.5	4031.25	0.1355612650499404	0.028450803050732	-0.1890427662716662	9.363297837468606	0.8147897162521496	pos	j
bird2	j_pos	932.7352426577842	0.004503862903138	937.72370614163	922.5197903618885	1793.9559035950483	3929.07146736362	5262.993281239415	0.4317718481081046	601.0731460197786	1232.7493335964894	5370.98599296542	1829.5164513911288	-1.2924081668216985	4.649939273438335	0.8210030719224846	5031.25	5656.25	6468.75	0.1287183990005292	0.0330312126302419	0.2498578759145431	7.70782012523548	0.8348312670730687	pos	j
bird2	j_pos	942.0760702118928	0.0064029951185769	947.6093317541976	932.371598478989	1759.3508789564444	3844.216555995341	5216.281750901297	0.4057077666033695	867.7447220679505	1817.4481582755363	5365.400897524993	1861.8689556518848	-0.750668447583375	3.171343672463508	0.8616067719904974	4000.0	5781.25	6781.25	0.1296810469331994	0.0298804041530468	0.2529650964418106	8.82225431025973	0.8213360315316562	pos	j
bird2	j_pos	870.993518575802	0.1334518976562123	905.8036169793212	451.9652685377378	2137.861433799323	4067.0732922401257	5346.271257090948	0.4335064736655108	795.5862732781931	1706.9825382320198	5144.928607111871	1333.7919447751408	-1.36749287201698	6.904716117631137	0.7370582039439514	4937.5	5375.0	5687.5	0.1261723702942689	0.0301224722800709	0.3603952482228483	8.629020426784498	0.8222236803180004	pos	j
bird2	j_pos	864.1594731760249	0.520841670617478	1354.5423784599066	386.55438146791766	1308.4276991741026	3547.556280440861	4938.5708056437925	0.4348994392511052	597.688296801844	1244.8631233345286	4254.266360565436	2997.897930550396	0.3942703961756539	1.8971160421344293	0.9146884651088458	1562.5	4656.25	8562.5	0.131901191817944	0.0327593900174559	-0.0643432122796379	7.863096140769985	0.8321081441297251	pos	j
bird2	j_pos	907.0585956613436	0.0050251583472912	914.242567415838	898.2795030781622	1780.1051533853472	3838.506064046323	5329.938487772309	0.5856451742430029	673.3428798112598	1478.8020757526788	4937.590864368114	1395.889239763852	-1.1261535701140526	5.357071313027291	0.6897617476500867	3656.25	5406.25	5562.5	0.1265712978827556	0.0294685194459575	0.2349519620139881	9.093067183848849	0.8145243915673417	pos	j
bird2	j_pos	935.2388010910136	0.1522705817861763	988.3631770043434	423.3672015681758	984.6428822162118	3760.937855258128	4841.3353964755925	0.4958780004098281	1200.5410560988885	2503.8478690583765	3352.699317375046	1607.538817359563	-0.2801349351170966	3.166195815854639	0.7335501695769265	2718.75	3812.5	4000.0	0.1343898335108249	0.0275133716434696	-0.1964340433849226	9.255469456720936	0.8150081706893915	pos	j
bird2	j_pos					1182.3714044948665	3516.043746128004	4917.029302517416	0.3891594219755247	1476.4680116229283	3157.811089016798	4587.259278102198	2888.05800487582	0.2505622085212476	1.8430053324699216	0.90565743038212	3156.25	5187.5	9218.75	0.1301336594701597	0.0249325031792546	-0.016685708923196	11.14793519857582	0.7920937878559174	pos	j
bird2	j_pos	355.62259350642347	0.0176040003678167	364.1060778243816	344.2450954789389	1316.343277713465	3203.7712973061066	4885.599445467696	0.5920807528320859	2285.8485123061496	4705.314757355632	3896.484995833137	1751.6448972988842	-0.0167661877570084	2.445699262942424	0.8352302254540278	2843.75	3812.5	5500.0	0.1242599904702739	0.0228421102129808	0.5525435887366258	12.08220208120684	0.7759722585577489	pos	j
bird2	j_pos	432.6413149305343	0.0003753469003925	432.8575491731253	432.4662044269368	1180.872682935517	3492.5352025364377	4911.12181304506	0.3955560493065814	2362.3413706844976	4972.676458954248	5657.867889062858	3063.391939921356	-0.1861583298499007	1.653831316090333	0.910163829267302	3625.0	8156.25	10093.75	0.131162083873643	0.0225625279306084	0.0272992178561255	11.973383497771524	0.7806149132462826	pos	j
bird2	j_pos	784.3975674957851	0.2843456180653193	948.9247361280898	428.6496053482837	1753.8468032260728	3942.3597067958704	5385.168157797768	0.4516619141854253	3103.469730520762	6896.103482115415	5017.142041600392	1434.2844618803697	-1.0328341693800294	4.758459123739801	0.7691295882016186	4187.5	5468.75	5687.5	0.1410028472680808	0.0352540739093773	0.8396268317700164	5.4374476824683375	0.8344505876422619	pos	j
bird2	j_pos	992.6724541650756	0.3006954247111964	1404.8609559725728	405.8006431903526	1769.400464831587	4049.0687275658142	5341.401538376718	0.5525502766156624	514.596609694892	1051.0144304468283	5227.77276091406	1436.8386981776318	-1.8465226644789985	8.127013412602745	0.6953286190052692	5312.5	5468.75	5750.0	0.1272023344309074	0.0347751013607895	0.2456439596234743	7.0403711947144805	0.844983964167642	pos	j
bird2	j_pos	710.0752939738956	0.0	710.0752939738956	710.0752939738956	1632.3621859800617	3849.833730252745	5204.568875646147	0.3413551127021316	860.5558479682825	1810.2265714890505	5039.367920477864	1779.2972830407723	-0.799927025479092	3.531625493278094	0.854901299586709	4031.25	5437.5	6156.25	0.1292507892948046	0.030386532116814	0.1797998063662246	8.734775535006234	0.8218753096529973	pos	j
bird2	j_pos	797.2253007800174	0.2089824232693965	877.7195600710484	443.44967089536215	1232.2362438369555	3504.8785851879056	4864.35067093562	0.3940378230270569	414.096372089292	914.262731659657	4451.991643818647	3155.953029357547	0.2261562545438175	1.7787390612887846	0.8745018248272588	1750.0	5125.0	8937.5	0.1274476997164474	0.0347300504488339	-0.0377685210696003	7.084209471546346	0.8363327744020856	pos	j
bird2	j_pos	817.4975037333066	0.2207338763201441	919.881594157612	481.664455103894	1791.1798948417074	3774.038005671596	5285.046483795493	0.5393798813556682	731.7911836125006	1636.5228559240895	4780.934455014132	1508.7843450215269	-0.8852918352683727	4.479551202641901	0.6990636387099829	3656.25	5312.5	5562.5	0.1280380291323946	0.0309598619897712	0.2239242888501474	8.602270655065201	0.8202589459089984	pos	j
bird2	j_pos	817.5726215898859	0.2376435088042995	932.268378350856	458.8943129113775	1487.8517422012771	3771.084644799024	5208.623218148653	0.5562479246482497	1742.9469780899758	4044.602644919473	5078.117207419831	1311.950506436655	-1.1052537302463128	5.462099010886442	0.6792111117613964	4500.0	5468.75	5656.25	0.1242029341065337	0.0233707992359839	0.4232177038546261	11.517786151836097	0.7872714663303839	pos	j
bird2	j_pos	927.447542356594	0.0051258985375822	933.448555770376	917.4559349397864	1532.0360459790747	3748.455717243212	5285.550704795028	0.5476029197888346	1442.8044442227504	3177.0656069702804	5099.703552368007	1611.592426357996	-0.7156053204309802	3.714340294872181	0.7809665280650372	3750.0	5531.25	6187.5	0.1260792503967904	0.0253612765752183	0.3003934619524323	10.542150440857784	0.7983658340598645	pos	j
bird2	j_pos	878.8704330330896	0.4959545799254326	1377.2190106678786	405.58454258473193	1746.5392378657657	3890.84028508432	5344.2420357022	0.5115473549927262	853.2208778574635	1844.4512800417533	5270.191558879908	1483.947588493455	-1.5233144003082688	6.0218176005486885	0.7628343696512223	5250.0	5468.75	6031.25	0.1261096947860388	0.029632846586008	0.2689765220288877	8.712437045463655	0.8208002444871498	pos	j
bird2	j_pos	771.6175003724785	0.282782124505672	935.8754086637618	464.2362617521421	1346.0802376756344	3705.128359416279	5258.878989929441	0.5869954175978057	2452.500197594188	5785.560396821536	5138.774793864044	1525.7861391422036	-0.4770145604160331	3.866991765175018	0.7381784802324434	3750.0	5500.0	5812.5	0.1288947069806463	0.02258799918721	0.3569828731455726	12.926423008360292	0.7743284057702878	pos	j
bird2	j_pos	449.9724936389432	0.0122740203823188	459.0013606120901	440.14480789112565	1182.896668010785	3595.50673632046	4932.94354844746	0.435521305778091	724.3506421471192	1534.427194770312	4068.799588726168	2874.731696227112	0.4708726917624367	2.0823725287414687	0.893912419102596	1375.0	3718.75	7343.75	0.1331575330598095	0.032757560885437	0.0126874732407705	8.01831162574331	0.8295973261718168	pos	j
bird2	j_pos	898.4609298193469	0.2195149321083991	1157.2390653758107	460.57202089940114	1694.4946430133743	3840.734132879829	5299.9323738637895	0.6379739436722658	827.9725172148004	1820.9960125619525	5006.071895728859	1399.9983735113535	-1.3427891170274535	6.076143743693021	0.6650480656763166	4656.25	5437.5	5593.75	0.1271813347346846	0.0311324512380179	0.4602976246638153	8.72553502397308	0.8207610419861857	pos	j
bird2	j_pos	912.1480297549408	0.0009820460774673	913.778424356259	909.3020562935056	1847.3885928372704	3863.7833222405625	5309.26763228248	0.436037128471497	659.9817797759571	1393.9928517598876	5339.453644852474	1737.5440112481965	-1.305923187248492	4.856871955270751	0.8002989185280253	5125.0	5562.5	6281.25	0.1276092520437306	0.0311997351274972	0.2718879369784359	8.323765499731152	0.8251120685678824	pos	j
bird2	j_pos	482.4669699153177	0.2741979126408682	877.5496001014411	401.2265612585554	1211.103531108664	3575.7380118774995	4983.208876269501	0.4078194195844967	414.3354360410255	903.271772517054	5368.367221451963	3210.555119269466	-0.2138875935805102	1.7877231638105906	0.876789932061881	3531.25	7031.25	9812.5	0.1282315043175748	0.036473880920275	-0.0694404925443682	6.552493670471766	0.8441926466699907	pos	j
bird2	j_pos	1114.834744848101	0.28819779721357	1443.253748458529	381.75696611935	1050.489464551256	3959.935693451414	5068.276365500704	0.4777551469790083	375.2511321633792	708.3029219974898	3505.6820837877767	1812.374732882993	-0.445333696595951	2.826861167010269	0.7818595723429385	2718.75	4000.0	4375.0	0.1380034099796565	0.040216069209626	-0.1345822265247991	5.760867120925845	0.8712244198801421	pos	j
bird2	j_pos	853.4464519527611	0.203156825913748	936.4873641747	465.728728785158	1459.2643817717912	3808.383319344063	5309.542896275192	0.5915986765489153	1298.0767053942454	2978.2251932790377	5194.562916017683	1464.7403631749785	-0.9511180454205008	4.651713170892438	0.7224727315451148	3968.75	5562.5	5781.25	0.128906631489708	0.0258316256068371	0.1400098968607141	10.65357879218246	0.7970949655888473	pos	j
bird2	j_pos	831.6031702109249	0.4026685390667726	1391.0424788351231	457.7026045773309	2067.600511207493	4132.2512040154415	5413.541850740202	0.590850584029668	861.3612098617164	1930.3215127631609	5185.702923149599	1138.9745037443265	-2.4407859190168564	11.924901402980966	0.6137503964078269	5281.25	5500.0	5531.25	0.127855902824242	0.0297156993237195	0.3006442724700206	9.23716027515326	0.8134548649051072	pos	j
bird2	j_pos	980.8017887500798	0.3046233161313285	1423.756437564392	518.375325696682	2200.4302672713243	4095.523855782005	5448.963149357391	0.5834702250468344	761.8955910251997	1603.4220414826098	5164.45129428877	1309.4383965726072	-2.2290360127420343	9.440709425505093	0.6414942344562922	5375.0	5468.75	5656.25	0.128011549791869	0.0319396763187855	0.2411936388545051	8.052786906190821	0.8295625670696781	pos	j
bird2	j_pos					950.0460352741114	3726.3783726007055	4800.977915790287	0.4352007085776612	1111.3548793215573	2465.7308622417163	3545.751474959503	1526.6625450062436	-0.3482725380234619	3.8511625918560246	0.7625537267587643	3562.5	3812.5	4031.25	0.1305518254983534	0.0260700988720199	-0.2221579572049629	10.341406607729256	0.8001413165416013	pos	j
bird2	j_pos	946.5981478282424	0.3510583565852116	1253.579323666704	539.1099797893428	1584.854463666471	3843.442661976953	5011.62306911928	0.3881326179109903	411.1385035498681	863.8067798065154	4930.935425597822	2323.303719090407	-0.2354280807888858	2.6327850402319606	0.8633759718655156	3750.0	4875.0	7312.5	0.1300863410813414	0.0372856118824806	0.1285597859196326	6.521314131211586	0.8518782865861587	pos	j
bird2	j_pos	763.6748597301396	0.2903998517279539	950.5434327812663	417.89864787175617	1820.8716902571664	3878.669203601341	5208.4547691138605	0.5090613324750066	735.6640077771399	1569.003356361938	5480.384920721823	1899.444257872987	-0.7933388782126267	3.329653158891829	0.7829302234396887	3812.5	5875.0	6875.0	0.1270387163617273	0.0291964060658338	0.0709623872604149	8.865450143645937	0.8184624676964057	pos	j
bird2	j_pos	1466.0716034550817	0.0035346182296818	1471.9007262486534	1454.6532686204396	1393.793739310565	3710.653420014476	4989.268842761286	0.3956995927368769	592.0130189603386	1239.3303067533336	4765.913713054021	2701.227797263562	0.1213590263098093	2.130415719540964	0.908313056243561	3593.75	5187.5	9218.75	0.1316033568459728	0.032194785982511	-0.0968320868995597	8.098484752993647	0.8268666042873358	pos	j
bird2	j_pos	516.9947179845193	0.0111097858600636	523.481285870279	511.04804886885006	1344.45941776862	3622.4006584881126	4977.68195346327	0.3659039764144227	480.618415857693	993.9705542921972	4492.286725449107	2770.270459751864	0.1607668576059368	2.0470506214223287	0.9046587986650266	2875.0	4875.0	8062.5	0.130083597060421	0.0331824227771116	0.044226477240091	7.64565371051389	0.8346502272070779	pos	j
bird2	j_pos	766.534007853479	0.4606357192607514	1319.4704089815848	367.8845756338112	1508.6968782440183	3874.3759413478183	5133.77884306738	0.4045213419262425	605.1829314952505	1267.298959235788	6203.360225158888	2238.794939489871	-1.1757295594279935	3.937998971851923	0.8519224434189728	5437.5	6781.25	7906.25	0.1296636629271974	0.0322585225116298	0.0811112212210651	7.969963539038843	0.8317984674988752	pos	j
bird2	j_pos	1100.808834915485	0.0020751229252819	1102.962705020031	1095.8248998108213	1759.427393329787	3943.289476057038	5263.729064707361	0.3758287981068752	750.310440076735	1612.627098883346	4881.522197929337	1527.621583356581	-1.3372914268741265	4.911320749134791	0.8019620934700479	4312.5	5343.75	5843.75	0.1290903216190358	0.0316705515939509	0.1924337998045489	8.26480396998999	0.8276447863915415	pos	j
bird2	j_pos					945.7990977034916	3721.3479230176536	4819.570512800584	0.4287331169628443	1384.2902979668238	2818.0138237044966	3056.9495301998822	1763.6099258547488	-0.0291460734733647	2.4932820407157905	0.7871945185756808	843.75	3750.0	4031.25	0.1356104595968124	0.0274256425540454	-0.0623685664642393	9.598140166154078	0.8115755206600808	pos	j
bird2	j_pre	758.0591969801417	0.3353798404300375	940.5418872839264	398.34312662320434	1092.434902331427	3683.148130338632	4627.771077905919	0.4310456002092514	1120.5368734006438	2415.4462468603497	3516.712707114618	1396.3666731804844	-0.4723802665019765	4.334249750769842	0.7684378552293776	3531.25	3781.25	4031.25	0.1328674818375252	0.0266764918773127	-0.257345788347926	9.870983121043702	0.8053566717917219	pre	j
bird2	j_pre	826.8703701554806	0.2268037299932523	936.4045032249757	462.40234723168766	1814.1358747943243	3850.340476775498	5208.885896203336	0.6314926101432362	1415.5082666505073	3139.1629094744285	4668.756244336861	1151.4949315373058	-1.0710332866745382	5.313349980568338	0.6313110019896176	3687.5	5312.5	5562.5	0.1284432651674544	0.0247973458748747	0.1810397769484632	10.974090062193213	0.7942707198204901	pre	j
bird2	j_pre	756.980912635146	0.4282931826332892	1498.382484075633	431.1693157511509	1600.410808173531	3768.303585498352	5200.486131878482	0.6216378351385917	1847.5664690285237	4050.759315032475	4706.609622136997	1355.0315450190494	-0.6333145184723394	4.072805448467734	0.6862825415150667	3687.5	5218.75	5625.0	0.1296116872786642	0.0245306415931311	0.1521149467038567	10.901032927421422	0.7938287351683183	pre	j
bird2	j_pre	1074.9136947603736	0.482961919637339	1486.5199942247202	405.339076254934	1199.273077925663	3480.180162456663	4735.938902753681	0.4420096289117706	1169.9717538625994	2506.304195536655	4095.734133433473	2617.1992121065477	0.534660161188497	2.426075437996002	0.8871573520933463	2406.25	3875.0	7468.75	0.1314227654579056	0.0270708921753783	-0.0049801251195295	10.147275166313616	0.8037453079845687	pre	j
bird2	j_pre					1296.4789857288465	3186.0768259614674	4179.651718531528	0.3154082877079391	306.7718553023225	678.5452090241415	2652.4907395120463	1764.8136801380103	0.0689916939149055	3.4256315942452047	0.7501083439558771	812.5	3187.5	3656.25	0.1169917446071108	0.0345288403735466	-0.0247921281586332	6.407040631935119	0.8346859672536981	pre	j
bird2	j_pre	1119.3695714524104	0.2620694378066026	1336.144241112753	416.4488801262459	1385.7626381281468	3712.158417818663	4581.715327639362	0.5694001954183919	694.4974239022588	1498.07992938891	3638.1580810627047	1118.957669886703	-1.1783583072751629	7.17879701411694	0.685333351048485	3687.5	3875.0	4031.25	0.1293196794747106	0.0301161556827209	-0.1234861710047535	8.566289592579624	0.8221256643978625	pre	j
bird2	j_pre	890.9762166674584	0.2190865468085781	1370.6961722805652	463.2939762628911	2083.751813224114	4032.478200280408	5228.945651776359	0.554615674974482	890.2292902084697	1988.7936728465893	4749.681673775039	1231.5235845227685	-1.661204227871704	7.1725293199029085	0.698424530934861	3843.75	5312.5	5562.5	0.1321452483256063	0.0301667463673706	0.1124679066074859	9.241251579678387	0.814202978479962	pre	j
bird2	j_pre	832.7458458518649	0.4544598538244333	1349.2523206253225	344.93942672019625	2001.7869867864672	4023.161746696471	5294.578796184014	0.540632372439359	867.4541083744898	2024.529270258062	5057.066802289618	1189.455873157904	-2.037224244482604	9.77752182610452	0.6765173453341495	4968.75	5437.5	5468.75	0.1305901199870747	0.0307474445798208	0.2018393665004581	9.00616740266239	0.8141135571709671	pre	j
bird2	j_pre	1319.1139525454978	0.0010366137318931	1320.4462126138546	1316.8522707623065	1951.6859503795008	3946.9389615528967	5297.912218224216	0.4046652746374947	898.2696928445471	1869.179320220318	4928.328806362805	1399.053032208426	-1.1067220736708283	5.503636235436141	0.7719437519772471	3968.75	5281.25	5656.25	0.1271542785030242	0.0294461885121734	0.306418841237975	8.843474625709465	0.8215740578557733	pre	j
bird2	j_pre	954.0140442746653	0.3238776838928507	1385.4253345483114	404.04889293547336	2280.0350445910035	4104.678201943156	5418.943302475436	0.5786598012591574	781.9443382804144	1673.3897087517398	5214.054328634698	1380.0853106886816	-1.5497573723327338	7.222603782410776	0.7060310957674307	5156.25	5468.75	5687.5	0.1304602243434368	0.0316735450702497	0.2814743590410315	8.352530410606922	0.82625121008093	pre	j
bird2	j_pre					2067.586395567275	4062.198543384508	5368.314476730941	0.3777988765707625	739.8588981107033	1598.4152238223785	5304.130424513725	1458.6595258624095	-1.628405242627898	6.928348222974975	0.7907425903321873	5125.0	5531.25	6000.0	0.1290492504209622	0.0304192579877976	0.2161168431586368	8.869484762105724	0.8188732286986736	pre	j
bird2	j_pre	958.2297915330694	0.326157975644449	1370.671054918766	402.7547915541234	1220.363563474698	3811.032739099372	4635.463639311801	0.4206081272524384	1034.0005084727825	2331.780467543466	3660.072752581746	1376.1067968129282	-0.5009826861253974	5.204752202154783	0.7157703419318929	3812.5	3875.0	4156.25	0.1351903950605705	0.0282624321141253	-0.1519618790876387	10.024446307869262	0.804374576919671	pre	j
bird2	j_pre	1061.802123626275	0.3010960889955874	1391.0092428824782	411.54547178449786	2058.506042056795	3989.0842694169705	5346.9867763223365	0.5476714958783476	711.9526809010694	1544.841490843619	5171.279990668749	1586.1457834022558	-1.426511723714313	5.936802456427704	0.7498865203396258	4937.5	5531.25	5750.0	0.1337675732948651	0.0323153621504195	0.0371255542567429	8.285457484031628	0.8272836238309053	pre	j
bird2	j_pre	820.6592906855024	0.3745426071990956	1075.0802411928298	406.8538127277916	1106.428686578122	3444.3602651485403	4699.7341937398	0.5214934405724607	1497.3186047425588	3198.650058874084	3358.955027395591	2565.2739281013864	0.8564679134165306	2.917135339815568	0.8671222778361871	1093.75	3625.0	5343.75	0.1315981994194741	0.0252398452498308	-0.1064281541660319	10.745887268494911	0.7968544161985426	pre	j
bird2	j_pre	1159.7472429930822	0.2722313045144818	1368.408848182272	399.3177721404074	1517.3241140416667	3749.596121168638	4915.705678748994	0.449370472636538	452.2973689458601	946.8857918121564	3425.8396920494147	1766.1887214693843	-0.3087687903361545	3.565319749295297	0.7720981009519657	3468.75	3750.0	4156.25	0.1300551734245112	0.0355652358150088	-0.1005825812818204	6.785821102873337	0.8454226450019829	pre	j
bird2	j_pre	900.2992780229239	0.0855847566346061	930.4501416153604	541.183417307357	1807.1533858035484	3918.490800526309	5255.0264496244645	0.5784121387634558	862.7857525579874	1942.658357351621	5104.085975343733	1262.1339370481144	-1.557627466926803	7.104929079879625	0.6938997721798466	4562.5	5593.75	5687.5	0.1293457030464045	0.0282678214417322	0.0865124377541124	9.642702391932955	0.8094898132184651	pre	j
bird2	j_pre	635.0717755648856	0.3485909171318105	917.7310391574164	459.5399044201709	2246.987855701614	4023.3658607941006	5201.325252468325	0.5549118166768093	930.9453951796836	2019.164207332447	4615.872619964388	1144.414659974458	-1.256527930786006	6.829382895251258	0.6849472002130071	3718.75	5000.0	5343.75	0.1294765200227407	0.0291128587111303	0.1992837224266108	9.329770279637064	0.8144707756858922	pre	j
bird2	j_pre	822.755793427766	0.2725939952252973	1391.858313781789	463.61069475329134	1378.5010701927658	3758.784156282326	4709.733779104996	0.5536548599184965	413.2850007283691	865.4068771052413	3327.8265739430003	1474.2557414216928	-0.9730460056455568	3.8704686778020574	0.6813460497536087	3562.5	3812.5	3968.75	0.1314674012954207	0.0369801901503154	-0.1111282755451597	6.459139797597314	0.85063898072521	pre	j
bird2	j_pre	703.9737215181227	0.348610080375569	911.619746800444	389.6075133194366	1762.0958210391768	3879.973264021846	5229.909299257943	0.4136926882431206	875.2974767723476	1909.1505016373308	5236.428731567398	1564.2362309344296	-1.123032407780045	4.67331449183268	0.8073783365425556	4500.0	5468.75	6250.0	0.1286212113488239	0.029989268216968	0.1925737825622216	8.983608958742963	0.8169188541966417	pre	j
bird2	j_pre	591.1099392947774	0.5648212748752058	1401.0626394900594	399.1059380357464	1497.2468286259443	3610.6761008602944	4727.553351343356	0.5934239348199944	456.777314050076	998.895347260456	3301.983455101651	1464.6245045416715	-0.4545082473129497	4.394705634637367	0.6840527704915613	3343.75	3562.5	3906.25	0.1293749167596909	0.0318112239519856	-0.0718838445000145	8.093487924286421	0.8272714493922846	pre	j
bird2	j_pre	1023.738235822885	0.348256547017261	1493.6890411771674	486.8792052234467	1739.3631426494671	3803.5261400051127	5188.037967024961	0.6484962938545895	629.5570142128989	1293.0252145637237	4575.853977922624	1516.438444014825	-1.0647198435166196	4.11007572180699	0.6794099577012979	3656.25	5375.0	5625.0	0.1258379378026215	0.0308891813035457	0.2370998885191361	8.153312094576087	0.8287597241794398	pre	j
bird2	j_pre	1116.3238159540454	0.2268283140371358	1485.3202943547938	914.2465938541458	1862.383343629395	3949.283817657808	5328.499656462607	0.665903542189846	603.0968295142743	1265.535743015781	4940.711453561899	1731.8703528933554	-1.2697005624992102	4.61494332630718	0.7610893997079164	4281.25	5500.0	5750.0	0.1306283147772827	0.032560338566225	0.0261435717241099	7.741047365312385	0.8356993803879476	pre	j
bird2	j_pre	745.7042232950768	0.3411177588217019	945.6740273540312	408.84421932576726	1541.0464782122692	3762.182629809979	4701.503952769025	0.4463694376912488	516.1315892374417	1141.1732746087496	3592.495606638475	1238.8016074754642	-1.4466916918830044	5.9188573072244175	0.6984791337876585	3656.25	3781.25	4062.5	0.1290856883092542	0.0317052160224437	-0.0473529340619712	8.17185876523528	0.8245443546450142	pre	j
bird2	j_pre	854.775666288455	0.1464893735691241	910.576862660224	405.7208150880872	1226.694879839171	3414.7596764342447	4501.79837689194	0.4880374677458868	316.5546228288635	689.8059222261364	3175.593208949312	2547.822887399953	0.772996127333838	2.944905559960843	0.8118869440527262	1031.25	3562.5	5281.25	0.1257371334886493	0.0370167465939335	-0.0175241197360179	6.283868894835309	0.8474536743296244	pre	j
bird2	j_pre					1166.5298377447136	3254.7000655993825	4385.530617516917	0.2978544218011597	174.413529546289	378.6575007707968	2584.5370442936314	1991.7655188243573	0.4991556434256703	3.2046860615195403	0.7925005229139462	750.0	3125.0	3656.25	0.1129372930359624	0.0376695514087161	-0.0355790349225118	5.171421936481842	0.8542087609399244	pre	j
bird2	j_pre	797.924062645332	0.2623111883414972	922.2964970434024	348.05393845529807	1600.9758900616096	3648.2748344385545	4662.587383327651	0.5773532788552445	591.5701976142163	1354.9313654802106	3372.8181284796456	1247.3334194861025	-1.0694857984432504	5.471593800494366	0.6453088677258946	3468.75	3656.25	3718.75	0.1353202961302634	0.0331631546925815	-0.214575359001852	7.9104161825332495	0.8302186889374514	pre	j
bird2	j_pre	826.6550179137494	0.2484861312850547	1172.626549183014	376.8817943237524	1995.5547501062867	4004.608911142581	5271.847774606715	0.6782585363305096	868.0445305288686	1907.3827805133255	5031.306481178451	1267.911563471538	-2.300242252097263	9.012873987397905	0.5878741977598808	4812.5	5625.0	5656.25	0.1303699552926972	0.030829598319785	0.3478578472986064	8.66662484161747	0.8225987056769978	pre	j
bird2	j_pre	1259.864362459657	0.0089775312696633	1285.7319645199098	1232.3451190597884	1438.901389824504	3763.959020478256	4474.705635396952	0.6521167417970369	634.8298004041169	1552.4409982896414	3834.69967347692	1047.7573003805144	-0.7086008638360011	10.339186120417091	0.5746708247914579	3781.25	3812.5	3968.75	0.1250523015766466	0.0300065311111423	0.1973484125861171	9.298758227719286	0.8021016837409328	pre	j
bird2	j_pre	865.5193352961477	0.1738632964435269	941.7002582192944	530.1493027486636	2460.531499724605	4243.048341325599	5435.692294679469	0.6686207149568978	665.7009740772031	1449.689794506256	4660.231927903487	1382.387424593794	-0.9776280778640498	5.240246268181234	0.5952488589302449	3750.0	5062.5	5687.5	0.1287421818172729	0.0310934240097053	0.1240188547776327	8.483416759657576	0.8243618701698324	pre	j
bird2	j_pre	984.3928705746548	0.1287724524379385	1257.9573261730789	743.8399397207917	1090.7064320851534	3701.347157158529	4643.553904174974	0.6573960631777842	366.8159536152895	894.5407235526152	3404.569352622096	1356.9257262672204	-0.9579735106247798	5.587676404550463	0.5194188432492923	3687.5	3718.75	3750.0	0.1255363513816479	0.0332769046456265	-0.1336362374684389	7.486027846281595	0.8242387001383247	pre	j
bird2	j_pre	1150.7239257749434	0.208422018691291	1406.1952739565634	905.1516581664596	1291.9764698156905	3555.70351173817	4617.51423824811	0.4463493902602133	248.02251282733732	477.0521599893621	2492.5002001004104	1929.6281822211868	0.1245779920070147	2.116129177317013	0.7629341932093973	187.5	3406.25	3875.0	0.1268381715708166	0.0422085361421643	0.0468768630254809	4.983391394970544	0.8838793501512061	pre	j
bird2	j_pre	1010.2210033561424	0.3200663947788957	1396.2750068141518	529.479902938111	1969.0753123627117	3922.782481024517	5153.604694308297	0.4792519650202793	383.7718030933289	847.1508111066427	5046.560516040836	2242.385936880581	-0.9902511870884128	3.2223091206537293	0.7882131918481201	3781.25	5531.25	6812.5	0.1272584247658251	0.038509459826507	0.1256066161079256	6.081282379252444	0.8565338268093512	pre	j
bird2	j_pre	1124.3396284968842	0.1284260227812676	1245.0437627646645	913.8693587738844	1435.4384949277849	3672.243894392232	4793.656458002631	0.633157721132655	397.77053338175614	899.1146892069657	3791.576713848136	1834.4651718889352	-0.0015095863062134	3.746887063571115	0.7060508442433191	3625.0	3718.75	3906.25	0.1275736810654252	0.0359691778768814	0.0096431909337815	6.801487019322943	0.8385823077582218	pre	j
bird2	j_pre	993.8079544042204	0.1435726551181927	1236.7875169932245	744.2378949448687	1741.9708344624614	3663.698527420386	4789.206451198021	0.6964916664648256	636.7153363778234	1548.589473560761	3510.4580775673267	970.259190830853	-1.649142880836711	10.51456042091048	0.5083386258288514	3593.75	3625.0	3718.75	0.135316099019347	0.0325776625403564	-0.2129199497171271	8.345621557206819	0.8213766808036785	pre	j
bird2	j_pre	949.2172507215772	0.0059936826763363	958.278756539443	937.7503253086388	1626.641626041342	3775.6350258836137	4841.276157211943	0.706599582432011	550.7743102421163	1257.498046191797	3557.696814581547	1211.5378708018045	-0.8544936324246505	7.954295303478598	0.5380692122032847	3718.75	3781.25	3812.5	0.1347868762888867	0.0351481860220303	0.0948858620108649	7.510961464037204	0.835718450917149	pre	j
bird2	j_pre	678.4240597652741	0.3069124266353789	925.5358098243926	452.21441921835833	2297.195504780022	4036.938234979158	5228.898498608018	0.5150149265667867	801.7205519753197	1702.083657907403	4605.44888969394	1419.7589929559017	-0.6887584752421575	4.970920535170356	0.7605376454531865	3656.25	4781.25	5500.0	0.1300182576054951	0.0303857897899204	0.156270703073589	8.549152084377692	0.8253377448440526	pre	j
bird2	j_pre	1094.6301977806097	0.2617061890022373	1406.8329272480134	463.0926057548555	1543.051797665697	3953.819314043481	5354.675864888384	0.5500505953264165	884.6083083846954	1941.1496414841463	5375.710335746671	1441.9118190673107	-1.476390755976267	6.802600941196529	0.7310203493574273	5375.0	5562.5	5906.25	0.1307329917436513	0.0296137951806358	0.095236698444783	9.167252530458327	0.816111608252601	pre	j
bird2	j_pre	996.1341908175268	0.358388249119016	1411.992334714857	377.0963773636424	1343.5138556469828	3720.380992622132	4560.111134268234	0.5964599256994747	442.0017187003328	960.2221493885812	3268.385349349191	1420.8820006804551	-1.0038490707070946	3.972281805057597	0.6311831028032395	3250.0	3812.5	3843.75	0.130975695264676	0.0340322029773493	-0.1430141387917618	7.286788051106051	0.8377917323530949	pre	j
bird2	j_pre	1059.076012465131	0.1935911467787083	1400.7746276384305	907.7740048176312	2069.1389989083	3960.540037430718	5399.13794849092	0.5702659968281576	698.3125227281265	1480.2272316535891	5127.611223091182	1726.7036685948672	-1.2110749629837274	4.840221473258607	0.7578336904175996	4375.0	5437.5	5906.25	0.1309898300122446	0.0323214291007309	0.0535941456724212	7.983375600888106	0.8319223188909576	pre	j
bird2	j_pre	913.0744924071156	0.4849957198050795	1476.840475230003	408.7440970067832	1983.186743294197	3945.4857856245862	5340.327521431624	0.5702729851664257	659.289492368014	1431.000397195548	5365.622680159488	1639.226858021939	-1.2972579291962718	5.365266064803483	0.7920345132602303	4593.75	5687.5	6437.5	0.1303849962594867	0.0322998792245693	0.0876055190793001	8.072783570048497	0.8299757730220996	pre	j
bird2	j_pre	1057.715452055797	0.1921808204633667	1419.7388227866466	929.156591583856	2120.658470981314	3921.5129949736615	5306.6263709236	0.6995451674847244	976.1618415371024	2150.8513789052804	4723.929287220709	1258.433035699109	-0.2546459764257069	4.708973248136562	0.638134120726566	3781.25	4562.5	5718.75	0.1284741024703966	0.0287576051769225	0.3303678016823694	9.332137875493569	0.8147784322279278	pre	j
bird2	j_pre	806.3558861158984	0.4181124068540062	1425.8788072837804	445.0613508455462	1551.3210219962257	3559.679655418975	4788.525149432836	0.4919311687921341	373.8592827205264	814.089294395438	5514.760736382221	3252.5089640242427	-0.2413861088324822	1.7221240825684605	0.8635456132092416	3750.0	9031.25	10625.0	0.1253539532704692	0.0349258718042648	0.1122030157137448	6.966838581862699	0.838560155975428	pre	j
bird2	j_pre	999.6898126304264	0.1750082312112889	1484.2024581610758	926.969638221304	1884.2346720937728	3908.3020242764064	5378.497203403221	0.6086106613651527	1249.3919098023705	2686.7517316192225	5088.2006776869885	1325.2655712015917	-1.2772082966467329	5.778178534410633	0.7255918397608578	3937.5	5562.5	5781.25	0.1307674158366107	0.0267441843331692	0.1869551196435883	9.963226209602167	0.8067584608751515	pre	j
bird2	j_pre	419.67914977654766	0.0142519111053702	425.0800575287647	411.9020585292566	1184.014963657871	3634.7587990503816	4552.394518020703	0.3644872990594842	332.0176136516242	747.8286754166714	3576.8803194134707	1572.6969848868127	-0.8354362605329089	4.1169144467176135	0.7549240738158574	3562.5	3843.75	4312.5	0.122477988198795	0.0347666217000003	-0.1300525126605014	6.704636341780012	0.8334559545110236	pre	j
bird2	j_pre	486.02394570369023	0.0	486.02394570369023	486.02394570369023	1467.0242816823695	3817.84372474046	5046.753150674518	0.4285675336436387	541.5497640852101	1231.8919947389536	5249.041389982847	2096.2459834973947	-0.9186350447403668	3.3832786916014257	0.8006444565861105	4218.75	5500.0	7250.0	0.1289463909325052	0.0329529497988674	-0.175672562376148	7.721116725690222	0.8268652972157454	pre	j
bird2	j_pre	602.9375386955968	0.5787226516344105	1309.287385288966	422.1746162205828	931.8205091113076	3709.5145853756944	4407.779897746946	0.5064519839446386	717.1647823911007	1643.9885341047825	3560.151432205345	1317.1187128361169	-0.7034930199908517	5.615242871799828	0.6825624510312129	3656.25	3843.75	4000.0	0.1268462934734364	0.028684292882303	-0.1380379655888833	9.522372414502724	0.8008686837807236	pre	j
bird2	j_pre	911.735384395432	0.0055208423246995	918.955812568946	901.3884683333686	1523.1593550198313	3795.936792315115	5111.716355202841	0.5169916781761991	724.8704827981782	1651.3980931990827	4826.309362303147	1926.4471602361011	-0.6127646471225215	3.231901830516692	0.8144804264585587	3687.5	5343.75	6031.25	0.1298984596520382	0.0304940495784478	-0.0574685696624006	8.798188266915307	0.815933312090569	pre	j
bird2	j_pre	966.9307101231158	0.1731672587664955	1464.2039642068607	886.2688781531446	1649.3260846045832	3821.644906986595	5234.4171742362805	0.5501606760463794	2039.292762301869	4683.345523074916	4849.726996688848	1273.8312054903015	-1.148916065546588	5.145872740034343	0.7356090327088672	3812.5	5375.0	5593.75	0.1309363259861447	0.022996762932773	0.051485158873199	11.731721426810648	0.7840142257128717	pre	j
bird2	j_pre	875.5388433679134	0.2698534093847974	1134.0347080816878	415.7957137661174	1691.0169070607465	3846.8256350715815	5159.689114976443	0.5848438847686096	839.7742836466878	1730.2519933766985	4739.173846000922	1528.066962807109	-0.7271461311064675	4.06080466025634	0.7728875113595884	3781.25	5062.5	5750.0	0.1265812848747793	0.0288419779531955	0.2689500905785683	9.186926096216473	0.8167115982491014	pre	j
bird2	k_pos	923.6799382194188	0.0401219097868179	1003.3629564769208	878.5445460096577	1802.987914752729	3467.590992105232	5031.923180534485	0.7125263768694348	3443.8848490980054	7843.634143631106	3762.072414378045	2520.7663442112007	0.654726176305184	1.6688957785244891	0.7297204247669437	1812.5	2000.0	7156.25	0.1379169368611551	0.0222979161374076	-0.0390822493526456	10.821039140399712	0.7848688539128698	pos	k
bird2	k_pos	909.0507884735606	0.0582189682087924	978.5606207849526	645.8512036669707	1769.061348160631	3414.576289188252	4873.891535863887	0.7187644319649333	3009.137759588418	6613.961115237566	3885.538101773026	2550.742376399804	0.6139818619706149	1.703783677812874	0.760523677953667	1812.5	2031.25	7062.5	0.1355783516595504	0.0231384812073213	0.0554385747549024	10.883736147368504	0.7891244601665119	pos	k
bird2	k_pos	914.1246179189992	0.0440385166515969	980.817949521742	863.0934940421444	1778.687738468106	3406.601757325603	4882.587004784773	0.7345440154631633	3167.403503201077	6805.950963548075	3793.2640346065696	2488.0232344569185	0.6521926877280023	1.726392559188193	0.7559600801382116	1812.5	2000.0	7031.25	0.1360885458609801	0.0231106269804567	-0.0234868501249639	10.119219476092812	0.7941036852821106	pos	k
bird2	k_pos	885.3937164691089	0.0210773440760492	917.2779884815302	854.9176770307997	1750.680984009843	3434.6362595800942	5031.526085339888	0.6937737090811537	3445.7513016379576	7559.112236402484	3782.225169607572	2551.543733054514	0.62716505887247	1.6544802233396363	0.7241457696637832	1781.25	1937.5	7031.25	0.1377395435159662	0.0222789818331138	-0.2520567220714111	10.108184480364768	0.7896110371947808	pos	k
bird2	k_pos	926.5372947813062	0.0389824715528342	972.2613119982498	868.7698493232416	1824.3012297587047	3462.7533692597253	4964.57787160547	0.7872837925961825	1376.120150443126	3193.4023248644453	3534.995271902113	2390.521162917567	0.8163802397598956	1.9747631546879545	0.700466687518029	1843.75	1937.5	6531.25	0.1337872267654536	0.0262156514802597	-0.0402197266252797	10.701808871179516	0.798614621104004	pos	k
bird2	k_pos	921.6201947436736	0.0472130768552895	974.01689754292	866.8400866949736	1779.9606460247207	3375.7614161283414	4915.106901460367	0.7340724525562751	1332.0258371251214	2988.901657907856	3639.079666149932	2436.16911383126	0.6832292767574755	1.7465069624317635	0.7138691807278437	1781.25	1968.75	7000.0	0.1349439131061754	0.0269635630824953	0.0617489652927816	10.458645887622762	0.801186379028187	pos	k
bird2	k_pos	923.0087503498526	0.0444120857353617	980.6030292853668	880.5146981930692	1806.7384833313372	3301.00812601437	4764.212301847126	0.7750572653964796	932.6298872880986	2101.1030738710865	3359.6242426314902	2340.351325095395	0.8892920041878358	2.0825644676548416	0.6656689601484718	1781.25	1937.5	6062.5	0.1326844179328558	0.0281843188595311	0.0099279566767629	9.576588396045828	0.8119920083096941	pos	k
bird2	k_pos	879.0739533530344	0.0253392224259613	932.6301627232448	859.5850958529335	1739.771317538483	3374.740159516057	4973.482938098057	0.6901658855146235	1649.9416675154512	3628.309489025448	3654.975505720396	2495.8234478660897	0.6578322519162859	1.6781327467458542	0.7130117685939694	1750.0	1906.25	7000.0	0.1371212510520848	0.0258775007417275	-0.1381583217805563	10.080595161291038	0.8039875704003798	pos	k
bird2	k_pos	827.1681808747115	0.1892951858622211	919.8955303751188	311.3429474041185	1729.0064044867072	3356.962714423123	4866.243535556951	0.6855046807153007	3148.825365698138	6729.340597692175	3788.095068376319	2635.6021764287398	0.7294859534278192	1.8547344375675887	0.7641582445475298	1750.0	1937.5	6906.25	0.1348332662787254	0.0221578236479489	-0.1035518326032596	10.016828599546669	0.7892727846297272	pos	k
bird2	k_pos	922.8912062741068	0.0459327433699743	984.2201464256226	866.514988461026	1757.636358941446	3344.810372734479	4781.137858684434	0.7425023511306771	2683.3204919297377	6041.868866117352	4057.580489805535	2599.370433387076	0.4420287678668402	1.459995733379842	0.7529423970373831	1812.5	2656.25	7125.0	0.1337269717725109	0.0220503316835649	-0.0527577089412533	11.21273685976198	0.7835038321553741	pos	k
bird2	k_pos	905.7192240593974	0.1500357119656472	974.9032118080564	367.11971589202057	1815.4914970561904	3355.7527277968534	4804.969307587066	0.7475601004768757	890.9170125771778	1972.2877638294087	3095.710505675152	2312.3728054386083	0.9960392692653796	2.607201026914858	0.6769460767990602	1843.75	1906.25	3750.0	0.1322074008863201	0.0328833489619448	-0.0239176024712225	7.838497893214575	0.831647733130375	pos	k
bird2	k_pos	934.2385642489756	0.042954256827524	997.160349163561	882.6680890851895	1816.480971561558	3233.3894563947565	4791.098951307051	0.7920526676926154	978.537442961356	2265.271383621809	3648.57939224314	2498.25848375005	0.6738794176657237	1.6890054308292906	0.6655548192273729	1843.75	1937.5	7125.0	0.1325167548840217	0.0277870077905544	-0.1920174225624024	10.126459125333296	0.8020257045944773	pos	k
bird2	k_pos	910.7578772432836	0.0677577604826474	990.6390121153366	605.3695309121512	1810.920006517832	3561.3834883443187	5022.794282258641	0.7581357533059975	1731.1649519015805	3984.6390474819095	3608.2799512783113	2373.7524761688483	0.7223735516685369	1.7839380105180842	0.6718796540622558	1812.5	1906.25	6593.75	0.1366384390464731	0.0245564371174741	-0.2722837320342162	10.73049232596091	0.794054015336787	pos	k
bird2	k_pos	906.8286407949776	0.0360748999553591	973.8268350950092	876.3134992692343	1771.8008331064373	3512.8919235966946	5035.980239906673	0.7048989918921011	1938.699649716616	4334.713574678661	3392.0052086711303	2290.2839618657995	0.8996918789133197	2.1765430328026447	0.7151574852163901	1781.25	1906.25	5562.5	0.1371860659274225	0.0246884568179556	-0.248268994054655	9.872162263363876	0.8017139621275932	pos	k
bird2	k_pos	903.5954529967688	0.0448563080778031	975.3277104857196	853.1736932283985	1747.7124299249936	3478.832740361918	4995.977761518807	0.7099349677619652	2533.3807974333054	5708.690037495051	3495.897754978726	2298.856840215564	0.7708512676706363	1.939632693877381	0.7354591232926265	1781.25	1937.5	6281.25	0.1357787344544476	0.0229078270839415	-0.0839495864494477	10.411953343853584	0.7908955331910311	pos	k
bird2	k_pos	917.2660768010154	0.0380615094465055	995.1099820685504	872.9291253748218	1782.2505325388242	3492.1136515701264	5042.403376099274	0.7380279477838868	3353.5716755767608	7405.063580944679	3725.997179308366	2443.847849481938	0.6677932575666321	1.742825093382539	0.7176861497297934	1781.25	1968.75	7031.25	0.1354056981711442	0.021386244057905	-0.1819300243721589	9.593091391768098	0.7855213426138205	pos	k
bird2	k_pos	911.9174687466248	0.0407228423584851	969.380703275071	855.4046308722404	1769.1063013636565	3407.786368163124	4902.507779627006	0.7157182419416666	3216.229382463468	7093.478078504571	3855.117219152698	2487.697038269644	0.5513312221440402	1.565556521066575	0.7392065159407755	1812.5	2000.0	7062.5	0.1346079683886721	0.0218424299431835	-0.1498645235304521	10.343148697683642	0.7858934521335548	pos	k
bird2	k_pos	932.6271567096504	0.0436969712856337	990.5461825377498	880.7817051062486	1825.2859205346983	3472.4904811067745	4821.626669471767	0.753706768911682	3643.599477553766	8212.226813027663	4418.625737572309	2612.7864981692464	0.2317648283512058	1.3170674837653675	0.7316984216827763	1906.25	3687.5	7250.0	0.1359820382254736	0.0222437632498628	0.0164251959978948	11.27427257278193	0.7833559459973752	pos	k
bird2	k_pos	912.233631489784	0.0396383001821564	982.1354210852594	863.9689403540611	1793.3121536872782	3474.092516156145	4897.74152635522	0.7855919654011213	2458.958807383517	5563.205082089575	3987.519882964757	2550.9606102529647	0.4858087196361395	1.4705934716640836	0.7143314536287854	1812.5	2031.25	7125.0	0.1367552845320656	0.0229410712982553	-0.1688362440272866	11.317069205595502	0.7862969167152727	pos	k
bird2	k_pos	843.4519305687433	0.1990153177528098	954.4828514406144	308.1566658079736	1759.7733875767597	3452.454696983995	4836.280876897115	0.6826304125186236	3183.643283628616	7161.514227755571	4136.571696725763	2507.192509009428	0.3186751459886085	1.3811284045866898	0.7586558056194729	1781.25	3500.0	7000.0	0.1360609185420548	0.0223064893007135	-0.0511225889092834	11.026884182769876	0.784042414650888	pos	k
bird2	k_pos	936.471311562565	0.0369227191258396	993.853252228399	889.4924515992525	1861.073171208208	3488.151357995659	5100.576198838906	0.8042029352603474	835.5821955971311	1888.588683302297	3256.101196662736	2263.8935769655627	1.0919085417608898	2.6806267611536447	0.6935830103947922	1843.75	1937.5	3875.0	0.1329516134013257	0.0310828100623066	0.0657196351173369	8.737770493933386	0.8215366361676746	pos	k
bird2	k_pos	918.7114827202156	0.0442923623985675	984.6889697364184	860.0406543729829	1763.4715759547828	3357.6001474223917	4946.704966681175	0.7492305196940325	2998.031727750664	6458.274276858808	3381.342890390572	2311.653111324684	0.9208803065625012	2.162267259076699	0.7320218580132101	1781.25	1906.25	5843.75	0.1361986856065903	0.0233468736773167	-0.0879609454659177	9.60857749179724	0.7963983287968823	pos	k
bird2	k_pos	930.6434527294278	0.0434883593515015	983.2288342060224	877.6312991546843	1803.4981389374605	3374.1549142812	5072.792941461417	0.7858051863730295	803.5731193657515	1783.9550438384838	3362.4804870049147	2390.001013805925	0.9171250937245377	2.1781845917877445	0.6859717459709964	1781.25	1937.5	6000.0	0.1334775252854298	0.0294458047911087	-0.187800082732737	8.883124730911792	0.8190704864203796	pos	k
bird2	k_pos	918.1531454508214	0.0403531632742831	1000.2812350056498	878.1921099512463	1808.196370098028	3465.327731329283	4765.890544009917	0.742418919844439	958.5634040492912	2201.368071775852	4032.3475377137847	2601.1201280809573	0.3826730521777027	1.4379198848531158	0.7037015237681433	1812.5	2156.25	7187.5	0.1334577094991146	0.028499425820899	-0.0753293144690503	9.745925471329269	0.8080731835004594	pos	k
bird2	k_pos	910.1566527261108	0.0323883374072834	972.2443434024966	877.8067026591824	1806.08381684658	3448.0273526121	4917.012142889788	0.7634730816655367	1025.7258678918142	2393.9875817763877	3600.1906697721515	2456.901649054243	0.7779199591204591	1.8913441255902887	0.6769459827919532	1812.5	1937.5	7000.0	0.1337828546981978	0.0267266034298717	-0.2284578945358943	10.432427131664229	0.7989068327353309	pos	k
bird2	k_pos	930.5990594173048	0.035399288665206	977.9160622150132	879.3920316012645	1814.820945885814	3317.6347646345707	4903.062369305844	0.7521953436171898	972.3405265867702	2219.129372962908	3855.513205698916	2604.406378594513	0.5600743480665428	1.5450147931773082	0.6888873877890936	1843.75	1968.75	7250.0	0.1333181693958937	0.0270014330257718	-0.0705690883146826	10.431927686064869	0.8003459311519746	pos	k
bird2	k_pos	898.5797519348705	0.1934303516868779	1015.099310902608	390.7628298929185	1773.4840071580554	3219.7799180785146	4996.2516525333085	0.7349775510455606	1491.0491605224872	3317.874986217357	3295.0153597549006	2286.422939852688	0.9574177447927869	2.2830148810796795	0.7506337636751138	1812.5	1968.75	5625.0	0.1352038161976811	0.0259458656335624	-0.1343137631452544	10.020891035224595	0.8047319803409055	pos	k
bird2	k_pos	877.6026668045674	0.1291898723616037	984.9642442709844	585.4555592040657	1780.4413285837168	3429.106432050939	5074.980554123112	0.723809684024193	1770.9238774574278	3968.8760116331887	2979.136024320219	1976.1112491315196	1.260783615973032	3.141793178767894	0.7228775017031118	1781.25	1906.25	3687.5	0.1364199042551108	0.0259552775913345	-0.1693766603772205	9.843827302147371	0.8057992934593009	pos	k
bird2	k_pos	934.90789075725	0.0429049603127842	998.1186753890914	884.3287294803667	1771.0757096171633	3405.084626532598	4865.630635155712	0.7209233822510029	1614.9277563806072	3604.9858837633087	3756.785221846152	2484.788995329703	0.5945424741194628	1.5951867266072155	0.7031037989716981	1812.5	1968.75	7093.75	0.1357903854053648	0.0256183665983543	-0.2909764781569144	9.913254901573737	0.8039665622261358	pos	k
bird2	k_pos	931.8943825528804	0.0336980800503919	991.941959360684	897.6562427464823	1822.6082778918856	3422.0162054878124	4977.976013581376	0.8164952523052695	1095.930799027651	2487.969909159282	3468.867087675545	2430.5868728354126	0.8574290361475577	1.992094114102192	0.6585729424924668	1812.5	1937.5	6625.0	0.1335400508662164	0.0269867618543531	-0.0422123974367929	9.917913670113132	0.8079753131630556	pos	k
bird2	k_pos	925.9704262946192	0.0401284805116328	975.2789160466216	880.8506006708267	1822.016116657396	3353.139394576141	4916.388664613265	0.8102304380847549	860.2596744742978	1878.046102391309	3521.2446351843405	2482.730798475219	0.7704154296075427	1.837397138260713	0.6657362035192195	1781.25	1937.5	7000.0	0.1332323544706369	0.0292016442302199	-0.1549408476367046	8.865401833388106	0.8205772350319598	pos	k
bird2	k_pos	920.637670592467	0.0427891444102173	972.938085912796	871.9003018764075	1807.9027667248945	3377.3517697478915	4960.715264717117	0.7706791035881378	715.7824756996713	1587.459608168915	3049.928255110217	2183.879958322658	1.226630433771136	3.002249066792707	0.6847174794811106	1781.25	1937.5	3531.25	0.1336401552985804	0.0319327273862904	-0.0512233872891948	8.206539845919028	0.828516647038411	pos	k
bird2	k_pos	860.17719568051	0.1090855367145323	964.2759350797436	635.733472065215	1736.1013631792928	3302.720564277147	4929.582960280568	0.6992433439955454	1802.092882490472	3920.984664430513	3341.9495869582897	2317.7243227962817	0.90598010404646	2.124829861277157	0.7171158090474423	1750.0	1906.25	6187.5	0.1341975340669336	0.02448842716928	-0.134291647562089	10.351801041871903	0.7979053835116661	pos	k
bird2	k_pos	946.0437829679828	0.0416620645943939	997.4662284804468	890.1475274723613	1850.2896536425817	3509.380855506935	5025.631025753625	0.7734016001370975	1044.5240585076324	2395.111409240144	3196.3890042984576	2185.814633292492	1.163127862161862	2.8235238087963648	0.6925031372301577	1843.75	1968.75	3906.25	0.1344838200415249	0.0282919040121459	-0.0024236488269989	9.636180038778464	0.8114689347595643	pos	k
bird2	k_pos	899.3368391534905	0.1816688495143119	1028.303519053443	329.507856778387	1839.0837930401392	3503.4102301160187	5015.296012163703	0.7358694728715844	1072.8124540667409	2343.7935729750966	3321.154335604612	2204.6782155845794	0.9612456056525548	2.378070710872451	0.7350012331086951	1843.75	2000.0	5281.25	0.1346404478565647	0.028070375047485	0.0643838391733883	9.335556352733557	0.8156752818025527	pos	k
bird2	k_pre	889.264160524006	0.0554146757407721	972.6230626109088	824.946233443568	1808.8954680024303	3498.167754238823	4920.811963486012	0.6805658997479039	910.504588094848	2119.2183747182744	3428.532498335262	2412.217888236308	0.9924107582526408	2.5013278414030315	0.7366071835333822	1812.5	1906.25	5343.75	0.134600691843655	0.0287470637832068	-0.0891488624730161	9.86351531743956	0.8066870075071195	pre	k
bird2	k_pre	819.1733236131804	0.2255200309872243	998.2498070494536	345.78651516743554	1778.8022640707452	3492.608692272594	5036.410111230447	0.6919156015626279	1134.3239779246271	2544.8199498543345	3725.4174440101306	2419.089261155952	0.5671615273442931	1.6535292836655695	0.7512162059457356	1750.0	2093.75	6750.0	0.1353821768759925	0.028681997245564	-0.0458357240353258	9.440074396337502	0.8142525053636245	pre	k
bird2	k_pre	860.9458712120355	0.159830229109367	966.0829146356106	384.44625853583017	1781.0700218831291	3556.86459957424	5055.392427194132	0.664525745644175	820.2233272323462	1873.3013509100292	3619.924910991445	2515.1977003251177	0.6995002656928706	1.859834462288943	0.7297536060206209	1781.25	1906.25	6656.25	0.134184753298833	0.0304236183507356	-0.0468787831272908	9.16185710410478	0.8143277850783797	pre	k
bird2	k_pre	831.4107066542416	0.2054634348150076	980.770416736822	326.2213443784234	1848.330597090647	3612.836737788754	4985.034827068748	0.6932131144577391	972.2735514442858	2237.446483438886	5482.0201619375775	2483.798796383071	-0.6867845560450357	1.748950630924804	0.6769137109938796	2156.25	7218.75	7312.5	0.1358664699843681	0.0281496548637468	-0.1876959814144541	10.020891784548898	0.8042181452509689	pre	k
bird2	k_pre	928.6448489828208	0.0552127704444203	1001.1145611795272	881.7041265449284	1772.7381609979352	3437.119970755659	4866.666375828512	0.7127678598160152	934.279867069586	2095.847844395421	4150.353362596552	2585.835568285583	0.2528240796759646	1.3046013581274205	0.7099166918397775	1781.25	3468.75	7125.0	0.1331800720085726	0.0292154521198012	-0.068183983142132	9.54429467453082	0.8104694867422213	pre	k
bird2	k_pre	911.2701789643957	0.0440549052103338	978.4297626555382	861.7383942675899	1774.4748449728688	3313.597948500159	4844.253386078557	0.6773590552225589	1209.2154291393429	2723.88460188899	4113.044967568818	2559.5291848205184	0.2500257974296448	1.2816957743187392	0.7368526245094844	1781.25	2906.25	7125.0	0.1318455550165947	0.0270907342748677	0.0766468827400237	10.355176462147275	0.8026122648889275	pre	k
bird2	k_pre	921.5880567008428	0.0386832230542305	990.8805194889056	877.3131346962599	1814.0118030199935	3459.334460138208	4944.681196687388	0.6959085343681114	1027.4846480920469	2285.119021308162	3663.672698328122	2489.50991523771	0.7565259514526185	1.9449302873535488	0.7597671516595242	1812.5	2062.5	6718.75	0.1333501004904	0.0288449259708308	0.0594785414477372	9.656842882165758	0.810953194757309	pre	k
bird2	k_pre	889.3143259906155	0.1058545952003289	936.2457323944	305.4177921663301	1815.0084041334385	3493.049543605613	4954.755184799449	0.697547048492283	841.8979430970389	1909.0902456872436	4356.490964776294	2716.234258014092	0.1983879903054536	1.3174523728902814	0.7753276417594934	1843.75	3625.0	7375.0	0.1341289169946997	0.0292043356020989	-0.1411193834444775	9.492210611378374	0.8105533207401219	pre	k
bird2	k_pre	918.5399732086454	0.0182188644465782	945.6425279907438	895.3228572181464	1832.648887294244	3429.0954910716005	4773.8440721586085	0.704247960149923	772.7490464933521	1785.84583627836	5182.069831186482	2573.822676287364	-0.5517826379484432	1.54766561744593	0.6368098994345879	2000.0	7125.0	7218.75	0.1329521762620851	0.0306519888389826	-0.2190719031912582	8.889783962605675	0.812852357118206	pre	k
bird2	k_pre	893.0318599505483	0.1812839191507571	1004.1133217970668	300.53466839188104	1846.0251480337563	3547.5111713265137	4839.683601206212	0.7570462701196341	1080.648066136468	2427.6571148268667	4727.490888716817	2594.877486594224	-0.0133785948018733	1.3174745326087594	0.7048929659564721	1875.0	3750.0	7312.5	0.1341424222488699	0.0276157486209508	-0.1170538546147045	10.081029142732564	0.8036315740621397	pre	k
bird2	k_pre	909.647271736338	0.0554423521893214	973.7577039401368	830.917342759655	1751.5013606741406	3569.153964894089	4866.61335501631	0.6336518008705366	968.5836988735788	2192.74264826724	4584.7922229466585	2575.383998114936	-0.0711281163361727	1.3304213991075464	0.7395869796397501	1812.5	3937.5	7218.75	0.1340333637362363	0.0295205449208521	0.0305664608834391	9.704053706210956	0.808768770278253	pre	k
bird2	k_pre	932.4686469227028	0.0207083684813956	958.2477008501806	908.5777352453372	1830.497317488124	3504.930631790577	4772.751600250513	0.7203153491072051	922.8175793770164	2248.116932750149	6112.583376770585	2178.604263435129	-1.4037109402244723	3.3280000703971	0.505341874167813	6312.5	7250.0	7281.25	0.1364568638422804	0.0286586904467322	-0.4088305346823417	9.74720532109724	0.8038896315866153	pre	k
bird2	k_pre	923.0175860317142	0.0403498663403534	998.9771951308604	889.9548517188526	1818.2346485909736	3506.501580501212	5170.741121009483	0.7169207984455699	856.7244960273626	1898.7526899180652	3521.533915070117	2421.7261885760054	0.7675922467133743	1.927080880661844	0.6845177679722639	1812.5	1875.0	6312.5	0.1354959452250957	0.0295363635979812	-0.0564290701850562	9.149115963332676	0.8170557509252152	pre	k
bird2	k_pre	886.0153524666821	0.0404807254016788	966.5365627495364	845.2937010233043	1790.2467898256937	3574.3896611281057	4996.858282203638	0.611368123300305	865.7781879056041	1972.310940496492	4095.533690447877	2531.7151816058013	0.3971977642019433	1.561158389332815	0.7882980237779766	1812.5	3468.75	7031.25	0.1345698539267651	0.0305780895861189	0.0809873994712447	9.34371989623865	0.8132259471616512	pre	k
bird2	k_pre	889.3204704036066	0.1488286658004251	966.6918388683956	334.1139580129469	1881.1828450226344	3390.496659679281	4697.221034216671	0.7211864558167707	739.0348636342868	1656.5578176001509	4514.517962456124	2792.729177570183	0.27639320639956	1.412221231070327	0.7605941383816642	1968.75	3718.75	7406.25	0.1295600340642657	0.0304625716970004	0.0791945426032882	8.864995582733227	0.8177081029325559	pre	k
bird2	k_pre	770.8963949342487	0.2084879267558436	894.8398412509281	316.452356394288	1702.6876898001983	3543.341645624861	4744.022401045239	0.5063739202586958	577.4240629313206	1304.0844691998352	5333.240205271786	2668.2195705865875	-0.5207751791706404	1.7471370910630546	0.7879653866004682	2562.5	6937.5	7375.0	0.1314544141519788	0.0331407682828317	-0.0701462149940082	7.873558681956156	0.828056285222261	pre	k
bird2	k_pre	861.7017724439207	0.1016737854345448	958.0699004011444	584.7322465730739	1807.9358584085708	3617.620322449902	5167.647978754079	0.6492560655544775	946.8149184157284	2140.125710949349	3970.791184370739	2504.459334396678	0.4296808115214418	1.493038598783173	0.7418425526569238	1781.25	2218.75	6906.25	0.1336959834852605	0.0294841425318588	0.0249245031142753	9.55970928870042	0.8095963185521731	pre	k
bird2	k_pre	916.967208593575	0.04236299224702	971.8552234246384	870.4084308212978	1826.0064198762905	3595.572684303531	4988.535638932307	0.6819574899490471	1127.1026487171732	2561.2046555173088	4481.387693116257	2574.6618599217995	0.0827393991630151	1.2783118204346795	0.7249448959619246	1843.75	3875.0	7250.0	0.1354580411029303	0.02744720297512	-0.0659458166933274	10.250863899636226	0.8040349018035003	pre	k
bird2	k_pre	873.6667382468215	0.0322992172587824	959.9320743066148	856.2509043043218	1786.7747811354188	3566.6862013320656	5002.123407964389	0.6585313281938172	1091.156436939238	2446.5470512349275	3618.482985975536	2249.182611531703	0.7029768429699883	2.058657415938976	0.7551587217426032	1750.0	3031.25	5843.75	0.1353125480348525	0.0289217597534157	0.0619184696133609	9.632932966312229	0.8121946778993956	pre	k
bird2	k_pre	870.5762980715327	0.0157506520419163	892.9887127975965	855.0027014052445	1774.7571566566344	3411.7756121528387	4929.260945544155	0.6180240283616063	898.0130420694934	2020.574480496784	3854.61603416979	2511.574697572499	0.4844372077727617	1.5311122961171848	0.7356847019163757	1781.25	2156.25	7125.0	0.134333431832706	0.0314122430798334	0.0016148723078356	8.876830608570138	0.8160988902473535	pre	k
bird2	k_pre	825.060151248159	0.1280717057867665	880.9480653813234	581.7212037222002	1771.617721493472	3482.900330518161	5079.604529782361	0.6651067718541217	1056.632668762468	2373.3336961955447	3862.925866783828	2549.1457276507936	0.5411011855616473	1.6367781827620431	0.7458700261894777	1750.0	2125.0	6906.25	0.1357255463706969	0.0289407973166646	0.0452449061612558	9.631804442704995	0.8116611633619171	pre	k
bird2	k_pre	924.1603852276808	0.0436825544637174	976.1502580021672	862.3601773480295	1840.1412824381025	3493.67623686513	4946.072771531787	0.7692184936301415	1819.6373546186344	4265.563921458968	3643.4008663890136	2406.3665221264973	0.7783912669049674	1.8919526432380973	0.7058835759849087	1812.5	1968.75	6937.5	0.1343234811918874	0.0242695913113439	0.0383060907164856	11.644785719129787	0.7886612571811283	pre	k
bird2	k_pre	927.6887689949576	0.087772044286911	964.9413454535412	316.84631085626296	1798.0940478483458	3134.862639272333	4452.458750634404	0.5963199521802506	1261.634120975944	3048.3833229149777	3052.361006997328	1961.2097675236128	1.3498288324784156	3.5228466559589693	0.7409569962218524	1875.0	1968.75	3656.25	0.1241169988207733	0.0225889449051861	0.0548282406237183	12.263049735360546	0.7753200335893304	pre	k
bird2	k_pre	896.7270968445004	0.080386105122164	1027.717855162182	654.3014370152544	1782.7998880429195	3446.818495027048	4922.200519941063	0.7388220983229107	2672.880641011968	6032.985905344872	4079.257209794581	2537.2173227147478	0.3797645981017751	1.385179907669735	0.7514851680236859	1812.5	3218.75	7093.75	0.1357004499918108	0.0223512356007686	-0.0719900906060705	10.881938905201713	0.7869276879361021	pre	k
bird2	k_pre	891.635798787418	0.0502588205958104	969.0338392402068	845.1966487543663	1748.526245103484	3280.450729089544	4766.508134223648	0.6728783475668734	1666.5000797965508	3790.850662431284	3301.3563461831327	2166.186898693402	0.9895540179155672	2.4413311741428227	0.7513342212391233	1781.25	1968.75	4000.0	0.1308298272461984	0.0242752137134216	0.021947696303907	11.1964189447631	0.7906313444614645	pre	k
bird2	k_pre	922.3493677401055	0.0500682122437794	985.0634234833734	855.8970253185864	1824.598453730065	3430.4306910408286	4877.741722138961	0.7638930737933488	2393.101167385116	5427.667454633073	3740.96439408614	2457.1898632288267	0.6941243105925478	1.7354683812829776	0.7287794078046662	1812.5	2000.0	7031.25	0.1336688837613042	0.022897215457746	0.013308749039888	11.109046986419369	0.7871445703662306	pre	k
bird2	k_pre	924.5779476304696	0.0463822466520257	1001.6075844119464	869.76581203941	1816.4224710596209	3425.254070694601	4944.577953955191	0.7529294204363308	2765.596529453459	6269.729449502366	3833.282399941651	2548.494324762056	0.6458959780150924	1.655885135153626	0.7334035311136354	1812.5	2000.0	7031.25	0.1328042678076237	0.021913194680909	0.0177847994059016	10.928538142439008	0.7847172232009024	pre	k
bird2	k_pre	939.532944942066	0.0476661791269497	1004.2134644177944	886.2175586409812	1840.657649507356	3530.669960367696	4918.993169241241	0.7749679847174333	3679.054136305284	8491.824989567744	3815.418986896371	2463.4552827374023	0.6587336132961317	1.7037097853300105	0.7177850694503326	1843.75	2031.25	7062.5	0.1352307567816008	0.0212873832316704	-0.0844150729521283	11.153317544826908	0.7790088822959941	pre	k
bird2	k_pre	750.8872614051636	0.337962577308834	970.959982620032	301.2307602405739	1783.342299448193	3590.005835269584	4969.217315020808	0.6438917783436873	916.107237795878	2097.2007793311777	3627.595971867171	2287.369806261776	0.6857896738251477	1.9956580161083528	0.7487617721905959	1781.25	2468.75	5906.25	0.1338914196055214	0.0304433866045881	0.056709210125093	9.112817410208423	0.8160625737906818	pre	k
bird2	k_pre	796.9073544867524	0.2771065846647126	969.1466329727684	308.6571883539857	1764.1597041169118	3506.3600326398628	4969.257255523054	0.6956675563230617	2078.7559611105044	4739.075419093003	3940.413707330149	2427.3992824842085	0.467515191636889	1.5488818138314766	0.7603067680455781	1781.25	3281.25	6843.75	0.1352114573029768	0.0243195884310478	0.1027669144027626	11.378888414743216	0.7891985750069188	pre	k
bird2	k_pre	894.36050416698	0.0918005740503423	972.0111835666712	617.2104337546174	1776.4124199974776	3380.6248721158454	4858.1396063374	0.70027503392444	2817.9555160891505	6313.049025820153	3631.402168010936	2379.4346163417813	0.7220348602199023	1.8341045716947728	0.7629630207470217	1781.25	2000.0	6750.0	0.1346631181295713	0.0227552346971374	0.0339127219364126	10.970248071397505	0.7867052895150378	pre	k
bird2	k_pre	911.5361039523434	0.0124967518266533	939.881750257881	891.5237041324403	1811.8702885191483	3493.7204231165374	4975.582783572217	0.6306248999308788	791.7282228002064	1815.075319463844	4016.538438255136	2644.533361479068	0.4379628964360921	1.514086291386699	0.7511144476214477	1812.5	2125.0	7218.75	0.1333073165090323	0.0305558376681853	-0.0451404912615959	9.21435983734074	0.8113682869274913	pre	k
bird2	k_pre	799.5168084515149	0.2638533290266578	944.8257668662086	312.45693510842784	1781.5304473996282	3402.035490038624	4837.202539573018	0.6705817456482581	786.7263310403264	1807.7867120216404	3962.8266103618953	2656.8997833092035	0.3958662393326701	1.4566897217748993	0.7421628447060122	1781.25	1968.75	7156.25	0.1320617114223275	0.0296023348723832	-0.1265817749618225	9.23556836525731	0.8120056948648615	pre	k
bird2	k_pre	844.7784732510839	0.161782471127511	969.9564741595794	582.4158585416957	1781.8386985628645	3574.084542306543	5140.503632337513	0.6598834428470985	928.5476474639815	2113.735890679961	3626.5911540170655	2462.866891098938	0.6318093508637882	1.7157203426185967	0.719740677701975	1750.0	1906.25	6656.25	0.1341689299822122	0.0297529455324209	0.097459562131549	9.460936520649703	0.8124853945044705	pre	k
bird2	k_pre	786.0956018464498	0.2499671300505187	923.6579555617948	305.10168632500586	1740.778284474679	3488.80890440154	4984.628203810057	0.62338970589545	843.454537111843	1926.3510128883072	4053.998513143789	2651.743137647258	0.4315453699559235	1.4932207267716051	0.7629885107603726	1781.25	2625.0	7187.5	0.1336247095499748	0.0299830437287676	-0.0567763832702993	9.356100685986735	0.8105342584157985	pre	k
bird2	k_pre	869.1846343841408	0.0122829885971901	889.9033507355947	856.8608078914898	1758.5434706132098	3422.5238677254547	4860.524710150347	0.505039872153195	391.7066788236533	861.7054968560641	4474.404398811142	2837.356665847661	0.0870137708324019	1.5629839987202545	0.8473589113234631	1843.75	3750.0	7218.75	0.1286851246792675	0.0378562844297553	-0.0540133443314634	6.184475791252161	0.8518494344822392	pre	k
bird2	k_pre	909.3769853668792	0.0303232744574257	949.8070156117442	880.772716700584	1834.5814073165652	3511.962228820905	4994.076948355189	0.6673599663975005	547.7127093180403	1257.5054193602814	4373.600884318284	2739.16219226749	0.0604954291805352	1.4083669798984322	0.741091350723743	1812.5	3593.75	7156.25	0.1328862394394475	0.0332688667978714	-0.0754139855973939	7.974875382995325	0.8257278094060999	pre	k
bird2	k_pre	912.8736635791462	0.0418468581940973	955.65916965242	843.0720956760645	1822.2672754101104	3482.7874876478863	4883.355578394168	0.8101655913481077	954.3850246372086	2197.349221195854	2992.4513228588044	2086.328090640907	1.328981187227774	3.315808078515176	0.643872975776147	1781.25	1906.25	3593.75	0.1329378543142182	0.0301898559284525	0.1272908615078284	9.219850074288674	0.8142850490493081	pre	k
bird2	k_pre	809.2694060265262	0.2137625550430729	914.4729399667702	305.42434152106813	1749.3936276896925	3384.991160943417	4882.36799666226	0.6689903858398433	1121.5137412017286	2487.33189825065	3238.6425882205003	2313.3736699078263	1.1260802910944516	2.741675978678644	0.7305058640502249	1750.0	1843.75	3843.75	0.133502855435584	0.0268706348812706	-0.1707204024750733	10.063852196559369	0.8041946673881736	pre	k
bird2	k_pre	921.8339975257838	0.0572949277151184	1003.0150107586944	856.6055177992653	1799.9904695152231	3417.7156911505017	4795.072393363214	0.6854025196332203	1252.8066105266923	2922.39379698108	4858.272555293284	2687.572119464232	-0.1384025140003597	1.2296815237023542	0.7368189466504557	1843.75	6343.75	7312.5	0.1345240167769308	0.0272844376664504	-0.0138246774533102	10.827292381582131	0.7955312303643816	pre	k
bird2	k_pre	969.6130463225956	0.0182125235173282	993.568265375558	952.7391849614704	1631.78883004446	3006.0267112681845	4417.421007396082	0.3730947825791139	587.6350738230162	1389.325740874675	3289.546967066652	2175.607124407837	0.7557571660337649	2.290440292012377	0.8279936700336239	1812.5	2062.5	5156.25	0.1236648353430794	0.0300128976899801	-0.0064986207733934	8.732815503467618	0.8100650170013014	pre	k
bird2	k_pre	946.7149529400972	0.0378566734669862	1022.0221395063204	913.0473225036648	1875.9155368197355	3514.0328917150005	4890.273151367528	0.8092783400856922	733.4240443296527	1653.3702776286598	4035.7304694446702	2565.7713305858665	0.4178836897914403	1.455808937013556	0.6734293854856418	1843.75	2125.0	7343.75	0.1330914967697432	0.0299142943168014	-0.1412825417000841	8.992461657124114	0.817026391077996	pre	k
bird2	k_pre	933.5318906969576	0.0205434998212542	986.1338560219672	907.7776367872908	1850.763144870094	3537.239961788551	4780.4528599874	0.7522291777690326	701.4333503924518	1611.2132198181923	3368.286362075009	2103.583236435406	0.8588302830192168	2.560365382790219	0.7227224212491196	1843.75	2062.5	3937.5	0.1324494432638966	0.0301381501905835	-0.0998963853420415	8.93098041179822	0.8177429752992871	pre	k
bird2	l_pos	864.9790321288547	0.1146907804218539	1081.702357602068	812.1003664541917	1993.2063147798683	3286.7941380250213	4982.8965777307785	0.63562111208352	3480.144225224458	9283.56000825663	3326.58722674749	615.1686675722884	2.468993731221505	21.23896140881949	0.4133225791715271	3250.0	3281.25	3312.5	0.1309793034157912	0.0210686781595494	0.5678104665943311	14.849103031619844	0.7593202122463091	pos	l
bird2	l_pos	1026.6196834917837	0.1196941824462198	1078.8447997910591	633.340427191096	1914.6725760162924	3315.293322729099	5158.879354528939	0.6710219844827278	3107.052042283685	7991.334203196269	3601.1239965899954	1133.493792017268	1.879419386587664	6.381203548658477	0.4913154878859112	3187.5	3218.75	3250.0	0.1310652597353111	0.0221062507326182	0.6554927506185608	14.444138904357514	0.7628506174131443	pos	l
bird2	l_pos	1007.9114545569508	0.1842534700862081	1120.6058778505198	663.0512334508337	1744.406597463737	3318.065090428594	4973.603179684643	0.7376655851769056	6528.787965411049	17286.092466807808	3385.245052916587	527.0000220428732	3.631775078255018	30.69264140013	0.3775809956493809	3312.5	3343.75	3375.0	0.1294790797376626	0.0188822950264892	0.4916081875936143	14.84371303765983	0.75814291685552	pos	l
bird2	l_pos	942.4596578830811	0.1827774679391135	1069.704801934491	600.9356795049956	1698.0089164377075	3216.796554322176	4985.559056420284	0.6520635865620853	3540.25621275381	8874.008344011738	3974.5246620857415	1483.25943782395	1.1126494025208038	3.1713423814962103	0.4791133606397198	3187.5	3218.75	5250.0	0.1325964925350891	0.0216463918672729	0.5406205713911144	14.052262970159465	0.7616167496669176	pos	l
bird2	l_pos	808.0494751175916	0.3150451410478651	1077.2274638098872	448.7082701425491	1521.866086457028	3246.5711381149117	4867.645341501768	0.7410346254285943	6032.341244744741	16064.625679322504	3731.867215111221	1311.8374801213563	2.0343813095691066	6.944965194379977	0.4648842315192756	3218.75	3250.0	3281.25	0.1338382134488194	0.0199366658001948	0.6198638128554219	15.584405469972552	0.753774559964246	pos	l
bird2	l_pos	634.0816393581749	0.1587817784645437	823.0871625281311	464.388791552413	2070.2296662201707	3290.279259123562	4813.528587449626	0.8255099463861151	2972.5981243774645	8003.752117655651	3284.9632079076955	430.3785115339264	5.725406319487132	79.76113093106375	0.2780086273855135	3250.0	3281.25	3312.5	0.1305585215719225	0.0210612725212604	0.4400737669718598	15.5249030132176	0.7540588854928086	pos	l
bird2	l_pos	1097.674677489137	0.003691617365108	1106.379124177516	1092.9077727484887	2060.488955218928	3381.2291233617348	5108.288173487048	0.8325954328600971	1877.5697397398112	4389.515737857798	3362.551328743467	610.9831959241504	2.4605740844713506	25.21532244253317	0.3735372066310666	3281.25	3312.5	3343.75	0.1365983941679952	0.0246510421431391	-0.1155409925418515	11.94947842678199	0.783451083914638	pos	l
bird2	l_pos	1092.439817959795	0.0268260870768917	1122.9722893727103	1049.3995198908476	2049.1791721355344	3288.520213254616	4995.157443474662	0.6129105542625197	1481.0400591885716	2762.882768952697	3359.863512268252	830.615935461536	1.4695240868429251	12.22841363516828	0.6103486904616264	3125.0	3281.25	3375.0	0.1318303441949702	0.0273659987147121	0.1759393328373167	9.59602897687397	0.8109949413571028	pos	l
bird2	l_pos	810.9794336396069	0.3367801423729101	1077.839520400106	462.08777602295504	1877.9150062279575	3247.511352571496	4974.157802734316	0.8131916898481685	3301.3629868363128	8962.63582247684	3383.017696085068	753.890771741556	4.342670534452839	27.303257059520764	0.3062346977146344	3218.75	3250.0	3281.25	0.1308346631031112	0.0210510187535564	0.6613748596751016	16.604406734419335	0.7498484749190119	pos	l
bird2	l_pos	798.0331484586384	0.34520689326547	1076.5392958183484	403.1889875046091	1713.565179506286	3216.8909750195644	5048.758720107235	0.7170598145525995	6353.549168572597	16622.44893270943	3726.131963785119	1304.90227222641	2.029680868020281	6.701284245975991	0.41866487863419	3218.75	3250.0	3281.25	0.1323103394792131	0.0194596777367789	0.5345380810644413	14.80032326719106	0.7566351687219612	pos	l
bird2	l_pos	919.3682791807925	0.2335422800418886	1085.8424025162983	541.0119023911961	1807.8219327922104	3246.533453496821	4945.196640622354	0.6831282398442023	5677.753301032863	14481.853728260188	3290.558055422596	624.1262994747167	3.3270204992948136	27.419392968364136	0.4426816888079678	3218.75	3250.0	3281.25	0.1302947169307777	0.0192295988415024	0.3448659765379916	13.507210872871337	0.7637004242082711	pos	l
bird2	l_pos	1026.120397135574	0.1459321126245067	1105.397149156416	436.5431035406097	2060.0249313988907	3461.168567892289	5020.216668612833	0.6909540548214883	6356.124464421637	16616.005821541872	3716.8257067001273	1254.1914669557602	1.9509786750939877	7.020922904188831	0.5163602335098435	3156.25	3187.5	3281.25	0.131633493462825	0.0191650685160708	0.5234877304284687	13.6200077296622	0.7607400444369472	pos	l
bird2	l_pos	1009.7952078495138	0.167896969632162	1109.6293790839757	666.0095742869659	1780.6167047181366	3290.723578706181	4664.541488579476	0.6909569018692912	3567.780808095169	9479.747407698824	3290.4042453512566	431.5328724512929	1.710767545268028	42.08188112380071	0.4157386749982248	3281.25	3312.5	3343.75	0.1303769152637784	0.0204494505959042	0.4592198536980921	14.77520854863163	0.7592238387855047	pos	l
bird2	l_pos	969.6572382922044	0.1982640264378282	1099.5301887611834	433.0117775646498	2117.8406935199514	3326.8836639903097	5124.097930360223	0.6862680152269168	2623.5529209327083	6317.487786380487	4932.062055806067	1656.9337307068674	-0.1999678039656413	1.6045715240453369	0.4891350668842232	3187.5	6281.25	6343.75	0.1314805286755739	0.0226225405811048	0.5168405898749566	13.514925400949018	0.7672259406764872	pos	l
bird2	l_pos	899.9896426563313	0.2173461458932486	1091.027074999336	649.5233009918012	2026.587107564036	3365.5013433510435	4957.098928226866	0.7200616798671352	3476.3574349518462	8835.161069974965	3298.331636544887	478.9066122201824	2.8821011655025504	32.59499560267432	0.3831204939100043	3218.75	3250.0	3281.25	0.1310984327397343	0.0206334419969297	0.4201732814240979	14.275319997266015	0.761730069247615	pos	l
bird2	l_pos	857.1123346309156	0.3407518591488443	1075.428531438895	358.92742853409106	1652.949623029787	3212.4956612064902	4979.82303899607	0.6987948449501	3119.964190256577	8307.474605972531	3376.5415676019124	874.5480134859596	3.229068708996302	17.605218870812255	0.3881602036557803	3218.75	3250.0	3281.25	0.1325808574230655	0.0213479598128919	0.5792562015638802	14.617215402226586	0.7583486260290501	pos	l
bird2	l_pos	917.2642731122668	0.2427237365220034	1081.0650398647829	540.6634912014933	1873.744982768873	3235.0693861407985	4994.356550285431	0.6456997518949482	4453.172985536982	11663.597933753825	3285.584820578228	633.1738150353236	2.7689663819677373	23.69162592506216	0.4385259618436604	3218.75	3250.0	3281.25	0.1310569093929234	0.0199395004840632	0.4350228034753729	14.699533476534649	0.759373085246328	pos	l
bird2	l_pos	1011.1914843924244	0.1590703404306849	1077.9180511724312	433.8925361686462	1858.5246422775515	3194.7664407892694	4915.234728500823	0.6940127117825546	3608.0517162665687	9469.387347864433	3460.302453442511	1053.12555151526	2.446971318633604	10.188565857447532	0.4480782317511831	3156.25	3187.5	3218.75	0.1327256211240383	0.0217138670724729	0.5517841730984085	14.730610168870513	0.7603303886173282	pos	l
bird2	l_pos	989.5876466060212	0.1921709465515385	1066.6407722972513	435.8869209702846	1706.5544168006968	3178.956048825254	4902.460503651271	0.715085204680355	5682.0410736321965	15130.881140273365	3568.039224715697	1164.5203795095665	2.2709630047992504	8.283076746765385	0.4116903229157516	3156.25	3187.5	3218.75	0.1327211566470475	0.0192475510600934	0.4570560958243138	15.22639570039298	0.7547419570976285	pos	l
bird2	l_pos	898.4436994068566	0.2147169373060462	1063.7955107510943	585.9791699515191	1699.3740799834604	3226.0080063725604	4991.974456789801	0.6995713100432438	5668.996911175029	14877.31202845909	3627.3011232851327	1263.615568893899	1.9840743798057028	6.912325516121535	0.4655971421661317	3156.25	3187.5	3218.75	0.1331644726971919	0.0204137818458173	0.5943322898655837	14.337558294541424	0.7578468904037722	pos	l
bird2	l_pos	903.2671420802674	0.2314292321767802	1088.6861752230252	359.60143691252915	1883.5732459037497	3248.409881441968	5033.552940924308	0.639524713112995	4920.100467263135	12631.19966659995	3323.329143989006	699.3111433133294	2.8799950364195905	21.40998068501717	0.4312012728063373	3218.75	3250.0	3281.25	0.1318123421923497	0.019896501038771	0.3921407641470498	13.534180769063283	0.7639070045418757	pos	l
bird2	l_pos	909.9371399104754	0.2252675649858506	1068.6436431688314	619.7204734888625	2209.875657425883	3395.172364326701	5138.938280323587	0.6779890219374758	2238.763838948951	5266.708615320536	4665.82398026946	1700.5485833434338	0.1901154031647704	1.7814635235386598	0.5309353090618153	3187.5	3312.5	6375.0	0.132993043297268	0.0244999490798738	0.507235547085315	12.562249552985456	0.7790831927113585	pos	l
bird2	l_pos	963.263248981082	0.1822880161357762	1082.4519685692126	444.6995351516776	1707.107208593715	3230.391669143763	5035.072477082315	0.7030517847037139	7115.66018340726	18906.383171813075	3465.2785096772463	975.725730739808	3.0170775986448843	14.27539614873996	0.3965575461887855	3218.75	3250.0	3281.25	0.132787010057693	0.019277009549665	0.4403313577572194	14.394330790346396	0.7563595830932254	pos	l
bird2	l_pos	1041.6548467814378	0.1328286883396758	1130.150902543491	665.5913719336235	1940.2469480099492	3292.6321382241617	4883.501892260872	0.670675402284273	8404.508413566278	22277.58822210393	3342.752730520351	609.8749309538133	5.299354737004523	55.37522645639044	0.4690533471153003	3250.0	3312.5	3343.75	0.1314058008642346	0.018332590948693	0.3765368116434425	13.17291975493295	0.76192304111211	pos	l
bird2	l_pos	942.554327099114	0.2365216836678579	1080.628861843721	448.5727939308773	1835.002717559735	3193.4216355611225	4883.799148246839	0.6483237407719525	1077.589660524521	2284.869310164688	4243.607559291721	1775.3383704483176	0.5703819931720463	2.558872335228602	0.6209109516113321	3156.25	3218.75	6406.25	0.1326516245145997	0.0303743744353899	0.3760993614884013	9.271076381102798	0.8157160616264857	pos	l
bird2	l_pos	962.4230684888746	0.1934381222912224	1114.512673668832	666.1727000166347	2133.6989828804626	3322.7053067587613	5053.235111031777	0.7308616110272912	3442.4419388088318	9236.24337194942	3345.097598159069	405.2630515739755	3.062927773206489	48.594591134943805	0.3450307690597607	3312.5	3343.75	3375.0	0.129334153689721	0.0209939577034593	0.6435937717171643	15.39922151023177	0.755999665150104	pos	l
bird2	l_pos	955.314761905817	0.2382970227457462	1107.5559644450138	550.4291093450663	1922.9743562011345	3303.0882137059552	4806.584059811452	0.7496454466794632	7390.995346743338	19813.285731287877	3367.855180056582	537.0163464994123	4.802671808703831	37.29007001010662	0.3304229313189062	3281.25	3312.5	3343.75	0.1316401476064887	0.0185344621488055	0.3017606475996885	14.3463327073782	0.7591539810909654	pos	l
bird2	l_pos	967.0253501866488	0.1917662195096315	1080.3475807448983	462.2062712006594	1934.289538562128	3212.848418283015	4894.354487681548	0.713034076423707	2099.6680369013275	5274.542640001706	3771.2957472037383	1323.922058180069	1.642577874786134	5.01875952322577	0.4901945460096261	3218.75	3250.0	3281.25	0.1314727520189048	0.0235344981272008	0.522206219912104	13.522850164745392	0.7719191991422195	pos	l
bird2	l_pos	1022.1854690819076	0.1832428482591315	1111.5163136860906	550.4738955321013	1681.6738445034855	3290.2323204452123	4872.19872824378	0.7381635101052986	5922.835680843147	15924.39804972262	3309.5423096732065	421.7689054232352	2.781015327768714	40.51287815488092	0.347098384064842	3281.25	3312.5	3343.75	0.1291325077404045	0.0188931429459316	0.4753529387547117	15.425959279611751	0.7550960829399899	pos	l
bird2	l_pos	1044.416347006587	0.0843337713691659	1093.4315525873646	813.5539271947067	2245.0648816675084	3337.4679407389053	5128.888422759076	0.614575185833087	1189.396051245031	2525.0050938541262	3997.008154462424	1554.2142779977898	1.0943348641023147	3.9496224489603056	0.610356318475776	3218.75	3281.25	5062.5	0.1325062829617073	0.0285280249116377	0.3563255175711629	9.941378605858562	0.8080324549919556	pos	l
bird2	l_pos	924.2423196328236	0.2694614441493441	1070.2154449951215	446.1227177496444	1771.3264102974006	3179.7526652706383	4798.304879761787	0.7228940517441256	3935.836552707074	10264.04392586822	3737.205334521561	1293.1286302424269	1.5902150042153216	4.418753874899952	0.470087384994348	3156.25	3187.5	3218.75	0.1301610079179257	0.0199825863087046	0.5341074968299907	15.40320269389328	0.7547339930021905	pos	l
bird2	l_pos	711.9348826197639	0.2703657165209944	1036.2020823523826	445.7088656937103	1740.4117557778643	3169.458345562542	4707.308944874243	0.807136535595323	5800.641089843997	14667.702873728147	4248.117377668801	1535.3861530686283	0.5946520884049128	1.622269392487376	0.4392086590973532	3125.0	3156.25	6250.0	0.1305532666780303	0.0190637881380223	0.5152365017904417	15.97417141049583	0.7526452318126766	pos	l
bird2	l_pos	988.7153158570544	0.1194074516733385	1081.5888658890938	810.1186115300887	2115.804528170935	3241.7745028027293	4817.752399527231	0.7432701795307909	6227.919510668873	15640.871539254347	3359.5594213870554	667.3707664701354	4.021093648810555	23.23522553640048	0.4321330547782677	3218.75	3250.0	3281.25	0.1245177427199076	0.0169145013553353	-0.3030895016045715	10.118940823319324	0.7710371268380789	pos	l
bird2	l_pos	896.6159848806191	0.2629099854012323	1071.8462089173283	446.9742356086525	1807.8210306560331	3201.179849037791	4745.435662034053	0.7770589616726536	4441.231212805028	11705.888443884538	3908.3912137893312	1386.879158293559	1.279494611776003	3.1400097942294103	0.4033207664952493	3187.5	3218.75	3250.0	0.1327235932951344	0.0197297777814106	0.4624029120960236	16.266298579658347	0.7520929290503128	pos	l
bird2	l_pos	943.2850848159374	0.1789440355352049	1118.140072297584	477.7823647099797	1859.626732772764	3347.515001914553	4832.025478375162	0.8031389164065605	3325.323380980488	8874.784000970882	3361.6234558205747	341.6696878598171	2.7040435777790184	68.46040313867996	0.3010227153192853	3343.75	3375.0	3406.25	0.1290980446905599	0.02054846708107	0.576263345744369	15.567449555481224	0.7549055138357857	pos	l
bird2	l_pos	1095.466825851978	0.0079926991893065	1106.912912042873	1072.0112083529486	1786.8095529771567	3283.6664776314365	4699.516640190476	0.750363383050241	5929.3125285405895	15899.27058605258	3300.6930123180728	455.7633104008104	2.822349133167443	39.10857667227094	0.3668828969819195	3281.25	3312.5	3343.75	0.1298303268769813	0.0186759962514309	0.3703333702390998	15.0104842952103	0.7571607599489253	pos	l
bird2	l_pos	1049.1734004827356	0.1393158153040971	1114.3045901270357	666.7024108890962	1930.01470898658	3310.903694706346	5026.374721257211	0.6954822016936459	2734.517712925424	6990.305064972012	3374.568577458751	512.4907193518874	3.0058796670263543	28.50198613698606	0.3693658388902449	3312.5	3343.75	3375.0	0.1279673310832469	0.0216237547509775	0.5469593205942319	14.7472032051415	0.7577879854330262	pos	l
bird2	l_pos	1028.9948248539044	0.1145657877400125	1100.7178019494972	647.8929279570934	2002.6249726848555	3293.3609517650734	5068.649916451656	0.6486775097129303	2039.0169745279225	4815.729804049959	3474.562235413279	1041.0770421012191	2.373768014923307	11.130640447467872	0.5346560028514594	3187.5	3250.0	3281.25	0.1328801535344291	0.023906280538543	0.2537824341378473	11.928195802557608	0.7853299054554217	pos	l
bird2	l_pos	990.1967516899516	0.2018481103729231	1091.1031549260954	464.2574581090213	2302.18434847694	3503.378950961059	5070.3485226797375	0.6881259250571509	2348.2851707724003	6068.321302332498	3496.2208096411923	909.622014354412	2.497571886790573	11.10848782575654	0.415394131892862	3218.75	3250.0	3281.25	0.1298854776052107	0.0218692706012513	0.4451761326876673	14.091406202120147	0.764931106154227	pos	l
bird2	l_pos	1032.8131251903667	0.0933330032143964	1086.5022659319347	800.4731196719431	2191.921750410472	3456.2169872615814	5147.080469980385	0.6867229702837387	1921.250036160492	4573.646758267926	4215.631639109792	1643.3694803443752	1.010619260683944	3.341036935709494	0.5041585715559456	3187.5	3218.75	6250.0	0.131945186209538	0.025565727179929	0.5093503976821541	12.004699201365494	0.7843740568943127	pos	l
bird2	l_pos	889.6280832212178	0.2529470638324215	1121.9563471386225	477.6121895536033	1888.8550824172903	3328.2296100268154	4866.195098741873	0.8268712129034299	4277.359523263393	11625.011740390457	3336.4202910824074	274.7251452724894	3.147587725328255	94.05380842737948	0.2642555410580517	3312.5	3343.75	3375.0	0.1301460234620327	0.019842557041086	0.5264383000045403	16.282557987772645	0.7511538225660156	pos	l
bird2	l_pos	1038.0553427009145	0.1776152465305685	1102.5697437107187	468.85478056455474	1765.9038936817506	3287.484732117447	4818.230843903746	0.6849245468939763	6735.679794550097	18112.724727323657	3317.9254695556065	464.85878853295736	3.576288341291782	44.89295826287501	0.3622729650794739	3281.25	3312.5	3343.75	0.1298017709146142	0.0186008008115352	0.4257608537579967	15.27168354293756	0.7545405588585792	pos	l
bird2	l_pos	942.5222279397748	0.1991891528381282	1124.08605193496	558.6313662938314	1943.8211708409988	3334.9381674149363	4972.535989118082	0.8095440684430238	2752.123866469469	7028.447274131416	3354.6328383009823	419.1472737361974	2.9097306481510024	42.967418562083054	0.3665349705334737	3312.5	3343.75	3375.0	0.1312781274365819	0.0218238063637842	0.3083453435397362	13.75949534296196	0.7670669126915425	pos	l
bird2	l_pos	1002.6741740220452	0.1330672898873825	1145.0190315099344	666.7515366348828	2429.903039310619	3336.8222749602014	5036.210423821287	0.7877709761449239	2081.0578506644283	5343.325711244061	3428.41656432997	649.1743993053032	3.2460571766323816	20.41204652576841	0.4177077727559973	3312.5	3343.75	3375.0	0.1361072651525716	0.023344872191095	0.1623897861743241	13.04953155608026	0.7757094330805947	pos	l
bird2	l_pos	791.7650926502201	0.2192852574984672	1078.7848797146803	468.99353848063146	1640.0034644185228	3266.623348813369	4893.504942811886	0.7231831557865418	4120.92014697004	11146.595716982887	3303.323920350994	505.27346579278185	3.400056820690265	37.29831036590914	0.3386335493080327	3250.0	3281.25	3312.5	0.1300020200005146	0.0197380136558337	0.4247692561775059	15.868349956587616	0.7542348381160112	pos	l
bird2	l_pos	1017.5923427613548	0.1607522559354785	1085.609853388616	439.872931237681	1758.6669920931083	3236.814973479942	4949.216340528437	0.6604100013328098	3844.878996353626	10190.916735836956	3483.885226095888	1021.7775440656512	2.702265091098845	12.007046194186168	0.4558004585927869	3187.5	3218.75	3250.0	0.1334931247725436	0.0213662920939672	0.6128939598864898	14.567597775967144	0.7579854789983405	pos	l
bird2	l_pos	1101.6040585045123	0.0104374963005248	1118.776704320948	1046.7630685387523	2064.4208917528963	3469.77476542205	4967.638287585599	0.7837236339246392	3565.575213472849	9320.452465021492	3381.772708897442	494.735913336293	3.471075189925612	33.58319316837895	0.3618685286572506	3312.5	3343.75	3375.0	0.1272912503079249	0.0208228809491027	0.5727856518365828	15.24868715664298	0.7575608250117258	pos	l
bird2	l_pos	1068.5656524135395	0.1208281536625801	1121.6572592241916	368.8390572278931	1911.4572167378008	3364.263196204678	5049.494610431134	0.7310575383594924	2660.8449682186706	6784.211494943491	3388.161625256836	586.5150160454809	3.3178034598576818	27.82873618578006	0.3766594264867305	3281.25	3312.5	3343.75	0.1295710322055971	0.0216872495208526	0.4336122151257821	14.237082350808238	0.7637369501185741	pos	l
bird2	l_pos	969.6372815576852	0.2445861469822713	1169.7074986046405	477.02970356122745	2785.113733017456	3541.7843812799465	5104.939668061046	0.8659641938203922	3603.809896482857	9929.349273240045	3380.9527674362967	421.43681320360827	5.500817436411612	59.0737643553261	0.2976033064353742	3312.5	3343.75	3375.0	0.1325235063246206	0.021759590929976	0.7149148892845418	14.981307954366018	0.7577108464351967	pos	l
bird2	l_pre	947.7309575967583	0.2527836850762355	1080.0052162725715	458.6290283882349	1897.5100227756504	3224.545889318141	4790.532527672734	0.7777620385043679	3360.5920972803465	8941.170541617852	3790.61770915912	1286.6374511135166	1.6153180833036265	4.409286936591193	0.4384283137412023	3218.75	3250.0	3281.25	0.1314020293364645	0.0213207494763524	0.5392843159188987	15.576230762366556	0.7541177712071001	pre	l
bird2	l_pre	984.8308526780409	0.1888608636685516	1086.0411106233469	458.35049140344927	1975.53455481676	3231.395603527858	4791.820903887719	0.7476754840520968	4124.964565454925	10283.961793232456	4767.648476669128	1634.2152971325984	0.0882228516822372	1.312001313677705	0.5059484987998236	3218.75	3312.5	6437.5	0.1314897312539001	0.0202916655195503	0.6316195398025886	16.436371603703897	0.7526500653543086	pre	l
bird2	l_pre	936.6209843128828	0.2198319328534144	1075.780796567395	454.3633236290015	2063.300064363468	3226.7173468086203	5107.369151579942	0.726027740847705	4402.420208771236	11360.898156411546	5663.882272528767	1391.9185432735196	-1.1653895036701776	3.0334249044517456	0.405117211981205	6281.25	6375.0	6406.25	0.1306353355759137	0.0197376058467986	0.4706464390903949	16.449162872027397	0.7491637426028311	pre	l
bird2	l_pre	929.1352544869484	0.2808532750907458	1079.4236830661632	358.0409284172271	1923.967170144688	3221.4099260782687	4921.086065137158	0.7271331878528853	4699.497936464084	12578.16283758867	3573.637199424488	1065.3492408547318	2.221566959784139	7.318050953484079	0.4051129303219737	3218.75	3250.0	3281.25	0.1313573994487725	0.0200540635704696	0.5981558245567252	16.31142843874038	0.7511622467185995	pre	l
bird2	l_pre	917.9208292307952	0.2734011668130046	1082.0923440706183	454.71605608390905	1908.505719163673	3228.327553453003	4795.57237529853	0.8122349834459177	5113.51368053798	12694.91093964842	4516.440765386641	1611.3492337188195	0.4188529007662236	1.4580910878074964	0.4667434584780696	3218.75	3250.0	6406.25	0.1321162515173661	0.0198349434227012	0.5958297770933283	16.565937042005956	0.7507699652179914	pre	l
bird2	l_pre	919.548701126361	0.2617963042958506	1082.2154313778497	359.19878590109016	1913.1290744861144	3229.5915091487304	4819.057192290655	0.7161076068240454	4545.400226025809	12167.477465404942	3587.1942998816294	1073.4086749773971	2.20011192665907	7.030636607310216	0.409287976552905	3218.75	3250.0	3281.25	0.1317870686815797	0.0200316061396103	0.5794581526868697	16.446913645383674	0.7515887485311146	pre	l
bird2	l_pre	1037.9279607145943	0.1000717313573347	1102.7141945633614	814.56564183985	1837.3307925832703	3262.8879948870217	4821.036008836853	0.6857545620058234	6643.25278858875	16847.781302951822	4575.496625434319	1703.597889460706	0.5271859824293058	1.881716728568473	0.5214283979544094	3281.25	3312.5	6562.5	0.1315970676549468	0.0174300273021262	0.3163974292816771	13.24274278310244	0.7530550527049301	pre	l
bird2	l_pre	968.4439278199696	0.1427684673421375	1124.4354050192062	814.1416249107148	1858.4108270433487	3330.3300804174705	4653.925070262692	0.6526503067122573	2454.316295709657	5740.128895236694	3365.234271217208	606.3238319195951	2.5612722402575305	23.305119776414127	0.4431308268815711	3343.75	3375.0	3406.25	0.1272490128969677	0.0192291439374699	-0.6347830766698832	11.768937333615147	0.767782677390591	pre	l
bird2	l_pre	907.3134367619564	0.3318629256011565	1100.149770074159	412.6645275370819	2042.9798059597008	3311.602375128398	4744.272785040552	0.7258778549091824	1394.5007434050992	3503.779425378486	3300.5400529959807	559.7546645944743	1.5001264160343823	35.32266833372298	0.385294622115662	3281.25	3312.5	3343.75	0.1301182372458789	0.0250619311678903	0.2008685584911126	12.572206969990912	0.7751588353046096	pre	l
bird2	l_pre	979.8589083332246	0.2902635161078957	1484.2579237434911	359.1731027140171	2423.217143940731	3288.523016077951	5002.094240222009	0.7553573872003159	2545.506273889478	6534.27100344218	3963.8085822911785	1404.6128061638667	1.2666748092128326	3.3049400611073363	0.4703193852293189	3218.75	3250.0	3312.5	0.1310775067974885	0.0224106193020949	0.4624910809016941	14.587894526367052	0.762416594618388	pre	l
bird2	l_pre	951.8704038047994	0.2600977559670275	1111.0604120103071	547.886131198195	2450.5975631900856	3311.165424370433	4911.618492014204	0.8808350104446504	2712.4256637186404	6737.909231383146	3402.5301882810845	590.4617515661231	4.906484850130095	40.31684334779278	0.3351538637943067	3281.25	3312.5	3343.75	0.120769303680653	0.0171179673065436	-0.3259912211810301	10.814027921966224	0.7695633206064918	pre	l
bird2	l_pre	760.5033197449878	0.3163301835820736	1077.8706735679334	305.75993488279187	2387.530353206868	3380.846507757176	4917.913090177859	0.8838064199230781	3244.448151178734	8315.343035461427	3424.405573388033	823.4281275390491	4.094295725243762	22.332834324356448	0.3349490762905548	3218.75	3250.0	3281.25	0.1284616747597507	0.0214498200489516	0.6470481548115752	15.173415758388831	0.7597300735397596	pre	l
bird2	l_pre	935.7229222873754	0.2696875281092725	1080.2469071777066	398.4715777096114	2111.998874326579	3311.575705866058	5016.062670404557	0.8355826743749376	2672.488389733176	6710.718858571957	4166.266032611981	1500.5874805390615	0.8588170523651449	2.200570169033381	0.4221479372616317	3218.75	3250.0	6343.75	0.1308845251238629	0.0217189940832145	0.5370888081593012	15.144839752672077	0.757363195546904	pre	l
bird2	l_pre	1122.6403824074755	0.2305499268951113	1476.6940260083488	531.1729754138138	2395.7169362526183	3603.058604655831	5344.586359374872	0.5803083514371861	2007.133224839252	4946.880206926719	5472.594904593587	1479.8070472417132	-1.1812850998302022	3.416063331136889	0.5104661408891468	4031.25	6312.5	6343.75	0.1296560553822019	0.0242847319753617	0.5155046011284068	12.552475750129144	0.7781261605708087	pre	l
bird2	l_pre	1095.7881457825492	0.0084057380911512	1109.4457113885962	1082.272995899158	2035.027099990404	3272.1110214861533	4948.49002649081	0.6875489249385984	2691.4350110529163	6703.692901862471	3402.9003699922314	776.766208198613	2.800971665841025	15.457903339303018	0.4594998137862917	3250.0	3312.5	3343.75	0.1328087186742593	0.0220613195467997	0.2420256147794496	13.677893268250036	0.7682603488159528	pre	l
bird2	l_pre	938.502506651207	0.1997067096484403	1081.8410897726349	648.2412148995458	2058.2544418624666	3246.730512444551	4963.990872860881	0.7784039664669682	1985.4926750306256	5069.143767089772	3765.382432284197	1319.4844844861932	1.9113635726994955	6.423437186159682	0.4384312491973147	3250.0	3281.25	3312.5	0.1350625913928648	0.0239556112642888	0.1441522315958885	13.220916913887644	0.772655632850347	pre	l
bird2	l_pre	791.9717222100484	0.2486636666829637	1080.975336828606	358.52169543592566	2048.149575666389	3295.70731430426	4862.244626725368	0.7009500287740712	2058.9181694013223	5150.5343106617365	3390.0021484378312	764.9509541832144	3.0966550486690885	17.468057678702603	0.3859517465205122	3250.0	3281.25	3312.5	0.12435957458149	0.019577625489768	-0.253571221487119	12.069523406087828	0.7666868732782706	pre	l
bird2	l_pre	929.8844163489688	0.2568276458545491	1078.7907031679151	358.0919853459716	2055.0863989639006	3317.87004518937	4964.560919514058	0.6967045508590136	2290.552958888064	5892.623534223592	3824.7075669679016	1365.0312499786214	1.6109926266565178	5.039710177696311	0.4269523928398769	3218.75	3250.0	3281.25	0.1306968239477146	0.0233413061337012	0.5582263245859822	14.371785654778222	0.7616925932555942	pre	l
bird2	l_pre	802.1776238716027	0.3673514891668814	1088.608722817729	376.4070800688141	2229.321187910644	3353.797216429548	5116.492959587647	0.649230256397985	1427.9460904033497	3530.047531004802	4103.198286013349	1544.4894528576433	0.9392670182149504	3.1076883339369794	0.5044768944404324	3218.75	3250.0	6218.75	0.1334804617158697	0.0257872876305751	0.1663897197694351	11.758957564935663	0.7881889452884339	pre	l
bird2	l_pre	923.6678023873924	0.2395011670866492	1116.1415394947755	410.61818892905984	2108.926287233576	3304.6935698055504	5152.168637258321	0.7541954726823095	1839.9926266609564	4652.587377063109	3890.8262139072	1351.6108622988463	1.5075017355275344	4.494257497353209	0.456305118254274	3281.25	3312.5	3343.75	0.132128955680261	0.0248731294005683	0.5144813015619868	12.868658518737464	0.7780250632060215	pre	l
bird2	l_pre	910.264820873812	0.243800449840497	1082.4254898831068	322.72975277499967	1886.500726158128	3230.0870707495737	4877.104012121518	0.8069804016011826	1951.9231303403983	4815.159896016901	3797.466515666725	1313.9191474822844	1.4811929075990504	4.287436190643835	0.4309507423742449	3187.5	3218.75	3250.0	0.1286201829240575	0.0232121747285292	0.354322110264682	13.445511224908474	0.7689034149654113	pre	l
bird2	l_pre	884.0677716576074	0.2074005848091471	1084.6941669280766	645.2123791554357	1931.2074764827992	3250.744526573025	4928.492227250192	0.7694010274809159	5203.681994676442	13544.526526994629	4932.203187914357	1693.039582086437	0.0288741302723503	1.4268819669896238	0.4482891915287271	3250.0	6156.25	6562.5	0.1303663849752397	0.0197685343336262	0.6075892439171029	16.220926306310837	0.7530055224799861	pre	l
bird2	l_pre	713.2622939431878	0.3330373557983542	1074.5483316619252	461.0113028616345	2015.7426412249424	3271.443698451876	4840.1629770086765	0.837751316274734	2941.5815736559803	7480.099467159127	4291.816959952874	1632.4005509576375	1.0120728419811087	2.9407829827073453	0.4218964573546782	3250.0	3281.25	6468.75	0.130858868834248	0.0219603598424089	0.6058337402324725	15.346330925132358	0.7562268050937634	pre	l
bird2	l_pre	1015.427211092612	0.1278521577164015	1118.6722791785412	836.4473183162571	1968.5736075564405	3328.2385207208117	4813.703480372786	0.7745866896870814	3009.6939670519964	7753.379926102541	3389.943529981473	512.2060607168237	4.21283371379436	35.38288438705424	0.3787213084857543	3343.75	3375.0	3406.25	0.1252589894718329	0.0181528064732538	-0.4987675092487282	11.530877890685211	0.7654827976213696	pre	l
bird2	l_pre	658.342261552413	0.1720589532893763	820.6711191597907	449.2872887996367	2076.8139890904454	3276.0004027089835	5026.125564067052	0.7702887559550579	3296.0974482763345	8137.993301960166	4477.135797681718	1620.773654780597	0.5648253402015188	1.7328876719902395	0.4961153988859774	3250.0	3281.25	6468.75	0.1341526302976185	0.0212417528588149	0.3159084641092465	14.96851099351294	0.7581232027937264	pre	l
bird2	l_pre	1027.4568065276692	0.1129094199610126	1067.3075333064885	624.3138281193247	2301.949467669123	3334.6668838182463	5086.496302203695	0.7182543765581055	2401.193047734358	6133.980213513281	4837.125338865966	1668.6067003037358	-0.0289099022360081	1.56289811601516	0.4992324361481377	3187.5	6062.5	6437.5	0.1325950834784591	0.0220705992731326	0.3222841213604289	14.35452807402726	0.7632332980807343	pre	l
bird2	l_pre	733.6565596463262	0.3252934483572013	1079.270813280432	460.74209132377166	2006.678379475211	3243.110312710288	4874.483927263051	0.8213396299497329	3220.690317270231	8177.821405309388	4465.08571732445	1637.5162130820984	0.6052998842518642	1.8506041665222124	0.4528170998562311	3250.0	3281.25	6500.0	0.1313930680591516	0.0210213601747085	0.5331503033752726	15.72342768243453	0.7543961746655543	pre	l
bird2	l_pre	872.9645593855864	0.2291614026921996	1082.370454988391	462.997015377042	2077.1711835057285	3313.7129672525048	4849.46988255745	0.854409786194364	4804.001128770454	12552.787327940629	3826.560941607717	1271.6602406389616	1.7032240294033223	4.569355034652655	0.404742574976512	3218.75	3250.0	3281.25	0.1294444458861504	0.019600526766405	0.5381372055695753	16.144102449944242	0.7512235298452713	pre	l
bird2	l_pre	977.3834918229376	0.2416944706568962	1097.9980692070906	469.5650826817472	2217.2991264438	3458.8083351138825	5044.237091370391	0.7702574840313412	3183.1836130693955	8564.733518587163	3414.0154822673444	743.6817106187697	4.851491525729281	35.6977968642522	0.3489884687950216	3281.25	3312.5	3343.75	0.1290170526913104	0.021037062632743	0.532217348500961	15.284162924243123	0.7572299397532677	pre	l
bird2	l_pre	1014.4713051835764	0.1538219092054068	1118.6577614516068	667.2692167961269	2003.394919116863	3306.9291684276395	4654.131657686831	0.7115549064918617	4076.253390497253	10930.188498015976	3371.821551114386	600.9546430692269	3.687522997025847	26.32101588355316	0.3934944172171528	3312.5	3343.75	3375.0	0.1305843935452482	0.0198206205134536	0.3574585051501233	15.782309847355783	0.7544846619107095	pre	l
bird2	l_pre	921.2400495073916	0.2728494391785717	1077.0807491865153	359.21277494762376	2268.0051925516377	3276.592578349906	4955.712899797835	0.8726074709054275	4039.7406729604463	10428.95235315298	4466.058605204729	1595.5681347225946	0.5006956860219606	1.5401651407887298	0.4348861007361612	3218.75	3250.0	6437.5	0.132053470884272	0.0203851015416994	0.5225432419308382	16.090826100264195	0.7535307722926333	pre	l
bird2	l_pre	985.6416167334733	0.1668227320964326	1112.7581376137673	666.3244541587452	1844.381794707397	3324.4178176354853	4841.826979360412	0.7349212270954614	5281.607482046834	14123.926594843482	3492.9879100823628	810.9550923867358	3.009814126503526	14.13030254744621	0.415841788654386	3312.5	3343.75	3375.0	0.1311094173216312	0.0193971544596389	0.5075495461172402	15.91222560631467	0.7537147134020445	pre	l
bird2	l_pre	889.8353162932268	0.271882301779054	1095.021779004191	538.8291825389366	1966.940697237268	3251.494063541638	5003.807816627404	0.6713527527329495	6070.6528169840685	16244.703754207156	3415.018863100125	779.7457975197518	3.093549805155711	14.87015574232196	0.4334714817075704	3218.75	3250.0	3281.25	0.1297562571913851	0.0185591813238235	0.4637121322822826	15.245765008371094	0.7556438462349989	pre	l
bird2	l_pre	896.1529175434051	0.2582021139979985	1079.8470813460992	538.3575432642966	1997.1479657448288	3232.613484356906	4881.927312765765	0.7555310287337766	6013.01538198637	15644.081883553496	3851.217079251537	1307.5067320039293	1.5577393831911512	4.156847249004389	0.4573479964355975	3218.75	3250.0	3281.25	0.1314378828586834	0.0192163002476936	0.480127458357223	15.066365814927464	0.7570579653597652	pre	l
bird2	l_pre	1033.5247848940728	0.0842739279514826	1087.2684712102234	814.0062330295091	1875.4911719373447	3207.245502565393	5004.007449228816	0.742936043301867	2901.6728584146667	7664.238295242679	3456.463142771797	930.0784122481851	2.726063636124746	11.51995468000606	0.3876440134532219	3187.5	3218.75	3250.0	0.1278154258724568	0.0203820507883794	0.3817369254530702	15.134747611014784	0.7557451096964535	pre	l
bird2	l_pre	982.1945222426716	0.1681667366028432	1096.3897937766817	653.1284994988823	1690.6853015016502	3236.022144844768	4823.458260355469	0.6446886157945944	2960.762883255644	7568.403056512727	3595.939328863104	1134.204737440538	1.8513418687371692	6.354068076023075	0.5113612514867478	3250.0	3281.25	3312.5	0.1286117360600924	0.0209361040689361	0.4487526718539215	14.44782073590764	0.7602911826756972	pre	l
bird2	l_pre	1031.2760144909005	0.1123290294742753	1097.95829306867	650.7055046956759	1761.727364585963	3229.8716872764194	4940.479349111842	0.6690203868669993	3294.9298483995226	8255.983033184684	3827.706706495724	1344.2877556554906	1.4412140476697834	4.064332424779066	0.5200242270810177	3218.75	3250.0	3312.5	0.1310581297018324	0.0206143192202423	0.3953158259348191	14.646175171131889	0.7604488616801867	pre	l
bird2	l_pre	1094.585216379823	0.1370907520230678	1498.1180130042203	818.301086550121	1940.1313089485009	3319.1027881099462	5087.434618676839	0.6588610909109269	6275.553918912326	14973.460556131002	4103.192866925017	1489.616184353261	1.2232135073210335	3.704158206653563	0.5620596680104608	3281.25	3312.5	5656.25	0.126884800152941	0.0171406443505396	-0.3829502113972089	10.052365655113082	0.7732182552629113	pre	l
bird2	l_pre	1010.5675252421472	0.1204881424419429	1100.311417835822	816.3329632528969	2065.749918923921	3358.3243892149912	5102.979464666519	0.640855103073282	4244.075902497931	10286.291692293027	3588.395388301826	1071.7584573348165	2.279816534298538	9.362717884044018	0.5407671676821411	3250.0	3281.25	3312.5	0.1260604559440125	0.0180774168631575	-0.3951665709248256	10.257842358936564	0.7718511831462515	pre	l
bird2	l_pre	1055.1560915374466	0.0370422715965382	1075.9884443410187	805.5389087809871	2071.134988272189	3239.932029006756	5089.444076487281	0.7476707472404173	2426.9940104775283	5892.635823957515	3799.059921402053	1358.512651040612	1.3449329960812526	3.9358904229549143	0.5443046097100511	3156.25	3218.75	3281.25	0.1307110095185953	0.0228580068793728	0.4124404231259471	13.726877593253038	0.768990163425042	pre	l
bird2	l_pre	985.6987998624036	0.2250045351165023	1124.8641528208057	477.2682065388378	1860.0630346861465	3313.39518328344	4752.971288302544	0.7085068212675651	3992.844175167639	10730.261307642166	3383.3934817577538	608.991958272988	3.547393485095992	24.8459612904782	0.3927593322488688	3312.5	3343.75	3375.0	0.1280247797428454	0.0196550941644715	0.464229525356946	15.421055815105303	0.7568364314918768	pre	l
bird2	l_pre	1024.751258085896	0.2220199324628254	1143.801527853095	569.0832960485513	1976.9127330627168	3386.774883794486	4474.508236391463	0.66828810784419	6634.620457156124	17340.844985488537	3454.466052561703	580.7175942938401	4.002636606229864	28.07561340136898	0.3669730475103808	3406.25	3437.5	3468.75	0.1261968004827401	0.0174582511792468	-0.1935916056670407	11.690365195229028	0.7635384496829153	pre	l
bird2	l_pre	1060.22562720336	0.0029923805465013	1066.193846259257	1051.723021772002	1805.4691845164075	3178.5530824474217	4873.742963948761	0.7268238961321942	4525.068715187164	11396.645299037558	4011.123323958232	1467.262293946353	1.1217371043112323	2.9414080995044523	0.4812727947298642	3187.5	3218.75	6031.25	0.1292699078882325	0.0197770886663681	0.6762819604085543	15.950344553337178	0.7536044088863932	pre	l
bird2	l_pre	1073.749186108501	0.003187401533675	1079.41378337723	1065.841702366899	1951.44175968151	3217.548771634629	4993.560072247295	0.6605679092016724	3952.168907764933	10202.999101758183	4009.090175605442	1434.875917049877	1.1187212627876708	2.9739100082555177	0.4665284485056857	3218.75	3250.0	5968.75	0.1304997015454384	0.0201116943029773	0.5443860520951862	15.86526378525569	0.7532926473032007	pre	l
bird2	l_pre	965.6126871645728	0.138818517573972	1095.866289111827	819.8069814289626	1817.0192771791492	3259.859581011988	4690.1813025913925	0.6780016151785541	4998.308248380901	13475.08185400951	3359.613868515654	704.8962831339641	3.994029894752394	25.90090196125616	0.3865575821511167	3250.0	3281.25	3312.5	0.1292703409465802	0.0189112688365003	0.3624357273459118	15.491846450541136	0.7541836865979409	pre	l
bird2	l_pre	1084.6842645696806	0.0072546322663379	1099.909560970269	1071.4293323388697	1894.8176419026715	3249.2731333579554	4740.0782621775015	0.6523289877585142	1895.437241446538	4457.158245507359	4095.178624986264	1574.8598486869134	0.9998430194702432	2.8047241980558737	0.5388081691571925	3250.0	3312.5	6312.5	0.1321101373732805	0.0248060505872676	0.4517586501307021	12.330320759738695	0.7828524090437086	pre	l
bird2	l_pre	1016.020785743415	0.1365270446713613	1081.7793922505095	624.3026819170002	2158.5924443132453	3287.231885732825	5026.58704160849	0.8114643264876018	3834.565733710721	9734.96814903718	4705.972146015262	1630.6256820782285	0.1404616927029824	1.2556157402669963	0.4446397951904282	3218.75	3250.0	6406.25	0.1293630507744099	0.0204774394752426	0.5953334512108509	16.06739668205779	0.7499922792367361	pre	l
