# Supplementary material for: Lesions in a songbird vocal circuit increase variability in song syntax
Source: eLife. 2024 Apr 18;13:RP93272. doi: 10.7554/eLife.93272 (PMC11026095; doi:10.7554/eLife.93272)
Supplement: Figure 2—figure supplement 4—source data 3. [file elife-93272-fig2-figsupp4-data3.csv]

Bird	calltype	fund	cvfund	maxfund	minfund	F1	F2	F3	sal	rms	maxAmp	meanS	stdS	skewS	kurtS	entS	q1	q2	q3	meanT	stdT	skewT	kurtT	entT	preorpost	nameofsyl
bird3	a_pos	908.5172242237276	0.1537440701497868	1073.616352926968	622.9263859701501	1889.8232973857248	3479.627529719882	5306.264825744683	0.6633602906736025	5280.865195959139	14354.991721665148	5960.135855401146	1470.9842533187536	-3.091891826557677	11.982008159902728	0.358621672620925	6375.0	6406.25	6437.5	0.1321321189022357	0.0308099190494028	1.1919884000221637	7.493841126922836	0.7954963306084744	pos	a
bird3	a_pos	962.0538581569672	0.1192206209232617	1088.703626346591	753.4780125156279	1996.4307244522524	3529.587895282405	5332.982207267032	0.6834972461962364	4431.926674990246	11412.73122400561	5547.692512279566	1826.9270452393648	-1.3637937607093813	4.753783829631173	0.5196456305675183	6187.5	6375.0	6406.25	0.1346685024266516	0.0374705196130495	1.0348760624683866	6.862347493167377	0.8237046965082149	pos	a
bird3	a_pos	918.6864825576648	0.3077351763201175	1454.6717974355197	400.7394033524949	1623.2747538345936	3331.786760014509	5230.915653403945	0.593797013335596	1313.1000022607377	2741.4897780846222	2269.7443606545103	2763.276435418648	0.9931286132159992	2.841760931116925	0.5686586665518097	62.5	125.0	3343.75	0.1431386023218229	0.0444586193502496	0.2061931296777589	4.511142774215236	0.8839472500909575	pos	a
bird3	a_pos	856.8375986246459	0.1457739377384962	1065.1821209063803	619.9816651065514	1981.9826736515024	3466.644123033488	5274.469324655297	0.6568763684113452	4593.105878609183	12380.38638113112	5762.1344506201485	1589.6545746288807	-1.8093273060146249	6.420527626145361	0.4467984639746394	6281.25	6406.25	6437.5	0.1353052946622238	0.0348663658711886	1.1052986875203437	7.736084843424219	0.8054295369217428	pos	a
bird3	a_pos	845.2298926916018	0.293625453243227	1368.2471600908648	543.8209237213883	1826.099699437592	3275.6910026634314	5121.533575774522	0.6910523867888911	3356.7123429201583	8429.669654723664	5490.19133199095	2068.474904509579	-1.752486167255633	4.676078457581169	0.4114376687377999	6406.25	6500.0	6531.25	0.1302103887997859	0.0336223278618756	1.0020100558277674	7.333097466175855	0.820887057011557	pos	a
bird3	a_pos	1031.8108638537974	0.2790221406126116	1403.9609400814363	398.85184186341695	1873.3269373601352	3160.899120496297	5151.188292103764	0.670191136003397	3662.105780854215	9433.593750771306	5461.924541280257	1940.604446089993	-1.780208452140194	5.250327587555428	0.5153321638130974	6125.0	6312.5	6375.0	0.1344218322950641	0.0353986938638915	0.8476437697866464	6.653205365060122	0.828139118576716	pos	a
bird3	a_pos	1065.104227636073	0.2583208621679856	1465.5420776535452	630.8448168367399	2015.1373844946984	3329.531380236959	5063.177763228879	0.6356605822924123	3588.8304319129115	8884.710812569961	5204.892915747252	2158.281259133884	-1.428297781300147	3.7920639366294937	0.5350282863876632	3281.25	6343.75	6406.25	0.1334227014294507	0.0318505389941654	0.7515804849144374	6.907463333952638	0.8260294848895118	pos	a
bird3	a_pos	1097.6283362163017	0.3243909365943128	1479.5190563027284	352.9037984219973	1774.5533711437438	3231.622653022127	5202.51921619045	0.6752641737522006	1983.1127177691517	4259.78103370884	3450.101482542841	2941.9273205653003	0.2157501464034431	1.782451393973753	0.6099581587549616	62.5	3218.75	6343.75	0.1450366413238392	0.0405464731206061	0.2567988033489537	5.172985339743227	0.8703532767984193	pos	a
bird3	a_pos	981.3319326948604	0.192346678845565	1402.133869854794	698.8364105259735	1834.5405201744984	3354.406928598329	5152.454878156988	0.6640781316793007	2909.813590375852	7511.736794206043	5359.154533309555	1946.203266267383	-1.7195324941797274	4.8376788255825	0.552448072618587	6093.75	6250.0	6375.0	0.1343627273207464	0.036855576358203	0.930715258397314	6.601151115659252	0.8259943564949507	pos	a
bird3	a_pos	1051.7673696890758	0.2017531541194948	1478.4695431878115	767.6354315760761	2089.933314529015	3587.4755087086583	5497.58275889956	0.6228889411331562	4212.530322205097	10921.712734404397	5422.151489271878	1826.391690108448	-1.752833605665224	5.577796642193383	0.4819844482710156	6093.75	6187.5	6218.75	0.1336846244091402	0.0358059187524136	1.010562833873654	6.398083810916825	0.814952964442053	pos	a
bird3	a_pos	895.8368181188596	0.2892387936259103	1462.367364813652	406.1004153590201	2030.1305640951307	3535.7789248961208	5360.705209740516	0.6385962828925409	2910.698130017768	6951.947786021515	4911.128445850117	2255.833288327211	-0.7948432203058409	2.660930324122091	0.6047808777575283	3250.0	6406.25	6562.5	0.1360599722876987	0.040038508869858	0.7735254569615296	5.672112446148323	0.8495574370992133	pos	a
bird3	a_pos	877.1089143753875	0.1811749870854735	1487.5644317580163	614.7350314544098	1875.824631778289	3495.039544814226	5331.185919511322	0.6788236160744396	3357.82695261772	8278.88750754953	4596.910945638436	2189.601396037998	-0.6571513657120219	2.597226808122327	0.5256472623544848	3093.75	6093.75	6156.25	0.1384850267531638	0.0405830539668206	0.7909447747759024	5.7916318268239895	0.8514317565353111	pos	a
bird3	a_pos	920.6724191883987	0.1518406122436758	1077.3504595484003	767.4529256154348	1997.257899926529	3543.592416535481	5259.733073923332	0.6391799282315499	3433.177002146399	8935.320109550896	5148.602156236171	2116.3303495987248	-1.0023234765428155	3.388983795567837	0.5565271951958394	3218.75	6281.25	6406.25	0.1350061070478079	0.0368519451305377	0.9302842321942486	6.6220883981228775	0.8289688588599057	pos	a
bird3	a_pos	1008.1225777474432	0.3592908432202281	1480.848941975278	367.9165411867684	1830.940060273336	3300.228108192877	5341.383245208538	0.6268526994513233	1096.9357128707898	1827.8151066363373	1326.261852097335	2164.097344193451	1.922167577020705	6.184612327994453	0.5369735322816603	62.5	93.75	2687.5	0.1543634550792522	0.0458570020903048	-0.0589066570788357	4.511131175564231	0.8915500289262038	pos	a
bird3	a_pos	872.3040891812733	0.167502483705659	1082.6240155662076	583.1895907109721	1949.909031623876	3478.433740446031	5354.756152529953	0.6877913839120628	4229.030144512079	10793.836253250003	5434.492355392134	1945.1888993972675	-1.1919840423738253	4.085319531945761	0.5688675897689903	3312.5	6375.0	6468.75	0.1342861096504862	0.0336108099998304	0.991720786470582	6.815206282554275	0.8169031818490081	pos	a
bird3	a_pos	1000.0776182640988	0.115430112837346	1101.7717424478988	816.0606428176072	2213.251475224675	3622.9661391831582	5400.615037820234	0.6177310591488459	3721.234247669049	9407.10503721463	5732.937590140553	2081.309934358166	-1.8127424986666565	5.4259316164921065	0.4301667094353361	6531.25	6562.5	6593.75	0.1336295057230237	0.0352644726076865	0.9623555887121864	6.833409968455537	0.8222725692736772	pos	a
bird3	a_pos	969.460311875922	0.1067655985515785	1066.4120687919242	778.6822299596168	1975.1349041281576	3425.20508629944	5296.19637462087	0.6867311421867381	2840.8476589613906	6918.699837774583	4778.769841113485	2334.99478866689	-0.5243399974557937	2.561293222837434	0.599338306247205	3187.5	6312.5	6437.5	0.1356237889126332	0.0385260957340927	0.8265971808855072	6.2568411387218745	0.8432686976100343	pos	a
bird3	a_pos	1001.318899671638	0.0961949515591557	1073.1776015396497	751.7458685600601	2068.263741094261	3434.8214978243923	5264.464247613697	0.6854329153948496	3089.874010887693	7568.243435625272	4674.124271544658	2095.0289305468173	-0.3997106983072047	2.5600542438462046	0.5701268463564871	3187.5	6250.0	6437.5	0.1318219045520166	0.0368128144536556	0.9322298464148132	7.133067826056497	0.8340749277452855	pos	a
bird3	a_pos	992.4873679702392	0.1091066620049844	1075.2077218040863	793.455829841803	2106.018545184764	3572.256356691851	5454.924961506955	0.7104331962571226	3839.298033698836	9966.901142915054	3890.5946723888624	1750.1857767212582	0.4398842447965953	3.434763479161797	0.5170518892578762	3187.5	3218.75	6156.25	0.1341541630401064	0.0367463725363384	0.9277665810812028	6.1913768883323	0.8243026885529746	pos	a
bird3	a_pos	958.6611157412364	0.2500400941511411	1471.8953261955455	348.75274236849725	1988.456216641665	3449.2426940170485	5241.149876904321	0.76297969734669	3239.5479581416084	7945.974392739516	4529.029937638459	2062.531269956235	-0.5435220846112625	2.346975390125176	0.5187717926494507	3187.5	6031.25	6406.25	0.1354791723865583	0.0374517027216257	0.8518123196225811	6.367975439546506	0.8371052271881915	pos	a
bird3	a_pos	937.28188142343	0.2653352342842906	1409.809911758896	351.7316121008725	2102.262663490391	3458.413944606072	5350.7077436272	0.714100734694606	3883.925098721106	10046.93356628593	4963.289827918906	2040.9330875026385	-0.9729132763134934	2.917732449758891	0.4739424136737267	3218.75	6375.0	6406.25	0.1359497838483614	0.0345224122414559	0.8732403177627749	7.126573145545867	0.8212145698188948	pos	a
bird3	a_pos	930.044881701096	0.3406459026703383	1473.228646182123	523.3389820380795	2028.7683743704188	3564.3279606919423	5455.340029300716	0.7630614012314794	4513.499159311378	11063.048121483096	5173.510560526491	1790.6358357463607	-0.919428520245776	3.4358134076699662	0.4958022681304814	3156.25	6218.75	6281.25	0.1318336132684319	0.0325602027089872	1.0472971423863016	7.992552862453574	0.8097143764287323	pos	a
bird3	a_pos	963.298517549652	0.1387492042479004	1080.254307349031	650.636584412667	1996.646711487816	3462.086793204484	5290.992555792724	0.6165512276909609	4846.853886501461	12510.843687368872	5599.806969924126	1705.420586407644	-1.5653575550578525	5.053941847648154	0.538693060139944	6218.75	6343.75	6468.75	0.13446367805304	0.033254446240424	1.1115663429746514	7.387262826068262	0.809014945415421	pos	a
bird3	a_pos	926.0418966003292	0.3037796483380987	1447.9554606170768	348.5562982203722	1819.9820462814137	3442.242278006344	5465.770252272142	0.6776792051297776	4397.698025383426	11188.687841747396	4985.863241208466	2050.436430478902	-0.4001128930450053	2.769894115614377	0.5735125479396151	3156.25	6250.0	6343.75	0.1354104041877614	0.0345033016828715	0.9189035713575628	6.688826355325486	0.818335899299442	pos	a
bird3	a_pos	908.6387793145548	0.3145138529310299	1418.6597335585188	348.7024151404632	1971.021279289837	3391.8250850780755	5146.2642861938975	0.6625893818873472	3653.7407708149135	9236.242041054144	5017.1313215641385	1993.7056463640645	-0.8729817443945864	3.0247830566578218	0.5543329838615041	3156.25	6250.0	6375.0	0.1338695443162671	0.0371539728095846	0.925253670147034	6.3728906468423965	0.8296507703850907	pos	a
bird3	a_pos	810.5055562973873	0.2994657114890391	1435.3249672213567	346.58468361604315	2139.432325149185	3527.9595663354826	5333.988092134776	0.6903982225081143	3836.577004732954	9433.431751103795	4437.695952649074	2062.751495522609	-0.3814840145670906	2.401795742204394	0.5318445914344889	3125.0	3625.0	6250.0	0.1353507006378201	0.0352582619025414	0.8236506401732903	5.917119284384016	0.8268847412997802	pos	a
bird3	a_pos	978.5547118722252	0.2228791833403864	1473.9898927174386	314.88164575023774	2155.216047972195	3475.458362793704	5243.467485700989	0.6832351064424064	4937.521509682394	13132.682156709005	5541.778408577919	1753.1139817649605	-1.7130353447634006	5.254493918623396	0.4624171986712552	6218.75	6375.0	6406.25	0.1323302479903117	0.0325728101423171	1.0253791232079068	7.220718683046903	0.8084210307396476	pos	a
bird3	a_pos	873.2495777567575	0.2769416520837728	1473.525008921954	464.0109684237998	2080.2397368367574	3473.9784137256	5413.45880719298	0.7597415416899129	4256.199949042542	11100.312539704748	5399.044394243584	2037.017833014592	-1.6559305650453238	4.372778006743733	0.397783725010626	6125.0	6468.75	6500.0	0.1358038854735522	0.0352754196456741	0.853081713186243	6.517021200168682	0.8249990024374277	pos	a
bird3	a_pos	887.9390425769114	0.1341107171972145	1067.8573400113542	647.5523986850752	2062.245142004451	3490.15307847519	5213.927869837807	0.6952879475837911	4432.716611989296	11412.456857198178	5669.765749753197	1773.0829030402124	-1.7498722393914805	5.708184316026742	0.4217011769089877	6375.0	6437.5	6468.75	0.1327612600842576	0.0318731077827937	0.9842480270074292	7.570347873167874	0.8114928060310695	pos	a
bird3	a_pos	917.1225658049924	0.193606733230399	1424.6402673755697	548.2893715504586	1892.2333904978989	3448.123772922474	5172.951692874383	0.6695778589725719	2394.3924267812704	5881.236373620587	4350.016993394518	2577.7307060749886	-0.4902165938771264	1.8947061311452955	0.6039020320950905	3187.5	5281.25	6656.25	0.1426595383489093	0.0403346446143928	0.628549717794148	5.393622981047641	0.8512635009149864	pos	a
bird3	a_pos	1404.2410129449154	0.1096953935889044	1494.160026799408	990.690668920256	1975.7671756701577	3257.3793228255217	5499.520091778798	0.9267611797894286	3431.20420116944	8188.578863541573	4307.393337461383	2022.5266630798376	0.1687106102089544	2.862681612500739	0.5550836581842209	2968.75	3031.25	5968.75	0.1226921552066419	0.0222020579855292	-0.058264067755332	12.475434006321704	0.7707366306339798	pos	a
bird3	a_pos	927.01271835461	0.23881876632784	1470.4088914125723	446.1350131516244	1880.47516245936	3387.47864955292	5314.887228354806	0.7186299501603601	4082.144365015474	10556.067620090162	5442.4879509349885	1788.4594443815752	-1.3581054700964086	4.452053786596134	0.5060099564948467	3937.5	6375.0	6406.25	0.1315147199706793	0.0319246398848192	1.0315884593111244	7.8491281171265666	0.8127872003071169	pos	a
bird3	a_pos	913.3239103781827	0.3199922847122795	1413.4109763890474	349.19900596085847	1906.193259278917	3350.640057661479	5089.349788807461	0.7178013323109532	4464.1492477663605	11529.67290489566	5406.231714907271	1964.0993208526172	-1.675085638839945	4.764236464043085	0.447557847415846	6187.5	6375.0	6406.25	0.1312322308364428	0.0313100536507412	0.9420176588275176	8.218533744545123	0.8078524112571418	pos	a
bird3	a_pos	942.0210557258554	0.1724738221484388	1489.0749068474852	743.5141816651814	2020.973731535449	3632.454649325237	5485.952455257528	0.6659912503926321	4137.675140753047	10125.570714120142	5188.923401040842	2046.520342001579	-1.0558616983177096	3.3725129134773173	0.5637712751303513	3250.0	6375.0	6437.5	0.134986369487789	0.0352272962300557	0.9068865370291918	6.449181023314238	0.8302549201106956	pos	a
bird3	a_pos	878.619226450706	0.2367524568570616	1486.142297795714	539.704140760652	1899.8741089816376	3496.6695760704038	5396.000343265328	0.6951786887775845	3831.9864050208303	9427.514830166152	4731.663615159426	2135.903714311929	-0.4150112467608878	2.620942972735237	0.5529060149017873	3218.75	6250.0	6406.25	0.1358704013801185	0.0359174596318853	0.8635483521748991	6.525683305544216	0.8340838886255598	pos	a
bird3	a_pre	971.2360387819788	0.2435365436810694	1440.8591656327346	354.09585724192056	2051.356540534828	3608.830997034928	5459.618285508274	0.6441723433186635	1218.4020873387658	2871.55499937069	3178.3809261101005	2432.0603896616453	0.6692930471214154	3.156902828148624	0.5639047608520592	1718.75	3093.75	3156.25	0.1567696100054221	0.0516680416334469	0.1995411696486775	4.631913358168914	0.9007494702803792	pre	a
bird3	a_pre	995.660463416874	0.1129816893983908	1078.2820743246311	782.6042484033793	1975.127716580896	3513.014236140542	5393.304865048569	0.5708317827728174	4376.627971758126	11386.547382359528	5430.702456753002	1747.6871276537204	-1.2675402702753522	3.907631990815888	0.5400655239540527	3250.0	6312.5	6468.75	0.1328647759812637	0.0335429717858132	1.075844589944479	8.307344059801903	0.8127088548681509	pre	a
bird3	a_pre	962.035702702652	0.1400058411969648	1073.40568310673	613.618494601682	2000.551370906476	3462.734442401224	5110.833356500814	0.6882564734109857	4862.233272586094	12596.816904896948	5155.765786401025	1769.0419229322802	-0.6638666105661328	2.4313894821512507	0.5106457292498895	3218.75	6406.25	6468.75	0.1288717442220779	0.030523795337725	1.1243362768302183	8.511521456813846	0.7975681644076213	pre	a
bird3	a_pre	945.7874351853784	0.1314015250190976	1061.173830451732	579.4961022312386	1973.513176291264	3299.455696331507	5305.929853222061	0.7239790864703177	4678.633024903776	11849.1153197304	5267.686049663732	1813.165276888194	-0.6579904411510618	3.190459123032705	0.583586288467558	3187.5	6187.5	6312.5	0.1301108337618161	0.0313800946550925	1.1566066456387405	8.4078228512731	0.80491844807673	pre	a
bird3	a_pre	974.392251005864	0.1733999026785994	1077.2371971637	576.3190932922437	2052.835375378428	3450.74490684871	5177.78302259622	0.6983750132095758	3677.259659664414	9151.620059053985	5379.593126777697	1761.0096896701148	-1.0941811205578973	3.9550468079945498	0.5510527526859668	3250.0	6250.0	6375.0	0.1295768991779842	0.0343632645943137	1.0739039512289223	8.240941534296768	0.8152863902595137	pre	a
bird3	a_pre	1032.4158290026685	0.0518648581506584	1084.5880674696573	889.5498755006613	1831.3311824419693	3453.193632588852	5337.002544976882	0.6677359483397453	3145.96565674273	7825.706286813539	5212.178483193227	1863.0797975859616	-0.9502194733250532	3.4323908899832243	0.5616464904402213	3250.0	6281.25	6375.0	0.1311288023348778	0.0359482762252494	0.9794031678437244	7.122510970252897	0.8246123452152176	pre	a
bird3	a_pre	1008.763622057243	0.0667232104228902	1064.1662749779923	859.0594915211116	1942.8875467887824	3327.57768163055	5178.32152034572	0.663299788233527	3282.899117876671	8097.209910546616	5579.725286740111	1914.319516419828	-1.1798937531053724	4.7298079344848825	0.5615039467198609	6156.25	6218.75	6343.75	0.1319784648012117	0.0353690983032962	0.9347518841033154	7.015843807815244	0.8254951375119383	pre	a
bird3	a_pre	985.8541435986772	0.1483276484055825	1067.590888116052	619.2467193395927	1951.7962153014785	3386.8549244284336	4993.326730211851	0.7013916509632344	4182.131311347298	10266.824292853058	5104.212571272518	1771.4924839971436	-0.5717851120481979	2.6578426527105807	0.5572001487039524	3218.75	6218.75	6375.0	0.1293104328225055	0.030811042953081	1.0791350726423394	8.591104187676988	0.8075059332653206	pre	a
bird3	a_pre	1030.7291161616176	0.10417200546263	1120.2262677841736	781.4100292704521	2070.5636960910697	3336.4265614179462	5096.171611418465	0.6946890490921541	4256.907171176451	9110.092744677697	5004.118006651341	1955.0102573909903	-0.4093082825859734	2.087832591993924	0.6292653232942697	3312.5	6437.5	6687.5	0.1304323239613225	0.0310130061770834	0.8131805116859238	7.488729128357142	0.8250592007533024	pre	a
bird3	a_pre	996.834799560521	0.2220940434532962	1462.727016919401	729.4308018676948	1946.0246100094944	3563.078645999105	5458.81860933777	0.6291955873089357	4645.870375445165	12059.20223405113	5960.310587981778	1478.794812286726	-2.24714375346092	7.551862675590388	0.477897804256142	6406.25	6562.5	6593.75	0.1322089397461226	0.0312134382016551	1.1603848197893871	8.413289189936375	0.7921772412090352	pre	a
bird3	a_pre	954.1244755346672	0.1361107902479714	1063.7570417060624	612.0250705096347	2120.0578276387223	3397.239751689763	5360.768034872393	0.6984902033404364	5257.181987690441	13845.912131820778	4958.877304657422	1796.2009802361736	-0.4086837819426788	2.148370890520451	0.5706378230345	3156.25	6250.0	6312.5	0.1315262521046419	0.0308617261532578	1.047293694460684	7.66642991388058	0.80726817640067	pre	a
bird3	a_pre	898.738336527366	0.2077680530982833	1431.032595633856	628.2517475590076	2046.3597879484043	3390.123350139881	5392.212215720505	0.6429863149024612	5163.839276669553	13619.042032616377	4895.172516090352	1787.7718623507474	-0.3211208102154724	2.101897105450986	0.5328967583706334	3187.5	6281.25	6375.0	0.1341043392749793	0.0313864467060925	1.0675704693804826	7.641628422891471	0.8048263922601994	pre	a
bird3	a_pre	966.15237030017	0.2059692801670529	1482.240133817426	362.87206736462	1985.7652915755868	3546.6004740674894	5255.101226430594	0.6349576382774936	2723.4224469582487	7107.564714560263	5074.081477617273	2067.516479128428	-0.8115052165421869	2.9268747807590336	0.5440806175277477	3218.75	6406.25	6468.75	0.1428767121620613	0.0405841320080323	0.6709693228305997	6.313585988546759	0.8393608643566458	pre	a
bird3	a_pre	939.322407651238	0.150602641365968	1497.783954620386	758.479483994575	1976.9915192481592	3561.4464285776467	5278.105021995522	0.6423921435383321	2580.344635858788	6766.907489204523	5196.196499133661	2132.7691001863777	-0.9529558485783156	3.269475470719839	0.5553473789798701	3218.75	6406.25	6468.75	0.1344645561342902	0.0369585703054181	0.9812951338377812	7.57232744398044	0.8231281045938961	pre	a
bird3	a_pre	897.8071009965057	0.1986047422009849	1100.9752523162458	550.4170132275672	1973.180826918187	3456.953513841418	5202.930142329097	0.6708110090925143	4580.71903082358	11695.88259409708	5384.301794598126	1787.254849888847	-1.002578009702919	3.1352696063084027	0.5084936361065622	3312.5	6468.75	6531.25	0.1319798641971201	0.0330627248336612	0.9883841327209372	8.132195705987709	0.8079394459807278	pre	a
bird3	a_pre	1015.107652281071	0.0965829520154914	1098.9993757962918	785.2374950985644	2014.108456167581	3328.743081327353	5346.563738612084	0.7153009545332562	5121.443263028347	13656.249224579464	5509.885447508142	1675.1685588120704	-0.9462481109641676	2.9017335989372635	0.5299918280432406	3312.5	6468.75	6593.75	0.1316305617756423	0.0292399289452774	1.237695657899604	9.706846577962096	0.7840908306236068	pre	a
bird3	a_pre	879.0130951351332	0.3351582355622775	1462.9129508221497	380.1534082393598	2042.7308701189784	3581.7838825004037	5391.211669155518	0.6072035738656381	2809.8486818559004	6758.587320151363	5475.086562175914	1805.111416038778	-1.3832437502356016	4.615549502399462	0.5625616648985007	5593.75	6343.75	6406.25	0.1329509634369687	0.0381294572237225	0.964335853298504	6.779085745422758	0.8287219898897809	pre	a
bird3	a_pre	1014.8615071866604	0.0841459089635709	1070.4278589995663	762.6083905167687	1993.3076910021605	3430.11160327408	5286.776687985649	0.6365760336014539	3577.397801951126	8961.374739922418	5781.785448384181	1572.7819238052768	-2.0545958455702267	7.823978401422895	0.5211851174970289	6187.5	6281.25	6406.25	0.1308135025368777	0.033879099070168	1.1492710773690125	8.323138384278915	0.8098971890246213	pre	a
bird3	a_pre	988.887220887004	0.1863013286476995	1453.6137191079288	755.4247847354136	2024.691715930117	3504.23938113394	5308.855634808665	0.6630700094248163	4094.481264744045	10082.966279145016	5300.561497031651	1685.4175055835528	-1.2147453828879258	3.85636207872192	0.534573605580047	3218.75	6187.5	6250.0	0.1308045862450623	0.0343318632985364	1.0684439444621805	7.259461537062449	0.8190845206390649	pre	a
bird3	a_pre	886.4299434677317	0.149092212067822	1085.2803648646532	519.0586999295525	2021.949390663746	3357.2448446498133	5337.524298206252	0.7108956732897703	3313.863393276973	8005.683192999204	4296.8246261463255	1923.940513551596	0.0980605544670992	2.283967718776853	0.6115133768852138	3250.0	3312.5	6437.5	0.1376019600902799	0.0371671342597538	0.6965617444499267	5.936443402568206	0.840353392297113	pre	a
bird3	a_pre	961.2077164465902	0.1628761536597999	1084.8367343983064	622.7397591974042	2048.682896144502	3413.7040348492783	5424.87766614294	0.6587157264393386	5848.57330921742	15474.796791332334	5682.454418223508	1505.7912328475395	-1.6851908745555078	5.35913356555998	0.4872082177538717	6281.25	6375.0	6406.25	0.1283848869081139	0.0295272905439164	1.2696683683966672	8.958125378007928	0.7905760667370232	pre	a
bird3	a_pre	918.678689132313	0.1802721491694807	1114.204165686549	556.8334177988752	2137.813047070222	3598.3258094728653	4985.591230179954	0.6822461658632613	3364.825854720182	8620.319391376132	4992.507314828091	1950.5393586105777	-0.4215682644465615	2.24458086573774	0.535068796422378	3343.75	6406.25	6750.0	0.131515940435737	0.0339169288979662	1.00679117306273	8.802413365932718	0.8066849349098085	pre	a
bird3	a_pre	995.030958983258	0.116317170842749	1064.1457463392146	390.6013684251864	1948.7317131721684	3434.3763671606994	5320.115507286646	0.6813234691183111	5641.08428852641	14973.63791868108	5466.5775205919	1577.2018143960934	-1.2728985612595825	3.979380385005831	0.5826204198453624	4562.5	6312.5	6375.0	0.1324383395779588	0.0309617910434507	1.1849202437095196	8.682605049310437	0.7976307914994125	pre	a
bird3	a_pre	947.9962909872258	0.1619465861800389	1080.6323243537754	635.2307889108423	2084.075954298937	3580.005806618127	5213.087070635234	0.6976737910469437	3853.697910439555	9636.23152756858	4618.072560890778	1809.256836302286	-0.1893252769026337	2.17730006848691	0.5625147186228007	3218.75	3312.5	6406.25	0.1314659048988566	0.0343935562519109	1.0782956670158748	7.809987206835335	0.814586719192346	pre	a
bird3	a_pre	1023.751393993462	0.2391623021964481	1498.2671991253158	588.9084164929311	2002.7640456713516	3466.023083350901	5499.057108550429	0.6807596623727867	2755.228598640256	6967.978339292486	4701.322573208738	2152.9866084977048	-0.5608793400760503	2.5667533581895925	0.6249711764625494	3062.5	6062.5	6343.75	0.1365883906851072	0.0384025767036289	0.8060785361775432	6.294694159289775	0.8401216357794096	pre	a
bird3	a_pre	1050.9037290059678	0.0581072848280685	1104.2914185668803	855.4111245381736	2010.181791949038	3404.705386926082	5121.933578705644	0.709032597577097	4810.805972005263	12301.86154957541	4217.94682256476	1733.2147183306809	0.4711325839263949	2.77765731985756	0.5505748200914815	3281.25	3312.5	6312.5	0.1295266869824077	0.0295884112242026	1.07053255696205	8.66294785892183	0.7985786704968838	pre	a
bird3	a_pre	979.0980864208384	0.1391363185070607	1088.402526487296	609.7861260288744	1883.798244148264	3297.374708231926	5166.14315291091	0.6629868285607942	4379.108056050219	10932.209071911238	5174.778613451521	1821.2942481049024	-0.580674511756062	2.672276467038724	0.5867435433262901	3250.0	6281.25	6500.0	0.1289388507229979	0.0292551271611413	1.1100654164995507	8.804451720833496	0.7998071218917611	pre	a
bird3	a_pre	1012.0628176506216	0.126339463190489	1100.628190295997	608.0549951041763	2183.698538848384	3239.966934733764	5337.567674145425	0.7857808467668446	3772.930746817452	9361.442972169714	4748.809911217996	1844.1814834377976	-0.0687509840199212	2.09533245149947	0.5175916381600852	3281.25	3343.75	6562.5	0.1296742437092512	0.0341040310990862	1.064136521098522	8.282611770304177	0.8098869928201899	pre	a
bird3	a_pre	980.372413380608	0.1518794734289241	1402.9745512170302	823.2007278695921	1782.2834158990622	3453.1118172819174	5267.29434032296	0.6835395197039266	1816.44864991294	4286.164597557972	3388.77411537833	1868.6252298598968	0.0777225400105175	3.037749915007017	0.5498024377710639	3281.25	3375.0	3406.25	0.1343057000253483	0.0418937708557062	0.6081195088018337	5.476498262783731	0.865912994603668	pre	a
bird3	a_pre	994.5624237325414	0.1165342308593264	1080.821262365516	808.4420540469029	2527.799720549053	3577.1456812077795	5151.263643531863	0.9105444954495332	5665.718846235164	15532.140454760824	3502.0007299599374	1078.261132742074	1.871179138708326	9.325319070822466	0.432442891721826	3218.75	3250.0	3281.25	0.1269673697203328	0.0283519107780655	1.4327513048557112	11.154556176745416	0.778787373681238	pre	a
bird3	a_pre	967.6967124141844	0.105342762946233	1070.0920366577689	785.2685216402812	1950.726489059689	3368.4537332929194	5444.147153427865	0.7503362797905192	4926.401648509584	12780.147267246111	5246.88662050358	1803.1080796390047	-0.827763438525055	2.9855347438960496	0.5055148902801809	3218.75	6406.25	6437.5	0.1288092323686139	0.0309804029573955	1.1402769800544128	7.737273187283408	0.7977557234699787	pre	a
bird3	a_pre	1027.104225923449	0.0833448276673789	1080.0416510879388	810.6771650756381	2086.5722705596463	3441.203518668913	5150.61796161429	0.7070835853436338	4462.26423304994	11479.499345708511	4494.989041233417	1735.979259097695	-0.016157932483849	2.228757613617239	0.5493859328546399	3218.75	3281.25	6312.5	0.1283205184162664	0.0337333862352948	1.1307078426893802	7.95934945668751	0.8072206146421151	pre	a
bird3	a_pre	1021.9414120819754	0.1009300929113086	1486.5317702701366	815.6558712477364	2143.1300816755584	3547.8025442961243	5279.8389325544495	0.7194680841749147	4321.10289725331	11054.395459997366	4961.72257837444	1795.5813527494006	-0.6712862972101852	2.7253952978712976	0.5369722102148391	3187.5	6187.5	6312.5	0.130339243368725	0.0337703506465212	1.0807059521165054	8.150464358382758	0.809009843281059	pre	a
bird3	a_pre	1017.3627921235058	0.0764375708121029	1088.4616045718303	839.4705667073448	2099.887759492761	3561.728261477931	5420.771261976379	0.7036427844417623	4302.705789642276	10866.972189421507	4729.673193194784	1901.0819956153475	-0.4384764285846492	2.4808379751520624	0.5119656618186558	3187.5	6218.75	6375.0	0.1319734551353408	0.0320930945881765	1.01851317275358	8.356325271137008	0.8122735428769089	pre	a
bird3	a_pre	1064.7035781003665	0.0475384461784622	1113.7038380932763	867.2820265843499	2053.0411678293	3287.6857458650347	5189.144942587794	0.7203610501241026	5350.444196831011	14047.162397546846	5231.92560058072	1736.1824708858858	-0.5012879245700606	2.225847675328823	0.5259968704382224	3312.5	6437.5	6531.25	0.1293463710239048	0.0296900179772585	1.186403813425389	9.268857206665151	0.7907526158164196	pre	a
bird3	a_pre	979.8450631280068	0.0932142755886766	1073.4232574310104	763.3885827004743	2034.3936991915875	3512.727576247974	5532.346686564366	0.6982577721833764	4217.395535029681	10765.428347770328	5495.531009701753	1618.549841297922	-1.0922291818849277	3.507500937293822	0.5178771531608783	3250.0	6406.25	6468.75	0.1334193893798931	0.0328649071904731	1.182657493925913	9.157747570841709	0.7973564534886829	pre	a
bird3	a_pre	1049.8412350762992	0.1194622032984209	1421.2873723246391	789.3293548745879	2018.7869608597032	3258.7418417538847	5012.402008829651	0.6840682410737708	1851.5031718164105	4510.01576185621	4162.442839986027	2893.9683890215965	0.619145743180434	2.493745589721894	0.6330922985655452	3125.0	3218.75	6437.5	0.1349634286358634	0.0388955352274035	0.6511855653809562	6.100300221879327	0.8497757481631908	pre	a
bird3	a_pre	891.7365305393889	0.1387714153902172	1068.847057004381	750.2881258964221	1877.6776176830767	3546.1182058086706	5283.641677860958	0.5927557350957605	2805.0240063515407	6645.767223620739	5418.376156531411	1952.930978757007	-1.281865027645663	4.370786167927084	0.5907861096555255	6125.0	6218.75	6312.5	0.1365463343774552	0.03855855510388	0.6807682350668592	6.041643572952674	0.844863058793741	pre	a
bird3	a_pre	981.6356975614004	0.1391974535328139	1106.7296834985148	774.1780641561677	1921.1077133403053	3330.670956063031	5080.519294613425	0.6962878421646468	5684.125258649233	14213.565108352332	4681.721866697524	1839.0697206598368	0.0647954240773439	2.009871190430141	0.5068502211829949	3312.5	3343.75	6625.0	0.1292846064228924	0.0259932010778409	0.7971554722294217	5.570336908394715	0.7925822430931346	pre	a
bird3	a_pre	1027.1450262824676	0.1053717090775971	1118.757519401375	776.3959028850172	1942.1362561091653	3438.481232540944	5049.194364618673	0.693309518318021	6237.912213348205	16158.78257963585	5245.386724781126	1824.393644193992	-0.6590123736873224	2.296712842099699	0.6017093703309837	3343.75	6437.5	6718.75	0.1322060206963115	0.0261917158748735	0.8011601846463002	6.032122558362176	0.7972099454034542	pre	a
bird3	a_pre	1010.4765864649598	0.1556440425669558	1105.7005865379142	639.8157008852446	1850.3303683212016	3588.53581433047	5138.057619535337	0.6701901679513819	2795.130957612406	7073.770733137662	4139.087780564049	1928.1065717466377	0.4476817841041707	3.4122914514732545	0.5896136122378772	3281.25	3312.5	6312.5	0.1320890155061402	0.0358669104628072	0.8180425267763058	7.066288744430238	0.8315693704551845	pre	a
bird3	b_pos	1077.214627521593	0.1822796326502646	1193.1828193342749	559.6853463393369	1903.536246089574	3537.2242926073422	4531.371871648691	0.5018146203608685	7028.11284913094	18076.911246630512	4082.2115806357137	950.3383110281696	-1.2641901854607185	8.76566919245371	0.6783313917138171	3812.5	4437.5	4593.75	0.1284583241251357	0.021435626182474	0.449281266902632	15.179441304968384	0.7563961955021157	pos	b
bird3	b_pos	1145.9275812335054	0.1267401865598671	1234.3181549285669	849.7302735944867	2027.0572513357183	3641.17583608725	4554.857283134663	0.5045792936994725	7989.842615946883	21184.066530825345	4130.485375473202	948.7066393918676	-0.9247668149047804	8.907148770030332	0.7249820076813104	3718.75	4437.5	4750.0	0.1295825291271379	0.0207820702593433	0.5184562800509634	15.428375200789183	0.7547316613224122	pos	b
bird3	b_pos	1192.5995749972476	0.0030953877643823	1197.8440520731342	1184.849291792604	1924.4783954735012	3268.3123688937458	4540.355173255404	0.423444186750593	4162.379616121792	9622.913165895408	3530.160147242714	1597.7069199082964	0.636594435520487	4.231250121110588	0.8219583038565293	2312.5	3750.0	4656.25	0.126930564470094	0.0256489964908892	0.4520024185629088	12.0261273128433	0.7778969406012542	pos	b
bird3	b_pos	1286.9580512411935	0.0642416057478973	1402.846553706646	1202.3088318503233	1926.780810203256	3225.444817008926	4460.874884705885	0.497363221022936	4770.300845272174	11192.960617197748	3863.789556393977	1237.6245979935436	-0.7515662244942931	4.775643666847997	0.7396095074616594	2875.0	4375.0	4687.5	0.1270337255020566	0.023055335180203	0.3314055608623257	13.239346466587913	0.7682237598469588	pos	b
bird3	b_pos	956.0813323213536	0.2955019662438212	1230.3428378218714	608.8251499582349	1909.4521662884729	3357.741421025408	4400.825651575593	0.4223946600827666	6027.267655847605	14932.846369441242	3835.332542491257	1200.413147913798	-0.8027714897218053	5.383901378312765	0.742677409384025	3375.0	4218.75	4468.75	0.1274286372118527	0.0225435458976771	0.5030029251700575	14.368960623696152	0.7608279563322118	pos	b
bird3	b_pos	1231.4493314074743	0.0587347134256474	1376.8085522580989	1184.8160263807365	1911.6336418645672	3513.4683978100493	4512.241172235129	0.487435484392159	5779.0681507733925	14252.451459594877	4011.7743418352297	1061.1526170371253	-1.450155762922925	7.167455580841742	0.7031067781826965	3781.25	4437.5	4625.0	0.1269742866200623	0.0234912466664715	0.5885226486797983	14.185263302053087	0.7604546170190681	pos	b
bird3	b_pos	1188.3986337588517	0.0133366934137047	1200.754869410751	1117.885499958077	1863.4367165104304	3451.763071770647	4505.412905654668	0.5220189832998582	7191.129470267286	18591.07283740879	4157.689219304354	1046.7268640724826	-1.2205486305267348	8.213100088661555	0.6787395587603022	3875.0	4468.75	4750.0	0.1249348914771731	0.0211071705671791	0.6801260497656825	15.461054052075674	0.7532773988464216	pos	b
bird3	b_pos	1306.9336370686372	0.0178542850288213	1318.1574662436228	1207.9889306871542	2137.076397708387	3404.323320670474	4571.506647187442	0.4835456406743192	7938.279430584017	20754.782881206487	4012.548276335272	1196.3440899933926	-0.5614699059057093	5.225536797946963	0.7636352873662262	3406.25	4437.5	4843.75	0.1292763933957232	0.0231905097040393	0.5426386416842006	14.039005338779983	0.7631247185017254	pos	b
bird3	b_pos	1194.3035907507006	0.0042136909237876	1204.3344273364962	1185.4796098832387	1956.98671975316	3227.233363437163	4483.6915365138975	0.4542090262631013	5680.741861254252	14002.109185572146	4040.847498511369	1142.4838339504013	-1.1419129001241737	6.026000632247606	0.708606183850228	3812.5	4468.75	4750.0	0.1287782714923938	0.0220810430055823	0.417267611992338	14.5457083921385	0.7568910321871101	pos	b
bird3	b_pos	1192.0054079370643	0.0060412487540419	1209.261133809417	1187.368712048495	2013.0660235971816	3616.655462323427	4543.942289000524	0.4221983960614985	6512.122489508545	16255.950875499228	3887.911673281971	1208.4876224601785	-0.4668865529171544	6.006074548298736	0.7567740166949535	3406.25	4250.0	4656.25	0.1265907254242609	0.0212357215700469	0.4807567317215327	14.760016795425134	0.7580437128069485	pos	b
bird3	b_pos	1231.9968796154365	0.0752731057811137	1304.8804112306905	998.9619279619362	2241.041030986903	3897.234784036439	4810.320020585555	0.5195663987808128	7179.043969046908	18209.51892603361	4366.993275076924	1164.2355556354676	-0.9639548222330904	5.867356140037435	0.7339048682849828	4218.75	4750.0	5000.0	0.127508099275287	0.0208886836352729	0.5130817591436847	14.181350114688955	0.761462652464064	pos	b
bird3	b_pos	1196.145031353705	0.0056634401252869	1206.909335246903	1184.7506798307595	1839.3012620240356	3493.093116589594	4454.1554659873145	0.4344559562045957	7036.3060374329925	17838.12340158181	3883.220765050364	1035.063242303082	-0.9340886486166456	6.61286518613773	0.7362761034013373	3437.5	4218.75	4531.25	0.1280635842504422	0.0224241324205808	0.5187798528723604	14.048463772823029	0.7616204830180546	pos	b
bird3	b_pos	1231.440932861159	0.0264046079242024	1266.4681391390195	1181.824170868816	2033.059500339782	3474.705802267623	4606.855654507323	0.5015724037346432	7424.932012067623	19207.495782418264	4129.449547942019	1134.5263391719388	-0.5736542545751021	6.653800344954641	0.7497005353907574	3531.25	4468.75	4781.25	0.1286690737906019	0.0231857474113587	0.5790826263768871	14.36818064076954	0.7624310217969391	pos	b
bird3	b_pos	1223.423795842245	0.0422089587687411	1364.9029634380963	1170.4534633352678	1942.489991246362	3383.606924260984	4625.886219232233	0.4530516005483714	4995.507328260048	11856.30249775397	3668.311655847494	1610.8544277026192	0.2134894371286468	3.825501824838857	0.8225664403918912	2375.0	3906.25	4718.75	0.1264027696965508	0.0235708838818031	0.4107577416228653	12.716018648978192	0.7734126004036377	pos	b
bird3	b_pos	1001.0825130782704	0.3197468079565081	1219.857435627231	479.8685352107915	1967.4202962284112	3519.503501138105	4569.801605320152	0.50336108059442	6600.317246132765	16594.195946867247	4190.049467793225	1065.678144355789	-0.8722420144209726	7.950694764040667	0.7052485868412104	3875.0	4437.5	4843.75	0.127490816442167	0.0218220680726663	0.4291885849341878	14.709536650528516	0.7587064306706909	pos	b
bird3	b_pos	1010.2470424422672	0.4157955050937754	1324.9017083142787	367.0150639095212	2083.8946125457	3535.339286542896	4702.39556628642	0.4367611748352755	6767.917601427859	17235.27150753679	4250.021051146365	1141.9131380391227	-1.1462385467054157	6.048099841265984	0.7555987320848399	3812.5	4718.75	4906.25	0.1288574678226794	0.0234777737668067	0.5107657102962863	14.060132471109007	0.7636795509482918	pos	b
bird3	b_pos	1083.3841709639394	0.1708877568355808	1209.4296563601474	807.8195478419964	2006.9766792159485	3539.6157384528224	4515.81899478359	0.4621109101684763	5999.300340613124	15085.362066441412	3997.779469220368	1016.6310895278208	-1.5169714012046442	7.361176859358456	0.7222555266738345	3718.75	4343.75	4593.75	0.1280227944568647	0.0214709784997575	0.375821299980825	14.78429032684227	0.7583507983123549	pos	b
bird3	b_pos	1074.847826210703	0.2204073111334424	1302.5211777530474	789.4250049790652	2079.2647021998973	3647.012332361	4790.857266322032	0.5752127110681905	5872.3681526416985	13768.423701386671	4159.349708306683	1386.7685329408473	-0.6086642549333005	3.5831604229382736	0.764223041704489	3406.25	4593.75	5187.5	0.1280300153920209	0.02506374895727	0.7111389860947196	12.405781369609915	0.7798139097629131	pos	b
bird3	b_pos	1080.910133778818	0.278735966214979	1483.3347988568307	553.4469438876241	1805.2573862933227	3330.694158547206	4408.796988374716	0.5319994403473772	6153.707933385907	15476.24551378972	3900.417174774439	1036.417665221727	-1.2871966041582463	6.70874617668072	0.6629383157920726	3531.25	4406.25	4468.75	0.128149410626935	0.0214324863047147	0.4447411102562711	15.12879580784728	0.7556510949169001	pos	b
bird3	b_pos	1293.810499717196	0.0049294876392581	1303.2121272312138	1279.91074207537	1967.033916245923	3422.1205209083214	4729.663826934779	0.4853586919043974	6529.464614746289	16277.141600940631	4249.398715712519	1315.83486666885	-0.8946723793715599	4.817212780900896	0.7422562445807389	3781.25	4656.25	5125.0	0.1282532795326636	0.0245730257994035	0.6014214509452025	13.19115934091476	0.7696085166986286	pos	b
bird3	b_pos	1212.8883497185188	0.0058586944749576	1225.8287247734645	1200.946694492122	1957.304446410698	3457.693084325173	4576.728073215657	0.4782297277603884	6421.129997956234	15405.77301079518	3841.814888677949	1393.1552470966888	0.493660963156977	5.1913959188477286	0.8040345187940463	2750.0	3906.25	4781.25	0.1289868408884218	0.0244432766867535	0.4338555660968792	12.710850258277087	0.7782630409850523	pos	b
bird3	b_pos	1256.324400976233	0.0097897733233321	1274.1960514399918	1236.7040708579343	2006.1600709331767	3413.3362958384164	4543.739631682204	0.4764806027538562	7785.385112058017	20430.782033435204	3970.042387407468	1139.3869855389771	-0.5375315595845525	5.094767805084657	0.7521935744098301	3343.75	4406.25	4781.25	0.1299899918360072	0.0224068289458351	0.5358221855225459	14.493099703011437	0.761186258991875	pos	b
bird3	b_pos	1262.5772532587027	0.0213647881007633	1284.0380782428988	1210.8337178363108	2065.8518155862025	3403.133765396874	4578.881892776472	0.5047021350319684	7344.686812060068	18817.07245454421	4291.990474708817	1149.1943329575597	-0.8822115997491172	5.833926413603019	0.7340789559536511	3812.5	4781.25	5062.5	0.1267054054641932	0.0250079760678147	0.7598720330946401	13.356492616046088	0.7702819908539014	pos	b
bird3	b_pos	1193.4965723672517	0.1447821895159427	1313.4834091180187	862.4142570979981	2146.90605621713	3522.108503143592	4580.494817746783	0.4774440602557334	7840.20267672188	20673.139082893787	4090.531722332513	1022.518952096886	-0.4311073377610422	6.016628712048742	0.7617686610633059	3531.25	4406.25	4812.5	0.1310475181785359	0.0241413341531217	0.5931716072427856	14.128856760844302	0.7649537507881029	pos	b
bird3	b_pos	1049.532106207165	0.1933604322168391	1333.5061804300178	831.0302098792184	2115.2263911402038	3554.567957447506	4580.330815322913	0.4422860321813699	6130.288188418236	15525.570283197314	4120.217240008378	1068.8765100243477	-1.3972126896807182	6.482124686355414	0.7384719948101016	3812.5	4406.25	4687.5	0.1309474244728564	0.0211647671999579	0.3439808304435527	15.243753971705472	0.7539834006965056	pos	b
bird3	b_pos	1003.857921409573	0.286545604127205	1462.8930172971695	394.89292006258034	1816.709863892706	3513.5541773955038	4506.366421241351	0.5161896187168852	5948.035266749725	14858.086053124674	3948.425466924309	1219.622335179792	-0.7388280256680021	5.23243327179534	0.7108323085738805	3562.5	4375.0	4625.0	0.1268899430903727	0.0231839807994524	0.5588925880947742	13.521688408588735	0.7663836410698298	pos	b
bird3	b_pos	1088.4169650047163	0.2470994683098161	1205.7299540834722	334.5420945400045	1960.3914473701495	3412.2226250296217	4450.229660483462	0.4332158138826211	6438.799583125795	16305.265271556254	3932.423876141166	1106.1072352662486	-1.2736830965196182	6.64197558644541	0.7124054623629775	3718.75	4406.25	4500.0	0.1297323732035244	0.02427114486163	0.4244480119424655	13.136196460949517	0.7688584013147906	pos	b
bird3	b_pos	991.4028008811767	0.3831258346186464	1216.2989482263963	331.5253681045362	1939.8753314977423	3491.260932826357	4493.731170774261	0.4541077786505191	6432.422568195826	16175.13192543314	4012.382542079069	1042.198922595872	-1.260302140589079	6.600432253767337	0.7290912524932482	3718.75	4406.25	4781.25	0.1254418456642531	0.0208568528521409	0.4949994939471831	15.01924222299247	0.7566963635135574	pos	b
bird3	b_pos	1104.8531862028765	0.1482386185164598	1216.8728204667382	607.0245751912298	1966.3405093332867	3188.122074541435	4424.69082000753	0.4496426026169816	4404.820592566445	10109.166955294157	3519.3211704052283	1346.3783495867838	-0.9143753153256796	3.667221954650692	0.7091583885156995	2375.0	4218.75	4375.0	0.1313018486031815	0.0270372892499425	0.2500502889624138	10.708719525296887	0.7960117259420431	pos	b
bird3	b_pos	1106.672111265127	0.2146721611139206	1234.9609509989168	618.3184551690574	2019.930190597396	3636.906771570778	4555.214139299845	0.4586931729600684	6326.449929485178	15837.654282322905	3878.6631823684816	1241.2299585835326	-0.6416993883804702	4.961546319735363	0.7558970219837299	3281.25	4250.0	4750.0	0.1309157510198177	0.0230582754444929	0.5269890558919397	13.418430302635254	0.7680999339263338	pos	b
bird3	b_pos	1276.548753017439	0.0722404702126224	1405.9398321187673	999.4835305009988	2042.0669297903737	3406.765371239881	4668.069706415725	0.5534323016825489	5313.434320611675	12834.871929200624	3789.117013750124	1342.566782817544	-0.5011105663368591	3.493206453117678	0.7419770721085206	2468.75	4343.75	4812.5	0.1315275445985452	0.0254000803232466	0.3414052385233084	12.371041158416965	0.7769434957150289	pos	b
bird3	b_pos	1093.9641350657516	0.220838575863688	1221.3341326433954	610.1876123112727	2007.9629645869584	3612.1777493859777	4584.792474203588	0.4633420780171266	5418.714864172129	13274.101720388086	3843.464544510805	1201.1260699215034	-0.7322326032776821	4.374975532197869	0.7507865295330703	3250.0	4312.5	4718.75	0.1316060152012013	0.024184379080287	0.3400889047785047	13.548081794926972	0.7679026030500168	pos	b
bird3	b_pos	1140.0049256912248	0.1255946152005771	1227.5196990189042	871.2324403404549	2023.4654472493464	3370.1184350524545	4534.661298113054	0.5402060306702186	5659.659843944325	13251.734602174962	3755.291282430674	1347.4971174569705	-0.3387604259199397	4.025896855003979	0.7530421629282398	2437.5	4281.25	4812.5	0.1279757293544966	0.0220156028620632	0.4176554251232039	13.757894599594266	0.7631001521827029	pos	b
bird3	b_pos	1267.1200280428477	0.0785823926508657	1467.8347225752038	1210.048542184732	1869.3102570875565	3520.6555865906125	4498.706196269599	0.4241896567366323	5811.077612795347	14073.82255613218	3801.898948961571	1192.684479422003	-0.7488449195624248	5.121569190842656	0.7690973232700532	3437.5	4187.5	4468.75	0.1303717912206797	0.0251965409308326	0.4958941375986869	12.185296284008968	0.7797259115342653	pos	b
bird3	b_pos	1135.1975112932212	0.2060353960829394	1275.9893478097697	610.4325282298576	2120.657385992723	3634.7334988112502	4639.705290047044	0.5461204462904721	6351.4211054287625	15373.948693440068	4068.048923819563	1240.6580784037146	-0.8017340396009216	4.413778420613597	0.7423202144261791	3468.75	4375.0	4968.75	0.1280386985246809	0.0204413232077409	0.4270763370406948	13.923815323814956	0.7611973003709948	pos	b
bird3	b_pos	1116.8744395873896	0.2053042698060438	1251.6536783007302	614.9120150415328	1992.3420947295697	3552.2111254717647	4526.8413567291855	0.5392061021031958	7583.2547589649075	19446.56899275459	4270.60053738481	1103.7922476063152	-0.9105924957410768	6.938817812774013	0.7116025591355642	3937.5	4562.5	4968.75	0.1297512712527015	0.0197177586132077	0.4356519902044045	14.932344388773306	0.7528154875696897	pos	b
bird3	b_pos	804.7570861287944	0.4098111501916394	1235.5987194289085	473.90678899943424	1960.475165022619	3538.480070185103	4548.32989362972	0.537567027109263	6820.812790091679	16925.24831396592	3932.0666360259142	1179.4754348009203	-0.3646371803921058	5.352223289151234	0.7412704060564234	3406.25	4312.5	4843.75	0.1293351501664448	0.0235057787379362	0.5130049888957232	13.57240064490327	0.7684598653635657	pos	b
bird3	b_pos	1192.9033386606363	0.0017689731577404	1197.514658808538	1189.757506428749	1957.181124163677	3513.4273092118538	4489.637000419671	0.4149544347821443	6785.761526181244	17289.31766461266	3854.698486613509	1118.5285619166511	-0.5608403430463689	5.8220400075633725	0.7433121499800273	3375.0	4218.75	4468.75	0.1283096225929411	0.023809292431915	0.519996271009783	13.64934296095222	0.7656020716668817	pos	b
bird3	b_pos	1231.07357935393	0.00157674765635	1232.905881089218	1225.5061135060978	2039.73426446142	3458.965035114806	4522.691651325558	0.4614564700924279	6098.379472916514	15020.413606880144	3861.062862143751	1280.968416291086	-0.2788686089320708	4.5696323462409225	0.768649163610145	2625.0	4218.75	4812.5	0.1286357676809776	0.0230201081408082	0.4980972846908726	14.106476946040363	0.7633862048926539	pos	b
bird3	b_pos	1198.8047228518465	0.0035716088417572	1207.5357811042536	1190.8346788780525	1947.0949595911684	3531.2552452538844	4482.586522864162	0.4329737070044005	6604.743445175888	16313.53930903576	3956.3503039179454	1099.7936685272196	-0.45403503548762	6.943733088677748	0.7314136184969	3437.5	4250.0	4656.25	0.1302968899750976	0.0238810605975677	0.4899954718957472	13.354014567384525	0.7685496034994818	pos	b
bird3	b_pos	917.4838467884664	0.3202763113305177	1402.1999653544958	605.4779495418192	2004.75437871656	3189.0551500356028	4387.713182434904	0.5145897589570357	5276.440204148969	13111.306136763093	3908.251973835242	1103.618174677789	-1.3369014827115304	5.163495524817402	0.6909907011825666	3593.75	4312.5	4531.25	0.1299947859412204	0.0233987385986527	0.4899157049326742	13.874670912152144	0.7635519365770819	pos	b
bird3	b_pos	1107.3812820313929	0.1546519736578644	1218.7444020346493	808.1416159497895	1918.324744990005	3398.632677054028	4511.611542863961	0.428094163142636	5605.47080502472	13853.244309455067	3971.77950948312	1109.3428033650157	-1.321411156863063	5.929551508455824	0.7276329268790045	3437.5	4406.25	4718.75	0.1313865086198601	0.0223525024294617	0.3432742915348312	14.350940123599411	0.758268243924732	pos	b
bird3	b_pos	1418.314871260702	0.0063947462480347	1427.3846349622286	1409.245107559176	1877.077011972904	3460.755099654479	4455.787326844506	0.3925545715740027	6003.47572543735	14899.85913244802	3737.291407379728	1173.7265304018292	-0.7655485158617256	4.964113583596858	0.7488174775888232	3250.0	4218.75	4406.25	0.1288870766574965	0.0247689170065692	0.5466341241993802	12.6491097319513	0.7748504970557818	pos	b
bird3	b_pos	1156.247117778437	0.2113643786568089	1461.9257017700538	613.7102731818463	1906.6625495427047	3363.8634787838773	4487.484772824281	0.4735230412422004	5131.747340421524	12429.67018011102	3876.949833768657	1182.6477370710393	-1.1774566426952455	4.758759723549722	0.7200452039436069	3468.75	4343.75	4562.5	0.1306661580974266	0.0248535232753636	0.4058945586545968	12.738374684361585	0.7739384330436622	pos	b
bird3	b_pos	950.0403418699414	0.2348972494934103	1184.313605508243	538.6950216223885	1822.4573287971848	3385.9259540059065	4471.923940603939	0.5691525479970936	5245.92844908615	12860.474050085364	3729.6781615937207	1199.4754507299233	-1.1036101239907083	3.8306715772425406	0.6762197318972641	3156.25	4406.25	4468.75	0.1289126763217483	0.0233147039958293	0.4653748897741569	13.561074101638578	0.7661868834941209	pos	b
bird3	b_pos	1216.2096600828393	0.0033564031816685	1224.219406155119	1209.163374025488	1944.5442572314785	3443.394645919517	4468.652622762395	0.4193551724413907	6068.216943649833	14876.144939775068	3794.467039943861	1189.8184325255288	-0.6107453610132347	5.300295133190923	0.7592419466856585	3437.5	4218.75	4531.25	0.1303648355655717	0.0207864722507935	0.2672750905289048	14.33017528239555	0.7604915272622161	pos	b
bird3	b_pos	1188.1101607161222	0.0527853252363604	1222.3608039619344	975.2519836329838	1961.7408826696976	3310.3806341192626	4473.359626084402	0.529673163865687	5593.039875638461	13797.439161773806	4030.6368529973656	1178.021447106414	-1.1995618672983397	5.004403553370043	0.6805747038449633	3781.25	4437.5	4781.25	0.1267824694330869	0.0222549271296439	0.5290118014449867	13.987938063626435	0.7636376205736286	pos	b
bird3	b_pos	1181.2843286097975	0.0055903591744748	1189.6968006763109	1171.5086321853234	1886.164912379824	3158.923764062311	4445.711606050653	0.486128434723139	4510.924543348158	10696.7928502848	3476.5133003239143	1502.8537530996343	0.0343328042004844	3.860843931081222	0.7705065693305964	2343.75	3812.5	4531.25	0.1274735514301729	0.0235447267621747	0.3932614491843283	13.258417194176651	0.7710332684768818	pos	b
bird3	b_pos	1225.0392312245017	0.158494962531471	1467.6092958620957	797.8639611580454	1920.0896564721625	3439.2350804308057	4493.70019996911	0.5410154271172065	6680.389754953794	16717.79622024241	4167.1181812246505	1225.0878546450488	-0.5789111131722168	5.717138368987775	0.749072750173157	3625.0	4406.25	5031.25	0.1307585766488244	0.019951941068584	0.3722707107695859	14.272401143261886	0.7562297138691889	pos	b
bird3	b_pos	1171.2096821581645	0.1535621210259115	1499.5950422755918	875.1545919732404	1974.7283578940587	3566.240078862154	4460.016231960976	0.4800471498944442	6046.516801600206	15185.401574859836	4007.5819055046095	985.2464469816562	-1.3080578949067172	7.771357449024159	0.6911911299111831	3750.0	4343.75	4531.25	0.131878751432976	0.0192373530888176	0.2477029282462216	13.857672245219982	0.7571131480760996	pos	b
bird3	b_pre	1216.7273497163492	0.00244475736419	1221.1446147263218	1211.6402472034704	1987.5842352511825	3380.647834019513	4614.432980676728	0.4817980006263037	5871.136827893559	14496.920758047432	3705.315832481225	1454.047600724267	0.3325769513284591	3.7792254150683657	0.7744336457674119	2343.75	3968.75	4875.0	0.1239477726321437	0.0187703093319505	0.3434554400686492	15.001476170546423	0.755344772259324	pre	b
bird3	b_pre	1137.1228438259209	0.0296502369261254	1162.071981606134	1061.3032707993589	1993.427298686105	3073.2402091772983	4355.767008545526	0.514812792150356	3535.307115186237	8127.286547296911	3157.9264717790284	1609.1249988726706	1.2018758778816574	4.189727598957071	0.7344091322182985	2218.75	2312.5	4093.75	0.124818363969141	0.0217682707366004	0.3121950088898719	13.620906564162723	0.7646032687398977	pre	b
bird3	b_pre	1254.7902101623577	0.0324947228639846	1285.4097119087514	1186.8688666987082	2096.4554140808573	3579.927104859797	4659.997394783	0.5035652337306195	5629.689156985936	13937.424114457555	4317.7918215767	1029.780524390226	-1.344602904489453	6.775569151565089	0.7269115133846241	4093.75	4687.5	4906.25	0.1298824009777073	0.0255344158385163	0.4655790854720477	12.194285680910545	0.7792511374733226	pre	b
bird3	b_pre	1128.0296045318707	0.0547361719390734	1195.1941813201772	988.83022341928	1956.4690501113548	3419.067788979949	4453.61562661712	0.407192170882334	5481.135846508685	13528.033268807483	3541.4717846223584	1501.530019082357	0.8657005132448906	4.664908240573096	0.8127175338157009	2218.75	3656.25	4375.0	0.1266206925082988	0.0229006015685176	0.5015082596238596	13.993807997557482	0.7633383065098335	pre	b
bird3	b_pre	1215.242043907857	0.0156320774547384	1224.726890298993	1144.5889702068862	1941.080108266622	3365.4507040785256	4475.027629867794	0.4545536752195797	7387.786641602773	18793.319212590457	3767.1506988649594	1313.7185765975987	0.1294770080787252	3.918954681148465	0.7798206946654784	2437.5	4125.0	4875.0	0.1259418798819454	0.0231327098351153	0.6595314766746824	14.286954569659835	0.7616139495039808	pre	b
bird3	b_pre	1126.6434516718214	0.0502930530848774	1183.9839967535677	1050.1886755782425	1944.680616692223	3298.2715353536005	4487.66838497629	0.4947611711729762	6441.468196877723	15838.024263113042	3296.304475250568	1596.8399816793003	1.0029113916674297	3.95349854771628	0.800528384891251	2187.5	2562.5	4218.75	0.1247923935422289	0.0185447652407897	0.1626795433452187	13.739837273152718	0.7567919785254468	pre	b
bird3	b_pre	1011.5436911143444	0.1614341309654704	1114.9048635453312	737.548288843005	1706.2754537242415	3468.8585295892367	4334.138704834292	0.4449777057323028	5921.920998540646	14662.06414110081	3729.58493320116	982.0177670329192	-1.2272661423476576	6.92765803443494	0.7141764275998331	3593.75	3843.75	4406.25	0.1255058065845891	0.0229147959149222	0.622264832616496	14.344331326568271	0.7595363215688683	pre	b
bird3	b_pre	1471.013391272151	0.0	1471.013391272151	1471.013391272151	1697.3267189347728	3457.6349952906853	4278.629272190122	0.3308129072366008	6976.560344343972	17961.237079382474	3618.4569611037546	1013.7936303462908	-0.1493196643260754	7.98760140778828	0.7609332284999692	3312.5	3906.25	4093.75	0.1277887049417445	0.0211623756456143	0.4874171474291278	15.310728408480902	0.755535811424197	pre	b
bird3	b_pre	1167.956106081075	0.1274999848205742	1493.5807338171032	1087.2276257371736	1828.8933034404329	3402.6779038576683	4294.324245253889	0.5068332330198109	5019.420628594693	11702.076167401983	3683.96635865252	1082.2267180407532	-0.5039029430672666	5.224570207310989	0.7354210998895496	3218.75	4062.5	4406.25	0.1271330169296455	0.0243124006894778	0.5336911845654573	13.20018964830552	0.7709704487483414	pre	b
bird3	b_pre	698.9003872376102	0.538401641835983	1466.398954452984	484.9695462530509	1884.8083975972904	3445.383169394596	4435.021928570071	0.4736508077658062	6228.674595397315	15639.674954508146	3916.929622986304	1041.4344665518886	-0.8243420933693207	5.853124315749974	0.7324259067692227	3593.75	4281.25	4531.25	0.1256952935814108	0.0211758624445465	0.5456201574824507	14.973790268373934	0.7581156784403863	pre	b
bird3	b_pre	1104.7829218563847	0.1919064510738649	1213.0221313345282	607.259546042322	1930.6064379396585	3546.2539829515704	4475.13760143894	0.4331989354887832	6461.383453900538	16373.946980178667	4004.737333101829	1082.2792621697977	-1.202417984295094	6.594450775877349	0.7264149655328809	3875.0	4343.75	4750.0	0.1262640241225052	0.021139138286228	0.5082042109417362	15.11576565100996	0.7562971748436789	pre	b
bird3	b_pre	1427.4830992376346	0.0043337933781584	1438.5076047440043	1420.6193270551698	1993.4765905580464	3453.6029615410102	4425.26512805531	0.4159378099043166	4213.2290920021305	9823.293007876244	3586.863556253345	1351.1944309753842	0.3493653688632276	4.328706206748799	0.8042635863372698	2375.0	3843.75	4375.0	0.123014016669324	0.0240414002240631	0.4661851302509429	12.7596071925856	0.7713509459383355	pre	b
bird3	b_pre	1093.2434497925371	0.1776978787347804	1258.86920885892	837.4378763801755	1990.6073615159096	3489.236480350332	4490.113330114191	0.4581413899115185	6758.496178259038	16911.23962331458	4204.990654408888	1074.6497917502663	-0.9806914903630388	6.273506960787131	0.7466724449086286	3906.25	4406.25	5000.0	0.1275488494135546	0.0210800121419246	0.4590723540240372	14.659887299327115	0.760376031964309	pre	b
bird3	b_pre	1079.6190306914584	0.1480984011130833	1175.7864053358326	740.4814277755016	2081.283811517346	3420.438121444492	4483.774141348985	0.5321412557381568	5911.834547817776	14762.28109031217	3792.5162845512127	1043.7881206774414	-0.5325838900130613	4.354926046717289	0.7312513744620358	3093.75	4250.0	4500.0	0.1275195553976003	0.0226434659477401	0.5488849351793716	14.595679711079372	0.7593147741775551	pre	b
bird3	b_pre	815.4076132805093	0.4544536851223072	1445.3266817212775	483.7441002922489	1929.4936215890896	3478.266627072888	4467.71763772734	0.4807910354892718	6691.1553193568125	17018.54787204822	4035.858623123523	1030.1381747935925	-0.9035472745698764	6.550756775623611	0.7258057244037684	3843.75	4312.5	4781.25	0.1268195379872988	0.0217962234536085	0.5461901074592792	14.879401379039074	0.7581849339559521	pre	b
bird3	b_pre	1215.7386854774	0.0571712146598997	1249.026228650786	1003.6486804872465	2013.0496908275543	3573.7905509056504	4558.408897603449	0.4855000627873079	7209.789129245306	18388.18634051378	4261.218483368712	1035.004632724587	-0.9139284177446066	6.342921896460842	0.7317699969229945	3968.75	4500.0	4937.5	0.1265397811383208	0.0222139640274473	0.6715140754264035	14.702289362125477	0.7603522881761975	pre	b
bird3	b_pre	773.8163391511509	0.4511506901927416	1087.1691724382692	382.0005774362919	1830.0674688879128	3400.73323578392	4277.941738401197	0.4617034844301904	6578.817424714265	16440.679262208898	3687.3653152323263	986.1948517508092	-0.250401504677982	8.011580506319804	0.7193887735213952	3281.25	3968.75	4312.5	0.1252396851727814	0.0209130143303108	0.6324377110334884	15.207434720817322	0.7579795451162343	pre	b
bird3	b_pre	1158.052847992124	0.1915039339341123	1270.1361993899786	570.1427004321387	2023.775163363354	3621.7659857518456	4634.917798185184	0.4602689761249393	7050.362605334287	18237.423994746037	4450.756631055775	980.2612413307048	-1.3665500808958957	8.190418564778165	0.7020248507592531	4281.25	4812.5	5031.25	0.1282593771476389	0.0226632112653905	0.626231597151229	14.841511679549033	0.7561712243015026	pre	b
bird3	b_pre	1111.0198818775873	0.0077339440454346	1120.8556550907194	1095.6373820738688	1924.1190266415929	3386.407620201058	4346.381153584172	0.4946389686626635	5442.607665639703	13387.804006440496	3795.688348868288	924.1267248194404	-0.9976570593360942	5.784806613815964	0.7014021034948782	3375.0	4187.5	4406.25	0.1258328646048641	0.0221818353280225	0.5038529619500705	14.512520593906908	0.7587709629322649	pre	b
bird3	b_pre	1038.4821468480652	0.2988346769794738	1230.5283604343892	489.61238929200334	2024.1156159936345	3619.7062451994666	4529.592968262449	0.4570848609376551	7231.226940107159	18521.182729428518	4123.392769039193	1026.240265672908	-0.7356100581321123	6.857789502847913	0.723604433740829	3906.25	4343.75	4875.0	0.1273184234451708	0.0206792065207101	0.5139432080229944	15.087066808544485	0.7581966915571112	pre	b
bird3	b_pre	1105.3753416292132	0.2297836212822669	1251.5645586012593	615.0970508824851	2033.622965991508	3598.5999747702567	4603.884507465344	0.5110565246267453	6605.918958393695	16725.49391673103	4312.469315519727	1084.0739062243372	-0.934606123997796	5.997489440202572	0.7074947691030259	4062.5	4750.0	4968.75	0.1261371353815807	0.0221434637332772	0.6420594567103673	14.865702738224853	0.7595140709382295	pre	b
bird3	b_pre	1202.7188463481148	0.0065755586556184	1209.0650818871568	1180.975746049039	1992.6042385080077	3545.751903972188	4611.464107756264	0.4409888618383726	5668.707136606206	13738.123269565192	3985.497305165676	1174.372738244646	-0.5112868520380284	4.319981765855372	0.7395194038712194	3281.25	4375.0	4812.5	0.1283697710105912	0.0234794074728637	0.5761068778721098	13.733239443010389	0.7668478467413905	pre	b
bird3	b_pre	1260.1751347067434	0.0430873409357047	1283.4235591073991	1030.2080316833667	1980.3631100613784	3466.2588032393887	4605.88115373953	0.4877686320058607	6714.248946199844	16788.50407727428	4467.924853382216	1053.019727463564	-1.5176335822096163	6.912117813219088	0.6988907582761492	4312.5	4875.0	5093.75	0.1261936212671343	0.0224486458288303	0.5967646021072408	13.78457273661521	0.763992272574236	pre	b
bird3	b_pre	1211.053379893867	0.0130068956672258	1237.2640936535902	1195.927090874384	1918.971798624757	3473.766031639781	4522.659689060808	0.4393159161157469	7015.552672467435	17633.204637011782	4095.221468915326	1060.0870492491642	-0.6221540280395577	6.049605556863712	0.7559960169999835	3843.75	4343.75	4843.75	0.1265101381176692	0.0219703826853464	0.5878497480582378	14.71200624711147	0.7605416219613756	pre	b
bird3	b_pre	891.6907888379144	0.3472405559686683	1199.4670538328303	479.3459790592219	1896.1919370833289	3554.1373782268133	4511.818187252059	0.4423335137428049	7034.667368927935	17634.366331442197	3978.472416076936	1142.5557070958473	-0.93638940953446	5.948594338454266	0.7374738195348779	3812.5	4281.25	4781.25	0.1256142366867862	0.0206928766019196	0.3292104841875623	14.305455440203998	0.7608134726976781	pre	b
bird3	b_pre	1204.5400365541182	0.0487217934799361	1230.6087922283598	986.5824229796166	1935.1696307516013	3631.598213886847	4558.673907173219	0.426899828109678	7266.071147568756	18674.603515076215	4087.092227820848	1101.316323107069	-0.4178141669412963	5.438150186376665	0.7560416290380034	3875.0	4312.5	4875.0	0.1267876039838218	0.0203728125884951	0.4839540944318745	15.411870818018208	0.7533744006988299	pre	b
bird3	b_pre	1082.9491238971332	0.0318239769812053	1126.018827117576	990.555344425588	1920.274883634428	3219.7307784082745	4340.927393157895	0.4838815029960392	5485.124743695387	12999.69174184123	3033.5399052967227	1236.2617943748896	0.6042836725346967	4.115768109810959	0.7414822525439663	2093.75	2437.5	4218.75	0.1276277112587468	0.0246929638527747	0.5448247893748189	12.873105765221196	0.7723262296380409	pre	b
bird3	b_pre	1181.6225670138986	0.0461126765412056	1255.1447541782968	1102.621128206728	1906.3238036490577	3338.824191275148	4522.000487591605	0.4142001613111297	6076.194712643958	15116.317095367534	3980.6996030927226	1192.7589657371273	-0.6231030607401203	4.54348902507797	0.7311009265717272	3312.5	4406.25	4718.75	0.1293928110456478	0.0223275083400748	0.5427129071237011	13.752982746736569	0.7653697758514013	pre	b
bird3	b_pre	1243.5474276391287	0.0386974791133446	1287.924061212859	1159.2091880782014	2066.908035195349	3737.832654993972	4730.422760741166	0.4572306343481771	4882.838438504227	11892.801610910636	4468.999704896755	1005.5548007675252	-2.065895830002727	8.400349168715028	0.6719233904884916	4468.75	4843.75	5000.0	0.1301223213898593	0.0250197207127649	0.5451209974875075	13.249419724867364	0.7665303859731244	pre	b
bird3	b_pre	1234.9632070350124	0.0290661162045942	1254.767970024208	1156.427512496154	1868.9685081472144	3528.131627924581	4569.675558248007	0.4669518550509673	7801.535031150933	20463.57540306676	4349.141785209797	1018.5237083542152	-1.1879471503564225	8.18040762937983	0.6941183079921514	4281.25	4625.0	4937.5	0.1278820413685915	0.020348358965567	0.4646152191065628	15.58140949190277	0.7536881738959901	pre	b
bird3	b_pre	1271.2601672939363	0.0048620715874209	1277.1331718397464	1258.2581238375124	2006.1738435395189	3433.7670819262366	4579.150409296195	0.4935635855108303	6327.299478491524	15867.53039498572	4445.628304730941	1010.3619375187758	-1.670845232934811	6.893231940447963	0.6908219484937911	4406.25	4750.0	5031.25	0.1286704163558061	0.0217260811307601	0.3632516580424709	15.19089669681006	0.7542251002478453	pre	b
bird3	b_pre	1208.735171286531	0.0022693093550186	1212.6475842972825	1205.1921003091504	1900.6887221965037	3338.210807129388	4356.000000650713	0.410316937277047	6247.575146383575	15434.32859692706	3491.773140854242	1252.0666686891818	0.1473597697530997	4.32848775684481	0.7933986426640173	2312.5	3875.0	4375.0	0.1267530656953819	0.0256933981408598	0.5603484203369465	12.446476626056766	0.7733331998998658	pre	b
bird3	b_pre	1132.7175662666857	0.0295202819979093	1195.100099184031	1050.6841025106442	2020.091673308974	3354.847647610735	4442.507931673	0.4941505528222533	6438.920904101768	16245.788762020453	3492.272841362192	1186.6338153427455	0.1539164095540445	3.7884064199177336	0.7502760291095116	2281.25	3937.5	4406.25	0.1275522166886762	0.0234394028164254	0.6259470188950211	14.3335568808138	0.7614301139046042	pre	b
bird3	b_pre	1280.333850042251	0.0251164556419247	1327.9180446320374	1234.6850855606203	2376.994609652102	3845.9351135770016	4721.506571252961	0.5227711577928832	6581.860326812323	17332.37923312321	4321.398602597635	993.4792954374254	-0.867701075703179	5.736126161460645	0.7144357356721642	4031.25	4625.0	4906.25	0.1311223942982878	0.0220716734552258	0.6000778792233725	15.486164467389422	0.7551531859986192	pre	b
bird3	b_pre	1169.4495196993312	0.010968896475339	1175.066041449812	1119.1797678006642	1932.1467178844637	3504.930466742188	4443.989123514701	0.4385842746996782	5561.834110372304	13623.716093998182	3734.9891659924074	1132.4844676328871	-0.6375187408431187	5.074278150882911	0.7511628669201362	3156.25	4062.5	4562.5	0.1271547181424228	0.0235827833868518	0.5604752669124187	13.888823124773944	0.7646535216430785	pre	b
bird3	b_pre	1122.5601995597228	0.0129123444559525	1166.074396831831	1102.6383941538572	1913.7117383702257	3453.2873866404866	4371.342256027226	0.4224843261830733	5320.780586580243	13137.07131229129	3715.2123179082846	986.954531026374	-0.2625919863331278	6.379275723320648	0.7518198420559097	3250.0	3906.25	4375.0	0.1279402697032824	0.0227881119973216	0.5398630545183749	14.71896676366922	0.7563953951826461	pre	b
bird3	b_pre	1061.0539918179952	0.1872392010189074	1174.377280780535	588.5751390883518	1959.6703788011127	3524.146512359737	4464.62283414747	0.478844732653969	5149.101708011264	12596.128696572065	3909.3547488309136	955.8141115305912	-0.6829104074620324	5.858632050603246	0.7266637379752714	3531.25	4218.75	4500.0	0.1275200370775749	0.0237131778654359	0.5524859102674795	14.090938162447788	0.7614226727725569	pre	b
bird3	b_pre	1112.278275984962	0.0222461100326043	1137.08875228628	1068.1616506370272	1876.4877986889992	3383.769409489426	4348.6529870780905	0.4407654006937482	5629.707875224659	13730.678420200482	3542.764943866493	1133.5630237261687	-0.4167197041149527	4.742972415234522	0.7513742233403913	2875.0	3750.0	4312.5	0.1256270558217382	0.0230291730506047	0.79184890272691	13.780592872205489	0.7652096839134015	pre	b
bird3	b_pre	1218.1605737065936	0.0176585171139614	1237.4814759051685	1186.4541903144473	2013.3181710230608	3582.129147589324	4585.830469241947	0.362365729095185	5495.983959442783	13654.50454511773	4037.4475019189294	972.443296281372	-0.8520939491809429	6.623347599490749	0.7600181910754721	3562.5	4312.5	4687.5	0.1306481900198342	0.0229381527208303	0.5159306431705577	14.889873437277789	0.7570921889295422	pre	b
bird3	b_pre	1153.5923556749815	0.1452497229476237	1467.0762446913102	992.266913035078	1784.8808237817152	3302.7992280522903	4242.6479312563615	0.5134676479839609	5211.762587190444	12351.165751515076	3561.433647265098	1024.5172616742318	-0.9253298908723636	5.106296021100366	0.7336112416859918	3093.75	4000.0	4281.25	0.1276441705170921	0.0248263488650292	0.6418105446830387	12.843915820732658	0.7734913771989748	pre	b
bird3	b_pre	1160.7254369034133	0.1147024430435501	1463.918652921212	1069.857002626571	1853.955011435682	3294.5081715854503	4325.458699552596	0.4963436810169325	5025.112462253675	12209.27713852566	3383.578793227216	1199.708904311095	-0.1524336297503916	4.465208797929749	0.7572574606485396	2281.25	3718.75	4312.5	0.1279984359809774	0.0238312155677098	0.4472378619911485	13.02986000862348	0.7705019844234351	pre	b
bird3	b_pre	1105.52505108775	0.2930730756490735	1435.5464520121825	630.3144175229587	1599.568733416341	3441.2743395977704	4937.974793491395	0.6408253070290915	1830.6135590974068	3859.1669543811618	3254.333160048674	1778.7342338823498	0.1540162536638872	2.510898403004932	0.8000330144332494	1500.0	3156.25	4781.25	0.1323441283474152	0.0339603454003128	0.438076323701886	7.309966936758956	0.8409656625940368	pre	b
bird3	b_pre	1067.9813307749646	0.2528300472212447	1285.0109540932715	721.56443596754	2143.013624080368	3588.0413026880165	4531.5512957145565	0.5554428745821491	5685.364323161751	14156.982108449294	4219.802247950343	1065.6129691140231	-1.2455907187392483	6.627066779509268	0.7051860328325384	3843.75	4406.25	5062.5	0.1296020092745302	0.0231981835231776	0.513954220359191	14.17670007217319	0.7639952592134227	pre	b
bird3	b_pre	915.1377033335608	0.4037196929302462	1238.7895931601706	486.8483656727188	1990.8940219616643	3598.063229553415	4518.154018886982	0.4748729547756518	6971.927992605413	17777.673538321433	3895.252600765286	1101.3155156176454	-0.437134136436214	5.964400723009212	0.7468458212696818	3500.0	4031.25	4625.0	0.1271443960812533	0.0205508019787352	0.5481929760906924	15.27326522013341	0.7572446925771599	pre	b
bird3	b_pre	1131.0133747664272	0.1347370553924545	1434.2976306706223	1042.6974741886745	1948.9959414015395	3581.0591366797066	4350.199005144708	0.3770907225647367	6560.13992881936	16816.011512777113	3774.548742315506	991.706569722462	-0.1393291862914184	7.565367904208862	0.742267935621255	3468.75	4031.25	4312.5	0.1273702146259234	0.020862913532839	0.5534169793190927	15.28437007685771	0.7571215303448496	pre	b
bird3	b_pre	1286.6571189782849	0.0602419493675702	1322.1824387575043	1060.953637889474	2073.233966812836	3643.368780876361	4676.031127860982	0.4166037658337033	7767.896462450664	20285.24339179832	4274.590962546413	1124.2278839752523	-0.6131221642795668	4.176666963528288	0.7731100258293808	3718.75	4500.0	5187.5	0.1289645234864957	0.0200987126045256	0.4857352737979219	15.554571027159591	0.7545592249656933	pre	b
bird3	b_pre	1315.0189434020144	0.0077818998114355	1329.4185018065004	1298.9933019335683	2019.2843739569328	3656.4090914589	4694.64821144686	0.4644988224135095	7827.960696669105	20360.64617380952	4394.538125747869	1099.7530046725744	-0.9795803548399714	4.95157379500555	0.7567303634832587	3875.0	4843.75	5250.0	0.1285030909024579	0.0207577689477296	0.5506366578834816	15.241782053849173	0.7572846530805803	pre	b
bird3	b_pre					1985.9651933694097	3548.710494749024	4457.913284622418	0.3582430038244347	6162.543075104756	15568.32614868319	3938.3228354633543	1019.8766815213738	-0.4778964963069944	6.103284222849512	0.7716866407798242	3437.5	4125.0	4468.75	0.1278249878170084	0.0229634302419467	0.5867640330691416	14.516111050478813	0.7597494297287082	pre	b
bird3	b_pre	1133.7823709876552	0.0489953181986065	1195.4623201430486	1023.4450086002848	1929.6004037864805	3368.809146827368	4363.403647703724	0.4680601688957203	5336.954110949957	12987.21857941908	3518.823080706606	1218.2445197881432	0.2860883406769238	5.726337257095391	0.7946131288210593	2437.5	3781.25	4343.75	0.1274335900484073	0.0236742726578128	0.3554367465706827	13.415608929740651	0.7667417742450614	pre	b
bird3	b_pre	1133.440264241868	0.2528973369707216	1309.7159227401808	652.3227462758773	2063.623790052015	3568.0591101290856	4659.733078023175	0.4168591462453523	7339.856744183103	18867.92349804058	4248.401498771002	1113.5466370203587	-0.6735726594615797	4.597098567301828	0.7608565621438365	3625.0	4406.25	5187.5	0.1281139972815387	0.0210688608921625	0.5633250604273742	14.81020135132932	0.7604287615251459	pre	b
bird3	c_pos	1100.258640886244	0.1670334227844939	1195.9462148627972	560.7855981766638	1846.923241614984	2959.260093668108	4564.056029986168	0.54022253280882	3452.261042699781	7783.9761027829345	4257.861586820471	2428.96108098599	0.1857289333514505	1.6068692192404732	0.7626489133222206	2281.25	3406.25	6781.25	0.1239925032147257	0.0286710369403975	0.4427718512262789	9.773429597651308	0.8016411212048794	pos	c
bird3	c_pos	1208.0762143238164	0.0062557379349841	1215.790801941781	1187.48937780942	1808.657996204853	2901.054053376615	4462.859167275735	0.5355246522933809	4744.981465009239	10846.451715446456	4764.848699299691	2531.125565067355	-0.0580499757224982	1.509863153360009	0.7989677216101131	2343.75	6156.25	6906.25	0.1226863189621825	0.0241331871264092	0.5543731491441717	12.252342350414212	0.7765530346364687	pos	c
bird3	c_pos	1193.4690841932618	0.0056749644219173	1204.2176140495292	1174.6373599844703	1840.9558376355133	3164.6150373150595	4484.394288034222	0.4547288870255062	5231.039838248358	12269.548847883703	5144.648801130877	2616.930737147288	-0.196112127077733	1.6620979788546089	0.8404498668996129	2375.0	6718.75	7031.25	0.1249233870712261	0.0252706284437138	0.603455941993911	11.47480530936762	0.7855947989176846	pos	c
bird3	c_pos	1175.1259683539802	0.0643384149091302	1198.5331027778857	837.2646716705407	1855.5525657017083	3166.821190661495	4448.483385610243	0.4652477030573159	4364.416426954863	10006.0809033547	4305.28222585406	2415.461522119767	0.3661665700306133	2.039687167241257	0.8653743795548191	2312.5	4031.25	6781.25	0.1248050772120402	0.0236728671159514	0.5381287006039366	12.711500408044456	0.7728486351291171	pos	c
bird3	c_pos	1189.805137914087	0.0046171981413315	1198.1437873433945	1181.8318322059404	1901.7225817672609	3224.2456677723067	4619.695462239185	0.4731897248087066	4055.451429162084	9188.844901240383	3698.297422637024	1819.603819798824	0.3616713129537391	2.9369942298528966	0.8061339877941621	2312.5	3843.75	4750.0	0.124976835809809	0.0262754828764906	0.4605476745896623	11.268277831016212	0.7850031434746652	pos	c
bird3	c_pos	1251.306583618198	0.1018944485096721	1490.4908150172184	851.2007866663882	2030.0130564441945	3074.949835353241	4567.76888649829	0.5348596460401416	3964.789884403053	8950.152598068062	4651.947753395017	2491.2063462861256	0.038933947888368	1.6600300747411831	0.8062317218683426	2437.5	4468.75	7156.25	0.1229970528427906	0.0257396974104725	0.4344441490589056	11.416989705240924	0.7835386873794904	pos	c
bird3	c_pos	1182.2445778791173	0.01508311720342	1199.026352203938	1109.9876645991742	1955.3801320835564	3399.376237443876	4495.597206333884	0.4926359671500583	3915.9611594404814	8945.99703235527	3736.24869356869	1783.7254656358557	0.413644817085438	3.0783747771901058	0.8066660062144613	2312.5	3812.5	4718.75	0.1241738548847757	0.024042314308644	0.3206457402179145	12.389047605043867	0.775210318497504	pos	c
bird3	c_pos	1169.7491228664069	0.0628188026009762	1192.0530069296592	810.0913124802589	1874.5760429430093	3101.374342817507	4483.676805487625	0.5094303193581384	4299.157888932538	9633.130961114604	4922.466659102679	2647.26375803798	0.0190801017208123	1.609209325904752	0.8338281917356265	2343.75	4781.25	7125.0	0.1243485147056041	0.025306671667196	0.5699965399539618	11.716318648383146	0.7835376071544048	pos	c
bird3	c_pos	1012.6122177552098	0.2499884396697838	1208.8999348259033	451.2810728997736	1756.283985018874	2773.110680578054	4338.741724857306	0.5691280041497965	2646.490865045525	6051.996047424416	3596.3672305597115	2695.371008189471	0.6613999563393812	2.054885345114537	0.7818008433272856	1750.0	2343.75	6937.5	0.1252425300551868	0.0230986798651009	0.1755050951289859	12.455639706745474	0.7756213057309945	pos	c
bird3	c_pos	962.667846080882	0.2720755901294148	1155.3058246842509	519.4006536782126	1838.46667765728	2845.584302867915	4411.762031177193	0.519266995042949	3232.8071555258025	7364.030556594479	4147.013666341476	3063.0554224149128	0.5836147483790373	1.7814170286772064	0.8193134689607283	2062.5	2343.75	7562.5	0.1250089545140754	0.0253451279214925	0.4101953453207056	10.840988276800022	0.7926987006649628	pos	c
bird3	c_pos	1073.4295930859314	0.0396181832498565	1117.6361722052382	993.5091365389412	1722.014212616961	2974.129852863934	4368.789705907255	0.4059415254844559	2947.1160348658136	6682.076169485992	3761.1955430552607	2733.064014984777	0.3930214163096646	1.8774990197198924	0.8374249865155475	1781.25	3312.5	6625.0	0.1258702415183402	0.0223941836840096	0.2443965480217211	10.958616885150716	0.7853218511688091	pos	c
bird3	c_pos	1089.6744187253655	0.0595321245173972	1140.053235543496	992.0017556940148	1710.89058791254	2836.047120012562	4335.781740024718	0.4601522772917657	2465.2471660585884	5709.878828741758	3592.9586769495368	2656.115143477459	0.6365948683576576	2.0691959919166565	0.8258005135776085	1781.25	2281.25	6718.75	0.1282727417402107	0.0296895661867768	0.2333484243102727	9.327927497557091	0.8090897676518187	pos	c
bird3	c_pos	1065.6770562659342	0.119599824568431	1172.7147352006446	766.1586634778592	1880.0321723395025	3189.7563103042817	4376.862569224832	0.5155751963914584	3147.290611651757	7651.188337968771	2974.131321656781	1728.459394514043	0.8539358612973671	4.163360163842833	0.7979067241253671	2031.25	2343.75	4218.75	0.1273378536621535	0.0257787295643081	0.3068267593982183	11.402871407088224	0.7858425247211116	pos	c
bird3	c_pos	1162.12814511648	0.0295783178988897	1228.342304915359	1100.6449747481456	1911.6248842110303	2910.407735835104	4418.182819924201	0.4686970327340501	3454.726811035935	7978.320624332493	3378.710101055656	2153.1272846557654	0.7736604935178842	2.923082428031256	0.7917470228494322	2218.75	2375.0	4718.75	0.1261928626680849	0.0269637858908538	0.3196565883719878	10.40891168738661	0.7966725284397733	pos	c
bird3	c_pos	1025.4118433782717	0.2180966224814816	1228.2075473422442	567.6182185526842	1874.325790910365	2831.1614636089234	4306.162350150239	0.5690835198920288	2510.988221666096	5490.146091487945	3605.947165418648	2574.567131396136	0.871662968878861	2.5253981763849422	0.7650663142848332	2062.5	2375.0	6750.0	0.1254061858285192	0.030454402412461	0.3135729970307673	9.047264905105084	0.8080629463152467	pos	c
bird3	c_pos	1023.1127010051588	0.1705413194242748	1220.344633474681	806.6193616207015	1839.1150289089203	2821.3092549303624	4459.301175300139	0.5517153937854619	2841.840139744824	6611.65063562393	3470.598008213431	2446.5266906873185	0.7164440397965904	2.1965017312193185	0.7834377991603836	1875.0	2375.0	6625.0	0.1276183110578581	0.0281788851286685	0.3093375754718702	9.929808010761704	0.8023996779850197	pos	c
bird3	c_pos	1175.024463195444	0.0734332535102864	1224.4365103077855	810.4262418720218	1794.0434701928268	2787.9570360660064	4615.733157163319	0.4907657762589837	2950.723967815034	6512.296647525552	3252.696612869402	2324.243092611746	0.935169911525648	2.656965583793468	0.7615579112509709	1937.5	2312.5	4875.0	0.1291278638287077	0.0271549564446364	0.2455227421948297	10.1206422857533	0.8011605864204421	pos	c
bird3	c_pos	948.1610611864774	0.2393706467115963	1172.5204347933295	418.3429402194151	1887.8852458555373	2925.969083712293	4461.6521883087535	0.58652257607888	3077.2917933555505	7022.705038879946	4043.63179254608	2801.857584645042	0.4817478587983639	1.86328813070842	0.8068443637358299	2062.5	2406.25	6968.75	0.1263388152131485	0.027935250754521	0.4175864291916117	10.306252285635177	0.79662608472805	pos	c
bird3	c_pos	1087.464614033119	0.1230821266789894	1223.2511914238569	777.9190929185172	1844.108612704039	2684.443802509973	4465.807397549102	0.486881587333235	3148.2789381710604	7218.40901835937	3761.482277123053	2452.748413104743	0.4824787211752013	1.9140713304213932	0.780769468829788	2156.25	2375.0	6656.25	0.1239214557504318	0.0270990999283684	0.5276854252324373	10.562828074796789	0.7945963599603064	pos	c
bird3	c_pos	1183.41510180796	0.0377806434273713	1223.851501490714	1124.1542051220783	1813.5175824779951	2924.869956468189	4710.851254942689	0.4748964858452865	3451.7939861652994	8075.791830004943	3920.525705487659	2509.102543936809	0.1853078354981746	1.605184419403901	0.7966795995385394	1937.5	2437.5	6562.5	0.1272654867181608	0.022700212403842	0.1776003479755757	12.494840553924424	0.7724833969629877	pos	c
bird3	c_pos	978.286089771262	0.1893315112586439	1117.1128364983497	527.2308306328794	1733.9200250520205	2879.4128265837376	4485.956117669964	0.4963933788366915	3059.2194535031936	6942.110458101951	4018.5896778905058	2627.880329758989	0.1333424501500506	1.5580269507602773	0.7956942989480569	1781.25	3375.0	6625.0	0.1249561080490768	0.0233528256578336	0.3006154546424279	11.6358040667041	0.781489422761814	pos	c
bird3	c_pos	1090.4938560962617	0.1563463840772829	1468.4060815803607	765.1161526435527	1804.722879935308	2912.2868751231945	4593.815592286447	0.5484627722238403	3645.14238943632	8042.066813486235	4752.814230617636	2665.855385847205	-0.1518546417427972	1.5317200656902608	0.7411931104960369	2250.0	6625.0	6906.25	0.1238187193652207	0.0289868651530658	0.5358416611148585	9.810913067733228	0.8007169609492351	pos	c
bird3	c_pos	999.5579109529772	0.2301203740993294	1173.4674787726387	544.2084871549656	1772.245619967562	2789.2691394743265	4508.646325141626	0.540455650128291	4130.135119964267	9576.90689327892	4686.954806219876	2746.384141734708	-0.065650195640215	1.4848692991626615	0.79825231725627	2218.75	6468.75	6968.75	0.1243972543691359	0.024112143483095	0.4582158768039061	11.757518229230662	0.7818605529032507	pos	c
bird3	c_pos	1046.4882456542025	0.1170548630110736	1154.8828678245543	808.6741199988014	1732.505804146613	2856.1573670251805	4529.293248652448	0.4949177267403739	2937.6366009154885	6445.680009807062	3991.9062844697705	2655.1713683551843	0.2688215814815891	1.637692099463851	0.8160994510765445	1906.25	2500.0	6718.75	0.1257910504663534	0.0286518919416252	0.2546964504567875	9.32760067042159	0.8091917288723377	pos	c
bird3	c_pos	979.7031260023736	0.1885563316391728	1202.8624668290158	781.216724896851	1817.271981223898	2953.317312408128	4597.680813044244	0.5574528497567368	3500.3779323849867	7806.649560218885	4813.513315539378	2600.430550006437	-0.235045311790409	1.526491721072118	0.7704917152518908	2312.5	6656.25	6937.5	0.1251503511664085	0.027640440066353	0.4064637148309694	10.357087889274032	0.7958205548554206	pos	c
bird3	c_pos	1049.220760101997	0.1590073087093357	1175.541524060784	783.8139314083922	1841.1015742049135	3230.154659965914	4536.086245849554	0.50541112325616	4037.456866799913	9297.930828229972	4474.438508106504	2332.0238100826264	-0.0285544114264272	1.7088184786620926	0.8254999869901255	2125.0	4531.25	6718.75	0.1243122897670091	0.0212072758593582	0.4517247848423813	13.937634089873477	0.7639090476598644	pos	c
bird3	c_pos	1185.8599215951251	0.0078137259665137	1201.3155905295748	1168.6425344962977	1863.8071369139952	3132.817711275627	4480.471955818235	0.4269861060807577	3845.577800712813	8846.077185658984	3685.9391314030063	2191.0810948441003	0.6049744639213868	2.4779829098474875	0.8496758049741231	2000.0	3187.5	5437.5	0.1277758256122114	0.0255501541198605	0.2859143176124602	11.419274376830014	0.7859951033893964	pos	c
bird3	c_pos	1163.7182330263115	0.0883322695812515	1212.3537378749363	809.5560016339764	1777.420886687196	3173.3172298349787	4471.96010114786	0.3954468929789561	4686.702050768469	11023.038118498956	4807.065791797452	2251.077751147355	-0.2934671272706119	1.7130960382259357	0.7995909155558935	2375.0	6281.25	6718.75	0.1242545469914714	0.0227721059398314	0.602105611049594	13.716421950734194	0.7626572145515845	pos	c
bird3	c_pos	1039.723580572034	0.1475303776725081	1213.759022608022	870.9868852969337	1807.867605732719	2899.313055444676	4418.280642624677	0.4524628371722788	3552.7771914999585	7825.721053121973	5014.746890432098	2559.139550703045	-0.2900956775427796	1.6586963225233275	0.7419792580030513	2343.75	6781.25	6906.25	0.1227428630204147	0.0225770106935004	0.3876482017348913	11.960214544654466	0.7767980680713139	pos	c
bird3	c_pos	1156.2134043011308	0.10327515783167	1200.7274247366577	750.4147944714352	1856.3642705488376	2816.149646029436	4370.602472370213	0.5287489760738374	3508.0561752718263	7641.905267052687	4242.585772864102	2554.848445735004	0.2509511223399182	1.7031410175835984	0.7692113828830145	2312.5	3437.5	7000.0	0.1237690455055739	0.0209208410522815	0.2125768614613659	11.825573367230016	0.7761027099780016	pos	c
bird3	c_pos	1053.2731928214137	0.1208801566685309	1153.4966485348382	824.1639585559401	1749.7425467998062	3145.543739683671	4298.672502894402	0.434197141708983	3845.7995361699	9084.637896385677	5007.013858742948	2622.902890173782	-0.223640439554391	1.6808599047078372	0.8625132091055548	2281.25	6375.0	6937.5	0.1259610154909521	0.0257477218826153	0.3569246100918755	11.679953646765275	0.7823633158043818	pos	c
bird3	c_pos	1179.147171870734	0.0691832028397013	1207.11338267102	774.4173923533672	1854.873698122862	2726.641590112941	4321.853968417532	0.5447105940397309	3566.749708849596	7760.822563339418	4581.243705618815	2724.370278944171	0.2175882663404988	1.5374479594530892	0.7734582730305851	2312.5	3656.25	7156.25	0.1231163867802616	0.0207405600326693	0.2825128714453337	12.902390630306243	0.7700636491813329	pos	c
bird3	c_pos	1124.06718928943	0.02087885172457	1184.803905716735	1110.9724163878172	1771.0341570913483	3380.302523167105	4383.828699134456	0.3784007637668363	4310.685510083799	10208.489798917435	3627.34439692792	1632.3680931270662	0.3885666232352896	3.9453988701009113	0.8286732454558072	2406.25	3718.75	4437.5	0.1252207347208306	0.0218162343084463	0.2990472175958052	13.429558770017612	0.7664460031173934	pos	c
bird3	c_pos	1125.454970039484	0.11488046899972	1200.7386510146116	854.731083091259	1848.6931226302968	2877.469184617189	4336.637212251984	0.4722877760916003	2163.770115904789	4883.015646329647	2783.217400729442	1963.6750719586853	1.101928118281896	4.010323638466906	0.7714127327963834	1781.25	2312.5	3718.75	0.1268846533511751	0.031235888818287	0.1784693535663613	8.375470604834348	0.8207615260914813	pos	c
bird3	c_pos	1054.970758503253	0.1563940661388646	1205.0677965487646	831.7818167785233	1743.5774663061418	2988.772160024541	4024.8568315724738	0.5230373396520327	2278.5320008331296	5109.443474208921	2964.421236524756	1807.6063040771364	1.1207669962200006	3.739722716997318	0.7626702925159624	1812.5	2343.75	3437.5	0.1249080798349492	0.0296253148222006	0.1594045318585853	9.192195078983534	0.8065071514848777	pos	c
bird3	c_pos	1166.9243112244458	0.0283974909722222	1201.8558036256536	1117.4835203798025	1826.7816786898552	3099.1478849160453	4396.018351112923	0.4463616957374972	4320.712696882822	9760.623256137358	4736.839749198263	2536.559169643159	-0.0132571148804115	1.6789359519584082	0.8242550057133207	2312.5	4656.25	6875.0	0.1238244455639883	0.0212160461456634	0.3962231702460684	13.741775751825235	0.7660720000703055	pos	c
bird3	c_pos	1160.4255751957924	0.0590488929650387	1190.003903692424	917.5066321191852	1844.360603500991	2917.3527589145515	4580.472145062301	0.5255882712341806	3628.532617205668	7949.117091789602	3929.8299901276914	2458.277594188468	0.3844991098252197	1.8386758354995087	0.7701009937555078	2250.0	2468.75	6812.5	0.1251247222285526	0.0251118520043641	0.4096526456496023	11.161420849485044	0.788943040371647	pos	c
bird3	c_pos	860.1520111202126	0.0171776586072286	903.5926527025332	842.9252795330016	1677.7114637787322	3161.086955345368	4327.335426865591	0.4768006399564262	2508.5933429406964	5750.355277900301	2877.713526115116	1839.4141901665373	0.6722151388697869	2.843696789899687	0.8109430849383775	1687.5	2562.5	3718.75	0.1274090013115585	0.0230323843227909	0.0223704929893163	11.529104265505186	0.7846687496554043	pos	c
bird3	c_pos	1177.3325820358823	0.0121883585273159	1190.2113598903652	1116.188467274787	1897.3097114487844	3142.479431270626	4514.335862424528	0.4018573283341448	4154.4609418455375	9553.57808388618	3942.3908352855583	2143.030348031737	0.3404334497595122	2.022398117008281	0.8357863205734246	2281.25	3500.0	6406.25	0.1232340501344203	0.0207310898877441	0.298034407825773	12.990089412005757	0.7685266029704796	pos	c
bird3	c_pos	1190.3690206318256	0.0043077507505488	1195.9198173922132	1180.4527193304475	1958.6211610596224	3285.2494993301298	4637.172977558968	0.4257976820007591	4118.029072588031	9221.189910475594	3808.704967101091	1923.7850117722155	0.5000304404224984	2.640711014743035	0.8269734074233662	2312.5	3500.0	4812.5	0.1231652949323113	0.0271226729919252	0.4354790196008531	10.650211216767143	0.7897036361435243	pos	c
bird3	c_pos	1163.0005998717868	0.0119483885014655	1185.233897472899	1120.713896793354	1744.4266206179673	2907.271442805439	4419.908377965288	0.4657170923237833	2273.1538111469267	5218.726830302032	2741.617753102048	1839.6448227167373	1.101330619876143	3.709881484089406	0.7812141780552062	1718.75	2250.0	3375.0	0.1238993564900579	0.0284813901705068	0.2459039852147518	9.684669375897618	0.8021622799553543	pos	c
bird3	c_pos	1194.88451873984	0.0254340496511099	1219.5477941695	1113.1101468260986	1935.9789048852977	3031.302095378393	4547.7922823377685	0.5354527568634704	4929.591025719592	11455.687299296336	4098.994889235851	2311.275973988184	0.4565451730261529	2.035533939578938	0.7894673435289702	2375.0	3406.25	6812.5	0.123509758725733	0.0226730734484759	0.6588616486266313	13.619504526912436	0.7644232620388204	pos	c
bird3	c_pos	1191.474658231219	0.0142550784913551	1208.0105699309115	1161.6348676180587	1843.53700173857	3080.557455723353	4492.693758299055	0.4073099699236141	4135.726985687242	9650.185955284214	3949.6857199006463	2203.516526017175	0.3949579952965003	1.9871235031059475	0.8450025158491965	2250.0	3437.5	6406.25	0.1244588560069611	0.0217198860801657	0.4504486334508926	13.781287081698082	0.7647522510575426	pos	c
bird3	c_pos	1124.093812542135	0.0502140674056447	1161.4636540323447	989.7264676046492	1827.2248070777057	2883.1425840097745	4577.321533220878	0.4931690084534454	3226.6779782654467	7553.834450759619	3688.492902441186	2389.3734526305325	0.5052105314470994	1.895099544945882	0.7883236325360905	2031.25	2312.5	6562.5	0.1241774952580172	0.0251847607143448	0.4313281747355726	11.837310502122376	0.7785419571603305	pos	c
bird3	c_pos	1024.9535266314888	0.1866034239471718	1197.6869917353386	585.1580416529479	1870.9198718248847	2859.395603910501	4482.924966946192	0.6230879346874398	3962.940101378857	9154.130013098084	3592.2993796469764	2269.925558315007	0.8527510385274625	2.566115283145743	0.7120374261938449	2312.5	2375.0	4875.0	0.1247522323624243	0.0241731229742371	0.4308591547118164	11.82900386539351	0.7815360518418637	pos	c
bird3	c_pos	1173.8988494879534	0.0221313636398386	1196.375755990951	1104.706778206391	1887.58444562962	3054.945361146595	4535.821121492513	0.4120002499132293	5199.958731483777	12272.548536930855	4872.34596107831	2293.208909067841	-0.2622363126792887	1.6380192650561258	0.7861859833952994	2343.75	6500.0	6812.5	0.121426426555389	0.0219516018950509	0.6949975317908272	14.154847065293607	0.7613433406300152	pos	c
bird3	c_pos	1142.770760326178	0.0458531705307194	1194.992105753127	1008.0516655808414	1837.644401558117	2897.0480149647	4243.721804538836	0.4486150999050689	2027.9365925272716	4753.107263395503	3271.766046540822	2897.67211959053	0.8450619131415404	2.4428550642261007	0.7756990587093613	1656.25	2218.75	6781.25	0.1243257645030527	0.0289254364899663	0.2206248586393071	9.466732768019783	0.8025807382291911	pos	c
bird3	c_pos	945.559811692422	0.1377212724358041	1182.155742877081	862.3142208299085	1761.065610525681	3122.829577426148	4448.275139843271	0.461147807563975	2194.295347984784	5029.6420210876695	3708.371965252473	2777.755383315512	0.4656003770715064	1.940437521614524	0.8226322415187832	1718.75	3031.25	6593.75	0.1257700774428062	0.0305617294473808	0.1899397770804156	8.703895146362404	0.8143268591037509	pos	c
bird3	c_pos	1125.4791158588991	0.0319370725907074	1161.9368736479576	1055.7743968179543	1809.0307284580888	2900.778907023818	4218.978298664972	0.4146197852687814	3275.728061416281	7536.354901979597	4460.277713975202	2710.6800349308214	0.3067954814118656	1.6532758743911016	0.8560073220036993	2187.5	3687.5	7031.25	0.1242196818904841	0.026628880388395	0.4258639736352502	10.953495089237606	0.788517370323793	pos	c
bird3	c_pre	1153.1783547538978	0.0403376160152683	1260.7592316307337	995.9354279285355	1844.628726930037	2527.058164666114	4369.498055993574	0.4762510066420355	2447.783412624947	5725.097656098054	4181.783488152036	2788.4433756882804	0.5510888433748318	1.730481993063649	0.7764004471233942	2125.0	2343.75	7250.0	0.1224754350456023	0.0244685912176618	0.4137454332070169	12.379538055672594	0.7720074444302752	pre	c
bird3	c_pre	1194.7200135246535	0.0898145407442823	1437.549077704072	1071.7964207230243	1864.6269012230607	3184.4952544992075	4414.171337675693	0.4408631214197349	4013.186725216652	9315.75006104667	3347.121733140553	1534.8840417632368	0.6534533628799576	3.702833590404962	0.8062522264730618	2031.25	3156.25	4375.0	0.1260396443975761	0.0246162896781604	0.3196768660360541	12.119899039619677	0.7795152027446417	pre	c
bird3	c_pre	1223.1294546323963	0.0748701772958498	1403.7882786089233	1095.262323950245	1883.2456086551624	3088.0191564340303	4337.003271273431	0.4323877520508082	3472.04716529385	7880.009844113134	4325.259974328275	2828.657815210502	0.5323424149053319	1.8573128463125577	0.8595439567976139	2000.0	3625.0	7156.25	0.1236741895330259	0.0262579382023297	0.2939185909770271	11.13651365610335	0.7823786305603836	pre	c
bird3	c_pre	1111.9301327510127	0.0941364032844366	1183.245104774919	830.7109677465872	1758.2337486244687	2775.8509003826857	4447.607861982895	0.4520730983655595	3145.1428456015637	7457.62337101963	4100.953711751028	2487.420558099677	0.3455897647622624	1.623423852763711	0.8078328942139614	2000.0	2906.25	6781.25	0.1231899129641167	0.023678587729314	0.3152119816658987	12.548236641480766	0.7737875298234995	pre	c
bird3	c_pre	1093.2166950050307	0.0836877319093557	1202.179178288633	970.0172374798774	1809.481670563914	2683.0693744301293	4418.867424268393	0.493520753802678	5088.335234521957	12052.495407006532	5621.63425293556	3078.344091561826	-0.2101966249878383	1.3553562784154425	0.8335286010753316	2187.5	6937.5	8875.0	0.1215538875854015	0.0185641595672941	0.3742626624372261	15.062138234610089	0.7552495811309866	pre	c
bird3	c_pre	1146.156970341227	0.0632934103373464	1199.660135852388	941.8126696197126	1711.5612606977002	2553.1424780316465	4303.108201298677	0.5447191028866571	2351.919504497947	5266.796022992989	3152.3336708550214	2468.725257794832	1.4053616347011453	3.902417531768263	0.7132174602516359	2093.75	2312.5	3156.25	0.1243080411131026	0.0250730920157904	0.3535574963955022	11.289487045112264	0.7881089580714269	pre	c
bird3	c_pre	1145.4813479361148	0.0253506166067357	1165.9308119119576	1095.703144777505	1838.564444472238	2858.7736623197	4594.098866193623	0.4876304846333835	3489.8462040116187	7898.789486876434	4297.997882532829	2417.969301437987	0.2253597467829935	1.5699028456936237	0.7981341666907454	2218.75	3531.25	6750.0	0.1240033135396986	0.0249042157760787	0.4519491241541025	12.281640137914124	0.7755845248320189	pre	c
bird3	c_pre	1033.5056939396495	0.0919329238290714	1132.2971686473234	852.1021760693022	1719.2955070065268	2802.955803927691	4154.180867528475	0.4984013639575646	2400.5311214852427	5730.33039237158	3100.2642283703462	2078.256669462353	1.1076435491040924	3.0241462530945733	0.7732134026266922	1906.25	2218.75	3500.0	0.1246460621067406	0.0250887134526808	0.2721710206958187	11.770669463992904	0.7808605879277954	pre	c
bird3	c_pre	1096.8526675066178	0.0310539868462095	1140.3821881222957	1020.5527777503892	1861.47272097269	2541.139769291655	4348.208437923383	0.5910725294892052	4203.411459129124	9329.814273862266	3113.3678991825877	1941.284351829258	1.3198679047402826	3.395429590344816	0.6712350656671909	2125.0	2218.75	3406.25	0.1238341695613635	0.0228642090600813	0.4510961762521907	13.5752199834471	0.7649883205282333	pre	c
bird3	c_pre	1125.4115818921846	0.0507989147662018	1187.187974562925	1041.7124106626293	1789.523394318839	2427.5237078714968	4551.790566980973	0.6616566714594313	3612.400904577175	8717.289560582067	2935.7354086335754	1967.1447646273257	1.6098457998516722	4.393046754083068	0.6622987183292606	2062.5	2187.5	2343.75	0.1260672956644762	0.0218779656023931	0.3428491107148495	14.157515892517068	0.76098983848053	pre	c
bird3	c_pre	1050.835525603754	0.1265585703696483	1209.1072218616712	800.9130473716688	1973.6698817122776	2915.5098125507348	4558.705494707437	0.4439536628777192	4063.733715952546	9410.13200280352	4825.945106792018	2716.238465281314	0.0736857225564949	1.50779597029034	0.8111887604514787	2156.25	4843.75	7156.25	0.1232724501148408	0.0233460374057382	0.6745083351416507	13.914128482192655	0.7599798665117292	pre	c
bird3	c_pre	1083.761556269562	0.1228610613122728	1276.4513226703225	922.8235365364686	1775.4964608664234	2751.7228880645744	4495.165043270978	0.5004756917464581	4205.690337991655	10206.30452717144	3985.326660878522	2554.677499604833	0.3449485792300332	1.5043115094090445	0.7466603771100071	1906.25	2375.0	7000.0	0.1254534942070226	0.0206982423012361	0.2246215598897593	14.039948599009724	0.761501885777946	pre	c
bird3	c_pre	1178.3803733024597	0.090833896261815	1371.7360883183007	977.2144431642158	1772.0382131793783	2746.381607322005	4595.710342385688	0.4792591134877363	4548.87158297884	10371.52831322886	4894.164395275055	2629.323189650468	-0.0037186334855407	1.4985953340535263	0.8531808296035381	2187.5	4968.75	7281.25	0.1241757561723566	0.0216291970367449	0.3819003678848385	13.982331905012842	0.7627454197398991	pre	c
bird3	c_pre	1226.9601164381506	0.1264819778060792	1483.9887277471062	1067.480283908861	1801.4838146667696	3375.0565797527456	4523.76536234319	0.4518328855855895	3410.62018379715	7998.740918270377	5125.409225940532	2006.340245446848	-0.5022849473917433	2.447065106418993	0.8420780975057437	4125.0	6093.75	6750.0	0.1252681642454436	0.0255500502792873	0.4481114927198624	12.166883328176922	0.7752236567502279	pre	c
bird3	c_pre	1249.3562041667822	0.1061419135943951	1456.1634330603931	1067.759306669722	1738.2714492940434	3057.946481830601	4716.493783948869	0.488849357244313	2135.1239566496247	4999.8371532683705	4378.767293182145	2729.021140690133	-0.0708709305532959	1.5264945636989316	0.8182717468044829	2031.25	4718.75	6906.25	0.1265081393778377	0.0305454731724721	0.3068591069949241	9.002402797547047	0.8111662283757382	pre	c
bird3	c_pre	1036.7189295121927	0.1258667441365689	1214.9398573388396	838.4503447122067	1888.586023937904	2886.745403730408	4328.546543228635	0.5874572093522507	4927.10511117038	11886.640204460666	4146.559690145425	2522.9098657505147	0.4287544741334514	1.6095984920815842	0.8201999330519762	1968.75	2531.25	6937.5	0.1242916345737212	0.0205460722375699	0.2644173751966593	14.405268208678782	0.7586870546693307	pre	c
bird3	c_pre	1124.5916792921637	0.0305389687919511	1184.182644833251	1078.0766908947055	1750.3197554603917	2678.078413759479	4588.411816401943	0.5271301612255387	2260.807026678661	5145.060202475617	4136.97803598961	2773.3858550958576	0.2745724361838393	1.5402609509061085	0.7667270195537227	2031.25	2343.75	7062.5	0.1245817715739695	0.030128737332431	0.2949797740096022	9.228300229886806	0.8032723854334437	pre	c
bird3	c_pre	1136.325275878949	0.0225839282869704	1167.7359812863874	1090.846662486581	1793.8551197621543	2660.417503723996	4356.870140371766	0.5322672024599895	2818.3647612356435	6474.324213013128	4164.289743596734	2490.070522566586	0.3447996246051693	1.5969656382611506	0.7361187556713327	2218.75	2375.0	6718.75	0.1247173794607541	0.0286976013467034	0.3821909417476414	10.098653671838957	0.7928457732807458	pre	c
bird3	c_pre	1098.9428266092625	0.0363830186951155	1150.6465242353063	986.7966905027038	1879.7909296631096	2698.221194982704	4564.469332883133	0.540014611519349	2721.4960910977084	5980.61581336214	4139.728934710779	2492.6242850757703	0.2219869367317181	1.501225730291666	0.7285339123861012	2187.5	2312.5	6718.75	0.1235963089776012	0.0243264629965796	0.3837480353466165	12.1456265188806	0.7754394909846923	pre	c
bird3	c_pre	1114.8335484291094	0.0277006769221426	1159.862039192035	1070.1971271087798	1851.7999587149675	2759.341239914024	4279.809018202626	0.5056629019328626	2722.253930474013	6221.373349314359	3952.82869746862	2580.1529198368685	0.5021254491578954	1.7664991146963367	0.7514560147098215	2187.5	2343.75	7000.0	0.1244972047754476	0.0257527632100081	0.3927268972183555	11.57187934826203	0.7800625013033875	pre	c
bird3	c_pre	1048.7158085850504	0.0789902511688913	1143.3230242701836	900.6244089471404	1864.8876178678056	2747.756287685421	4357.20897546397	0.5640834450801095	2613.083980083936	6054.469866202308	3926.2454493298856	2887.209189301745	0.744230497922184	1.9513181723234136	0.7940396502778002	2000.0	2218.75	7187.5	0.1243111240449495	0.0252697134631252	0.3305573794347424	11.84388009876712	0.7786616765310367	pre	c
bird3	c_pre	1057.626068956146	0.0697256350062209	1146.2516073518036	909.522042475238	1904.867737003953	2664.6501577824965	4276.972454092326	0.5634252311023509	2956.3091243356357	6980.674858092817	4316.851628077461	2842.668902718144	0.5110259269477333	1.6663409631752746	0.7926210621202626	2156.25	2343.75	7187.5	0.1246264870880146	0.0254972853244265	0.5123664316303995	12.310481248096025	0.773256063837584	pre	c
bird3	c_pre	1039.8075361839378	0.0870940071466288	1207.1788365297446	944.461694268566	1676.0003435622498	2667.9115415201204	4307.947615341881	0.5084892660885609	2408.922294127068	5460.514352457613	2807.052868277524	2329.2958253305387	1.6136925828187116	4.717971974796828	0.7820926350578062	1750.0	2031.25	2875.0	0.1251111056421534	0.0225445894338381	0.1310507003343441	11.684358446511178	0.7816447109854048	pre	c
bird3	c_pre	1125.256797574852	0.0985315815372456	1235.6312394155957	982.0958547760536	1748.746617851656	2827.889361377411	4394.047503192819	0.4663761514465946	3379.347739922366	7946.488960634976	3761.125284257557	2341.4130380537963	0.5087703694385517	1.8714068416926812	0.8195828062213126	2000.0	2468.75	6437.5	0.1240919247001329	0.0263966507121122	0.4394545149162157	11.346341386050444	0.7840204803195707	pre	c
bird3	c_pre	1062.1481210136806	0.0700803312561487	1164.2684035029615	975.543872055978	1786.056241646435	2946.301965107947	4314.593829273724	0.4794516115543735	4195.75384808804	9827.18285022621	4369.7616347078965	2537.748181403565	0.2258246947503416	1.5470706247989916	0.8448983968533036	2000.0	3937.5	6718.75	0.1254813130325475	0.0241383441281785	0.3081565425026318	12.634804503832337	0.7717118436963223	pre	c
bird3	c_pre	1118.3795164944877	0.0496945487396773	1249.7920281041868	981.6379975740848	1869.786389229029	3046.634965295807	4406.668711997864	0.4533951839156269	2977.8065391600207	6910.739409222994	3397.483235525456	2138.245800165878	0.9217415773356226	2.989335217206083	0.8151970463024757	2062.5	2281.25	4468.75	0.1239371755454501	0.0279764197524701	0.3544098914912524	10.28029929810462	0.7913339642737276	pre	c
bird3	c_pre	1034.1783891383182	0.0529304638370289	1102.5827755211028	877.8962319879015	1667.7048127452942	2831.6888103588767	4421.672896637613	0.6215625689929479	4319.123275763844	9461.968933684617	3798.307521081821	2242.3180748191844	0.3992109835854063	1.661480449120581	0.7649100836927915	2062.5	2343.75	6375.0	0.1248688401784814	0.0243110942837734	0.4081225915989172	11.867728273440187	0.7806386460107604	pre	c
bird3	c_pre	1111.6758349846268	0.0337334582780144	1148.8453417251665	1060.2512637567145	1964.179051803	2789.956469605373	4304.732393472087	0.5550106137606109	4873.9927939386325	11494.350212133666	4172.876858536698	2340.986503396477	0.4879591211021919	1.7610749361459903	0.769008325290791	2218.75	3406.25	6687.5	0.1225494061306523	0.0192117230155771	0.3634171914663774	15.234870865530093	0.7537270478195253	pre	c
bird3	c_pre	1045.0169735478155	0.0504379962669126	1110.3326956740175	917.3579154843984	1670.2871042771524	2675.194355084341	4190.498870806769	0.6082833141170213	2651.5242111188136	5880.079375429901	2522.4902826079347	1512.6534458264468	1.7557377783455688	6.461385642037395	0.7072085968850813	2000.0	2156.25	2312.5	0.1236306071528614	0.0260853561178026	0.2491559556867515	10.73559371240291	0.7907142659049933	pre	c
bird3	c_pre	1105.6146171181556	0.0592744514092716	1157.5117631636283	894.2303656246089	1867.5029498244903	2647.332587432433	4264.960065777516	0.5770239565524408	3962.3191765571687	8995.797394630763	4466.194635920786	2918.821507926247	0.4855198737689407	1.558703212941687	0.7695392887629796	2187.5	2343.75	8000.0	0.1228591808884089	0.022183916962625	0.47011713502013	13.873455115914483	0.7623181723415631	pre	c
bird3	c_pre	1109.2125002634923	0.066057074269296	1205.283069329193	952.2732413224776	1874.942392237709	2721.6758047542667	4170.46294916666	0.5514630195384066	3592.9370440808643	8291.179575972945	4216.852494519623	2697.8966085761376	0.4221653738972674	1.6650165727631854	0.7898037259362785	2156.25	2437.5	6937.5	0.1226212393068763	0.0210517533105607	0.4541790489716409	14.084617821653673	0.7624032962673847	pre	c
bird3	c_pre	1132.4743545621227	0.0752453746886221	1202.590851472968	995.8534956994196	1959.8885418582377	3099.1256755055647	4451.874809863764	0.5229543496384249	4693.878932509069	11028.250857421028	4492.951613091716	2319.561610612189	0.2402253514718564	1.6346400320194772	0.8157442001515095	2312.5	4125.0	6812.5	0.1238427072475159	0.0217596833187891	0.3624976692152828	14.014215060269551	0.7599020862994293	pre	c
bird3	c_pre	1061.0900091957808	0.1018425981445814	1144.0429514620143	810.3728665598424	1873.4826314006536	2944.593994343182	4453.6013806003375	0.5330881496384253	3799.345412557656	8796.150707242316	3627.466525557423	2173.602669913503	0.8509371934757961	2.435851895870152	0.789701854745867	2156.25	2312.5	6125.0	0.1254519793741493	0.0243708723399333	0.2823663972108177	12.41192288916193	0.7748113253945721	pre	c
bird3	c_pre	1095.115819727415	0.1195109657748212	1204.6596922552062	825.787623284843	1851.581979732238	2635.7368677310847	4527.899797204525	0.5552796342602674	3959.236081773995	9113.330196239776	4106.462745011234	2490.7860670466757	0.4799348429092012	1.707782615283619	0.7917537622228275	2187.5	2468.75	6843.75	0.124411771916877	0.0240452396297668	0.4146909445434671	12.926689472162906	0.7683378070792538	pre	c
bird3	c_pre	1074.253037295755	0.120752550757255	1191.045165915101	844.3721253673203	1804.37079434502	2567.7604616690714	4323.461064807972	0.5540140523551583	3731.2287747051273	8450.682761615846	4322.894149379829	2692.586562673081	0.4691477991750105	1.6184318415505607	0.8100481453127487	2187.5	2500.0	7000.0	0.1233260730891695	0.0227871514416934	0.4987181220479684	13.33043915093235	0.7646994220778472	pre	c
bird3	c_pre	1174.244666802594	0.0062366523596839	1187.0841340414624	1166.5076958697384	1939.6570486268208	3058.6239664902	4413.95669493783	0.4938349349444043	4274.692855068264	9922.469844405574	4638.797529938279	2521.9821436701773	0.2152210581206158	1.5929442028287486	0.7958149236511296	2312.5	3906.25	7031.25	0.1229254417544949	0.0246479730803239	0.5764738266419224	12.697017113447668	0.7701469946253402	pre	c
bird3	c_pre	1121.9379317436158	0.073217682279779	1207.8438241206966	980.340620603073	1865.8209875925825	2557.93537523458	4235.563001535837	0.4926190384682235	3624.6291032825143	8462.95673670578	5232.0231431726415	3007.5150679269696	-0.0810609022231541	1.4420534835629226	0.8080935715720879	2187.5	6968.75	7343.75	0.1219954494707158	0.0225569693361613	0.4760822253300545	13.65140956447456	0.7606801994038574	pre	c
bird3	c_pre	1089.179129521678	0.0720740411895013	1204.2211756101378	974.2177080603416	1897.583814351156	2855.2439573227884	4242.747883113736	0.5101783568682245	3078.699112574144	6994.622597052674	4907.363927873544	3119.918882473673	0.2668154892858443	1.3417276728230103	0.8028113075094774	2125.0	3375.0	8562.5	0.1219488523320017	0.0249816478513869	0.4849637432082426	12.237435630883082	0.7721511003718294	pre	c
bird3	c_pre	1139.6799563785808	0.0249416103745687	1180.9889967394836	1038.8289919289589	1946.5973659974893	2717.541325662601	4171.9240551436	0.5767469773497793	3818.835574453959	8728.69354567132	5046.662925896631	3091.3084028079825	0.2236956513744517	1.3942935125054452	0.7651401954861322	2281.25	4062.5	8312.5	0.1232920256208779	0.0229306008579589	0.413301414934234	13.286296698798823	0.7667840178044065	pre	c
bird3	c_pre	1101.2468547157694	0.0840158228534853	1188.2531977042677	888.2716557762162	1900.331788262511	2544.9138307362905	4247.7205147067625	0.6011878711394569	5463.964295107592	13234.60144754677	3590.7887442399483	2493.967856443201	1.2317341700901143	2.91204096400426	0.7264237506125599	2156.25	2281.25	6625.0	0.1224250989163206	0.0213859727426292	0.498636927003307	14.47496604008565	0.7599877001131972	pre	c
bird3	c_pre	1125.4211391293277	0.032814113030468	1195.0444437737478	1058.094074572792	1941.516673678064	2610.096375471688	4229.805725410417	0.5890655257366688	4381.581129241618	10329.785312835504	3680.94352620246	2429.757936894117	0.9982058227012588	2.432916306891588	0.7356923502285608	2156.25	2312.5	6781.25	0.1220450714772424	0.0236086085706573	0.5835696806067854	13.329992826921767	0.7642189006155095	pre	c
bird3	c_pre	1124.7201606025667	0.0415678009837237	1157.576258242393	1016.8576549353076	1846.4462429570945	2758.4602958685896	4407.03613987735	0.4804720791278083	4192.281317292418	9388.867920432913	5075.826746138792	2892.4675565847565	0.0716676010306697	1.4649190601126796	0.8367482741827621	2250.0	6250.0	8375.0	0.1236617787795144	0.0238651251109736	0.4741532413403758	12.457403877882696	0.7731273868478139	pre	c
bird3	c_pre	1133.4576347788336	0.0374532819128056	1172.4748560245034	1033.9281635932743	1799.741365775078	2805.0985188624427	4439.805882250141	0.5106730963849008	3745.8363174103647	8532.84644965969	4821.552162975784	2859.6961929152267	0.245836628682895	1.50178136882001	0.8403723368881817	2250.0	4656.25	7656.25	0.1220571412059776	0.0230612802450763	0.5418396525233243	13.241167421250182	0.7682248568957246	pre	c
bird3	c_pre	1187.6435515039277	0.0318192309090597	1216.074818679535	1086.6673457037507	1878.6656951342568	2778.190896788834	4425.399527252058	0.5040768042470748	3847.915449379367	8730.324230343638	4647.761660305087	2616.730360520692	0.0958668170575194	1.502242345936053	0.7924755039143002	2156.25	4625.0	7156.25	0.1241754594599976	0.023709798109633	0.455883457405505	13.28832655836008	0.7652582299922979	pre	c
bird3	c_pre	1107.0881626551702	0.0760105297076151	1198.5577813467448	974.1805553423292	1825.228828345191	2820.0321831765204	4415.229481212282	0.4766642993507192	3770.0921059109705	8552.274686187468	4165.533189714441	2569.477357738593	0.3240023475678359	1.6983143429374792	0.8075456972978732	2000.0	3156.25	6875.0	0.1235400254307673	0.0235419886255194	0.3807291523881512	12.740481933919291	0.7715829924772549	pre	c
bird3	c_pre	1160.676516044534	0.0412122602632841	1249.4259818832231	1089.561445861968	1733.6785527050345	2551.519970407771	4399.9431225961	0.4963024461607204	2634.93229326282	6087.276742513666	3576.9603633432835	2479.505467237404	0.8518765271170771	2.302211867722116	0.7662582575782485	2062.5	2312.5	6781.25	0.1236028589448082	0.029597509014843	0.4824050504151848	9.578132052137637	0.8010928948348269	pre	c
bird3	c_pre	1108.1752728495856	0.0707114772534461	1170.6549607870115	987.3947867365632	1991.896026251556	2778.830816358585	4406.021850568251	0.5258400334457894	3355.502346838704	7856.987934085345	3902.763902172053	2440.6660868361773	0.8361260573593996	2.261862541005704	0.7861620103203132	2125.0	2343.75	6750.0	0.1223563716689347	0.0234711478652467	0.4463940173002058	13.146270739260098	0.7656440858804527	pre	c
bird3	c_pre	1051.9558652223204	0.0801756062754209	1202.540066558734	968.68207691118	1788.9342804798357	2593.3658317939767	4279.578910163928	0.4302096376790573	3729.3382772875966	8792.500323739672	4456.413273677141	2625.357152346221	0.1483205858342854	1.5175135835946945	0.7976624205464716	2031.25	3906.25	6843.75	0.1221081942489448	0.0259602734696867	0.4496182055057049	11.40700655772299	0.781970554750692	pre	c
bird3	c_pre	1082.7629949586922	0.0530937899897138	1125.3004664659543	971.1712303612144	1815.8468547250675	2626.319676026785	4387.75664866747	0.5216705763697799	3811.390791656999	8706.51886484413	4969.912609995174	2781.423585644377	-0.0217343068444362	1.4543236245595488	0.7620049392158996	2156.25	6687.5	6875.0	0.1233725699204203	0.0241054831553916	0.4453637537137029	12.87192374791474	0.7676245633254599	pre	c
bird3	e_pos	900.1221783085491	0.0770717443801122	1009.8895651830198	799.1410996901351	1551.444779152285	2338.75201537688	3860.034971987349	0.5616809601632259	1950.828580919177	4712.342711284624	1523.3305652878407	831.3543050215235	0.0139698268555777	4.608650021337458	0.6416648818603786	1406.25	1656.25	1875.0	0.1272634240099371	0.0245737077546866	-0.1300083958077635	11.304076433404344	0.7877298114194206	pos	e
bird3	e_pos	938.2457674550054	0.299570008041917	1484.5388009085173	344.6149762438831	1582.180469479498	3134.863535834647	4770.524240525007	0.4851231800107257	1583.6484280487352	3422.5774414893795	1843.6255242603524	1807.849254754012	1.3891526920567498	4.52646201556496	0.7171916546019932	93.75	1625.0	2031.25	0.1310386628988535	0.0317649780913806	0.1453996455315511	8.045370121536296	0.8304301483429245	pos	e
bird3	e_pos	888.2118482405023	0.1026883487109956	995.9899663724692	532.5907820046032	1564.3040656704218	2379.386822795429	4032.371659073476	0.5530444817140993	1392.1590455142268	3350.9590732391302	1441.5696887708816	803.7904784387374	0.1410692242181288	6.057901373096426	0.6110505322872961	1250.0	1625.0	1781.25	0.1268314578324615	0.0324133091931687	-0.0928593813778646	7.89062943467016	0.8225548471325769	pos	e
bird3	e_pos	846.6850675348653	0.243583920154473	1482.878179626639	672.8754621300742	1545.4466962753615	3098.02502694276	4875.753131788479	0.4930625777979118	1605.491363971116	3508.1407584560284	1682.6297361280915	1648.744175770866	1.221178503837302	4.111370575515744	0.6886336464795371	62.5	1593.75	1937.5	0.131542121048773	0.03095233764769	0.1130180294438961	8.180032385000814	0.8281630996884288	pos	e
bird3	e_pos	892.6481645826223	0.1411551284092616	991.8378936858664	538.7146875966768	1464.2190432654536	2824.3429089772103	3938.475762383253	0.5157606871724947	1457.0115779109333	3416.764789896908	1989.032560040493	1225.2034249721466	0.116487479910359	2.4508370700149613	0.734251117544199	1187.5	1781.25	3250.0	0.1252193065758214	0.0307545179992511	0.0361186008610497	8.627541962847825	0.8120761118087758	pos	e
bird3	e_pos	926.1221684683064	0.0819390192469369	1018.1270485897904	827.713143940052	1503.7391420675383	2532.4485772306507	3836.25886527481	0.4355263338726127	1654.8260881443189	3800.7879836274506	1613.4982410843252	1076.3838722927892	0.1440995331427427	2.793637722612673	0.6982664096991781	937.5	1718.75	2062.5	0.1260124804401921	0.0309343862609047	-0.0368611020849884	8.354894153296806	0.8195331461225832	pos	e
bird3	e_pos	900.879314540484	0.3989896347683228	1413.2936011111776	354.806743914809	1456.7930307664672	2869.5241650843404	4582.729549911269	0.5431802771980606	1061.0394504024537	2306.454643333566	1235.7245468985818	1395.8079464427483	1.590891209456842	6.519598594816426	0.6241292988918449	62.5	1125.0	1718.75	0.1275850100755683	0.0317121176311064	0.0846173212531516	7.982966581639242	0.8308179105792765	pos	e
bird3	e_pos	1040.6293586847592	0.196854795517576	1406.0512666888037	858.9374449160794	1472.2403920177146	2713.707101718184	3623.687612818746	0.5923454752075223	2317.8443150502376	5384.81169207923	2300.235109003519	1062.3635596328256	-0.5049729542568371	2.6767771907641107	0.7000621501274845	1687.5	2718.75	2843.75	0.1247031286559683	0.0271754611654782	-0.0490565323888816	10.128317800795822	0.7951392532927305	pos	e
bird3	e_pos	1143.9150854017776	0.0945569319952408	1196.532022513515	850.9481063244084	1845.190802529643	3198.927947316717	4530.231297636559	0.4871620289555268	3747.850276375581	8379.605953501492	5038.57081697498	2779.0828835809457	-0.0953302922096003	1.5822465831879489	0.8620349673142597	2312.5	6375.0	7156.25	0.1265942905671763	0.0260139738103148	0.5371891249897733	11.168209295394917	0.7894973077310933	pos	e
bird3	e_pos	877.2841257484715	0.2352737700482745	1487.3695968182806	520.6512389335503	1431.047543751249	2926.529276908171	4623.053060833785	0.5410651805107737	1055.522996188044	2225.9986189463007	874.5301955907256	1229.7705228337782	2.6464736291211546	14.03858316430737	0.5487441471252964	62.5	93.75	1562.5	0.1292988361349136	0.0290256646338171	-0.0820681143881553	8.355856056172046	0.826418545966742	pos	e
bird3	e_pos	1039.1854063829237	0.2492491775580991	1457.66957981817	780.8233461983688	1477.6711802944992	3048.638650815635	4811.880120835518	0.4175397568951645	1287.4355138566634	2805.4836273328065	1941.4719692034496	1939.287324228056	1.4673980174420544	4.852274695748426	0.7619068561670943	125.0	1562.5	2593.75	0.1288494896417302	0.031387935113827	-0.0030474905779877	8.301345099408826	0.8232437268696601	pos	e
bird3	e_pos	993.8414547614502	0.0027660261571741	998.7327079082272	990.464223047068	1635.3658526816214	2791.087471972705	3793.913681690227	0.4075291134043198	2060.840801516729	4779.6529309842845	2116.934382613465	1107.23245102357	0.0346183084386064	2.8173545566532434	0.7197762952399552	1625.0	1937.5	3156.25	0.1228417675650854	0.0279947100382823	0.1615050894782173	9.66560823708545	0.8000526459742291	pos	e
bird3	e_pos	1027.3479297954923	0.2460458870284155	1421.587899627265	786.3857605704106	1554.8723695014733	2970.588468021824	4397.940752311196	0.5517110247776726	1112.738757141849	2410.569366966713	1032.2616471761855	1201.5397514689726	1.569731230891342	7.529239749878336	0.5634191062595404	62.5	187.5	1656.25	0.1302886055956278	0.0384089171483054	-0.0981018132816209	5.9520845817374415	0.8620042916076737	pos	e
bird3	e_pos	881.1155748864679	0.022349501570931	908.988392664536	850.1131482019927	1458.1212806882702	2553.1455921541983	4027.899972635644	0.5068593852664514	1246.0561967240235	2955.1855458667424	1401.5075315317054	1121.443951295387	0.6127719366895545	3.670360859934195	0.6718197261970564	62.5	1593.75	1875.0	0.125049449953273	0.0297389843176757	-0.1658554920825981	8.752892541818735	0.8104841017765336	pos	e
bird3	e_pos	920.6927626085196	0.0557297743553092	985.8067457975612	830.2550627219163	1486.706709532824	2772.3577430532614	3785.632731772533	0.4953392700647508	1970.671599175316	4513.523547972821	2405.79288670785	1289.5621017450555	-0.3842216341283628	2.0400807877830887	0.7218765845540308	1593.75	2562.5	3750.0	0.1233699750180548	0.0256371474732969	0.0615896709975569	10.885531764877417	0.7881615385914152	pos	e
bird3	e_pos	920.3424550709186	0.0527740485483525	1001.2782521781966	843.7382792040811	1508.0793072633485	2691.832807951137	3932.3780746824	0.4551503420808797	1252.8080341853788	2973.7520286827544	1435.6666800487708	1176.2891467140205	0.3178091651941114	2.387409164602277	0.658534561410051	93.75	1625.0	2031.25	0.1261897815536166	0.0292132650907639	-0.2742673233355541	8.89983875998543	0.8111153830676977	pos	e
bird3	e_pos	943.4551336322846	0.0495162225429952	994.6929900866958	888.4908830122453	1511.6052889804216	2958.967939289731	3895.140555032352	0.4679114148660948	1662.237155256997	3719.056921375452	2475.5529865485287	1349.9257262246135	-0.4620754277943838	2.1238259106488497	0.7430302908367081	1718.75	2718.75	3687.5	0.1232899791908759	0.0315969821153818	0.223774922350479	8.256482356479724	0.8164485614748	pos	e
bird3	e_pos	977.8570282130976	0.0093260503653813	994.2746767211988	967.3169678239648	1524.7860716164362	3335.7259676120607	4459.822838862791	0.394524968630673	1978.662480307363	4591.694855564168	2586.254936224609	1636.9125224489308	0.0934704293546428	2.7012336907745502	0.7737862063119648	1468.75	3093.75	3750.0	0.1255920537801799	0.0234781053369874	-0.0943971982332336	11.638024906903636	0.7837134513246607	pos	e
bird3	e_pos	862.2536378758775	0.0891999655006965	967.479955811746	753.9561471735565	1516.7707295360058	2574.634788650485	4033.2823295352455	0.5546887229525711	1101.7138197349132	2467.534732572128	815.9170952045238	1002.851382949948	1.2250861637937451	4.827348813646307	0.5137274016110218	62.5	93.75	1593.75	0.1276445912481697	0.027295379130006	-0.1433595533700593	9.077323991316591	0.8159650376270249	pos	e
bird3	e_pos	920.0157018236536	0.0488179031844839	981.4817950337372	835.1690533692048	1486.9369821299358	2716.541224338983	3659.748175486352	0.4980449670716727	2787.655368978936	6536.285674578582	2521.0015224378294	1207.8051737489145	-0.6107725708071391	2.301971504794851	0.7210973780528249	1625.0	2750.0	3687.5	0.1232706862393566	0.0249538420886649	0.2038788260080738	11.698120057485667	0.7782622673474335	pos	e
bird3	e_pos	967.788705335886	0.2733713883454811	1430.7209279605113	404.9518140895381	1552.8381828091003	3351.7677357400994	5037.695996860961	0.6386569152936954	1331.7346710638035	2951.3335752381763	2137.8358675149666	2249.638706688172	0.9540380713760208	2.777761447742028	0.7244723368342136	62.5	1593.75	3437.5	0.1324272593388815	0.0337970527178858	-0.0153893511445227	7.475800394624133	0.8379154030320325	pos	e
bird3	e_pos	1019.8903747112377	0.2118998706088037	1344.0937397188452	759.7606356888917	1511.1838487916232	2831.4820319619034	4328.958675203407	0.7401592467219644	881.9343998024476	1842.625295020932	832.3639501447162	929.377574276974	1.0382095518247916	4.9350058132356	0.5186572633617174	62.5	93.75	1562.5	0.1279040343258206	0.0398842042936829	-0.0608083722876023	5.44627246093639	0.8737008529574442	pos	e
bird3	e_pos	974.3006947979806	0.0125523113729121	978.1956823776154	924.013754698844	1578.2127746232347	2775.458298669959	4014.0277620926727	0.477730810658553	1569.8712159547854	3607.968610040886	1997.3925601185897	1338.641766262497	-0.0381939757768476	2.0755894457777804	0.6903560239192316	1062.5	1968.75	3093.75	0.1245246924296747	0.0318186915796205	0.1222018942569548	8.004092320894467	0.8230857082180344	pos	e
bird3	e_pos	986.1847831067836	0.0072578528509342	996.2611599889844	972.2438303446736	1543.1725286688309	2860.066645458406	3981.1167443932977	0.3954544811924307	1938.1494089030675	4398.179355574917	2207.778992879339	1316.4494026689918	-0.130178394555438	2.0329829781554243	0.7414831128496249	1531.25	1968.75	3437.5	0.1256105063255167	0.0304240117208179	0.0162138993396463	8.569810924956435	0.8145471634618948	pos	e
bird3	e_pos	889.6483172642639	0.2282031367122406	1405.7465895072903	339.89833247982773	1653.050885573482	2811.6990165788	4581.26683537374	0.6334714990735832	1229.128311147534	2623.667052655442	1002.405982878492	955.7355662485866	0.8701988654678646	6.3379026981090485	0.4997290747997448	62.5	1406.25	1718.75	0.1350641238362096	0.0347571329176123	-0.2410245370454158	6.964178823514331	0.8488609219806375	pos	e
bird3	e_pos	943.6260765812208	0.0833287730009358	1013.6890058983896	795.3008003460011	1580.2840670813048	2759.912199220073	3985.041901736381	0.5006966689659995	2062.928042631213	4981.979974764569	2140.619073684751	1248.7430880515794	0.0822085160675215	2.351446864629319	0.7021115871006635	1562.5	1968.75	3156.25	0.1226356119325125	0.0272422085084742	0.1659191087237151	10.19103334610958	0.7942788515473076	pos	e
bird3	e_pos	865.2658817233819	0.1092155951864445	1005.9955856347062	739.2777094748311	1579.0268011857172	3273.314425084285	4846.175861343323	0.5668324840081723	1824.1967678374308	4035.091586158392	2108.779506273876	1708.2670099019638	0.8951766396714783	3.6281407881909136	0.7417949969360582	1093.75	1718.75	3343.75	0.1309982616466801	0.0307679049477608	0.1504827341867162	8.625105441510863	0.8214369790462914	pos	e
bird3	e_pos	899.561953357636	0.3199329455405383	1453.757125082247	350.45794772684707	1568.8949954550517	3268.783981174608	4697.637391561768	0.4967391241512089	1988.9032298568789	4429.215368863671	2245.2430976008045	1679.4480874410708	0.9079381353332876	3.866620182539662	0.7709679475432969	1375.0	1687.5	3343.75	0.1302514408040322	0.029964122245774	0.1499575264895926	9.035271313230531	0.8160882903996352	pos	e
bird3	e_pos	831.5675516888697	0.2769460590201874	984.2793260051023	374.8780510476068	1518.9558520803362	2669.8329535639677	3797.286348546996	0.4845224638801064	1980.4309455307905	4596.894373684082	2152.8129760923384	1297.5640173515617	-0.2351843351857534	1.9868374669537825	0.7009491367429772	1343.75	1968.75	3406.25	0.1244463644857411	0.0231823364726568	0.0075550424876139	11.550077469345917	0.7842220529354762	pos	e
bird3	e_pos	923.7509092762032	0.0593208426653852	985.148664570945	849.4226730651222	1463.9579680758718	2582.352657478181	3688.712423410697	0.4949510092649749	2040.4992499975976	4880.19473995691	1948.5227600222668	1209.5531737910117	0.0640642237503754	2.228283690077169	0.7319697706235916	1250.0	1843.75	3093.75	0.124498416668017	0.0223272206846634	0.1179480537228481	12.423967347480597	0.7759922263411188	pos	e
bird3	e_pos	922.3691850154496	0.0561361583104731	992.0078748823776	851.6139524131172	1585.8205568803562	3025.2570025544574	3760.798186253747	0.5111998722340784	2949.6133296705616	6537.558742522351	2919.6575410280925	1153.504068976581	-1.1279112632730215	3.248481744645485	0.6788533754479752	1843.75	3468.75	3781.25	0.1233796705655282	0.0275215379572286	0.2097311912688218	10.144080129905603	0.7921992954443959	pos	e
bird3	e_pos	923.2165222500904	0.0627684069525989	982.3706493467588	856.8488762081016	1489.1931505624716	2728.310856536025	3820.662155506825	0.4228491896643405	2346.062532128394	5444.727231084192	2327.833825060791	1104.4716651796598	-0.0699560727585076	2.420332508254915	0.764453285789875	1593.75	2031.25	3406.25	0.1225718314625967	0.0264894423568718	0.1719307432834646	10.575479218196156	0.790821732718005	pos	e
bird3	e_pos	984.1613970402476	0.1440940136459745	1350.8379101318938	860.6401291038987	1510.8875683213907	2847.109828192522	3724.3309049676463	0.4759899798769204	3018.71374532085	6808.990401323479	2811.739134386149	1089.2146150718645	-0.8594341538224652	2.9351232932176328	0.7299559276658496	1843.75	3375.0	3750.0	0.1214985925737919	0.0242310061990394	0.1479627832100605	11.78579886772389	0.7758377718208199	pos	e
bird3	e_pos	963.0237474528328	0.2339347045119098	1392.7975471479176	812.8198795986254	1378.7753375665195	2674.873858040288	4260.249130617484	0.546733168732339	964.6976117479988	2045.0233043778023	566.8205874060166	905.4566103582072	2.48481327043178	13.78957998339422	0.4666746611016228	31.25	62.5	1187.5	0.124222866328835	0.0326549124752406	-0.0506337621150068	7.2792976252658415	0.8386797384432061	pos	e
bird3	e_pos	1247.591679740309	0.1741503544253234	1475.4896351180091	886.7885655070975	1563.4937677389917	3056.8645755565194	4661.7030138690025	0.492389447442146	1579.5947394826803	3533.155727754845	2049.249341240841	1679.678005900195	0.7800635833761733	3.341931422261594	0.7466235791356398	187.5	1750.0	2843.75	0.1269654540888843	0.0247024835299576	-0.0032563144717651	10.752685265986662	0.7954813756170771	pos	e
bird3	e_pos	879.2202132861863	0.1720067713130744	988.2739896106774	655.1408110470757	1600.982853311501	2671.709358630816	3869.5194089101215	0.450436118339077	1877.9598498679156	4425.9342346733	2337.068759121108	1229.360688522648	-0.2625869250718666	2.253644482673314	0.7177842327851554	1718.75	2031.25	3500.0	0.1230898385148746	0.0261627072915049	0.0984890471566676	10.468896141462237	0.7939473311412785	pos	e
bird3	e_pos	986.7730979024687	0.3207787458455032	1488.4331462557218	693.3927128426294	1546.31342946229	3233.733714848584	4577.483669686108	0.4590425206826122	1665.395804974648	3723.525419618896	2254.602806687118	1776.6555376192605	0.7232290960198318	3.3405621974376283	0.7717126830450193	1093.75	1750.0	3406.25	0.1281114210224321	0.0294192848528784	0.1432498764391105	8.65424597396858	0.8203691382924171	pos	e
bird3	e_pos	1121.5615305649285	0.1937959755798858	1444.8938553552778	733.5783062947418	1603.8637986867109	3288.671036595602	4979.9691204328365	0.6734221758429982	1189.356537612147	2041.862799208605	787.5522926886224	1195.39932275433	2.455447697721445	11.860220515136106	0.5143637389014836	62.5	93.75	1562.5	0.1505236401389063	0.0452736392351203	-0.111499857638709	4.736827343462536	0.8914636777482418	pos	e
bird3	e_pos	941.2771834756204	0.2263650063049486	1432.268393906778	741.7251137703424	1316.9717995488172	2789.267140788256	4762.838579579827	0.60512680641345	890.8120210096895	1863.663947401688	764.9278832027435	1007.7375455604338	2.7631377457087773	17.161578696994514	0.5569589105115698	62.5	93.75	1406.25	0.1291614836086199	0.0305804431553669	-0.0644728473363487	8.143422828073252	0.8296347797231307	pos	e
bird3	e_pos	930.0585201996728	0.0568939431004404	1087.7821214335825	871.9684281365936	1507.3667448750816	2691.65621037025	4215.208450636811	0.4572669927003505	1204.4875479870846	2801.896978069444	1250.111227377224	1024.8213042734965	0.7442251461628746	4.625704949245783	0.6484348398823191	93.75	1531.25	1781.25	0.1283482250767669	0.0317423386089068	-0.1483192752387273	7.931941038485063	0.8285682160941789	pos	e
bird3	e_pos	1064.1512772005556	0.1936549296082884	1436.7995722013857	758.2234422465046	1632.9475025320098	3161.0383925294245	5059.06177998297	0.608436398229686	2011.6518713490025	4451.13052656843	1758.7582548376188	1619.0135884418953	1.8102282103294367	7.33415851779461	0.7066765602115705	531.25	1593.75	2062.5	0.135683930564334	0.0327356078080678	0.182105485742955	7.79983959222912	0.8362978917725138	pos	e
bird3	e_pos	998.9053783917568	0.2964186510007402	1482.8780784417672	487.8465020979572	1534.1771455889668	3203.774092823827	4792.125088048131	0.5305691718845829	1542.7289224651374	3201.1557182472898	1826.0135026985167	1741.8441706986832	1.2229750060647435	4.390845678274953	0.7450110837649304	93.75	1562.5	2625.0	0.129498317488718	0.0326731007114753	0.0974315220263153	7.663945066879827	0.8362770452739037	pos	e
bird3	e_pos	856.5977590092227	0.0621471530078186	950.4789699943864	807.3521127511032	1613.4054178632416	2835.3393140610506	4061.860809929204	0.6201099856932735	1416.38116981229	3462.2433938046884	1492.8807258610248	931.5722091347664	0.4118872679225906	4.792452051033575	0.5889882213119672	1406.25	1656.25	1718.75	0.1269603285286245	0.0267348963217346	-0.1690381836730818	10.476504284718288	0.7927715919797461	pos	e
bird3	e_pos	822.3138943968802	0.2049694888896409	972.0614071277628	478.3141957799048	1437.0231661864825	2588.776983432666	3929.038606820507	0.4556106568947284	1455.361060346123	3397.2957862461103	1449.8707334932042	1046.741963240261	0.325170327295433	3.0531818754414117	0.6955698902126306	93.75	1593.75	1968.75	0.1268862383937243	0.0281726854241489	-0.1552935688640724	9.598643033934165	0.8033881479976698	pos	e
bird3	e_pos	1039.8134090092503	0.2230344085066979	1443.1780552063474	722.9359687873655	1568.4302405405156	2996.164543345037	4788.884505022438	0.6696409799674041	1342.5830088601772	2965.2367024156406	1242.9396486913763	1081.9211681622617	1.8732074335868851	12.29429755980652	0.5903414846633327	62.5	1562.5	1656.25	0.1337771216830272	0.0336179594158221	-0.0536057549377739	7.724243822780786	0.8314943118284912	pos	e
bird3	e_pos	1019.4680572875844	0.2209051098049349	1465.3112841896643	751.2739094208154	1510.757121047367	2780.9698982637865	4837.383351474919	0.6361246618323722	1341.0568853441268	2562.471654971652	793.1970832187202	949.8954237347764	1.2949767190983592	6.466533030253397	0.5262316720827056	62.5	93.75	1625.0	0.1404927863436617	0.0404393723037824	-0.1545498023883419	5.67667648433517	0.875011608151647	pos	e
bird3	e_pos	1075.2775740944653	0.2664819115465952	1428.042578247441	779.679495097279	1445.0614045319885	3107.467546010512	4815.321639562908	0.4486559525314421	1447.9312431016838	3332.1361372725746	2078.9067301431432	1767.4936638582112	0.9230449982596648	3.141446205861494	0.7662781338855371	1093.75	1562.5	3031.25	0.1266920878488839	0.0283556514378403	0.0800060539362289	9.598333348618546	0.8070335664845124	pos	e
bird3	e_pos	943.5656930478988	0.2901494173808601	1446.2992501730412	647.8283785128892	1396.1693183087427	2771.201773921352	4417.947745541767	0.6135335601552598	991.7056551984537	2093.7903304011	959.7288453203954	1082.535988471836	1.5247135440369728	7.116248013430944	0.5954141682157502	62.5	687.5	1593.75	0.1270800460336368	0.0401438563587278	0.0785343907151806	5.4327800281056815	0.8740849440471653	pos	e
bird3	e_pre	1100.5827058241564	0.1631934172554139	1467.8326527015183	853.0581633140578	1350.2479217862062	2948.630095790417	5009.1817308490845	0.6057420038105518	982.0071740822806	2012.8399471441148	1042.3742842821282	1263.5993158601889	2.311504671175823	10.45793066991272	0.5971981368035127	62.5	1093.75	1312.5	0.133802498169597	0.0364564239802084	-0.139505972971512	6.519573494575167	0.8543575403628385	pre	e
bird3	e_pre	966.7391225701984	0.2471637766297695	1451.0276075546135	633.8162570704358	1534.0659612602456	3114.757881788033	4845.07918033056	0.5405572106710756	1449.011241177166	3117.4786648258973	2435.538052192165	1722.2160481911778	0.9381669728855246	3.290366715728983	0.794077481118568	1375.0	1937.5	3125.0	0.1292450960025555	0.0319596679176524	0.0342267938347503	7.999574351763448	0.8301926027878775	pre	e
bird3	e_pre	949.7431423121876	0.0267130716044355	994.369043783908	918.7588457456864	1757.0002633757676	2269.966641098538	3980.9849442733566	0.722756821095368	451.64945684423896	1047.3933004802736	1720.3852052189295	1282.2246187392398	0.6007074046714499	3.8513816004870014	0.60326734126762	156.25	1875.0	2000.0	0.1136189484686583	0.0325333106075006	0.0425722104111393	6.825209642764634	0.8242832215303538	pre	e
bird3	e_pre	986.425612579946	0.2462436073604567	1499.9990019037327	694.4443698340099	1468.9251136976688	2905.746351949356	4982.021663846329	0.589581937328214	890.8879841793229	2064.005114264179	1293.8219844667358	1202.1630397059027	1.7378872254839757	7.974785420891524	0.662969795733512	93.75	1375.0	1593.75	0.130945264024632	0.0397594689979422	-0.1544981298911634	5.754078601116154	0.8629370527375453	pre	e
bird3	e_pre	1002.7789285926568	0.0500842936452095	1089.6632880421898	900.8137223488332	1509.8537320154092	2542.3888894749707	3867.719490940856	0.5840607461719187	2732.1729914074094	6302.06662931503	2292.353121928393	926.663529981994	0.6767903628304663	2.884393392431097	0.7275203572034449	1843.75	2031.25	3000.0	0.1236291233501491	0.0249920853481348	0.1662390628725262	11.695366740087591	0.7772395568389328	pre	e
bird3	e_pre	1052.2600387227085	0.0032986744678806	1059.733167708126	1047.615287281736	1391.0171245707013	2295.9819884724084	3965.444852935513	0.5703603162714151	1769.8725209527188	3806.488177625595	1775.2745489858912	781.501209954613	-0.0449363054992869	6.366541477777018	0.640054388819852	1406.25	2031.25	2125.0	0.1263270318793521	0.0293900123662872	0.0139067780192557	9.1760066490631	0.8091682553217326	pre	e
bird3	e_pre	1316.6370844350738	0.1609900310273865	1466.2563962845893	736.7928841262417	1399.2040882344302	2890.4755693773045	4815.044992091297	0.556944623597015	889.4631831322479	2084.511478112792	1531.1417164900497	1464.0708209045831	1.572714508884689	5.898281006897834	0.6565112641087243	93.75	1375.0	1625.0	0.1258015797548659	0.0369484147518335	-0.0571013986668324	6.3229728129139	0.8442395370996356	pre	e
bird3	e_pre	1216.8156450225906	0.2285337607363019	1479.8265378895342	742.1636335055222	1468.6905795538437	3071.828573941884	4742.300381559244	0.6248717052261921	1028.1913766223483	2332.560823469129	1880.3672419217223	1812.5961401971783	1.283377111809163	4.236964792653934	0.6874892843223993	93.75	1468.75	2906.25	0.1280583603804175	0.0326899060191685	0.0640397246170779	7.939387017734029	0.8263999076536717	pre	e
bird3	e_pre	962.3865975435688	0.2062952170363607	1499.3277466007062	376.7545888336154	1307.2006425839295	2870.4855627919846	4717.969389757466	0.6367954563637988	697.214833093072	1478.4647167605624	899.5052532483239	1137.9967979610894	1.8443114451703355	7.619086529757085	0.5464091321065986	62.5	125.0	1500.0	0.1287055368510907	0.0413338936223167	-0.0476332749521515	5.216868887252277	0.8796152346023036	pre	e
bird3	e_pre	797.0231990099742	0.3795063083095494	1472.417199265954	335.72505292548874	1480.4598507314852	3165.0448467272317	4975.250085048108	0.5698761831397732	1694.2910306364238	3591.7165020913967	2351.587542576669	1795.9413095759237	1.3304406644559563	3.994331890663077	0.775932032638552	1281.25	1875.0	2812.5	0.128858078753112	0.0305588703881246	0.2274661240929425	8.603929116197722	0.8210170929858871	pre	e
bird3	e_pre	968.1799321326664	0.0295231703292582	994.41732363757	915.5685464328134	1435.7534801555043	2431.077500754211	3672.6536980552432	0.5375178358640602	1574.1787570581605	3713.9713120818583	1933.9620017920531	914.4747608295852	0.1715631806599672	3.5326728178561115	0.7162406746093914	1375.0	1968.75	2187.5	0.1250647401059584	0.0287433750857559	0.0417363772356924	9.696876211714056	0.7948285189459672	pre	e
bird3	e_pre	897.6459582961872	0.1562325164321524	1048.3153743185107	695.3226597204945	1465.7422722841688	3163.306878358546	4927.388312633537	0.4645528662773149	1034.2485761993005	2026.517223798458	1854.5165775764888	1792.8418355391575	1.1524185950593235	4.064839253842707	0.7393160871989795	93.75	1562.5	3031.25	0.1309354706578526	0.0353433200138286	-0.0024271593293093	6.768112842440498	0.8503581702113204	pre	e
bird3	e_pre	976.511893332858	0.0445034586131122	1022.3356823576128	924.4142939368668	1395.3692609586142	2201.2633853292195	3656.363356365217	0.5130859404022627	1390.9216012350555	3254.8058231471905	1600.0373138339032	927.9984264828976	0.043762689706483	3.5995109819391424	0.6643003870320294	1156.25	1843.75	2000.0	0.1243511151773399	0.0304064599773907	0.0119665880737256	8.739372285242018	0.8069979248009338	pre	e
bird3	e_pre	1105.1490994070557	0.1362428726739125	1490.4370944759069	980.7113103403786	1543.4665012660337	3012.350879508506	4960.525769435093	0.458438510687037	979.7346806134794	2136.604483908399	2104.219405567338	1716.8817140812218	0.7850542973035909	3.230883002860456	0.7557019420854664	750.0	1968.75	2968.75	0.1282060298291542	0.0385877327720722	0.2218516823240696	6.161903486723835	0.8587662308038571	pre	e
bird3	e_pre	992.5513338405352	0.0265327410719024	1030.6573299641773	945.2561459793624	1601.9183072415383	2510.480049442885	3822.4215824348753	0.5486305895283493	1706.3344883264836	3902.9634857534897	1980.3277744547847	987.9004146440786	0.0515602858930742	3.804714798437232	0.6648541129425762	1750.0	1968.75	2062.5	0.121582961701368	0.0281387464329852	0.167955009555029	9.486756359657834	0.8027260858863604	pre	e
bird3	e_pre	990.3124396327192	0.1687930756393709	1458.7405326076318	834.6133484109384	1175.2260967075536	2667.2752019806685	4374.548632069331	0.5012821519398063	460.16057980542536	986.1163672450228	527.2054619205585	980.51019407971	2.990101600442848	14.188046526221465	0.4808786933237209	62.5	93.75	1000.0	0.1215602669299799	0.0360020933308708	-0.3294440499197755	5.983662169133444	0.8465846538449912	pre	e
bird3	e_pre	995.639828410678	0.0474452033749346	1076.0622860283863	924.4411463127212	1463.5275719577792	2638.436951198061	3710.158102890349	0.5190725568094033	1269.3622335124128	3097.1926463412515	2064.755621560937	981.8477933942175	0.2014422575279549	3.2079712204856574	0.7391571655702486	1437.5	1937.5	3000.0	0.1246907892207946	0.0316352618246062	0.1014310422764466	8.416318358794134	0.8098052362534264	pre	e
bird3	e_pre	980.2775210531064	0.0096616123627656	1007.6737295220285	965.658436144794	1451.8190104914693	2462.049639392083	3824.459336935656	0.4873867769559636	1168.5199209045506	2698.0054419146327	1533.360476408008	1068.1320457092372	0.1246960802170343	2.716204175172814	0.6693520584394284	125.0	1843.75	2031.25	0.1254288140962631	0.0323785891945525	-0.0720137177657257	7.816154404372171	0.8220032757541083	pre	e
bird3	e_pre	970.9995151322856	0.0234469719250986	1028.786871959583	944.3998917084688	1460.2416983141145	2496.3593237042	3728.121727755976	0.5501100597698908	1818.3779207123991	4238.760894464082	1866.069383225749	956.0077670664105	0.0657750406072544	3.405758388023211	0.6911872198900278	1406.25	1906.25	2031.25	0.1227801209930304	0.0298508616877906	0.2667317840421437	9.127418376756948	0.8049245175711184	pre	e
bird3	e_pre	1160.657793458626	0.1331413392896809	1439.0447194950889	976.0292218787432	1547.908443896997	3076.5854041221546	4931.819319893223	0.6012767937152185	1246.0590089106067	2708.831816397912	1686.7181868197022	1585.1365901766785	1.488994967060807	5.672122237050505	0.7304899368010103	93.75	1406.25	2187.5	0.131852445665149	0.0346686217933715	-0.0637857213228146	7.083098972582202	0.8421154459424669	pre	e
bird3	e_pre	1077.3826938157006	0.1534555479970257	1456.559413099732	923.0973810666133	1609.7178267438203	3110.8597301669515	4695.537636417346	0.5603564094634416	1320.9538643709843	2882.848685253878	2326.1194924216725	1843.421572854561	1.067166451628386	3.7151783213950256	0.7518775819755937	1187.5	2000.0	2937.5	0.1287826862533357	0.0355167638300792	0.2530234797291765	7.177932218814551	0.8400726625794086	pre	e
bird3	e_pre	1166.6192063209571	0.1836858248577794	1456.5385750995672	874.2670081623307	1412.871048043841	2762.0450846265853	3918.406149048424	0.5734496285213291	1504.5538361714928	3627.1787486998896	2074.2254427952	1251.2487261675717	0.2424528997134571	2.0925294122476283	0.7225050293747337	1312.5	1625.0	3000.0	0.1228157653997264	0.0288269468735119	0.0545321011644312	9.315573964316686	0.8017434246517747	pre	e
bird3	e_pre	1151.549410298628	0.2314743894311437	1493.7857989810268	836.4112221767997	1427.051213251844	2836.6326908101264	3894.1799594723975	0.552737103714265	1338.9138132832634	3181.833969622533	2168.5445099743743	1155.8775410083815	0.2934319737271812	2.364796130464456	0.7332286749670078	1375.0	1718.75	3062.5	0.1258001218797237	0.0336474266529722	0.0114485335564961	7.55894997314319	0.8218188415502898	pre	e
bird3	e_pre	987.0748199819632	0.2129856156182882	1486.9711498616352	711.7620981909237	1634.394476746357	2996.1987690290352	4412.895532297143	0.580286713504643	2001.6330402982403	4498.127339781923	2763.046889821413	1820.459808360695	1.1277649740501872	3.946525823044222	0.7607349166288804	1937.5	2062.5	3312.5	0.1231132423775142	0.0269229762124937	0.4748176892307172	10.41283304359794	0.7981523000699646	pre	e
bird3	e_pre	958.3741677983376	0.0570862423866056	1067.475050031104	918.656787673565	1448.4964612582437	2582.044634001735	3623.5097247833855	0.4407800069612359	1936.30309662964	4500.011782504088	2272.2173589213608	1005.5251106215952	-0.0557352826422103	2.593285492341161	0.7413128609238859	1687.5	1968.75	3187.5	0.1236436829903471	0.0272700935926592	-0.0512074849573661	10.083411684219458	0.7922731354898573	pre	e
bird3	e_pre	917.3749457371548	0.2141651807227742	1084.7275475690374	419.4774674138308	1542.8355732482182	2950.415408344349	4593.536235041766	0.5698488595257869	1566.2718099581143	3269.600792003821	2521.007584653757	1945.109927490174	1.1676285030892302	3.861352813820249	0.7793763126777734	1562.5	2093.75	3093.75	0.1259728273914461	0.0281949846526848	0.1967710607137751	8.949917048432312	0.8175163186902527	pre	e
bird3	e_pre	1071.8497399221137	0.1108387756994908	1435.5690435381007	989.4209569748376	1579.338473299393	2988.4188595783417	4359.770395411141	0.5620433159184995	1689.602123238062	3883.622438360131	2684.061806038563	1817.943183032544	1.1709952822866645	4.194720543562355	0.7807846307930263	1812.5	2062.5	3281.25	0.1263946039752179	0.0327332185153523	0.2999607813176749	8.003173902924223	0.8264415397862683	pre	e
bird3	e_pre	987.15599154271	0.0107758715764605	1009.2078710737552	974.0455826864044	1433.5570340254667	2339.436146680224	3581.571501429238	0.5100212075718951	2053.775639495655	4774.116001313459	1728.17807525408	849.0930668138983	-0.1246366653060051	4.048638815952421	0.6912420342342172	1250.0	1906.25	2031.25	0.1227053507745777	0.0270638401090069	0.1643325645707657	10.232023659534056	0.794235353577425	pre	e
bird3	e_pre	958.205608468552	0.0422453200428181	1033.0000952755993	923.0185552950146	1446.2814151694536	2460.179974457235	3665.048754656512	0.4911903067374216	1416.0244228636038	3273.8683633159985	2287.7435137292896	1078.6103400870943	0.0451189373819535	2.6322957707048973	0.7166515198413933	1718.75	1968.75	3406.25	0.1219067168200753	0.0275376512035606	0.0124898003943061	9.822350673544149	0.793825995372317	pre	e
bird3	e_pre	980.1051480525748	0.0151146180211773	991.4213884284944	920.36344262619	1541.21770330451	2469.1216179531243	3739.569627131101	0.505588191188755	1978.8921931235168	4528.106259911631	2090.7742516291987	906.4873686623196	0.3469295723394556	3.718754188959824	0.6791146993653732	1812.5	1937.5	2187.5	0.1204087263246955	0.026423381908934	0.1664733101192456	10.372364810537505	0.7889987163100772	pre	e
bird3	e_pre	1006.803109331368	0.3123376279773797	1445.284690339582	411.3621361794803	1604.3089403118531	2657.0228977353854	4389.002629410548	0.7460487376710447	1165.2226360142192	2459.648732627541	1676.7061154942578	822.049339428906	-0.0776439231487203	7.037151102183501	0.6465726060401976	1343.75	1937.5	2093.75	0.1256830955638972	0.0329707800335815	0.2397852179167026	7.405908634445528	0.8385368258612698	pre	e
bird3	e_pre	931.309693634465	0.0849659055709551	1008.9838747286444	804.4976533841856	1492.6188590311574	2450.399121248854	3582.2825669175977	0.4133209661261897	2147.958028691687	5007.190991411408	2030.90274094512	927.6884046144808	0.049257815133788	3.3752837929918846	0.7288729683951545	1468.75	1906.25	2437.5	0.1222900378473628	0.0254363925880173	0.1935790014322483	11.28114990438895	0.780618818899484	pre	e
bird3	e_pre	1146.8431570414557	0.1593578182051456	1433.7319160933334	973.9768401651866	1652.9813387770416	2983.0999798720745	4550.783288677056	0.5513894952776972	1731.70401447626	3523.4475372038187	2328.953020302774	1511.3038007898967	1.4000403797884975	5.606328194544292	0.7419678536027686	1500.0	2062.5	2375.0	0.1260816473558527	0.0319454106448735	0.205242064600736	7.769387234579779	0.8327196633713859	pre	e
bird3	e_pre	1162.9886483549203	0.1551973822170347	1464.018588209212	720.0825621908974	1470.7400277360266	2869.956283091671	4620.483604230344	0.5663278875925559	1385.6528622642331	3120.1612681076035	1519.282398878641	1324.0081964094002	2.005346445990718	10.230142970451093	0.7230197986311578	750.0	1437.5	1968.75	0.1343693017409593	0.0339904107563458	-0.282461982393637	7.488838773370912	0.835058985579495	pre	e
bird3	e_pre	1045.2612414110438	0.1973912052973916	1440.0713242603467	781.5230368090314	1413.7734691847654	2933.689878779241	4497.075161595893	0.5654799564506503	1934.8274162808705	4203.030826963422	2368.265361537173	1723.1726291863636	1.6502633008838783	5.363490810380188	0.8153929838161966	1343.75	1843.75	2875.0	0.1269417435508452	0.0283899637764112	0.2241353891616564	9.665443151130368	0.8080341331863371	pre	e
bird3	e_pre	1157.2134089840165	0.1242756101484119	1447.6923725192662	992.4563362820134	1433.222900954349	2759.8904349434124	4720.99861307406	0.5982268506484462	951.3953340895235	1774.3324280815204	1000.9566623580276	1057.186744491789	2.1931437221771333	14.26161767689428	0.6192331660226015	62.5	1125.0	1625.0	0.128996657415992	0.0356549919766645	-0.0167263929419737	6.381869612085794	0.8589005035197951	pre	e
bird3	e_pre	928.637895664502	0.0512211009335906	986.5781024373432	852.8820997438269	1109.5809276721184	1957.4094408071048	3432.6282003230585	0.612936422941081	553.4390335025428	1188.4517079865632	1243.129938059955	821.5292561817349	0.1767652653412705	4.827266049730529	0.6408970501068545	437.5	1625.0	1843.75	0.1193580459300519	0.0385262314168193	-0.1244852412478245	5.351538399957371	0.8586226108117241	pre	e
bird3	e_pre	933.2250675136112	0.0333982634151428	966.5720208504188	901.1642186283268	1456.6469210513364	2594.5036418954387	3538.883885343582	0.4485188990700536	1967.666154920385	4576.130995825404	2206.2881111537954	927.4925257898204	0.0111851097000655	2.933730127215108	0.7357376983890654	1718.75	1937.5	2906.25	0.1225603127351772	0.0261988657071885	-0.0890823452266217	10.494548798365546	0.7852538720627319	pre	e
bird3	e_pre	976.5316528167556	0.2781621025545836	1482.377118448154	340.6265484173243	1599.7479227556664	3079.704475255546	4675.79291940586	0.5431024971813164	1239.3595471830888	2673.662538230835	2052.695538149261	1921.840110111364	1.3577327811915365	4.620820959402927	0.716027260818465	156.25	1968.75	2156.25	0.1259431506381858	0.0305452339204043	0.2208132528645953	8.430513768143134	0.8221451275422099	pre	e
bird3	e_pre	897.7915708241258	0.142214857180737	1032.6639071649915	684.9589833212477	1562.504610259221	3267.1427844642376	4936.802166434606	0.5331341785903837	943.524008250887	2059.719565396492	2262.3513620630474	2211.470826452867	0.7552849666138454	2.3089871571479783	0.7078830413286143	62.5	1875.0	4062.5	0.1275512734313269	0.0400426654435143	0.1912395274844513	5.7140337462160335	0.8672807161856735	pre	e
bird3	e_pre	1080.7332628014954	0.1203883368378256	1369.5068377901016	861.3472486133016	1398.15859678868	2936.244916830528	4973.45215609757	0.587400925304923	732.3490777652589	1580.622922305358	888.0909972731124	1413.41256649387	3.255554714416653	16.443137597416037	0.580105469617258	62.5	93.75	1218.75	0.1339187687028707	0.0424641482609011	-0.0635037041410459	5.229994493647159	0.8816897309333934	pre	e
bird3	e_pre	926.481219861019	0.0740436488777009	1005.6733893885296	821.276248667531	1424.2829158632735	2609.0085038097136	3729.0846876383366	0.4705842484478107	1756.6468522105074	4147.747879536421	1996.7339364647992	1047.2124335452118	0.1197531676117632	2.878244702914767	0.7539007433911498	1312.5	1875.0	2843.75	0.1245671678068631	0.0270874969049938	-0.0428926366026069	10.24878588532806	0.7913161114782626	pre	e
bird3	e_pre	964.866550147942	0.0465663519241956	1012.8252712759236	882.987671699359	1390.613264256342	2523.0030954238773	3673.252403750752	0.5415519682296503	2038.200921722352	4630.944989928871	1926.99918419032	944.6946131534974	0.2344570890111146	3.250181655940558	0.730018793574486	1312.5	1843.75	2500.0	0.1247751320942654	0.0258694435736685	-0.0901834590056277	10.76263652905796	0.7887854449895533	pre	e
bird3	e_pre	998.4940648020098	0.0230177129813885	1011.596002980601	908.899933248828	1424.2597779790026	2424.582747291656	3881.9174887523545	0.4968880014726745	1170.7733064306046	2679.094329463704	1822.272966670308	1036.3067378244396	0.9189966133667096	5.088793251232446	0.7415584222398496	1281.25	1593.75	2093.75	0.1238437670022866	0.0318111218694056	-0.1380344732135082	7.950655835163865	0.8134505620868403	pre	e
bird3	e_pre	1001.306814834664	0.2540995210345941	1457.7697960206965	678.3493893396304	1532.6350647273327	3117.075045418843	5107.731049016077	0.5751296520781056	875.6079341161014	1805.672263754536	2072.5354118438217	2081.236147423557	1.3341871432395516	4.097677756355262	0.7279421030919895	156.25	1625.0	2062.5	0.1334396638360453	0.040314035829393	-0.0688651471942484	5.591558554922588	0.8736767221926819	pre	e
bird3	e_pre	971.0969892228468	0.3065743807883535	1478.419929384199	724.3112505688212	1448.3975345042847	3023.214412372421	4614.090112666989	0.6506359903204475	1052.890394716405	2349.744128833919	1586.3478159267038	1545.436684366275	1.8782203815922305	7.565786738713006	0.6675239375628902	93.75	1468.75	1656.25	0.131073783239249	0.0359987196042868	-0.0102765190153251	6.8052787861775865	0.8464361551093764	pre	e
bird3	e_pre	1004.1582000958922	0.0945787827632422	1092.9622001595542	658.873846955771	1374.473487624622	2262.6812703436785	3875.136287856221	0.6831476107941015	1531.3175214607277	3483.1641564339902	1715.82205951705	833.4856151296026	0.0581185203548835	5.001001407587016	0.6594670317963178	1281.25	2000.0	2093.75	0.1263964924300696	0.02721439564819	-0.0114170136147579	10.182380931658374	0.7983589001399134	pre	e
bird3	e_pre	975.1219105370463	0.3108139011946316	1471.6023305968524	666.2997297703397	1504.7500151169943	3218.269603853345	4814.894746079542	0.5555008644771062	1205.6646787767263	2789.744635687068	2219.8014129368794	1796.4278430193513	1.1462199487271014	3.815042413819661	0.7663873387847249	1375.0	1562.5	3093.75	0.1296564032310776	0.0348628795468183	0.1252397685346722	7.252909413379504	0.8390901704555854	pre	e
bird3	e_pre	979.7118602608834	0.1493503173666875	1432.7622888101262	847.5837062936873	1526.85698866613	2730.991626005551	3933.4202628982416	0.4225770973261927	1086.8573258647004	2534.517290873445	1938.2183426717672	1228.130442985416	0.2178533331347899	2.3986276991281854	0.7380352506450912	1375.0	1718.75	3093.75	0.12418840787001	0.0326183803673566	0.0413093696630878	7.787522167612587	0.8206233874388708	pre	e
bird3	e_pre	929.8666742922744	0.0311135707829017	962.551736705438	874.2662444664043	1504.9421432842769	2734.804024377934	3829.223710323742	0.4241284922525837	1461.466705798227	3401.034950619556	1881.0021741706612	1082.494941364518	0.1987903494818773	2.861399706503332	0.7505846093116088	1343.75	1750.0	2812.5	0.1262486156589418	0.029763813792941	0.0441704948361186	9.04781065699801	0.8085663214873147	pre	e
bird3	f_pos					1074.621295921121	2265.426753704376	3722.829978754447	0.351635935665599	896.0698201181073	2113.680321726624	314.77912774684535	616.5896558711721	2.9123429980748634	15.60575721604719	0.3854282885832932	31.25	62.5	93.75	0.1201816252196795	0.0181344780170556	-0.3967315384969414	9.865254078814996	0.7815543195800587	pos	f
bird3	f_pos					1070.398903903587	2441.864870369297	4153.975027061644	0.4408448195827365	799.1318143654769	1789.274517237833	396.7790937716107	696.1215695566879	2.85889505676771	16.82702236229713	0.4440737265285129	62.5	93.75	250.0	0.1217479489376361	0.0297962658483535	-0.2356827102765179	8.087204941565732	0.8213405123891198	pos	f
bird3	f_pos	492.8313889972364	0.0025971720251868	495.0168051920436	491.3301467561068	1841.906025397424	3302.7853430419186	4824.227245592369	0.3996750878475216	988.3749964560848	1964.401737606692	695.9857004498241	1423.9308807398584	3.10790868390209	15.24480606680689	0.4573033194979862	62.5	93.75	250.0	0.1472752419516149	0.0424835050626378	-0.312272611162978	5.089132195139527	0.8841235664341306	pos	f
bird3	f_pos					1249.3875336706217	3306.833007311085	5169.002083727541	0.4205175293203419	942.1851992516	1973.7856214815588	961.5263066259868	1839.565471313864	2.0980853033566507	6.134323748202125	0.514433746763935	62.5	93.75	1031.25	0.128639611718039	0.0272389952711221	-0.1390615905444639	8.69485650243338	0.8207322835058843	pos	f
bird3	f_pos					966.6254635456708	2456.01230442231	3875.450206686749	0.3006648174099947	717.132163302449	1698.1496542296302	201.34960329977665	494.9069755583128	5.364666207085139	45.88821622915589	0.3418240112030519	62.5	93.75	125.0	0.1126980314986741	0.0353889696380691	-0.0299311172433036	5.748566287783421	0.8423335397015419	pos	f
bird3	f_pos	524.1639090220697	0.0005542941435409	524.454450007096	523.8733680370432	1076.9534648150195	2358.552842002024	3705.884450666585	0.4443304122346747	803.3348761988228	1797.1270714169448	340.02252521853137	628.1266908751107	3.033821904140347	18.700472841033367	0.4061223599762095	62.5	93.75	125.0	0.1209415133649456	0.0395133714386057	-0.0795203366448052	5.1917872572022885	0.8678675867440111	pos	f
bird3	f_pos					1117.6356920726269	2497.8726536364425	4012.566194925288	0.3579324624678892	940.313065566185	2206.6161910182964	323.58983060471525	643.2360827912327	3.46544434590725	22.24789560548562	0.4048427263817457	62.5	93.75	125.0	0.1224404422651934	0.0262909605629084	-0.3776823079811687	9.463972268299305	0.8037474645561951	pos	f
bird3	f_pos					1080.9022792959363	2253.637642736502	4007.29257973094	0.3523367793009662	844.257007672899	2052.532912008073	219.41377130285588	488.4786531539979	4.50777209177113	40.060592090153165	0.3355824582584578	31.25	62.5	93.75	0.1185496339944542	0.0190426492679274	-0.5695887233444186	10.729201281947851	0.7761310500516618	pos	f
bird3	f_pos					1012.2250385880492	2284.697580212143	4314.180763817727	0.3502507501394213	1068.365094568491	2591.175353701903	161.72806377759042	391.54711699143365	7.130042845678209	92.64296265084764	0.2942294916499396	62.5	93.75	125.0	0.1199358446912117	0.0281958036378926	-0.3128227509276856	8.618457652101418	0.8098930453032067	pos	f
bird3	f_pos	560.024347732141	0.0013558544293191	560.9114660384674	559.0394411576065	1049.9778106719357	2300.1573617239733	3985.201309326402	0.4826990686029154	848.9884225017398	1876.2535033386223	531.9109732116946	727.3710468346794	1.9520918435147403	10.497289084891175	0.4921049359843867	62.5	93.75	1062.5	0.1233589889937703	0.0271947222256556	-0.3303037663907382	8.9663051652289	0.8133935887649307	pos	f
bird3	f_pos	550.8447302184967	0.0	550.8447302184967	550.8447302184967	1036.8081249815452	2234.0999902399963	3800.002532966672	0.4230653062382395	817.956506082959	1998.167899783495	397.61843498854216	657.9032605953498	2.407520339824534	12.288767764201918	0.436042112487807	62.5	93.75	531.25	0.1215044468182914	0.0227063804217032	-0.4771138659968337	11.283869231795444	0.7792151662837429	pos	f
bird3	f_pos	420.5837096499433	0.3061696580382793	631.6547149610308	320.71842977381203	1018.6036893052556	2177.0889840175164	3958.3601530442543	0.4463643275630184	902.3875503863566	2086.6899490283345	339.28909189831194	632.1171470781501	2.8198832665420004	15.198696900049676	0.4121396371796669	62.5	93.75	125.0	0.1204133471478538	0.0195701474592113	-0.619119864538091	10.674184313044965	0.7828845286397932	pos	f
bird3	f_pos	478.5506575287709	0.2241825358894366	547.2599194820244	301.8902442930679	1247.5515022154102	2959.252917322901	4679.084382177315	0.4624497095541955	954.9998688632704	1819.450301346107	295.70982863942163	832.1387558087432	5.73459409447528	46.12745041589818	0.3701160164257338	62.5	93.75	125.0	0.1297636705262941	0.0324438594103576	-0.0077585744192404	6.697312580545047	0.8516615043381751	pos	f
bird3	f_pos					959.1183496945132	2381.312625947717	3973.392483601836	0.3839314908661227	616.6654449459087	1451.685686990507	418.8230406362703	705.2344232846738	2.849587396631362	16.628092466375573	0.4671654201768191	62.5	93.75	656.25	0.118678322069565	0.0324695778252834	-0.1263010212371263	7.08715482431749	0.8279224196787954	pos	f
bird3	f_pos					1102.6549408277515	2357.6335434171974	3673.149618016149	0.3421743511099221	821.4420329028635	1914.104580681088	541.8214407984552	784.6180764687845	1.8598961697180296	8.472773996640788	0.4806028468945665	62.5	93.75	1062.5	0.1219328875028761	0.0288841231976207	-0.188416983688783	8.617881327779848	0.8137491190522398	pos	f
bird3	f_pos					954.0205484236506	2326.9287584520143	3785.861375673232	0.4887039839749396	836.5179535646796	1946.8221454559512	139.04307134705795	380.8605231958143	6.843653907728141	75.11954190247437	0.2940959685348326	31.25	62.5	93.75	0.1158525885932961	0.0282063529636801	-0.2161443511121334	8.304915641144632	0.8098423084365216	pos	f
bird3	f_pos					1133.769227017685	2483.226366034393	3852.4591122651495	0.3973703091708562	1005.3482661374528	2426.8630341671737	304.3308610353616	633.0969660127931	3.2354048607677512	17.719977190735925	0.3677288423046487	62.5	93.75	125.0	0.1224661609883626	0.0227362408596504	-0.5232567155147372	10.671278614068012	0.7888291706098967	pos	f
bird3	f_pos	378.8685255454615	0.0762148348074825	419.698432290288	351.7769118935177	1068.9263574048132	2360.4278605027203	4230.241663297367	0.3991235156174911	862.4371034264116	1945.3222266805928	296.2320637780564	582.8935582735008	3.0876951630606744	18.15563918846108	0.3728040268754843	31.25	62.5	93.75	0.1245676126864979	0.0332423555897057	-0.1593225329988261	7.0750589713588505	0.8388268865410176	pos	f
bird3	f_pos					940.0596407999376	2266.106185000871	4033.649849828064	0.4191920932612989	578.4219660999084	1274.139167495864	340.97763491350355	648.3608545066478	4.397845696246437	37.10082718359155	0.4678613180409873	31.25	62.5	187.5	0.1117903329657495	0.0266919665157192	-0.0627549753795677	8.710185327242824	0.8002722555651748	pos	f
bird3	f_pos					1050.046638472617	2172.1329178527603	3738.609337500655	0.4425353634092838	610.4706454355857	1351.2015974207843	838.5332893205924	789.123475034994	1.2058509161978874	7.748396596797548	0.6227516284187273	62.5	968.75	1343.75	0.1173039270884262	0.036705886817725	0.0287632027406168	5.829660375472335	0.8473408145831356	pos	f
bird3	f_pos	384.8281329126663	0.002398617935837	385.7240190877377	383.25207065400485	946.5334078482468	2293.8866393406524	3906.8394762827897	0.3455166483947428	611.0285770857026	1408.1137919173973	216.09264837231973	509.793053168597	5.121071580724711	45.34450867673835	0.3712489204070995	31.25	62.5	93.75	0.1111885428710815	0.0182835208035907	-0.3968457256758865	10.695531271449012	0.7694231128385147	pos	f
bird3	f_pos	360.7157222666657	0.0268938935795146	371.3451825596585	348.2292578473119	1141.1390955348172	2331.561939000456	3696.746459498936	0.3939895315132835	940.3172776681962	2259.2986823447054	408.1601749985276	720.0926687042977	2.44260957386824	11.686614499740536	0.405148502479271	62.5	93.75	125.0	0.1207996817574888	0.0345123372487043	-0.1104385543038282	6.588729096631631	0.8382161107661525	pos	f
bird3	f_pos	332.88783668111444	0.008531443341113	337.665190642412	329.2546201929023	1063.3396845141192	2285.212932311315	4091.128735342533	0.4272831025704565	952.0308676378542	2249.7236341608773	348.2853674410296	620.3681804938791	2.7228222797417203	14.641883375878434	0.3930869727502852	62.5	93.75	125.0	0.1242672730999871	0.032921524728596	-0.0642029234685142	7.362137157095465	0.8324865217442257	pos	f
bird3	f_pos	351.19539429153264	0.0002508860214888	351.29623573319407	351.08158339077744	1038.1748306948768	2577.3952126767604	4470.735257637142	0.3122449212944451	724.8971700043671	1763.5430407538572	233.95491937582403	539.9754160464329	5.392109588550313	49.731006069644216	0.3522912170772893	62.5	93.75	125.0	0.1220949270018162	0.0342544261032883	0.0493938677958985	6.910370610923761	0.8365648147148994	pos	f
bird3	f_pos	398.0354993553761	0.2754832653646508	670.894900882617	301.7597262421022	1082.478564934701	2417.946947630887	4365.7298393129695	0.4525646136308693	870.8019080734971	1826.4215983757265	409.3376024639228	663.9634502332374	2.563307227257376	14.946064726055894	0.4512375416177636	62.5	93.75	656.25	0.1266343162667187	0.0328495097592607	-0.2502571310536572	7.042746401949582	0.8433344490613705	pos	f
bird3	f_pos					1017.1916899337704	2215.245225596376	4119.789124989471	0.3054412719793455	866.6552605250198	2124.836399990436	348.5680922424114	622.6320752193761	3.1233795519358	20.747996099665954	0.4239593975528995	62.5	93.75	125.0	0.1209212002630204	0.0249196522345897	-0.1780077683609898	10.343096533177498	0.7909598167967131	pos	f
bird3	f_pos	414.0193749547049	0.3214052289615017	697.1381221666159	327.9965579213705	1425.5195479275192	2975.2459318254214	4661.025455308378	0.4332205469400771	755.5126323039257	1627.399392380386	398.2981503092602	807.7459985456621	3.30327232796947	19.008761908454304	0.4081726935051328	62.5	93.75	125.0	0.1351208147398941	0.0401205662799458	-0.2321575508870981	5.594732385475969	0.8742754378001452	pos	f
bird3	f_pos	541.809668616024	0.0017806708858772	542.8719056746766	540.3600041843316	1112.6553482018758	2266.951367179369	3849.759455847436	0.4003320312125825	984.7631024908492	2238.963232960601	442.4180192216296	690.0159844568132	2.1886049611259875	11.341186073610263	0.4378176860618373	62.5	93.75	875.0	0.1221109072584906	0.0306290251546144	-0.0733997634853377	7.88299846311458	0.8274635666287667	pos	f
bird3	f_pos					999.7121192786926	2248.0330846880606	4167.017286667818	0.3313995116973196	712.2473990214243	1704.3073116556604	342.57447846553896	602.2607291977096	3.330001761779303	24.65615184365145	0.4391958698854386	62.5	93.75	156.25	0.1218536091183053	0.0341672200375504	-0.292902310157873	6.6297231768618285	0.8348818526903706	pos	f
bird3	f_pos	367.5367364623992	0.0	367.5367364623992	367.5367364623992	903.2984780707312	2386.450237417538	4280.276070279947	0.2905628242242477	743.6136156140047	1719.3031594164763	216.04089928176103	525.7830469833053	6.255597239729266	64.05294284251669	0.3543453380655913	62.5	93.75	125.0	0.1190497753920924	0.0351517706864704	-0.1305621213574895	6.210908309809194	0.8441103651581264	pos	f
bird3	f_pos					1039.2983836870203	2372.062554430307	4551.619320919455	0.3965206084970883	774.4338963186062	1666.1301945829257	307.39950168973354	580.0328446376348	3.718543286908473	29.204508871484837	0.4314687663442312	31.25	62.5	125.0	0.1256840781229	0.0396445643450399	-0.2113680257721894	5.310061813306778	0.8727992034699047	pos	f
bird3	f_pos					1080.879519466434	2230.2126346986765	4446.30438587683	0.3020129987023619	711.1851946864783	1432.914920312756	481.4543108304257	720.7292996194445	2.374397187551128	14.524870262373565	0.5121744023503267	62.5	93.75	937.5	0.1256861413515089	0.0407281960158103	-0.1993433498456571	5.018318698804236	0.8815239095563382	pos	f
bird3	f_pos					1122.4214719152478	2252.630905968782	4078.390198326777	0.3453180337458055	787.1460961527615	1733.4978120234302	427.6905418468469	689.6312017555654	2.3347348211650654	13.008857689025644	0.4582491328036324	31.25	62.5	718.75	0.122255012993528	0.0291073981292246	-0.0960279783666899	8.335423776210048	0.8226969057465542	pos	f
bird3	f_pos	973.13176630822	0.2883523702976409	1461.568411630154	732.4037390633134	1313.646893702366	2864.852751603497	4887.36041358391	0.5011661749342435	685.0114281183851	1294.1060678752826	813.7406787931927	1204.7657232547838	3.072056376697638	17.1657157007266	0.5685827386070336	62.5	93.75	1593.75	0.1288463872133569	0.0365225910065594	-0.151203854628753	6.201478393231231	0.8594826375346276	pos	f
bird3	f_pos	557.0217443238005	0.005073066628859	561.8221155699996	552.9077122394301	1425.7486315289532	3282.9533967390585	4905.852018704699	0.4102076476997721	1071.056188734749	1899.0839541395464	875.9732494061169	1941.543160855464	3.076722087689875	12.188866205815108	0.4921646106254633	62.5	93.75	1125.0	0.1357007396245693	0.0362937027227803	0.1236744910856902	6.297941827574294	0.8615044945054255	pos	f
bird3	f_pos					985.4710342091258	2164.1839869977057	4069.081304514888	0.3742613817464348	731.3800372135488	1840.9803376930167	232.1633635245869	513.1047974376797	4.31549333265346	35.07345053549326	0.3491216871643259	31.25	62.5	93.75	0.119801208974139	0.0241289809224779	-0.3295272031720015	10.51447653532842	0.7871008308919502	pos	f
bird3	f_pos					1067.7274920403006	2278.823151886853	4212.394425421215	0.312245337200066	1000.8745981654685	2213.9508975350886	301.2856965668414	567.2914993636725	3.1726041767385254	20.28934772437869	0.3880110013123209	62.5	93.75	125.0	0.1218791304413731	0.0307256216026947	-0.0409310053266049	7.744511105423055	0.8311220382503252	pos	f
bird3	f_pos	382.02019464181376	0.0113774828861125	390.8958423129074	377.068675505017	1419.4980707361897	3070.2398494082004	4761.248577122919	0.3549485190708055	782.3699419163963	1542.4542277843384	351.76053702510444	1072.5529169834335	5.416093012490359	38.14216772251414	0.3685671316374659	31.25	62.5	93.75	0.1289108537961814	0.0329287491129674	-0.0611766312580471	7.042542994487632	0.8473268891660203	pos	f
bird3	f_pos	323.33543099243275	0.0061120727706949	325.31168067600254	321.359181308863	1075.3077032785466	2166.360795751416	3627.805752106488	0.4062199989405164	776.7722925590341	1792.3187782359448	506.2769522714989	702.8767457236415	1.837000732478174	9.39443662164432	0.4692040166899215	62.5	93.75	1062.5	0.1173903878693467	0.0360983398791598	0.0230397274062766	5.984815984554086	0.8464621817797925	pos	f
bird3	f_pos	532.5396720120673	0.030525674463926	552.4967325953152	490.7272018984765	1354.9312718913754	2746.2314881939637	4367.518232570702	0.4653932466165452	920.6480220492884	2089.745760410766	444.03436772321953	1010.3954966652047	3.9857085670935577	25.261220271074592	0.3941519697155113	62.5	93.75	125.0	0.1295425360647384	0.0308651727139218	-0.1765213176618558	8.148105916548383	0.8278142796834168	pos	f
bird3	f_pos					1033.328401643722	2963.630618421804	4758.439391682666	0.4502976422348299	715.5864280363279	1450.644178552947	596.4347339665142	1470.8458265165327	3.873046884437268	19.19438228270278	0.4827211484687576	62.5	93.75	218.75	0.121097182625173	0.0373640456875767	-0.0983757049587246	5.623162630015799	0.8633912854617513	pos	f
bird3	f_pos	543.7226607108375	0.0151183430094027	552.3922799560625	534.0988669995104	1046.7757557582318	2272.052841851692	4050.162537001441	0.5493472670278328	905.0964561085284	2092.602515711702	396.3013602430085	630.5323778300939	2.464646010689192	14.162836398584576	0.4220795471965755	62.5	93.75	625.0	0.1227409783316203	0.0275032053671046	-0.3839906405223363	9.007771913538829	0.8086811318929032	pos	f
bird3	f_pre	825.6982052281388	0.2935397752038207	1106.952266766013	573.318445162022	1079.2933218808191	2323.347176682837	3920.240752218745	0.4716016786639155	532.5514729826085	1254.8463215069798	405.46939333911286	683.5722555629758	3.12850093807027	21.504124230233813	0.449621494920442	62.5	93.75	625.0	0.1238384540946609	0.0355507266257616	-0.4581298530374442	6.313479245353109	0.8340868288595622	pre	f
bird3	f_pre	1074.8585046532037	0.0158881143043218	1087.0853673480765	1030.539367070738	1074.9820319050243	2086.2545789402657	3889.295039348391	0.4101836058779016	500.3225185617261	1069.1457234813447	604.5259558310744	776.241011381528	1.913133201920885	11.769622969860546	0.5399396756856532	62.5	93.75	1156.25	0.1156481732467412	0.0399576959221681	0.0943960135944228	4.93669611176438	0.8689351774661159	pre	f
bird3	f_pre					1061.9502890526626	2241.373605056655	3749.554474984267	0.3937213913655915	625.0807380534349	1453.9491891446332	251.35610249801883	567.0847630517928	4.257841028283083	32.427581184146995	0.3719684398607906	31.25	62.5	93.75	0.1134305635916244	0.0316238413104266	-0.0420039258350457	6.983675961590428	0.8229460178816497	pre	f
bird3	f_pre	628.4611494576094	0.4633375964328013	1080.5334300716777	355.04654765650105	1086.647416971848	2244.556318984018	3638.108259621773	0.4917922730625146	732.6037087756794	1725.4376780622797	555.4913240894313	719.2699396015173	1.7003992646320645	8.684648032424688	0.4872655803233993	62.5	93.75	1093.75	0.1188067895036698	0.0300334050733517	0.0350983848627434	8.271595677623484	0.8116799433492944	pre	f
bird3	f_pre	904.1456400264236	0.3331190861099065	1110.3594622847786	380.7584767796873	1087.0257528144657	2186.624009675796	3796.090003100351	0.5634138771239513	487.45879903562513	1119.1388813852636	723.4490960657768	785.454087014071	1.4522562961286718	8.965203412735448	0.5495140011487281	62.5	250.0	1156.25	0.1167652022065595	0.0343847571415806	0.0585829617755544	6.521561010481945	0.8327321333544374	pre	f
bird3	f_pre					987.5692399909384	2225.2410705384223	3745.2244858387953	0.3779695087359366	512.5654090175782	1165.7993372902977	502.657292923283	727.6472124829319	2.7070944522845104	18.37810968947304	0.4970353801482243	62.5	93.75	1031.25	0.1158245403075512	0.0332664684416609	-0.1511557469012403	6.567084631763227	0.8290116586744329	pre	f
bird3	f_pre	1091.7703881284358	0.0034198894853993	1100.0931536485996	1088.6002629228487	1206.8191369700066	2657.4347437517285	4372.537370673626	0.4075257724693167	528.5697883153147	1123.8956417211984	563.6967792259937	1124.2379770690136	3.5945815621765047	21.27509078371905	0.4929944206486711	31.25	62.5	843.75	0.1237484434015652	0.0384476399774589	-0.134292481297171	5.544365013836477	0.8639805139130623	pre	f
bird3	f_pre	594.4872189124013	0.6428082624268847	1205.9417776579337	342.0214484212876	1075.1800410259002	2115.093584385746	3665.95844731346	0.4981322326213802	666.4251327790089	1524.351821576837	695.2551378271894	804.669508320521	1.2087677571087414	6.0457438114692295	0.5252719646847832	62.5	93.75	1218.75	0.1199135370464761	0.0290116821753866	-0.4200045327525267	8.32901648863902	0.8064739164665305	pre	f
bird3	f_pre	663.2266065593699	0.2826607819265868	1193.421643419152	591.8012418299294	1024.086690226253	1975.0039015179275	3849.5040121533066	0.4355679845191783	571.4954603539414	1307.6158444045052	469.4412506982205	685.740890919462	2.1565288243954712	13.050854643222484	0.4780403560947475	62.5	93.75	1062.5	0.1156645281346764	0.0294362353249988	-0.0874046203427811	7.988324040253157	0.811939757287262	pre	f
bird3	f_pre	1148.0559442828053	0.0852519820530116	1191.620174437327	599.0167901886429	1139.6222121333908	2144.541468595988	3877.784244899099	0.5397398249912383	736.361840389025	1707.8986359308012	659.9594771441975	750.5318243927476	1.313898662516533	7.662139915365989	0.5154578410495402	62.5	93.75	1187.5	0.1207850803557492	0.0363871638304063	-0.0895540063325877	6.075662345769741	0.8440356494441701	pre	f
bird3	f_pre	1076.309705214704	0.0134424289129069	1088.8097714384935	1054.650814634317	1089.430336144016	2180.20900892848	3886.8504733309455	0.4629352799818265	551.5313414714657	1254.480415677916	804.038329053526	860.186606640937	1.105699909653607	6.166577588841717	0.577899557494304	62.5	593.75	1281.25	0.1216650256851099	0.0277675000773268	-0.2981734554240012	9.02677402627156	0.8064358800777698	pre	f
bird3	f_pre	988.623930050022	0.0135110178520517	1011.056379759285	973.4735030821184	1002.9373399185008	2204.2823203271514	3723.44435103131	0.5600447989725713	629.2355472339485	1442.882065812023	765.504507602611	784.9640918588682	1.343878060636366	7.840014203929947	0.5875924685562595	62.5	843.75	1062.5	0.1208999042870668	0.0393427216599831	0.0016461884596482	5.406072216355256	0.855821821742027	pre	f
bird3	f_pre	490.01290672612754	0.6964815762454166	1226.8085702993258	303.69298167993594	1095.162658978575	2129.7963002135	3670.7397563812383	0.4749648188351194	755.5200063908053	1735.4227023616745	583.5498649168218	759.2391331958535	1.5585873956498215	7.636044920711424	0.4780505100483521	62.5	93.75	1218.75	0.1189560028152223	0.0370576930096733	-0.0976641491181484	5.697123794714907	0.8542645074667873	pre	f
bird3	f_pre	307.8538735046094	0.0064754223941498	309.58908910296697	302.41816373642104	1239.13308215997	2859.5698905793806	4519.685489856104	0.4081289079224844	881.3706325525476	2079.526161696585	241.69271959685324	653.2443477318444	5.4057219756642505	42.20968224552392	0.3128451253581384	62.5	93.75	125.0	0.1222982418472054	0.0336126461550241	0.1106262731936923	7.149176087348322	0.8360897974664657	pre	f
bird3	f_pre	800.7226029071641	0.3942982703672244	1091.4898355701418	345.2707514476908	1043.6523621283677	2083.15324109781	3877.6611749200297	0.5164457670466714	807.7040423894854	1873.72701878369	548.4799334648836	697.6281602216981	1.6490513344363071	9.04498885285583	0.4636122452101103	62.5	93.75	1062.5	0.1198763347776923	0.0326162022258549	-0.2503445419975287	7.094732978354339	0.8240173134679274	pre	f
bird3	f_pre	322.43182402231764	0.0520590000117164	341.2115529021156	302.3968023800009	1203.8583588141298	2824.031478728226	4473.656852495123	0.4275285628163829	714.0356858966934	1725.1620908096345	390.4497365744345	827.9013896481762	3.671522218160048	21.801681990955775	0.3944185205367262	62.5	93.75	125.0	0.1243114363283561	0.0389611599429856	0.1432245185423854	5.827990003436722	0.8573310527714443	pre	f
bird3	f_pre	1037.7577035646195	0.1727578442950258	1122.4546185301222	308.4200270803377	1055.4993894613408	2199.5631114598264	3619.309266184929	0.5016022053171275	531.9248950961993	1230.2622037279484	785.6004511715198	829.8079715786384	1.367900318150563	7.581089786916307	0.5768184816704925	62.5	718.75	1187.5	0.1200125750139691	0.0288143963465082	-0.4224552698318382	8.384418499082916	0.8076177469464138	pre	f
bird3	f_pre	875.7800066963772	0.2444779962498105	995.298619104164	328.69714461715347	1312.182238277702	2545.088174007021	4278.2079825681885	0.9150771309186488	1662.5369322478612	3770.774909834138	1777.246583946668	959.0192379783424	1.5466528943325886	9.393754745770106	0.4945324952076754	1000.0	1968.75	2000.0	0.1270710361725943	0.0282338161107443	0.0334155823610552	9.763961915774846	0.802953252962344	pre	f
bird3	f_pre	1046.8158145396883	0.0239577139117414	1095.7203929462855	1029.7003366792094	1070.7041012978452	2130.264451040872	3532.083902857113	0.4734536635828435	653.7949208294503	1521.491048358134	834.929744708142	796.9723060282078	1.2039368827795989	7.822372094568851	0.5885344098148976	62.5	1031.25	1187.5	0.1184555224313562	0.0350216945173003	0.009260304056207	6.4087783477418805	0.8374223309066174	pre	f
bird3	f_pre	477.418499596037	0.0279264193082595	490.2219228207852	450.5615021583501	1079.7591101802907	2504.4583246841744	4373.914197290649	0.4304723400133303	445.0748162776924	964.1575150954354	795.2442985159533	1237.3898476120971	2.899227792673873	13.414134931405432	0.5794821387463566	62.5	93.75	1125.0	0.1202613559227802	0.0319912984061676	-0.1591511008242441	7.222083040257963	0.8330241206647856	pre	f
bird3	f_pre	816.378256099761	0.5186121905376894	1424.8704488206124	334.3002117032788	1360.0878958208257	3106.19391487666	4849.990315220615	0.765692246294192	1129.5975833544803	2446.479531595088	1611.2950961347217	1424.7072089674064	1.733740268825995	6.2211811597604765	0.5662569376568963	1062.5	1406.25	1437.5	0.1271398329552179	0.0353471044858031	0.2200112616578877	6.936509277901409	0.8454892919065324	pre	f
bird3	f_pre	1254.295608573508	0.2803594813171941	1459.12293288482	466.7131621497691	1226.7132767843434	2360.2220229492004	4325.6526270767445	0.5894551247364057	694.5858320399229	1622.9748156142173	394.1433211310334	798.7006055924033	4.112291543404064	27.48692483461725	0.3911056576622527	62.5	93.75	125.0	0.113917395406297	0.0350607878137697	0.1394142226386452	6.137428378832134	0.8393316488671072	pre	f
bird3	f_pre					1040.741477793885	2134.697824763103	3844.871077675157	0.4285071647131924	726.3047733594044	1596.4580789042068	822.847955554793	777.2306270824407	1.345981932158846	8.61706062149829	0.6085185326480446	62.5	875.0	1187.5	0.1189206467999611	0.0327066501336297	-0.054742101890045	7.12220970178353	0.8269246664207831	pre	f
bird3	f_pre	960.2950828471152	0.2259978353956298	1046.3987582715918	333.5830727459254	997.5144407689944	2111.331326671164	3744.5397231234224	0.496465199507242	694.9153541935885	1626.3047890945277	492.79737856719066	726.4505429853273	1.9547693398745425	9.641080369368266	0.4430848428932994	62.5	93.75	1000.0	0.1177924617661792	0.0361469842442987	-0.1051572032994067	5.885886909258248	0.8456301360441701	pre	f
bird3	f_pre	807.1641800079875	0.4096114848538167	1161.0006656812973	300.1035842647935	1110.853415973997	2254.492878971035	4121.042535055804	0.4787641713388695	599.4580551705798	1351.1787329255103	805.6082123382521	787.4221191675887	1.5628559063728806	11.151761273135456	0.5799083895905286	62.5	1031.25	1187.5	0.1208796941202471	0.0374305791334909	-0.0927698331280385	5.732273525539876	0.8535742068573521	pre	f
bird3	f_pre	1081.2290213269468	0.034349336369189	1155.3302331081054	1022.4996395766372	1051.847384588879	2129.02749779774	3611.912530857694	0.526116633094569	555.7023950238383	1281.025150658361	1021.552981857664	771.3900893305058	0.8348951969445151	7.158798466847136	0.6286160571292205	125.0	1062.5	1250.0	0.1191753140531272	0.0377774122930322	-0.1229876605159301	5.56953206114269	0.8499691392996992	pre	f
bird3	f_pre	876.9708926583883	0.3121395501731421	1102.045656438536	302.7833985631246	1101.5166357890448	2219.487672771632	3871.269147139421	0.5643569842876156	525.0125071465656	1234.7220211391218	715.6403964242363	814.4969640547474	1.5299643773660614	8.520501466935247	0.5342348789608286	62.5	125.0	1125.0	0.1185200267693442	0.0330119843375544	-0.1245459611445798	6.960206115039121	0.8235657926439581	pre	f
bird3	f_pre	1103.795722463319	0.02023029656704	1141.7903188417988	1082.508987603616	1056.5031140544727	2049.2088105691223	3721.008113760792	0.408194839913491	538.6655099950336	1219.0550188249751	921.9917074515924	737.7881985467857	1.0115354364994351	8.82866383867043	0.6179678387965571	93.75	1093.75	1250.0	0.1178699344801578	0.0343988551172351	-0.1403941910951199	6.418467742387944	0.8322676891462873	pre	f
bird3	f_pre	336.38639211004244	0.026772540646539	345.3923104657512	327.3804737543337	1236.095951356658	2917.7487586603124	4654.899392243366	0.4387102172438986	623.3061624583971	1175.5063966688665	748.4169362562932	1193.4745665234152	2.8875104302226733	14.881095836634492	0.5845724505007611	62.5	93.75	1093.75	0.1272564437494227	0.0361888866941924	0.031532915250786	6.277059666717236	0.8605215395571212	pre	f
bird3	f_pre	564.594608020666	0.001770636229897	566.0929805299616	562.686036534932	1075.4985857412207	2207.0372837102154	3921.9448905789136	0.4801723078864668	805.8797604655599	1970.034496531893	366.7126449152879	628.5959135949389	2.6565827503458777	15.480112628435748	0.4035068409325587	62.5	93.75	125.0	0.120738159262505	0.0262164464904435	-0.3868908113076731	9.734249793700762	0.792446007227623	pre	f
bird3	f_pre	1074.9296969316772	0.0002358344579301	1075.3268456927165	1074.623841567703	1344.494823482442	2900.66883544318	4637.135203353694	0.4118722751441629	619.5493105211002	1372.8854013995804	825.6283819451503	1431.014225858225	2.834495148097264	12.845335227759431	0.5463885403531727	62.5	93.75	1125.0	0.1311820252447754	0.0390553722569643	-0.1621131779063302	5.919097472590429	0.8584707601706855	pre	f
bird3	f_pre	1093.9422666257972	0.0389292728499745	1143.1151360624474	1014.0837704013906	1051.1901088432971	2225.4595168432484	4049.85992411302	0.5179859226594823	446.6736775655748	1036.5976839450475	647.7599383608805	800.9550857855676	1.995718619906554	12.04165440772686	0.5516676949506106	62.5	93.75	1156.25	0.1180545459683223	0.0362344254500168	-0.1424341676140683	5.896666544575413	0.8397243854043497	pre	f
bird3	f_pre					1413.0674322000373	2979.81136698672	4631.558755063437	0.4033059779165749	737.3250576238123	1429.4577467980034	688.5392570413023	1226.4847084351825	2.708460736567025	13.134881996147811	0.52213967593579	31.25	62.5	1031.25	0.1321059890142857	0.0425619804787217	-0.1383399028582053	4.9613526578049445	0.8882923498379545	pre	f
bird3	f_pre	800.2425568610704	0.3354781156604464	1070.5164663988674	531.2377320361891	1008.2076907321544	2073.4907146465625	3966.963637389609	0.4643077211394217	772.0451187035521	1758.052203986215	483.8921181842596	671.239232458182	1.9774312445500812	11.033577771411393	0.4825158188905262	62.5	93.75	1031.25	0.121968523208912	0.0380715029400499	-0.3365391392146676	5.472600910810136	0.8551154902890273	pre	f
bird3	f_pre	1081.3855917952708	0.0118462554486384	1110.3911077855594	1058.8062527919888	1036.1424398879567	2403.0599905674085	3950.3196060043433	0.4387810766586213	536.5881809597133	1252.6567363933343	405.8016454079528	665.2178236725573	3.083830854590746	20.42820901755428	0.4445638094606253	62.5	93.75	781.25	0.1162484136722132	0.0336629559876807	-0.0917631253102276	6.535949853290877	0.8293584403990377	pre	f
bird3	f_pre	893.9257345001039	0.2820666720719807	1085.163222194541	390.45388455544446	1113.475899294947	2232.656774857014	3962.360128741828	0.479718404769361	627.0343335498542	1423.3070488118285	1031.2337970010713	740.3835291276159	0.9577619439067918	8.52385326620074	0.632404058032223	312.5	1093.75	1250.0	0.1252832110012554	0.0392362991137258	-0.194277435296476	5.572347722207463	0.8546394057702287	pre	f
bird3	f_pre	1165.4707081567674	0.0103958402302727	1191.5085368165642	1151.9557186275897	1123.9493555737015	2266.209444081531	3777.249265379638	0.4164791814509929	497.4113447591756	1138.9405812147145	559.4887063090621	798.7949604317963	1.8299594802723864	8.757859331866044	0.49990250885455	31.25	62.5	1156.25	0.1156522299168886	0.0345973829620344	-0.0116373561748359	6.22647252114805	0.8411215099893872	pre	f
bird3	f_pre	1017.962593893566	0.1985757787600395	1106.40838686393	334.20780266786426	1041.0870120604138	2178.1858085826184	4059.54113905631	0.4942521753020484	613.5089619140792	1426.4292085230138	700.7758540507816	808.7227427879417	1.471068779659713	8.209694833805328	0.5588475943372117	62.5	156.25	1125.0	0.1194542570640297	0.0337548904414403	-0.0900286747424452	6.77708695733252	0.8322053203033151	pre	f
bird3	f_pre	562.3662871172439	0.0	562.3662871172439	562.3662871172439	1395.228403286743	3306.0644206777547	5048.25943415776	0.423123343068005	626.1472494717025	1393.378583362819	1835.4097273109492	2169.120355281928	1.1351057988161606	3.073354844897026	0.6914544015779107	62.5	1187.5	2406.25	0.1325339909219178	0.0424729665925318	-0.1741967424534409	5.205885914163225	0.8751567749287337	pre	f
bird3	f_pre	1133.4061229544536	0.0011258547305926	1135.331643064354	1131.099801690261	1141.8049541436562	2218.5068354807886	4118.746222751305	0.4397517301469097	679.9593775698721	1463.087509664991	910.1223457441356	800.5154191445287	1.0165189123957528	7.580537525345241	0.6231863333043003	93.75	1093.75	1312.5	0.1227345734953924	0.0375553146747735	-0.1498664054023993	5.7243602608612765	0.8588315186881531	pre	f
bird3	f_pre	1183.861210204169	0.026628918091985	1230.5526208287938	1102.413017210166	1074.043319901566	2329.741416364786	3901.964731056432	0.4376758680529245	479.7662719916199	1061.580809481653	438.1599316260295	740.4355577182079	2.890148621860136	18.115527046993773	0.4806487445804669	31.25	62.5	875.0	0.1165838689045116	0.0368231005171231	-0.0773768796990201	5.601384317433967	0.8525815271505561	pre	f
bird3	f_pre	1098.7429517220005	0.016861835686711	1130.688886404253	1077.4044917113915	1045.9684938864332	2124.32302294902	3825.354633901943	0.4976378262978632	626.5891438240284	1437.2325908123505	915.0720182790868	825.6423277482132	0.7558361814716233	5.067385353685485	0.627322571747919	62.5	1031.25	1343.75	0.1194895418024678	0.038364037090511	-0.0538769442265585	5.45987931124123	0.8579907213347692	pre	f
bird3	f_pre					960.883484740566	2514.1385238191106	4285.722727577324	0.3218800988385876	662.737708487385	1596.525744945149	147.72887021321924	416.39417594957416	8.804146855624039	118.4845696942051	0.2944009819544512	62.5	93.75	125.0	0.1150651590071172	0.0379811156884481	0.243299445716138	5.572451113544089	0.849971834398206	pre	f
bird3	f_pre	368.7832124218572	0.2289277868125109	720.5121896502038	321.8619093237376	1152.8364167080954	2323.6609815310526	3856.783719971697	0.444996799351274	565.4108882274485	1294.4757785683455	358.7746487649148	661.6720290297338	3.16181502548378	21.315196804618644	0.4091399577296591	62.5	93.75	125.0	0.1214758058138114	0.0274585902413182	-0.3874701320540108	9.011474465433649	0.805777798531503	pre	f
bird3	f_pre	1113.0476190923089	0.0050207711956526	1123.6035649387647	1107.2291216992162	1043.147275359287	2455.007786478978	4209.78273275868	0.4609057259186664	509.56854257036525	1039.5699500979945	432.68177236174216	698.9714004739005	3.508521385364625	27.117824322479983	0.4858701430335277	62.5	93.75	1031.25	0.121424297403292	0.0424130283485728	-0.0892003114700745	4.558151960709555	0.8896899969933211	pre	f
bird3	h_pos	1199.7153626224203	0.2166582781254065	1480.412191440386	803.0303599833189	2757.767038180485	3741.4883756244735	4905.784426578168	0.6719639907840113	8227.035891142581	21969.79275311305	5109.888418738239	1508.384360622301	-0.6003787814271624	4.096509980711867	0.6576584233526127	4062.5	5937.5	6156.25	0.1327291792087948	0.022722765013859	0.5770498262426638	13.42523706164138	0.767717167947985	pos	h
bird3	h_pos	1084.882328631382	0.2928512873975415	1389.495266097921	450.2013958659968	2750.100975750652	3533.2909780785367	4761.667399926062	0.5745331081660258	6787.606700190041	16240.25330810324	4349.772232818417	1553.210006750999	0.3434897616201376	3.2473893120793047	0.7008995468114657	3156.25	3843.75	6062.5	0.1294261174697146	0.0213184491181393	0.3888639682354745	12.863543270737908	0.7703023830949911	pos	h
bird3	h_pos	983.8477201971818	0.1065268830969833	1084.0584696723242	818.5413820248168	2359.7950927887714	3515.11162540022	4569.564791036878	0.5921942394624539	6174.64139563246	14955.203564079871	5367.544452393696	1455.9440965332528	-0.96462945122635	3.437983690051392	0.614339654683479	4093.75	6187.5	6468.75	0.1275190739659419	0.0232301446619481	0.4797287956676009	13.513863055898002	0.7671192521297598	pos	h
bird3	h_pos	972.8836234137698	0.2174749360819843	1392.328511815509	647.2503516675201	2353.5519806707016	3526.4891127516003	4557.757032940996	0.6184360586835786	6165.070012450281	15287.983834094744	5185.373020481328	1616.4995646239463	-0.9959913116494976	3.697948978370725	0.6040723857254785	3812.5	6250.0	6375.0	0.1281534433894552	0.0214459287379024	0.4878960998414965	13.971015791475208	0.7630031399671418	pos	h
bird3	h_pos	1425.7025257233963	0.02509801920966	1466.4844454253118	1365.1736549935663	2277.460911293762	3569.3573060301683	4650.438446412433	0.6347598731187515	8277.766844838476	22546.39229108066	5437.150723252998	1199.082463804492	-1.6190763198621114	5.6360605029248445	0.4931627913810965	5781.25	6062.5	6093.75	0.1277586511401837	0.0207319895604555	0.5743876430235323	15.546278037943276	0.7558363949688114	pos	h
bird3	h_pos	1011.6946186265644	0.3226701809829404	1441.7346987680494	348.7212334489344	2993.513556366594	3661.6399249497663	4876.6207064704695	0.6213822280568985	6740.329634234327	16127.849179878582	4257.503178743205	1417.3300978875793	0.6719330417772136	4.299940978131095	0.669947733569544	3281.25	3875.0	5906.25	0.1351890024879384	0.023995133967166	0.4856663552630553	11.960741376374902	0.7814998615544964	pos	h
bird3	h_pos	1117.4290938676197	0.0456828243914293	1222.4784022591464	1057.217284101719	2333.341671351415	3549.115517085866	4339.100968196915	0.5990033571143992	4647.846284747115	11789.065259576211	3798.939444598492	1310.367397052452	0.2995845632956439	5.8156710266531695	0.6664659570353023	3406.25	3500.0	3812.5	0.1280129879995323	0.022671976859301	0.3871795757682035	13.760310115979724	0.7626563591377066	pos	h
bird3	h_pos	701.3653955858158	0.407416242402923	1047.4498834453595	308.7055268864101	2514.096022193316	3531.7326488697604	4522.963704135874	0.5758136751892665	6371.91185374965	16248.890319048069	4938.936996443698	1495.788017187375	-0.3798949646228798	2.646775770352593	0.6159463149429563	3687.5	6062.5	6343.75	0.1319455559778526	0.0223221591862762	0.3073571367763006	14.421718154806245	0.7620069479848721	pos	h
bird3	h_pos	887.8400827887309	0.4005959175057046	1362.938495156332	349.09216616523497	2097.702229106183	3504.39225386613	4502.198450376284	0.511634623177185	7885.307738379352	21161.557148691285	5485.249669731609	1443.527348543753	-0.7347062754405884	4.007469540983317	0.6322184254725924	4062.5	6218.75	6406.25	0.1293507186820176	0.0214004376004988	0.5825276863618121	15.128019076563124	0.7578648641459343	pos	h
bird3	h_pos	966.3322631281444	0.2003511401595825	1140.080140935907	539.2565863175975	2414.2376911837114	3552.462220848419	4520.779995791347	0.6315884990795249	6890.017628386491	17165.77033300788	4868.305077558747	1637.628662641316	-0.2306747943385953	2.3060020761200173	0.6702080153360127	3406.25	4312.5	6406.25	0.1299380553357223	0.0263486331064766	0.5368398229621192	11.89677153196232	0.782929796732275	pos	h
bird3	h_pos	881.4632726565019	0.2345975090982254	1117.3539030003117	343.58601337113754	2022.1989636774977	3534.134694391031	4563.402507900258	0.6545212726183268	7727.429240755269	20478.80396914163	4204.920328382843	1426.5234175336475	0.8428164429592966	3.550424123359758	0.643668247669473	3375.0	3437.5	5968.75	0.129543482424199	0.0238023290817337	0.4574960274074244	13.841443660883067	0.7655749335442359	pos	h
bird3	h_pos	933.023447729228	0.1255472663671759	1135.474346674524	682.3510951311622	2374.5512063638143	3562.555424170788	4606.774369321096	0.7263912740087465	7189.125955733103	18515.504698694684	4681.9519789079495	1498.5005025489738	0.2295280260749407	2.489348537221097	0.6720793133348014	3375.0	4218.75	6375.0	0.1320148688865429	0.0231202312336198	0.44488459874308	14.101118844388775	0.7658437252895367	pos	h
bird3	h_pos	1164.7835376909384	0.0445521885073617	1218.7274522628018	1095.7183899146426	2167.12400975089	3368.0748313978897	4631.252373919485	0.664822769199644	2779.0681592045835	6255.223375979499	4192.209394952258	1628.4693149950194	-0.880080287585389	4.982916336191046	0.6727789024602261	4406.25	4625.0	4843.75	0.1181193443182648	0.0170066288761405	-0.435134481020715	11.37213958535487	0.7640530175798741	pos	h
bird3	h_pos	1020.4755739266402	0.0056887006830024	1029.9420594725457	1011.853284644016	2696.313630931342	3506.607181267509	4715.875605649817	0.6511386509716999	6796.004736103705	16545.95018520004	4467.805279197952	1479.163999882067	-0.0018172831536939	2.671234376597964	0.60739392632081	3062.5	4187.5	6093.75	0.1289469312664299	0.0195776706211521	0.2480542369812153	13.249861575040422	0.7626302500713333	pos	h
bird3	h_pos	1032.8946882639275	0.0490840440521347	1070.970927008772	851.1307598009804	2515.642608161869	3496.8341629097085	4660.065319942361	0.688437105028936	5733.773426100132	13890.4903139834	4619.458419134899	1450.3372839927792	-0.1185722231629188	3.31829091107175	0.6545808236633714	3375.0	4281.25	6125.0	0.1282048288291914	0.0217374309752568	0.3645274246161318	14.024111617630451	0.7637164539998369	pos	h
bird3	h_pos	785.103481748251	0.4593018005957034	1184.5345412955344	346.9603972679643	2612.2864879575623	3706.8169540601416	5058.240698779149	0.6117157085122777	8613.23488930961	22646.308881117257	5372.314126063526	1421.977542749754	-1.006357443409032	4.443497699472198	0.5846498301604319	4031.25	6187.5	6250.0	0.1316543998834732	0.0231072085024635	0.649298934292599	11.4232355475925	0.7795949356370999	pos	h
bird3	h_pos	854.7624668784991	0.2644076359862919	1143.3616519495288	309.3971780209892	1985.4604196043408	3543.2157496203267	4515.95229865242	0.591312600290081	5031.709391622249	12201.635788025684	5124.013090894907	1663.0770151888569	-0.6257757187203999	3.047729045623124	0.6364408402559931	3718.75	6343.75	6531.25	0.1309656256703517	0.0227822730650167	0.1956969550597989	13.465518160851635	0.7704577253757258	pos	h
bird3	h_pos	884.7891566174652	0.1878587007770735	1016.5981735383846	553.1840865822309	2456.596571988268	3376.610905162038	4583.125888850746	0.7000432117647951	7930.085225343696	20793.88165805381	4929.868147847699	1632.496543032468	-0.4979920391589287	2.888035768981477	0.547217487279473	3062.5	6031.25	6125.0	0.1281313601801531	0.0177663009969509	0.2454117153877546	13.970445513098642	0.7561536822813388	pos	h
bird3	h_pos	921.954415695738	0.1452715620629192	1053.0011334470018	741.9569103739933	2143.3664701895827	3296.773413576323	4382.003578491273	0.7173519449949346	6885.692277267748	17255.13554121436	4566.937805743117	1658.2701668595878	0.0513741968404109	2.0154852245170853	0.5981262550159921	3093.75	3812.5	6250.0	0.1266831147655518	0.021100439092505	0.3849073832382272	14.470522284955058	0.7609018281648572	pos	h
bird3	h_pos	939.8333261728368	0.2225077941128217	1138.788072600826	673.5831839396876	2001.8305309172183	3515.013808039282	4468.202895956092	0.7560879216031144	7348.645811133577	19592.08008113105	3757.06503892904	1166.2451422605236	1.3097293641108383	7.260745291756719	0.4964204979491242	3406.25	3437.5	3468.75	0.1292794676160046	0.0244462408151449	0.4020918889180375	13.501671598433838	0.7660712162873914	pos	h
bird3	h_pos	931.7735114385092	0.3574886948664065	1490.1078904627109	348.6644196036638	2271.3987714523155	3401.456406105154	4463.02113803011	0.6275845549723593	7653.219301093603	19463.76995231381	5250.194527128597	1448.22629918535	-1.0008582546055595	3.855329585385885	0.5760104181927135	3875.0	6093.75	6125.0	0.1298959147124808	0.019135358395616	-0.1510267737634338	13.660147799426507	0.7598620917869447	pos	h
bird3	h_pos	924.5364171312729	0.3379049983723534	1315.695679298199	333.3924515360619	2110.9851049823515	3404.234356860484	4370.356072756776	0.7143710048716322	6581.934217582109	16491.207336329764	4285.071395773423	1483.6372407070849	0.6202805475270173	3.263056227262918	0.6149047861789481	3156.25	3750.0	6218.75	0.1313133765295616	0.0218428522333107	0.3440491101263901	14.104713661782435	0.7642422196539764	pos	h
bird3	h_pos	1104.5902463936054	0.0043160281698203	1113.30739792249	1096.8984058859562	2204.236197702195	2568.0897572843	4427.342309598601	0.6745130626143725	2294.544738272097	5057.610193777535	3569.379294630933	1535.710065810233	-1.245046934445015	3.5520170796547648	0.5760151317359524	2406.25	4375.0	4406.25	0.1193869024640229	0.0257282604733795	-0.1045754893302915	10.380078305690263	0.7824120037577221	pos	h
bird3	h_pos	951.7401370170194	0.2461968805732787	1365.9478780500508	637.2816070808905	2435.4229449244067	3472.60654677746	4460.556793546069	0.5624642761914181	7329.452113092543	17847.84597765594	4572.921041864541	1402.5296265603663	0.009769065644239	2.8027492136806127	0.6427671392230044	3437.5	4093.75	6125.0	0.1295958525761036	0.0197942424257526	0.2766107556804473	13.356233661955915	0.7647154243363473	pos	h
bird3	h_pos	1136.2872933107972	0.219038991919316	1429.4218487865382	818.958321727264	2606.534512246856	3668.488397746795	4785.376644318784	0.6332493050919867	7248.940015541708	18166.79698221643	4932.305195085609	1493.2975387016666	-0.3948932250340269	3.091840473574465	0.7202891444605	3781.25	5687.5	6312.5	0.1299806669366014	0.0220103982904751	0.4948610351975578	13.957484069464003	0.7647268704987746	pos	h
bird3	h_pos	904.0749596511614	0.3736621684834669	1304.2027321468556	343.49015858765574	2339.13907695634	3431.2116361432954	4497.661636153966	0.6401542077070801	7839.873339392656	19980.9693838944	5039.447912094893	1567.2503748386107	-0.5835630543989946	3.461423338834955	0.5842495484464876	3718.75	6093.75	6218.75	0.1301382710853776	0.022143198779637	0.3634005187145197	14.139941091273618	0.7646274279113879	pos	h
bird3	h_pos	1259.6473262584748	0.2299566504135633	1488.309046473688	433.6347133743139	2575.285749837061	3577.603925714516	4717.977317180412	0.6485624196829701	8147.770917547207	21019.472418017674	5140.9617664268935	1421.2887448805004	-0.6136052066972416	3.4314206968570664	0.6196157288139699	3875.0	6031.25	6125.0	0.1308580198421607	0.021394548655247	0.4115681403371218	14.149529573466248	0.7631809607738985	pos	h
bird3	h_pos	916.442958107729	0.1684077753982673	1055.5099791716332	618.6732358661827	2626.705207671132	3489.679849419887	4604.722512174536	0.6241008032127422	5805.215304951436	14027.90930223986	4290.551676540548	1694.7139614099112	0.5542615807919401	3.6143338957932327	0.6254198563264949	3156.25	3500.0	6187.5	0.1282989683963674	0.0236120919841632	0.3861537527825722	12.877996108561195	0.7749361571892937	pos	h
bird3	h_pos	948.856186185174	0.1406261773708987	1066.4070903744357	782.8136501318882	2409.6668274936137	3512.187984055849	4617.221825269828	0.6462507095206537	6879.3920465995225	17663.9817692755	5525.870403232012	1489.3931732614035	-1.4044923760049324	5.106953711096751	0.5768877829694358	4968.75	6250.0	6343.75	0.1290386768345365	0.0225667655226584	0.5350615532970208	14.05531933304776	0.7626917855138523	pos	h
bird3	h_pos	1004.6662610913752	0.0754616848175816	1059.299499991747	688.1791665517122	2011.28952515306	3533.306193510697	4719.701805658508	0.5605796304948536	8274.299809990562	22302.679103419243	5883.209525800971	1207.2874583779922	-1.9368548245822048	8.895710823691335	0.5635549228762763	6187.5	6250.0	6375.0	0.1275681336502381	0.0227210699181181	0.7364053068807761	14.59827355729655	0.7590374508797805	pos	h
bird3	h_pos	1169.90609835404	0.1994488449488922	1450.588391506811	823.1095955312153	2429.3667232939783	3480.368381305976	4571.148144425321	0.6386564320199156	8027.407717094493	20386.670062166148	5059.182891514027	1485.9624936149978	-0.2340500573059176	3.46186184630556	0.6969333971285386	4031.25	5843.75	6312.5	0.1313635792811663	0.0222068562114115	0.496678138743904	14.015490061888888	0.765961629269981	pos	h
bird3	h_pos	1114.6177619576345	0.2233158520592367	1406.482981226427	661.9816980313753	2595.089435844397	3612.5383519351785	4545.272270826154	0.6947795931297561	6880.371513813289	17168.22094696251	3903.928325902052	896.5119134190827	1.4016607454345555	14.906829354747948	0.6214664072952052	3437.5	4031.25	4218.75	0.13235728606203	0.0221739310076114	0.3452456993112567	14.07601834940889	0.7654279472619587	pos	h
bird3	h_pos	1096.279394849263	0.3886212837497678	1494.9543467517158	308.41824409103305	2127.5457601927674	3536.1715477254875	4749.39044765146	0.6096958857847264	8895.363957409738	23958.183327564257	5634.952437579378	1134.4123961175774	-1.8766276076116677	7.880581647232366	0.5157528811698302	6000.0	6062.5	6156.25	0.1255402020019169	0.0178043952184367	0.2615791790749416	13.945623041857042	0.756065089830643	pos	h
bird3	h_pos	905.211779420466	0.2085043168669925	1481.869956109717	620.6047436559355	2185.3663947971863	3398.0242907196625	4474.650363538833	0.6144298022707875	7535.310637093103	19308.441737074	5120.160315820787	1598.168479896833	-0.5262079548962357	3.052967892114245	0.5870367477571998	3437.5	6156.25	6250.0	0.1274822112523243	0.0233534564368312	0.4247349548337507	13.549293919029104	0.7681527525410418	pos	h
bird3	h_pos	900.6928501518439	0.2784424023926252	1052.3507417728515	343.65544946533043	2737.251421255673	3545.9855668685127	4626.852270078296	0.5551001671745203	7530.278046513884	19822.814324043564	5094.902383020326	1605.5575270997413	-0.278660754136347	3.0403027442281445	0.5514722978610646	3437.5	6156.25	6218.75	0.1298159874020509	0.0206271266560414	0.4110173584292924	14.677432258736964	0.7586150122736266	pos	h
bird3	h_pos	1000.628090317076	0.1136296392510041	1044.5635226694078	616.0542281489546	2621.7217755747406	3627.9295224514967	4828.991501394717	0.6153983336173015	7452.135130920744	18655.921011843904	4719.522680723126	1563.6428294592688	0.0976739323701316	3.080788501720012	0.6550486095706675	3218.75	4218.75	6218.75	0.1305829165397697	0.023093316942456	0.536662833175689	13.17505734136658	0.77144983457947	pos	h
bird3	h_pre	1063.8225068514596	0.3074210065271772	1481.662493310218	347.2310394796414	2667.201983601152	3534.496952184984	4760.524349013858	0.6726611854691414	5658.573487494559	14118.399735688075	4267.758148990477	1481.3085439930833	0.234368718435369	2.4603740673016845	0.6142038317295584	3093.75	3656.25	6125.0	0.1298062392021889	0.024871254255483	0.590794761104626	13.513398362886244	0.7691620807911368	pre	h
bird3	h_pre	1125.5101722471788	0.1634775700077597	1397.1012860565484	815.3099850823905	2160.960051107781	3515.6267615326906	4605.979255992029	0.664123015722156	8053.488992325869	21433.475245174508	5255.066156663735	1530.9349497755975	-0.4562859376395053	2.8974441470469947	0.654618421922025	3937.5	6156.25	6437.5	0.127567153054348	0.021435384050964	0.5792232678595448	15.09705114655265	0.7583126226898448	pre	h
bird3	h_pre	1117.006209756555	0.142632080438195	1418.1769842642163	983.4888344058776	2357.064946613652	3705.390353975335	4875.14008591894	0.519678223947515	7861.878955721494	20375.4335414152	5429.0300122564495	1540.8652945031995	-0.4909094350559488	2.897025057308974	0.7388776242555278	3968.75	6187.5	6562.5	0.1288216299860498	0.0222979866817267	0.7061700041908182	13.964579023632712	0.7662867933144001	pre	h
bird3	h_pre	995.9261213670356	0.0814690981570636	1053.953980326197	787.9978433589071	2394.5036715335123	3561.370232720289	4719.636658176237	0.6872123807552317	8159.699217014679	21784.10617317041	5630.474178363121	1371.991293793907	-0.7187693141792213	4.188383148363487	0.5478912491475094	6062.5	6218.75	6281.25	0.1269621502848561	0.0193629998889545	0.4983479993114305	15.57091493764614	0.7547908749100629	pre	h
bird3	h_pre	1028.238986950636	0.0105735512071001	1038.551969122535	1004.578010399021	2448.325967572527	3458.0851634418577	4628.841959050019	0.7635753798263498	7025.576196866027	18055.08573534747	3572.104470402385	1008.0243828354198	2.039002005287881	8.862130068680976	0.4934300463854262	3093.75	3125.0	3875.0	0.1291725360310003	0.0211298879964274	0.5918572590304174	15.337129574247909	0.7565924101509834	pre	h
bird3	h_pre	1028.6104283961256	0.1660699246802578	1349.1245086278204	806.1098643382967	2261.6255009278675	3461.056150978463	4412.466311755972	0.6988715440849087	6291.463669373641	15813.7436005863	4718.423345521836	1559.2713010394382	0.2098383287820981	2.14611047089898	0.6183300200070387	3250.0	4062.5	6375.0	0.1287873057754025	0.0225246513396855	0.5110779634433255	14.516827011990374	0.7604585212382943	pre	h
bird3	h_pre	948.9499931298584	0.1108165683473572	1086.3400735674816	767.0396274737329	2355.086486530521	3419.2955883070704	4498.187877311764	0.671454243020003	7059.123429815847	17580.778498055777	4856.54561697324	1594.9026206806095	-0.0858238571384399	2.5481392847365454	0.7000108515340786	3281.25	5937.5	6187.5	0.1271472829366681	0.0206958210843709	0.4291378372519366	14.328834201393484	0.7622238902043619	pre	h
bird3	h_pre	1103.081314653948	0.2859501870386831	1499.5767863558292	525.2682900367037	2203.489670084843	3550.1384608067947	4654.016848285861	0.6315460500425869	8364.787685981175	21697.26211370772	5505.879611844501	1436.1462682731683	-0.7502005179039586	4.016366883249387	0.6710848607952866	4156.25	6187.5	6343.75	0.1262863587996279	0.0215151187684569	0.4490069522216888	14.391945556181213	0.7593597959136151	pre	h
bird3	h_pre	1218.0836290697707	0.2038856061720214	1499.8045500812093	983.9462940618888	2828.104067298761	3819.6550167387545	5080.091000348795	0.7753226083224348	6992.474613917393	18040.423388421837	5323.494575077918	1300.618656822471	-0.8138133418634435	4.25450418882806	0.6045051215620283	3968.75	5968.75	6093.75	0.1316087322734125	0.0213451443635196	0.1633880143010168	14.775552812829352	0.7568736581039417	pre	h
bird3	h_pre	995.6290993241832	0.1249490296769239	1401.8927365819848	822.7410024592244	2441.199377386154	3440.4838096331896	4567.885364023643	0.7302913536464442	5744.714229660312	14301.562738250665	4219.437847292964	1474.5955517381865	0.7203708056026615	3.041596785100637	0.6189225525177068	3218.75	3281.25	6093.75	0.128749760312873	0.021237382266501	0.5202802631564866	15.03253478968581	0.7596909612010802	pre	h
bird3	h_pre	1053.640557777947	0.0426559428357032	1134.3465737450929	1009.9658254538962	2615.919078194321	3721.376815684682	4912.624168179598	0.5968297811324373	7661.395254636187	19902.01311703139	5688.883491669106	1400.3725810240442	-1.1294639398147426	4.807206932810043	0.6273453230483234	6093.75	6312.5	6437.5	0.1298104583957045	0.0214604800372368	0.5312743117329534	13.196254071467358	0.7666608989818336	pre	h
bird3	h_pre	1197.9656323983108	0.2684261091857652	1487.8686963011276	439.3816896800592	2558.1027632195064	3303.940389644408	4535.633121592512	0.6407995737747125	7137.118492611575	18843.32925387427	4862.38443675525	1620.5641785048397	-0.1658274230567631	2.356290773936004	0.6162893722482731	3093.75	5937.5	6187.5	0.1288150506015456	0.0255902172270676	0.6156305794199042	13.295670958335386	0.7651483476781576	pre	h
bird3	h_pre	1188.2696715148793	0.162564532283738	1488.5380733749762	983.30965909006	2540.123921710724	3666.301080379519	4776.926903834534	0.4829114387254437	6340.429119950034	15548.938799114378	5249.340553747308	1574.3317316288728	-0.5300209014697449	2.556059266220028	0.7254442213447928	3656.25	6187.5	6625.0	0.1303232439566678	0.0239978959017959	0.5807459928838963	12.39794436881997	0.7777787240587324	pre	h
bird3	h_pre	1061.6824243318822	0.1623041400143316	1393.6731067677445	764.9570198867754	2050.3377040246264	3400.4589982550992	4541.974265390651	0.6877603670959509	7990.753602742121	21270.61509676137	5174.60013040507	1506.1990822453104	-0.3683400307414167	3.0087949329207806	0.5812315537295633	3937.5	6156.25	6187.5	0.1275524466116526	0.022483402012997	0.5606461020704997	14.755003951588884	0.758020697537272	pre	h
bird3	h_pre	931.268150705122	0.1419577097949149	1064.0648446695916	776.3982419963537	2599.8224688657	3812.9525948072815	5026.680258588467	0.5282986765793986	8276.121493007333	21021.909076768123	4695.863697853554	1600.5538105770192	0.2207266930742014	2.420749878186905	0.7064383903149707	3187.5	4156.25	6375.0	0.132571332035487	0.023428705795804	0.5688654055665169	10.707207198134208	0.7861908222660037	pre	h
bird3	h_pre	1081.8774595432003	0.0545448249512484	1151.4447673552756	1015.0686761853324	2709.6581013228856	3760.555022052625	5112.814992677621	0.6283634542973217	6984.9850220677545	17762.428666086234	5558.942409762081	1581.360432206803	-0.9676400824772308	3.303425625150352	0.6809182907178873	4062.5	6250.0	6687.5	0.1316149887636318	0.0273244275487807	0.8920346635823918	11.086371353574158	0.7914724307292997	pre	h
bird3	h_pre	1024.4982866455384	0.3649360806758434	1474.0952585139366	444.0827584271437	2687.171292287809	3785.6887793624655	4881.554388548473	0.6045082231059191	8429.535078998586	21673.641091257097	5037.253873553338	1576.120361929683	-0.1671883446073543	3.045560092227761	0.7053511436454857	3687.5	5843.75	6312.5	0.1321005983214832	0.0259914608289417	0.6622744417665654	11.979959251500306	0.7850377326388306	pre	h
bird3	h_pre	1005.086729922727	0.0806117214274891	1069.3168685479152	784.7479279037861	2642.850118520822	3663.248772733317	4806.358916894568	0.6364092661835922	7065.726273939443	18571.417122439405	5037.427888954562	1638.6574737296228	-0.1944889316039808	2.180851109173855	0.5500742253868705	3125.0	6218.75	6281.25	0.1295557432390728	0.025591808183002	0.8413801305502963	12.251183011947496	0.7799170532736786	pre	h
bird3	h_pre	995.6215419143366	0.0381790034670571	1050.6398669686469	798.9649679051873	2626.6445035196584	3532.673695385522	4860.845891085781	0.5971684408130657	5534.474798934844	13794.526724234993	5034.517990474204	1627.9613170438004	-0.555469553106563	2.631886905339004	0.5852327988432032	3156.25	6187.5	6250.0	0.1269028812146609	0.0238650003363466	0.6989653898774963	13.29973035069478	0.7686322462808748	pre	h
bird3	h_pre	913.4574744797912	0.3275821400784481	1499.449727420798	385.3911855521207	2671.96599765613	3690.695737060885	4792.759734326476	0.6469522961859193	8539.945278845003	22761.581414219047	5212.454113835539	1427.4708497731615	-0.5405506893228942	3.081382155113791	0.5604787170988315	4062.5	6156.25	6187.5	0.1305096354503052	0.0255690933373774	0.8067653919222185	12.851696835344688	0.7778021580207728	pre	h
bird3	h_pre	1038.9192937105688	0.1715589250725138	1499.56886028671	658.793739235996	2883.1799700283505	3787.068984058107	5126.991624307439	0.6564697460421116	7263.343126410131	17782.639370415563	4319.187754888419	1423.7311177903816	0.3107628570655908	2.6553353878646475	0.6368875644121565	3062.5	4093.75	6000.0	0.1333136110364136	0.0222261895744363	0.4720680285065444	10.702028191701636	0.782562493733837	pre	h
bird3	h_pre	930.2488423474535	0.3448389046311967	1424.5628785945555	474.7915899712089	2327.9715821897908	3646.93696870319	4770.43650758458	0.7206387951038953	7747.340297500011	19282.2644880384	4271.576785401099	1242.2303675369235	0.7745605651169413	4.0747788819643285	0.6511484849385062	3343.75	4218.75	4375.0	0.1304856445870089	0.0228329662351395	0.5751925133406535	13.792578117949589	0.7682948472866711	pre	h
bird3	h_pre	986.4164904858322	0.2311315560984928	1370.364570155337	660.1075600142792	2688.187048302131	3659.55547660312	4703.548464705051	0.6305903789863596	7003.950871153717	16713.503908005674	4488.600342768992	1526.9014991540869	0.2204393302570325	2.859507152067705	0.6882681580971148	3187.5	4062.5	6250.0	0.1319184536764473	0.0227669887878034	0.6475901942533147	12.121566932138029	0.7779698148522827	pre	h
bird3	h_pre	1150.5858265525922	0.1971494169888936	1444.1159489358529	807.2826296974769	1758.2758584057335	3370.6005024109973	4918.706700090635	0.6987740553157251	2316.850058722467	5147.312953835819	2597.4293203237803	1510.5364704363114	1.0950653287398429	3.718176148435307	0.748451410097999	1812.5	1968.75	3156.25	0.1353557013561298	0.0323295918554267	0.0509744290023986	8.287880259146469	0.8260543831014351	pre	h
bird3	h_pre	967.9669801030916	0.1652275551437037	1043.433898766103	443.1518176865063	2065.579152262669	3423.4241226276217	4588.676894745162	0.749292353310844	9012.463979050695	24486.63513109836	5065.210155805238	1657.7857276754614	-0.2212835690900652	2.83676044169912	0.559792636314059	3187.5	6156.25	6218.75	0.1281549553988321	0.0228846133628453	0.6281559940497191	14.445330837154897	0.7623174327125006	pre	h
bird3	h_pre	1077.310949481779	0.225648757583398	1463.033279098388	785.07834799269	2693.5998971284484	3600.0077081528243	4849.921328799597	0.6449726517499315	8396.524265946882	21884.596531264368	5027.34633781129	1540.2492346173074	-0.1549388933557008	2.739767179096112	0.6416637822841256	3625.0	6062.5	6187.5	0.1319535329247746	0.0210208449308957	0.391704216219532	12.657437676796828	0.7676273076632741	pre	h
bird3	h_pre	1010.7287818138844	0.0420780260501985	1034.082422078805	782.7035903376574	2785.0320244166824	3456.0462010629035	4515.594541641548	0.6484742766095355	6800.36087030471	17169.22542434982	4896.034580093136	1564.9422587091124	0.0321419778344298	2.352396621385403	0.6150263725588122	3156.25	6093.75	6187.5	0.1290278984294052	0.0228753951698217	0.6921892161293101	14.681542446050882	0.7624658401235148	pre	h
bird3	h_pre	988.362127752519	0.0686299076906725	1075.3867786321316	814.3638356760262	2826.0254959674367	3624.995458725825	4804.946445004954	0.6073118949640639	6722.688583243514	16193.546017616116	4483.281601361201	1544.7100410706546	0.3348176958175087	2.769809353645916	0.6967721997602675	3187.5	3968.75	6187.5	0.1294782748031234	0.0244531210563103	0.6511573996059112	12.206073175583663	0.7799093297629667	pre	h
bird3	h_pre	1172.873595435589	0.2135277699920124	1472.2501712243286	801.8580104937813	2541.4370534509653	3443.9826120280145	4555.39619485855	0.735595441612245	7021.885604253247	17860.304965550255	4928.979731738062	1514.444308789778	-0.2977783643465051	2.415906894339067	0.6330239427147886	3343.75	5937.5	6281.25	0.1292777633082117	0.020716970813268	0.5341342863690055	14.92144743141537	0.7597815536220583	pre	h
bird3	h_pre	918.6394891156928	0.2054829421432086	1134.944420457252	612.1354977228025	2199.163396690961	3505.321179598572	4512.202963315128	0.6167045978870078	7020.284531730784	17570.772061758365	4716.811865768764	1569.5865151873088	0.3122351261124465	2.583756740572696	0.7339765448814874	3343.75	4187.5	6343.75	0.1272524201834806	0.0231819763741555	0.5341062683433041	13.703155064398493	0.7681050181701675	pre	h
bird3	h_pre	727.2374872539983	0.3934557172707132	1498.6082839598218	320.6966967581779	2663.405279925878	4000.700181098107	5431.971828643644	0.6971305309225205	8325.474188277221	22046.617855617496	4126.103687561891	1354.8615625269342	0.8189734000919174	3.920949124362331	0.616663629590413	3187.5	3593.75	5812.5	0.1285784327104768	0.0202308390364251	0.4045719757560094	15.205617470779227	0.7550944565567334	pre	h
bird3	h_pre	963.567394885418	0.1303958283372951	1341.0019291255644	781.9532960056425	2303.627333635411	3590.8004591286785	4806.640234037921	0.5912401322946103	7750.482660725149	20873.911775903416	5762.088727303655	1368.1669162831893	-1.204675398155568	4.554240389833006	0.5204492341500617	6093.75	6406.25	6437.5	0.1276780006536465	0.0235576918414334	0.8110123969782155	14.467530209095663	0.7578603050290671	pre	h
bird3	h_pre	993.3347824354648	0.1100220833685036	1057.202638701211	692.733256839022	2610.406596450539	3646.903449654069	4725.691838078392	0.6391304604395268	7209.202472274726	17892.39497734586	5023.793843207125	1537.0190850465417	-0.3987282711459723	2.2121537126230835	0.6006976761031356	3343.75	6218.75	6343.75	0.1281318501312834	0.0216847220251638	0.5781345702665365	13.643465860634889	0.7665258964643661	pre	h
bird3	h_pre	954.2327567355164	0.134712793001303	1489.657848277102	824.7432733147463	2035.346071370485	3470.985047622961	4590.671334113558	0.6673773037299812	7875.596955455669	20174.194970817483	5271.538019924264	1505.8436285375242	-0.5369177963761868	2.7725257173944566	0.6684416320864102	3875.0	6156.25	6343.75	0.1257408307531648	0.020991134673248	0.5722800712327127	14.63480307575694	0.7600466185896142	pre	h
bird3	h_pre	921.4763438368916	0.1935326519080799	1068.598986646592	572.4202487907564	2635.1283305688166	3713.765732619565	4914.454588201223	0.671565862012079	6609.175577226354	16270.20051730919	4675.671035632299	1522.6064829769198	-0.0192312909385123	2.464534326523508	0.6699137192655835	3250.0	4187.5	6343.75	0.1320721027953567	0.0239449278742992	0.6255916260472225	12.88910759586598	0.776397806802978	pre	h
bird3	h_pre	989.7341539626711	0.1334991612760732	1137.517560657268	524.9525653697467	2126.545832033565	3557.6303138280355	4663.141554500071	0.5295304541002088	7368.908956802044	19431.998072016693	5907.989143636759	1372.450701200432	-1.489662248226162	5.222367156811905	0.5705781929897631	6218.75	6562.5	6625.0	0.126911376877094	0.0215923394385505	0.6644236138027517	15.533227013807569	0.7549014786117058	pre	h
bird3	h_pre	1052.9437687494662	0.3710579312140777	1485.609690401725	467.5400358198525	2641.520336049946	3798.941930408868	5038.745221145919	0.5647109577202308	8203.427947851795	21852.067061686063	5690.155906730626	1263.346364712119	-1.3078122468713045	5.054366449724951	0.5843401737528935	6031.25	6312.5	6375.0	0.1297149748999979	0.0227982461244562	0.7703225068017076	12.464612744933111	0.7738022286057459	pre	h
bird3	h_pre	1051.3589521117274	0.0786813508843644	1125.662454669888	819.2594168199281	2575.907166826067	3690.2722846579504	4880.983328330603	0.603390027005057	8680.084743858799	22094.99817952789	4212.892522484135	1487.1402713056762	0.9536352996661062	4.140186205703182	0.7173677108187947	3281.25	3656.25	6093.75	0.1325417680785858	0.020433928705018	0.2090191278898347	9.010072786299888	0.7801320418217349	pre	h
bird3	h_pre	992.82866001892	0.2745141220977552	1473.352205151865	312.56406496675487	2006.4219452341213	3475.9140207811047	4589.15854151585	0.65957952533537	8520.94112246246	23202.38735815728	5776.263240696387	1278.3538718051805	-1.2852510700109898	5.581520959595661	0.5443826999984809	6156.25	6312.5	6375.0	0.1265364281600995	0.0199115922984694	0.5127411326966252	15.912329337096375	0.7532632333412486	pre	h
bird3	s_pos	1038.4866712660369	0.0053106767406344	1051.965700687352	1033.0128767532076	1746.7472371694998	3463.905391064688	4909.85050480529	0.3782941819410391	1298.6602517016731	2484.9490432093994	1694.0813645020312	1980.046642744901	0.8903835729990746	2.6556805168028945	0.6438516673522443	62.5	187.5	3125.0	0.1350394625621064	0.0322747571663935	-0.1015795784434425	7.269394587290659	0.8446001077007935	pos	s
bird3	s_pos	947.4327649452624	0.0102383022208727	963.3298811883586	933.4971545821766	1810.321384025144	3556.818344186046	4680.37675152887	0.4385874767490373	1695.431975637389	3680.1323259600736	1991.9664771431333	1963.1242493702648	0.3708575362238355	1.84115176257382	0.6120792538466916	62.5	1906.25	3781.25	0.131590947220911	0.0290581861136079	-0.0728646688089144	8.789340203905514	0.8212428692596188	pos	s
bird3	s_pos	924.8801919726316	0.0103165646456528	939.7175468752984	908.327897751242	1887.973440781402	3442.8010603247662	4802.644432752697	0.5412645621598975	1346.2511166875968	2797.5296659262767	2223.78304199964	2105.2602110955618	0.4178961539097709	1.8952781164591477	0.6631498464201561	62.5	1906.25	3781.25	0.1320401573322066	0.0339214112466275	-0.0003406824365887	7.271189294630348	0.8422892634986365	pos	s
bird3	s_pos	764.2381088202651	0.1266611161539624	824.1785296841122	392.1147647476128	1534.407819826784	2985.564922522477	4729.37720432032	0.6012378975568096	1356.488924619122	3241.4860092124663	1474.4879336922672	1499.3590693758322	1.5893939590551762	6.114247995504269	0.569154520691602	62.5	1562.5	1593.75	0.1197025679005756	0.0331964543297971	0.0838460353824302	7.195120182606487	0.8268171205554037	pos	s
bird3	s_pos	939.174381967598	0.0112814661711185	955.6301760592576	927.4661588035	1859.0217733525808	3616.6169265363887	4494.833071020698	0.6364145798552975	1567.2602356578764	3559.213262491068	3167.338688981716	1512.0116065243203	-0.8326571395879272	3.370655192500653	0.6518530578055363	2718.75	3718.75	3781.25	0.132121267945388	0.0323447087444812	-0.0181515522963953	8.182083924993238	0.8247500100947537	pos	s
bird3	s_pos	1110.136173731627	0.0149362446810796	1141.34363860331	1094.3599704035862	1640.6831328804656	3085.6406973722947	4435.079082728787	0.4715131049544337	781.4661800123235	1759.860939218088	2109.9615491249806	2045.821971214457	0.3713772164533018	1.853183867968144	0.6592270548300878	62.5	2218.75	4250.0	0.1160429648977699	0.0307998216149074	-0.1148618219017811	7.492458079556992	0.8157987403956606	pos	s
bird3	s_pos	899.5922743469077	0.0258693644186952	943.137377305579	847.6403060819335	1819.8727750792489	3579.9190288990894	4730.224327471161	0.5140053144172312	1699.6621983530697	3490.094110367423	2439.489537601322	1925.2192029776843	-0.001121899505123	1.7717911556582808	0.661892931518513	62.5	3062.5	3750.0	0.1339353676510801	0.0303201914305354	-0.0888923434450653	7.932449402915949	0.8339416058522318	pos	s
bird3	s_pos	886.950037318347	0.148296297955581	1062.8206911371135	619.3114290620418	1757.1906064310826	3484.5162599466253	4944.662928270324	0.456901978676541	1394.9514697634854	2754.271278118336	1910.956047909638	1940.8583634008944	0.6393960555311575	2.2386804970526324	0.6660040202928466	62.5	1843.75	3468.75	0.132611183389179	0.0353480660894808	0.0202343128222527	6.715625287579175	0.8519644830258418	pos	s
bird3	s_pos	929.5572057490878	0.0232456199756297	958.2159630964117	901.2066831476324	1776.565278305477	3563.3979551280045	4527.3246845255535	0.5482488856036826	1486.3194589813666	3288.056695794064	2304.326781338687	1920.8754479220177	0.0364443379132744	1.6797791698499516	0.6467856748565131	62.5	2718.75	3750.0	0.1312620608747157	0.0324674419492363	0.0550989375028541	7.991968908250865	0.8298438511002267	pos	s
bird3	s_pos	953.6251057010118	0.0262736279861193	1000.4047217285964	929.4634688605316	1761.8204382299418	3196.7641953523967	4700.509330145978	0.495040091240801	1253.8663215192887	2762.1609122759974	2427.58905270102	2443.463150223048	0.574464184900486	2.025684490971996	0.6883190805326604	62.5	1968.75	3906.25	0.1246954400434078	0.0255063123201491	0.0076362079597777	9.76962886512894	0.8053137066583671	pos	s
bird3	s_pos	952.7059226391556	0.0388776317698134	1077.17170286138	923.2165588697776	1741.8687187563974	3572.063371135615	4863.072618138198	0.4609151052477232	1356.4582097755208	2588.9888777292003	2376.7027615801926	2092.1561064109246	0.3455368884422584	2.039989404121487	0.6998605615931819	62.5	2062.5	3781.25	0.1299569526340595	0.0348139661464745	0.1219176227875301	6.889107865972626	0.8506034282422305	pos	s
bird3	s_pos	814.2537921962784	0.1357196008343753	972.8938737793632	646.9227609909912	1658.314896872238	3359.4155997071457	4874.485090360227	0.5434539591324882	1183.7100911449722	2660.502645441519	1242.1917400752934	1630.6654513645797	1.389261332122386	4.274215459300381	0.5526289150662841	62.5	93.75	1875.0	0.1283695920998184	0.0285616090113196	-0.0085600776128671	8.969774354244137	0.8174997648570576	pos	s
bird3	s_pos	933.8665554893182	0.4361712664040557	1250.6310930287482	355.4553899435519	1184.0254758155238	2705.0796132251494	4781.24675255897	0.4996966428246743	729.0431073559378	1612.567595054463	1587.1644861024383	1772.758835925557	0.743438890148325	2.44321839593122	0.5746040639093255	62.5	156.25	2656.25	0.1143052469272902	0.0330656244059075	-0.1061855152814256	6.520894835895436	0.8305430683683087	pos	s
bird3	s_pos	965.0268413220128	0.0842875324516741	1045.544771114082	689.3481776327346	1908.7293967220703	3536.3276402557835	4791.418796129181	0.5071408561934019	1378.9707496526132	2903.821539485109	2347.955593838196	2003.3415822327213	0.2123981448889876	1.8802597975040691	0.6857286407530948	62.5	2812.5	3718.75	0.131555922235664	0.033712943307303	0.0224029926610196	7.341550274338154	0.8403329866847787	pos	s
bird3	s_pos	972.9464648055284	0.0007685215259833	974.349174988796	972.1321307214242	1826.8296140160223	3500.7315135003696	4979.436842639409	0.3569474092965602	1242.46008415488	2425.8386841819297	1834.6596481458605	2023.375859711399	0.7584447725830067	2.346040680079757	0.6448948482314154	62.5	1437.5	3343.75	0.1370415381851737	0.0372535835964329	-0.2219798651149446	6.204959391005459	0.8638638877628211	pos	s
bird3	s_pos	992.207769111346	0.1627235699339865	1369.2337574694084	895.8612418960173	1953.170182042645	3376.4702813721838	4665.406035335524	0.506948681664274	1424.3815423436351	3064.3751479277366	2217.2130689911464	1904.8736354888945	0.2372886399766149	1.964192529403036	0.6458485238171269	62.5	2718.75	3718.75	0.1332357625094178	0.0312295971953398	-0.1159743242909424	8.16589487402082	0.8295149395490712	pos	s
bird3	s_pos	927.9204655168286	0.1916579875914401	1368.2164404672849	398.8690738210578	1895.6284147799167	3398.659675751025	4687.686450256948	0.5407316366477183	1281.75628824107	2773.072335909496	2116.179447779918	2031.9658601422868	0.4688494902146408	2.0357512007144045	0.654986096298003	62.5	1906.25	3812.5	0.1301905208001179	0.0374838231040655	-0.0029747246477049	6.324694986548866	0.8551182351560228	pos	s
bird3	s_pos	935.759710712665	0.0049969809652165	945.5060633499944	929.7467249265304	1791.5559898606862	3505.506906356963	4707.264790066464	0.4278491896825179	1240.8744308829405	2686.592557152825	2345.1425923874663	1916.4726943873504	0.1456002121221624	1.9245027935521009	0.6872624851935201	62.5	2687.5	3750.0	0.1310073590097601	0.0313045031867823	-0.0138807360038241	8.211188832315685	0.8272306442395174	pos	s
bird3	s_pos	1061.1225473701306	0.0002020748852224	1061.40068885957	1060.9023693315764	1699.316801687362	3520.003169977756	4931.063901475697	0.3642346558730949	1392.1114776928748	2888.59487753758	2269.184243483074	2194.7363791725184	0.4958475490597335	1.935042821187716	0.6984034098700107	62.5	1875.0	4156.25	0.1315014581456536	0.033348159274773	-0.0530602942697311	7.346890963758425	0.8418312552681138	pos	s
bird3	s_pos	921.7547345238072	0.0175388333497533	949.3303229934904	900.1587500907888	1803.8073367286693	3567.5106458090804	4693.509822236614	0.5068425220078288	1414.5155369085312	3132.815460834183	2516.307112134413	1858.020765723747	-0.0801836372509925	1.926421457565985	0.6841954353577324	93.75	3125.0	3750.0	0.1292608943092834	0.0280998508232004	0.0122251654248111	9.17415155850464	0.8158897469257731	pos	s
bird3	s_pos	947.2349668975984	0.0489558241156952	1018.7527542893032	853.5008634952869	1766.1444597785971	3602.3967711953305	4554.362683611563	0.5984199579746944	1775.1388659620443	3942.0805612508384	2435.303323678473	1876.1968503811304	-0.1154167722145786	1.7213004428455725	0.6366399459271104	62.5	3437.5	3750.0	0.1296923466858235	0.0322137945594684	-0.0825770013670006	7.929797705296568	0.8291163813945464	pos	s
bird3	s_pos	924.6952566026362	0.0180240936498112	944.7030929698876	901.7627413466074	1794.511664222241	3516.924820275344	4436.43198890242	0.4956601833156809	1561.8343982298106	3387.713854689766	1957.6481749111672	1902.172344581314	0.3510294972110277	1.8485997423384737	0.6074838351180059	62.5	1843.75	3750.0	0.1300627256705102	0.0344708100630424	-0.0093646819021917	7.198530665352774	0.8394894317453746	pos	s
bird3	s_pos	984.633061863167	0.160132792110474	1065.4290044738557	370.1057118949866	1846.8372711223008	3584.4929135910406	4885.095916249531	0.4548717829216914	1476.4007779070232	2764.549368555172	1851.3138209583624	1957.4999681982035	0.5914620791398918	2.027313133669222	0.6369422004673218	62.5	1593.75	3781.25	0.1366140906982026	0.0305377168537829	-0.1023096029125734	7.288797842953249	0.8393006960844241	pos	s
bird3	s_pos	832.1478980607249	0.2829160211498931	1061.631979406746	355.09035767934097	1833.7691330014625	3346.5911813381545	4837.065103259581	0.5746113243944554	1339.7626361377395	2788.8270843521373	1836.92570727078	1903.3008341438235	0.8381253637131038	2.7241382332837176	0.6273990831610822	62.5	1750.0	2812.5	0.1308823860793119	0.0312188763545684	-0.0278237649623878	7.929885287268185	0.834259371692831	pos	s
bird3	s_pos	1240.0456124282844	0.2305383932683779	1480.7056485822577	882.6212948983762	1228.8235212777545	2835.4897409538394	4485.846043151165	0.5182827591229833	846.3773638258085	1978.3785887330853	2158.743553183371	2109.7158092084837	0.1656013667144666	1.2272899684924174	0.5764663270438357	62.5	1687.5	4437.5	0.116377131211939	0.0258993683877715	-0.2567785449707329	9.45855703949988	0.7935356380807279	pos	s
bird3	s_pos	918.9682481007336	0.0250334127537397	955.2743247047108	846.4308804794371	1804.3162492097	3461.6717902769706	4662.295332192151	0.5748366074804037	1749.8380151741558	3883.6644089558017	2686.616898193147	1880.6755909966816	-0.0439342463553538	2.000874716379726	0.7025524897880154	687.5	2937.5	3750.0	0.1271123306906981	0.029221976986618	0.1306817247478018	8.897661190951915	0.8164353371532204	pos	s
bird3	s_pos	1107.2410401544853	0.0007392406964771	1108.6605918739515	1106.329463359712	1001.5206079000404	2553.8769727728177	4393.6597960701065	0.3469328427932038	662.1790224525017	1499.5662503835	762.1678186657686	1416.6724403181752	2.019441674113423	6.112670638635339	0.4995911313606559	62.5	93.75	250.0	0.1146434139761848	0.0173492856208325	-0.3182682209884547	10.79545213279976	0.771812759184376	pos	s
bird3	s_pos	1041.2345382286458	0.0191345555826139	1060.0204912882823	1005.2301697397728	1764.6787489774138	3511.280820879058	4813.113199963183	0.3631204621824118	1007.951720985962	1934.9367161018367	1401.6574718916268	1821.8161084926955	1.078773460786311	3.0017182044833883	0.5941253374360241	62.5	93.75	2562.5	0.1333470814126857	0.0372389912563226	-0.1006259908502102	6.197056471561798	0.8616973442530327	pos	s
bird3	s_pos	997.4647742528622	0.3399347441018223	1468.5023912706538	737.2699617717049	1434.154130115293	2972.167037900348	4762.33838494372	0.437664931317514	956.921717199065	2279.384483863529	701.8299789076023	1347.3815869442485	2.8777028791923205	11.907520950478032	0.4679014387648277	62.5	93.75	1187.5	0.1226876199612816	0.0326423186332916	0.0817243214266126	7.498859763821226	0.8311867410843148	pos	s
bird3	s_pos	759.7711719727331	0.2214981637976701	1014.562657927741	329.8551468112629	1635.5196992525628	3311.049313342634	4503.710624223737	0.4440858181272649	1036.4254451817342	2349.4601008210147	1888.4703106330585	1735.7957061260176	0.3885611580681332	2.185943497149875	0.6494069416308701	62.5	1718.75	3406.25	0.1288110380494214	0.0293908910340503	-0.0115957874740996	8.97421075958228	0.8160447379299687	pos	s
bird3	s_pos	901.771720683207	0.0477880795619436	1005.645152058846	833.5876564372916	1771.972108914426	3448.1137066086794	4860.950989099511	0.6069175685975796	1245.832677043237	2687.0590326372976	1837.870622103489	1917.9299675202656	0.7345211771773179	2.522488648623996	0.6187263116914176	62.5	1750.0	3468.75	0.1353758324627776	0.0336443870704951	-0.0973770391331982	7.475143618111337	0.838305846388938	pos	s
bird3	s_pos	938.0432807403578	0.0116055267260879	946.7968766309152	906.4587104912492	1861.6042835265396	3232.467372808566	4556.982012009126	0.4956244119840303	1179.0336467977472	2562.035603698597	2210.5925576596096	1900.9971668228527	0.3177310076920831	2.0859510479952013	0.6733253063106953	62.5	2656.25	3781.25	0.1326619164634195	0.0348033866533653	-0.0618235847712392	7.125110384102868	0.8424552785749824	pos	s
bird3	s_pos	911.737428727045	0.125510355498485	948.536045978837	413.9818295250065	1683.463271986495	3476.848146218196	4713.7081429634345	0.4400118014797152	1369.456566343572	2830.14878689426	1451.1316319586838	1866.9297345207583	0.952567218516826	2.5792706934104985	0.5665446789925024	62.5	93.75	3250.0	0.1303205592370834	0.0323217714887788	0.0445671106962115	7.335144133862428	0.8432540943552918	pos	s
bird3	s_pre					1593.604079521769	3362.9973810844726	5120.631168489825	0.3636615650433461	1105.0315460480606	2494.7221643844005	2996.7365994454262	2313.6911912541163	0.014614978861254	1.537063444413327	0.7529325202586424	125.0	2843.75	5312.5	0.1352298418513029	0.035793819562969	-0.1722781374047365	7.154004164673907	0.8397785468013264	pre	s
bird3	s_pre	967.8934559490322	0.0716095356408608	1066.085381436792	703.6202602201101	1834.8004378817773	3344.990459581376	4741.197363973034	0.6796461789860817	1659.0117043455964	3785.971841687468	2650.380138536807	1508.0951546203928	0.7718726521335637	3.5318688034787136	0.692214593201968	1875.0	1968.75	3875.0	0.1246152398103834	0.0249229701074307	0.1261530440824106	11.042186306170455	0.790815965989153	pre	s
bird3	s_pre	754.4926949128809	0.1932220339617522	921.6767609709036	592.3084678548391	1765.2118943133612	3536.420715668712	4829.409542678352	0.5313450350350067	966.929614772014	2129.227132874164	3042.5357457187115	2282.0741551345686	0.2525661898377864	2.033382581456185	0.7658382343985384	1250.0	3187.5	5093.75	0.1290250719421547	0.0360839500457843	-0.0810614058381717	6.6394299937361225	0.8450405331791142	pre	s
bird3	s_pre					1718.3992717489332	3449.3193895246354	4840.417418581621	0.3438856972525689	981.6759710800488	2038.996019069648	2452.4973225799577	2033.0883928348896	0.2091391584874397	1.8950877534256	0.7547605030445373	93.75	2562.5	4281.25	0.134018318809133	0.0369606665461554	-0.0871330639227464	6.470176634299004	0.8554428432993006	pre	s
bird3	s_pre	897.5973077886342	0.0049271547692412	905.917041020902	891.1656617721032	1718.6414559509792	3537.7134894444243	4903.49371740308	0.4244916597423774	1121.0025144823524	2476.944705415065	3142.2417662741213	2023.0928059286928	-0.1707963170219791	1.8091103799003247	0.7444711811630366	1781.25	3593.75	5187.5	0.1319633200564094	0.0366856471917979	-0.0797314333249661	6.658676961035275	0.8477540473067516	pre	s
bird3	s_pre	787.8236110717376	0.1855046830812984	923.6831050956404	602.878313889693	1743.6954377609884	3458.29051351431	4831.713169643856	0.4699883177658155	1145.2186000132967	2482.783748925406	2754.7476458819883	1978.6530230846583	0.1158733554497691	1.9085242712057051	0.7430547260178897	1343.75	2656.25	4593.75	0.1328331216480834	0.0364445098356924	0.0126499844382604	6.796707402445482	0.8474267275962122	pre	s
bird3	s_pre	932.4888616773889	0.1170038617860976	1029.8263544139843	355.77403261345967	1817.6538605096	3471.883101517812	4626.407811848248	0.5664594167600141	1469.85780147295	3188.3870655827154	2215.756875218085	1645.6483819917282	0.5173435278734478	2.9666332189779547	0.6659209792609913	1375.0	1843.75	3625.0	0.1351029819859032	0.0303993434943463	-0.0160594413204726	8.64098031885383	0.8224022455928803	pre	s
bird3	s_pre	908.0842601844464	0.1443355164796456	1033.783283843887	606.2052833980536	1863.1646487045664	3681.405072181748	5006.249534420359	0.4558056452941904	1784.2219224824323	3715.592935786328	3085.090587661907	1659.0258485636318	-0.0103535701320804	2.3370612095756567	0.7508688044243167	1843.75	3406.25	4281.25	0.137741882622046	0.0340642396890487	-0.0805438497938325	7.45332724772692	0.8402608455631834	pre	s
bird3	s_pre	820.9518944807784	0.1589640388645401	910.9137911284412	602.0447181209903	1716.1142058963287	3563.1490060763394	4798.370607335949	0.5393689679205923	1380.032531460443	2941.957810258527	2323.772778884585	1939.5067298722292	0.2810474078560837	2.0689089462153127	0.6458773982331437	62.5	1875.0	3625.0	0.1346839369652265	0.0337845458075538	-0.0583163333001389	7.460685258787682	0.8372991628844209	pre	s
bird3	s_pre	906.3910756632512	0.1702163049065818	1051.5074566020223	375.28082104607313	1833.863538336705	3485.2492790078877	4814.354986514619	0.5153658112699206	1287.4455798059555	2687.2823021214385	2536.416662142051	1894.3641082479528	0.2714704260655838	2.1074960383927173	0.7203499302479087	1125.0	2000.0	3906.25	0.1314558368385125	0.0289929764811674	-0.1815869945388424	8.721365145211896	0.8215050553830571	pre	s
bird3	s_pre	731.1058046504319	0.2354652949625273	1020.8362957617082	622.3199895595294	1737.9693498311374	3525.941548116538	4818.585316562516	0.4802135294761954	786.7553116032719	1647.1418032369606	2384.0282605025573	2054.860879957903	0.3846282089702201	2.037497790111788	0.7098918820275982	93.75	1906.25	3750.0	0.1327630708738117	0.0417831482375975	-0.0342425814875554	5.355016032437535	0.8795145457725839	pre	s
bird3	s_pre	787.2422758595708	0.2320439785668312	932.7603002463852	362.2548612381861	1736.2134699075873	3550.834946427409	4932.603699561006	0.4820290515039951	1081.343713251487	2370.5558070204584	2328.6780938678157	1890.442165457703	0.352545242203607	2.0996786383956447	0.6734639670643128	93.75	1812.5	3625.0	0.1320636447510296	0.0372539766350435	0.0872331282717091	6.573027408606304	0.8521963649896435	pre	s
bird3	s_pre	935.6859560338912	0.1245292438359885	1021.5199783686772	602.4149544863403	1773.9527294798656	3512.9077672469125	4786.273534633038	0.4983170990699295	1172.84702373133	2486.526732825459	2857.860530254031	1725.3451027899189	0.1330278618919086	2.2511182006036963	0.7556481613359622	1812.5	2625.0	4156.25	0.132652485768099	0.0347398844678219	-0.0573171364544794	7.353712164648853	0.8380652243846343	pre	s
bird3	s_pre	988.3013755026908	0.0347767886419439	1048.5824512180436	953.4051849679072	1841.971824293036	3475.073760143792	4775.048270167687	0.4845167397063423	1282.8391630212077	2721.64995439839	2677.5714094373034	1659.796024837539	-0.0626174024563844	2.2123647310601005	0.7498108683607307	1875.0	2843.75	4031.25	0.1367380159416634	0.0340470441063047	-0.1373198039756291	7.717997252943122	0.8335289818519211	pre	s
bird3	s_pre	804.740727829282	0.294789892630051	959.1626146381366	392.4908579635753	1810.2400817645355	3495.695040068265	4821.398494389006	0.4771748346731579	1337.5206804004968	3004.3213572226746	2568.8495207423825	1881.7003855973671	0.0491228960089597	1.9837163759881564	0.7294336128909525	125.0	2906.25	3937.5	0.1330987877540019	0.0350538533080989	-0.0021377728566292	7.489165828300474	0.832438945786919	pre	s
bird3	s_pre	441.6559637550622	0.0026221654799744	442.8369830900167	439.446564249978	1315.2731903698807	3096.49621982727	4496.323170801607	0.4053859407576783	822.5762792415281	1838.1015485398773	1036.4732964038478	1581.4105073321043	1.5351543681472648	4.411027735694032	0.5555650589719914	62.5	93.75	1781.25	0.1278228027279703	0.038075379302612	-0.3147616456874687	5.859808128130743	0.8564211257342068	pre	s
bird3	s_pre	982.4721883919048	0.0275866648849799	1029.1947138163714	951.926438245049	1887.9950499652916	3570.9392292867446	4859.156437907212	0.5332932912607907	1673.739545576889	3473.508486627139	2687.4290782260987	1779.1712198197629	0.0890225770237015	2.1503129741247853	0.731655669428737	1843.75	2125.0	3968.75	0.135037044573243	0.0302418416523832	-0.1961776566437691	8.214038617599424	0.8305154095708573	pre	s
bird3	s_pre	920.5318619917974	0.1320317466300745	997.1009209395812	494.7390627202953	1794.2857493839022	3454.5317284334105	4695.783031974674	0.4823422997897197	1128.61666097562	2439.3282760440925	2107.8837045124465	1981.715301974612	0.4607693194648966	2.202757994126778	0.6725259393752913	62.5	1906.25	3750.0	0.1340098856300315	0.0373556558157592	-0.2113408843864399	6.443591923810211	0.8522227905397153	pre	s
bird3	s_pre	926.886191850768	0.0552198747849433	968.0721600645844	642.6041770855016	1679.4747482209032	3378.1096091728464	4663.067709853475	0.528211770500249	980.4924027055596	2221.6393969360543	1791.090510383636	1892.7842682435428	0.7407551166177672	2.5179633063757763	0.6449224612221772	62.5	1750.0	3625.0	0.1322204502461189	0.0370830379387795	-0.2743919848254329	6.38013274554168	0.8531682099115994	pre	s
bird3	s_pre	962.9791717669996	0.0230286639254365	985.6336252563	929.069113695617	1696.4736408044432	3475.5100828291056	4753.875365429885	0.4170911818115512	966.248548114631	2095.0342457322854	2021.0930709996949	2004.618178406763	0.4038566983276144	1.8217007804751373	0.6550974554709268	62.5	1687.5	3812.5	0.1297892072334483	0.0344408917024234	0.0252079554314131	7.146164319281059	0.8423733904047147	pre	s
bird3	s_pre	945.4786918143031	0.3364367359561241	1305.3324674666344	633.7969994074457	1281.4898207171077	2627.78054153246	4893.642680582938	0.7908736877731447	973.837553842782	2282.618209153373	1423.0207558752013	1396.259757754432	2.256297514586582	8.648605484793404	0.5174745890803468	1156.25	1281.25	1312.5	0.1176841030466516	0.0302515050600002	0.1490982223703541	8.16735815502099	0.8147697250591932	pre	s
bird3	s_pre	1003.8235941560828	0.0490957886365552	1098.4021494075894	959.4668234024442	1895.1805402643192	3717.756056997736	4568.388207150628	0.6454685654923732	1742.8344418110348	3782.616833633595	2703.939497047706	1725.8457367286926	-0.0248976382328268	2.231166457793773	0.6737756046242435	1906.25	2187.5	3937.5	0.1346667024079576	0.0324898141812956	-0.2355731393371752	7.931065448922458	0.829942221054908	pre	s
bird3	s_pre	805.7589560221843	0.1831145677186661	937.1986771035148	603.250132471693	1762.73555758546	3516.933856521303	4951.020195207256	0.5083188645163679	888.9891816347027	1977.0781545400048	2556.4893323517986	1951.375853915952	0.3688115437787748	2.237449900132669	0.7159934535853273	1093.75	1875.0	3750.0	0.1331540290794077	0.037737259890244	-0.0736452587183543	6.366775704699522	0.8559796282611831	pre	s
bird3	s_pre	928.9382125224764	0.0056827325574341	938.7176160117206	922.2726145034272	1770.240696563087	3266.632183210622	4711.071965917217	0.4657650252119271	921.0043446322704	1886.501185857464	2274.6445073007526	1959.868200036173	0.5067083807892325	2.282550150455237	0.7344657754583418	93.75	1906.25	3718.75	0.1299742123403296	0.034622242867515	-0.0137402007400158	6.923792810098458	0.8471032073338901	pre	s
bird3	s_pre	968.3164596975828	0.0201395070474587	993.2408600019806	940.2313460464056	1757.795640406881	3326.3300848647496	4790.277617583114	0.5361166784091601	1219.057908657706	2568.75356948284	2489.9689036358504	2141.0033502804404	0.4598569199855569	2.198452253962848	0.7408194169341051	93.75	2031.25	3906.25	0.1352798788610138	0.0360432934515962	-0.1800408849810131	6.836160696797068	0.8485149205217997	pre	s
bird3	s_pre	982.4631153934716	0.0150251048985265	1011.3715052561582	960.9144884240096	1860.044159346784	3442.4086539719165	4498.040429084304	0.7135379811563972	1467.203269586314	3370.3096162689053	2599.0141854522344	1512.965445666022	0.3320341424500986	2.828069632804376	0.6591766347130413	1906.25	1968.75	3843.75	0.1296677655150675	0.0282076437641283	-0.1020533348978574	10.122398886233686	0.7963677902390583	pre	s
bird3	s_pre	979.3293834567892	0.023862676675693	1031.3666326986342	920.2058249174778	1902.55048265054	3742.703724973289	4806.180284497622	0.7392854281706008	1974.6122629553067	4578.011835760914	2429.769759828558	1534.484459249206	0.5094570867885327	3.289100838885635	0.5942667521224526	1906.25	1937.5	3812.5	0.1336185758035463	0.0285932264759634	0.1255861033976596	10.231144264125664	0.8024560153665365	pre	s
bird3	s_pre	1037.7941320992277	0.1260977012604853	1148.9068875696878	682.7438260434354	1813.2825801352333	3260.71085815224	4487.429053574002	0.5888010197428247	895.0795538343992	1995.286380039166	2297.600899602692	1812.142990022193	0.4318199813540047	2.8316128544144403	0.7185941911675119	93.75	2218.75	3437.5	0.1265330651913478	0.0347587329713394	0.0204758195168654	7.050440960441684	0.8372829634126324	pre	s
bird3	s_pre	810.0280198177148	0.2367003000015473	1053.3733083359125	525.7321069506924	1896.920392547387	3508.482328383234	4764.456100631717	0.660532408786643	1535.0807351157969	3361.41293103784	2590.9119479988653	1598.4187078331656	0.3312633888953138	2.711911891632828	0.7143107950990701	1906.25	2031.25	3906.25	0.1314809855624259	0.0293215986408787	-0.0806385053711474	8.936873161538633	0.8190832133350496	pre	s
bird3	s_pre	933.7553053802689	0.0079842662203219	944.0440930271384	919.6912897128648	1830.473757521269	3367.052171528251	4684.964836001801	0.522927753960367	993.8723324435636	2282.5157300125225	2684.993811088698	1594.8640426482195	0.311240599417231	3.013644144374797	0.7472171816112154	1843.75	2625.0	3750.0	0.1312317864984001	0.035794029158538	0.0722357018367668	7.117407900420796	0.8375349879273445	pre	s
bird3	s_pre	905.3224319714848	0.1670274272996401	1114.8239103073954	780.2123126140202	1475.7485694534466	3326.0556554547093	4517.568321203104	0.4807740355479355	1459.3693810080274	3457.460353609074	2754.99583913618	1605.8565957922303	-0.4225284779668091	2.971072263347419	0.6783769401338875	2218.75	3281.25	3406.25	0.1272958371744134	0.0295344324170329	-0.0648960508261599	9.40032716716472	0.799932243443836	pre	s
bird3	s_pre	855.8702903479036	0.1123413821739888	903.398027879848	591.1908264758864	1739.917756574945	3491.749998723669	4873.561805486877	0.4975426151254047	1449.3872896687112	3147.8893770354007	2457.811068309968	1888.167487328393	0.2444460973751708	2.240022709989711	0.6829099348842652	93.75	2625.0	3593.75	0.1365216654740189	0.0375030896119978	-0.0900428368508583	6.561997691248736	0.855057413619253	pre	s
bird3	s_pre	952.4604709878582	0.0224443048531215	988.2910658876476	928.4220783089658	1767.181840221803	3361.083906531502	4641.418824498143	0.6874267255089029	1762.7925542950936	4021.894545231983	3064.9765423340223	1637.4723537703949	0.3602080760820794	2.425412775940388	0.715320782573241	1875.0	2781.25	3937.5	0.1278947739871252	0.0286622541223497	-0.0346139856791757	9.723340339453236	0.8020434991429786	pre	s
bird3	s_pre	829.5533001426173	0.2223232937667607	1017.763820262198	630.3842146422785	1797.91043821529	3349.2561277927007	4831.451504932891	0.6286416233307686	945.8750294233514	2206.1978923585616	2123.4721571833898	1866.3770823364289	0.6340140846049412	2.536158184037906	0.670049980300994	93.75	1937.5	3718.75	0.1285878693802362	0.0379543068775434	-0.1233347867842081	6.163860856239685	0.8477565503022914	pre	s
bird3	s_pre	949.1268676715242	0.1457445928817018	1082.9402059530444	621.5272845794316	1864.0253448529588	3629.235853749473	4691.8811511423855	0.6685364806245224	1444.043457991028	3194.448267252939	2285.198990531196	1727.2333270891866	0.2945972910829879	2.3138810660352296	0.654008412620763	93.75	1968.75	3750.0	0.1274838578592342	0.0328059235801979	0.1923084724583715	7.886944059770311	0.8284231839158903	pre	s
bird3	s_pre	954.9791275223948	0.1580183316858153	1031.3977634597331	417.3233380353034	1829.504564473266	3406.8341198314547	4812.135009511917	0.5842468195717918	1135.1148801433142	2477.863613888818	1941.4555485807905	1884.1636607731868	0.6559501315909972	2.3640240387975737	0.6248005685968215	62.5	1906.25	3656.25	0.1274934965689225	0.0355354641319488	0.0349585600739552	6.811090968234541	0.8434799187005605	pre	s
bird3	s_pre	852.73686108184	0.2326457146376645	1004.952936429826	372.76559505663687	1727.8392768590102	3282.2216295734684	4580.827178427628	0.5972267669791861	874.5274297179003	1928.552779928727	2624.755047904828	1776.7559532770822	0.2403554426114471	2.415731817963796	0.7535425502410682	1843.75	2062.5	3843.75	0.1247579148811053	0.0345149179122049	-0.0088209838004553	6.95136819787452	0.838020772187644	pre	s
bird3	s_pre	725.5076028361802	0.2875468066356609	937.6641548009828	410.8772394602054	1712.7983100591505	3449.4132441120887	4774.452023310674	0.4730737080360973	1030.9203345086803	2267.348136430849	2582.587565593176	1947.5544018491555	0.150473342998541	1.900148626161671	0.7354232595275202	187.5	2125.0	3937.5	0.1282083070778484	0.0310203897055262	-0.1454750844518308	8.166701670367825	0.8254273812867015	pre	s
bird3	s_pre	814.6765086183751	0.2093241211914364	995.245269786796	612.9454401600011	1705.509248772525	3382.491116364782	4558.570668373941	0.5981996735884367	874.8737178773249	1901.83437357556	1592.2620584646452	1817.5059380687228	0.8484050627008826	2.572283964509908	0.587028276679701	62.5	281.25	3125.0	0.1256227819380239	0.0397146010016803	0.1688534770463011	5.68660891770092	0.8644411715389843	pre	s
