# Supplementary material for: Lesions in a songbird vocal circuit increase variability in song syntax
Source: eLife. 2024 Apr 18;13:RP93272. doi: 10.7554/eLife.93272 (PMC11026095; doi:10.7554/eLife.93272)
Supplement: Figure 2—figure supplement 4—source data 4. [file elife-93272-fig2-figsupp4-data4.csv]

Bird	calltype	fund	cvfund	maxfund	minfund	F1	F2	F3	sal	rms	maxAmp	meanS	stdS	skewS	kurtS	entS	q1	q2	q3	meanT	stdT	skewT	kurtT	entT	preorpost	nameofsyl
bird4	a_pos	1170.237831641247	0.0085421122529676	1198.4424076990804	1159.450273194734	1831.8647942646087	3553.2840494305	5158.667583808731	0.3807992879166787	262.14969886448074	509.8988704076064	3246.582168409997	2120.660534023669	0.07471422247202	1.9146237956816048	0.8303181840138537	1625.0	2937.5	5343.75	0.1342386591721378	0.0474338363511224	0.1271245138306356	4.476428133680771	0.9036342928154174	pos	a
bird4	a_pos	1044.4642822987378	0.32824812721938	1450.716592898279	344.32959868630826	1929.941965641936	3443.012464524548	5200.230730201874	0.5448502317762949	322.595994738894	664.8997501453999	3226.6755153975137	1930.1608051105472	0.4240337506556011	2.3043591727225485	0.7325132308104616	2250.0	2437.5	5375.0	0.131591391260062	0.0431554632325332	0.2355604667003058	5.288547154039152	0.8795917929965398	pos	a
bird4	a_pos	1196.6928643250617	0.259261797917338	1488.5661318150746	741.5880795032797	1781.597783481823	3447.311115809567	5071.02020254636	0.3895733821495307	359.1956868175911	666.8064273223057	3518.3349441544	2223.264338304996	0.359056974183053	1.940861990440113	0.8653100230845935	1781.25	2687.5	5781.25	0.1330516887959066	0.0400971123185885	0.0695744059480817	5.76442512528607	0.8704660653313269	pos	a
bird4	a_pos	1099.1442835205992	0.3144480259784617	1470.8688966914406	731.0933006665425	1724.4018128727216	3408.962074372092	5005.272396154509	0.4338812607760411	306.6719677772977	568.573819195299	2648.4277385749588	1920.2753613709829	0.7032680431440358	2.792332828486168	0.8227294714177341	1500.0	2218.75	3937.5	0.132241418119722	0.0444535519753599	0.124705646430112	4.821361989521186	0.8929535920142702	pos	a
bird4	a_pos	994.642112149574	0.3143416879024863	1450.6643479223862	725.4815861006347	1766.982122988304	3346.4174406606794	5012.742131382489	0.4207947109129617	410.0010175194426	756.0493413323404	3380.000251185723	2278.251611018225	0.4400008406948367	1.942145374181723	0.8429010324540598	1593.75	2437.5	5687.5	0.1345972480315817	0.0410278367244276	0.095723228954935	5.681349993328659	0.8722268202330866	pos	a
bird4	a_pos	1203.2402515102683	0.1825353019864497	1476.1716742125586	731.5486150310679	1759.203667786882	3213.6780104982627	4956.5575212563	0.5698390679823414	382.0735033786095	766.3215003863442	2839.592413132096	1995.7179611857232	0.934665991508742	3.1203879744037057	0.8014068883376438	1500.0	2375.0	3593.75	0.1341838001588153	0.0422095514279275	0.1946390661047217	5.522360919105386	0.8761987020576789	pos	a
bird4	a_pos	822.17117853713	0.2090004216517761	1197.7946735174594	511.8438263106539	1866.8233293596363	3409.9629673699487	5168.708135393721	0.4976360195152197	387.1486202016177	770.9679281430178	3950.788945456368	2378.311393498325	-0.066817123953824	1.555983969317244	0.8032927015163008	1937.5	3750.0	6468.75	0.1355712240328877	0.0422582755890146	0.1098013978910925	5.520273099456527	0.8772032924950273	pos	a
bird4	a_pos	1389.135329242169	0.0331162995424275	1449.9453609909392	1322.4555816970687	1690.2600950965448	3491.4397531841573	5176.472465943962	0.4926052480088583	291.0231413589348	549.8717469096895	3420.5199648586618	2470.13163783476	0.0316695090843615	1.5480906622811013	0.8186652396545767	1375.0	2968.75	5875.0	0.1337241174249463	0.0450006443726951	0.0911335611085519	4.843080481374128	0.8937763219986418	pos	a
bird4	a_pos	937.4055782264044	0.1817453933425874	1161.1828802355296	774.7000461617806	1909.6455994285284	3483.335693665402	5035.344888821531	0.4750635892688072	344.98814975062464	696.0841985667765	3554.079915597663	2158.302202575217	0.1290019518860752	1.92322117495602	0.8174942574993972	2125.0	2968.75	5531.25	0.1321226572930967	0.0423407108345445	0.1375200868934653	5.363175294121241	0.8779780043675043	pos	a
bird4	a_pos	939.7678953702618	0.2096476454490798	1275.359139158057	800.2314397681263	1675.3126156016622	3496.419215604144	5227.354029985644	0.4559306586369697	180.77382665977683	289.29991346275455	1862.464996141072	2076.78506825588	1.164737884441199	3.4532326146466485	0.7322179916770786	62.5	1531.25	2593.75	0.1366784701272307	0.0548716843845603	-0.0195336408210507	3.4101743659251227	0.9423515345955128	pos	a
bird4	a_pos	825.7657741983858	0.4474223617635803	1454.3793328614508	397.919850553316	1922.1796002484955	3718.64821188334	5329.121666041251	0.4687071494934038	302.2011192484544	569.5289198829424	3129.955785618282	2168.6409671611477	0.2827980772307836	1.9246078297719973	0.7941707309653736	1625.0	2437.5	5406.25	0.1343163925725842	0.0463635772869875	0.1151370037944979	4.637885293965449	0.90022203243937	pos	a
bird4	a_pos	1128.160277295342	0.2453717627237872	1482.833979898665	732.8514129398036	1723.276634079677	3211.6125552352573	5137.17713702226	0.5560082932569478	407.3133652691256	786.8808181820874	3026.105268012312	2069.583873855613	0.7981528591335306	2.498372724220558	0.8198195500566654	1562.5	2500.0	4218.75	0.1344552847357692	0.0415837320761675	0.1090988623576762	5.535301793588432	0.8765206764663055	pos	a
bird4	a_pos	982.3503922696956	0.1871352723342109	1162.163635669042	774.6155866959267	1834.5052602021904	3357.4444877696624	5062.036152024844	0.4451885040319638	319.39707255484706	638.3474366957579	3721.1990050578215	2391.4205688789	-0.0511604830343282	1.7079885436216231	0.8284653572946303	2125.0	3406.25	6062.5	0.1329867118155489	0.0433850271836188	0.1425426686818161	5.187239594875486	0.8832976138606544	pos	a
bird4	a_pos	1140.6673721132215	0.2407757023094996	1400.0295750467212	590.3007213031321	1899.2302849301648	3605.499026291331	5145.6148376442925	0.4765906662441652	371.4653135208624	699.1911527741154	4002.1789044739153	2270.1843453851457	-0.140248214656691	1.7154671837127795	0.8377686505809747	2250.0	3875.0	6187.5	0.1348191264156875	0.0430725683813809	0.1523520288154553	5.328585609765953	0.8816296632758872	pos	a
bird4	a_pos	1286.8111288988546	0.1469972958689415	1434.6432194200445	735.4097032056799	1764.346696979845	3342.2910813664	4968.725708401372	0.5092274098349222	396.7883425779203	727.5432623099136	3630.97352856707	2150.21493329855	0.2589152578320071	1.8901749804225516	0.8477695260224963	1906.25	2875.0	5750.0	0.1326311539551516	0.0402465920295675	0.0959179295671885	5.663503454886727	0.872635432634815	pos	a
bird4	a_pos	989.529445070244	0.3487667114220605	1470.9102204185572	476.09721972789737	1881.3041989619549	3365.055649058772	5246.497202245858	0.5515039826043705	415.9281950675747	837.3605867192808	3414.6621393967584	2086.978136966018	0.4494436035839161	1.946223425524929	0.7570179464426577	2156.25	2406.25	5781.25	0.1346762157882294	0.0406959959027112	0.1655142560924287	5.830736904593856	0.8695788760996893	pos	a
bird4	a_pos	982.3661171586964	0.3969731403295015	1425.30495591292	300.5718838948007	1898.524183243637	3319.325541481856	5026.208538710753	0.4871246370132146	438.193072833053	844.5167929533873	3047.5636479348404	1950.897448662481	0.7392824934924648	2.642803428786896	0.7890718665428392	1968.75	2375.0	4218.75	0.133276858141576	0.0406945286257228	0.1891679733395381	5.738788874960766	0.8729674900167027	pos	a
bird4	a_pos	1032.88965701821	0.2530549897503739	1439.1309145876896	759.9023838608991	1713.1318395116932	3341.8127708632437	5086.853868938446	0.4994013900567378	334.2783397726513	627.5299808837399	2998.7462768100154	2106.755777243024	0.5827590226348573	2.192330005707093	0.8294376606744464	1593.75	2375.0	5062.5	0.1337829055095625	0.0427005602562393	0.0886601597535862	5.25654705440076	0.8827000745396902	pos	a
bird4	a_pos	817.671087386334	0.5037735295061141	1491.8783688635929	322.86740445949374	1826.6222882625611	3304.4249690848064	5190.337164389328	0.5390988027786513	335.7606641912632	612.0324536383168	3261.586902641545	2185.290962975826	0.4315055784889871	2.067251652665097	0.7718542250225195	1875.0	2562.5	5812.5	0.1336699674737658	0.0446224592084082	0.1581625993877144	4.9739389794228535	0.8885506561953793	pos	a
bird4	a_pos	978.37914197941	0.4434993506626593	1497.8842655239043	300.0200788117614	1929.343770024479	3508.229997108192	5201.77114389545	0.5084912657346636	380.5938170759141	726.0561959285643	3399.896660700364	2155.123064816857	0.2653549018590898	1.8871776563168512	0.7918188704327087	1843.75	2437.5	5718.75	0.1361259437763058	0.0448664113573234	0.1923447917308825	5.046792552965281	0.8889969407409292	pos	a
bird4	a_pos	1159.558783733802	0.216444726847313	1419.40552412565	841.0090173414281	1691.4486282659582	3214.8914218434325	4946.331240382335	0.4637445017448542	256.8639976621496	500.3847631585426	2718.921113194728	2056.2730701057003	0.5831496847892159	2.593400562395496	0.7840655159269464	1312.5	2531.25	4218.75	0.1286021342743894	0.0447121076887929	0.1049825478894693	4.687226966539603	0.8927060848440832	pos	a
bird4	a_pos	1241.319834147478	0.2995617137509522	1485.8983874208277	596.2816725150394	1849.5995757518444	3327.516756670825	5142.480761633389	0.4288109586330833	337.6570239940708	648.3013311304765	3156.3959355326624	2071.547729953808	0.3743860689703136	2.223036377474306	0.8229693902604471	1843.75	2562.5	5281.25	0.1321785486630736	0.0423702790457136	0.1908447970225902	5.3649418033124325	0.8795214462645996	pos	a
bird4	a_pos	1049.0410662017568	0.090707278465725	1159.0585150604468	931.4025172979972	1822.1954819982388	3632.2794054653286	5272.149661787522	0.404686743322273	352.7973699903182	682.7279588536799	3892.953634557843	2381.5207518061943	-0.2893275377300114	1.6671777990892505	0.8116475089089102	1875.0	4281.25	6000.0	0.1347562313657219	0.045775337277799	0.271413562831986	5.0142989247793714	0.8874832053202963	pos	a
bird4	a_pos	1232.7225798746608	0.1777374828186997	1379.4297960713486	820.75311430197	1829.8895598601653	3518.5741586631607	5111.666130148012	0.4880708603284459	415.485726198086	800.0623148419902	3708.424004113051	2110.268063320437	-0.0347249877792877	1.779562291414751	0.8394986432194592	1875.0	3750.0	5750.0	0.1339051317075142	0.0398934535894156	0.0847739392724698	5.886904986045993	0.8680262577792814	pos	a
bird4	a_pos	869.1094412426252	0.2820313373579155	1417.2049789190128	758.7090941354268	1805.680307343916	3387.1571247579795	5050.38919153757	0.4235338128400174	359.19435246574005	671.1001440753295	3015.153049417885	1953.1907442856384	0.6772103182139679	2.5673675361334225	0.8278481606001716	1625.0	2437.5	4187.5	0.1323077367174717	0.0413125259871811	0.1185202356358567	5.460177520778748	0.8777949516793322	pos	a
bird4	a_pos	871.6964270893181	0.4825431438909817	1469.7322602058098	321.74246633959893	1716.410747244564	3357.9012791530395	5101.2954505670505	0.6033578175850506	405.42469667497096	779.7261457349834	3057.659049828721	2018.7987036529053	0.582930747502281	2.2776365349474763	0.8107212460788193	1562.5	2406.25	5062.5	0.1322874880814651	0.0393669213080365	0.1218481124235031	5.885282221551299	0.8688743884183852	pos	a
bird4	a_pos	760.8407160672133	0.0976781159430867	842.6398822244953	675.9176159160846	1833.3142104081064	3538.391957488837	5071.290865634521	0.4261810216165873	380.9825712627663	715.2348263640623	2995.1723382990253	1918.7749086422689	0.5178926612232403	2.4988201519801256	0.8271972001369269	1718.75	2406.25	4125.0	0.1339501346727742	0.0417224802478581	0.0808173116066067	5.454170773059411	0.8773976124540503	pos	a
bird4	a_pos	1131.8844210961247	0.2544674255043379	1495.202062539022	734.092098438836	1662.2399680093831	3400.0706235488733	5030.012339952371	0.4580832308759106	337.1920563025593	592.7399567073453	2803.730857054009	1906.6557936286408	0.5714058453691847	2.4769275822768213	0.8364512311582875	1500.0	2437.5	3906.25	0.135097406579089	0.0418094330405589	0.0629424695315479	5.352993208616309	0.881216437937338	pos	a
bird4	a_pos	835.4321332732671	0.2086201178539308	1154.211630643097	555.082517615223	1815.9350348914088	3300.086491046409	5111.716423644497	0.5660227709441071	536.1050615865059	1130.9485214454132	3297.882727422825	1975.5043125491711	0.571243731612981	1.982307567814165	0.760178118805676	2000.0	2343.75	5343.75	0.1316256233031362	0.0363477520471459	0.1786459243275757	6.846190634824693	0.8490323589685069	pos	a
bird4	a_pos	764.6677741338751	0.2157295622111606	1280.440037488038	384.2959942004509	1795.1088568712478	3313.4367684925437	4972.319183754476	0.4441014488253888	453.38090474992737	945.9607951316702	2966.879645475274	1921.0829130748757	0.7682968407655949	2.7109633834174307	0.8138511057714436	1656.25	2343.75	4062.5	0.1301796034218547	0.0379226531434888	0.2110295681903403	6.366470702951629	0.8576731951280582	pos	a
bird4	a_pos	1170.5046486276642	0.233012602666856	1498.6272054049189	752.2241693901509	1786.1957494511273	3346.7555512724566	5055.773647187507	0.4882677025797297	385.4789688058583	661.3588737688158	3188.5518807481285	2095.628628044559	0.4284290555998002	2.123393088465555	0.8473696302030073	1562.5	2531.25	5312.5	0.1359142703794344	0.0427461201620849	0.0142580038719207	5.23572754908588	0.8823748252600092	pos	a
bird4	a_pos	851.3392504567303	0.4129754252730911	1473.7449894098	328.0120906473637	1736.1179137213337	3315.903975923724	5020.37771725709	0.5161925237380028	326.0666643626226	586.4632679528114	2891.1356426381	2052.067696781531	0.6753073407465928	2.535724087577476	0.8379716175931462	1531.25	2406.25	4000.0	0.1333049440280664	0.0427439259817097	0.0513637942931565	5.167762135745606	0.8844663315475446	pos	a
bird4	a_pos	935.6468543488868	0.3969495400392656	1431.7759447045096	300.7380430388602	1758.055781772691	3360.7093877834645	5070.828605982534	0.4518401326122381	385.97192732119225	754.2497418954496	2991.9092561886846	1995.5559005106784	0.8115452883058062	2.744925048529879	0.8161029928471452	1687.5	2406.25	4031.25	0.1341450180412378	0.0413427448908026	0.1352516332190618	5.584647932391904	0.8753492719985967	pos	a
bird4	a_pos	770.4818456574047	0.3276352114161282	1168.3782812044594	314.4194410907048	1693.4978048773387	3313.016112359626	4997.934846426498	0.4933772688489478	378.3777468623146	770.714969372917	3479.0512222249654	2367.303148583563	0.222569852672214	1.6719366928812744	0.8318798190787245	1531.25	2343.75	6125.0	0.1324750483428934	0.0409014798866849	0.0469103216627931	5.630418332296203	0.8710252569467811	pos	a
bird4	a_pos	782.9152832154102	0.3613405691378764	1480.8561178465152	312.22982763157046	1883.1982768355576	3290.571726120257	5037.713184541419	0.6269877100345984	385.037802486054	770.8951116133989	2879.2779142308555	1973.7241121906136	0.8840044134387007	2.86247165896994	0.728817097655647	1750.0	2218.75	3843.75	0.1333717160935484	0.0430693494941312	0.2463732216498813	5.342676666912717	0.8816115418959575	pos	a
bird4	a_pos	882.2628056251826	0.2646936439743108	1225.5937452563244	583.013675643518	1691.6721758831784	3285.664638551957	4997.888635314938	0.4469238124157301	348.63261620128685	647.9083005247442	3027.601300468499	2091.205198919141	0.617294913626452	2.406985215070181	0.8406003411819309	1531.25	2468.75	4687.5	0.1344335028735089	0.0435756681928293	0.1105790979933069	5.114501949307572	0.8856344012168581	pos	a
bird4	a_pos	1123.5628463887476	0.2860367039105037	1494.5410101299194	506.8363812007207	1826.695379778485	3364.1902835626365	5146.330248996711	0.5682519716270346	356.0715202039948	677.1096004657775	3120.563755022127	2025.4179283551696	0.4651399639034287	2.2004025619616856	0.8116250073729987	1656.25	2406.25	5125.0	0.1353661719654354	0.0439028217162271	0.1138077520054446	5.159743118205248	0.8858381403118137	pos	a
bird4	a_pos	1244.3978955957025	0.1870975185928726	1493.2696962386892	715.5904847756727	1780.7381350812548	3351.736054024478	5025.23822291761	0.4952698005112279	439.5786323085262	858.9852457558734	3379.249521674857	1954.4587601573803	0.2731895855413229	1.937717431669154	0.8334477266615828	1937.5	2968.75	5343.75	0.1333859660686613	0.0381370192813141	0.0504612370719293	6.244419975059671	0.8612083033866407	pos	a
bird4	a_pre	1256.0229578895514	0.1515236620077361	1445.081969668992	768.1089036644596	1748.6331130994104	3340.9439047767382	5023.683149779746	0.5372699678995225	74.23923468286584	155.01383424189825	3292.807936373424	2004.2385543174944	0.5700375780333905	2.1637273689663346	0.8160039107474658	1750.0	2375.0	5250.0	0.1295115618542561	0.0371206910610282	0.1110814019465999	6.4536919213857535	0.8542893299562817	pre	a
bird4	a_pre	990.5210417501584	0.3397655607942322	1491.0311950795367	652.7251839831274	1820.5075650439544	3416.264931985401	5083.880350259867	0.4992343991634114	85.6123607154638	175.68931272579664	3550.3528357784244	1997.7796078381864	0.2844566467493436	1.891933712765814	0.8165295559712815	1968.75	2562.5	5250.0	0.1304127492876582	0.0364236107045947	0.1129195705490144	6.676476581833674	0.8507447034189042	pre	a
bird4	a_pre	870.9944521962474	0.1666015055251909	1126.569758880992	723.601476244051	1753.7371386754442	3340.0274331546825	5009.306292350107	0.4890621896315478	71.44057756371765	142.57867910533872	3268.262156927048	2091.895198325883	0.4879082104540823	1.9855538200494312	0.823792845181968	1656.25	2375.0	5437.5	0.1320676493919634	0.0399907311923024	0.1385846705092289	5.831422480682593	0.8689282254606404	pre	a
bird4	a_pre	1015.2604413682868	0.3491849283321377	1478.1340148218003	571.2283352821329	1801.8097963078155	3250.630591563225	4924.988809221755	0.5592590025132825	82.75905170180648	174.14958412533937	2993.4890239444103	1814.6767028367624	0.8419626308855643	2.75784987288791	0.7731387567076095	1750.0	2312.5	4156.25	0.1310960937294567	0.0376991443253049	0.1443320554674788	6.318968576911777	0.8590873015042141	pre	a
bird4	a_pre	993.6509698346042	0.2538007087201673	1459.1567520625115	704.8329402513622	1844.599621155169	3244.936123688839	5041.63368911617	0.5281021713649761	104.9481789434984	219.88549866982763	3273.697513382261	1882.4244367614588	0.7225402544580873	2.4640623644568467	0.8212010544409576	2062.5	2375.0	5062.5	0.1316290569901333	0.034153399572511	0.0955941186123763	7.319878612348187	0.8406214214870653	pre	a
bird4	a_pre	929.7015929303044	0.4518649607182152	1488.8629471270576	320.1250703037479	1820.4300654193712	3352.364936499468	5097.199411194383	0.6307082055267538	103.6910982777172	224.13040913928253	3214.4877721160847	1872.4618920365965	0.6626786519755554	2.193469826601768	0.7439249813604338	1968.75	2281.25	5187.5	0.1306692983591892	0.0342874401359975	0.1735930593701607	7.1605841918467	0.8435120229336197	pre	a
bird4	a_pre	1091.3697607138154	0.2155083496156785	1437.5049328182745	681.7213711327644	1805.41387365808	3191.8472524133704	4898.034213928821	0.5097810899512213	100.6867178195576	217.83066320593431	3610.040292209929	2170.155108515896	0.4634106284191444	1.865124433642944	0.8215745390884337	2062.5	2375.0	6062.5	0.1303849406854683	0.0346372981690902	0.1250066774100307	7.296900424067314	0.8395827377908867	pre	a
bird4	a_pre	1012.978294752694	0.2742136430716128	1411.994510684429	728.9353911616703	1772.8978137368342	3264.134430930715	4988.165220733932	0.5826296595506781	115.1935003657803	251.12561523546665	3277.7263318008954	1989.159951783419	0.8394904797747533	2.592359532193128	0.7980423827131057	1937.5	2343.75	4593.75	0.1321972494537997	0.0333271162894524	0.0606358478101922	7.595467293153423	0.8364575320921123	pre	a
bird4	a_pre	1005.5332556972544	0.2824294328519798	1435.8781784187777	651.7124072249431	1728.4876073022854	3227.933866514073	4994.708944308899	0.57079553942738	111.62819661049303	246.21421242684028	3454.645021460989	2022.2135304871117	0.5269032740492773	1.973306338532204	0.7789064864578367	2187.5	2312.5	5500.0	0.1292335585890899	0.0339383556871378	0.2804643562356629	7.421677914501965	0.839868369468543	pre	a
bird4	a_pre	711.2968061862874	0.5526529272759503	1425.403661136977	321.6524569645137	1704.9575198942623	3125.430837975618	4980.499215169408	0.6495635956099713	99.62503867313336	213.2054222722455	3248.8343004921758	2124.2874991395056	0.7898216951758777	2.3427922003879327	0.7802538605268495	1656.25	2281.25	5406.25	0.1313103062693756	0.0357597915688438	0.2032156676420232	6.94796894823774	0.8479262048926101	pre	a
bird4	a_pre	1005.8329752258649	0.3305200827625122	1441.1650677167188	309.0845480543719	1720.7449446975202	3390.164949677056	5147.521598790868	0.5549508609217573	75.08138824163379	151.1979870817658	3266.4293944515885	2058.325320611157	0.5378655013395924	1.9568175263220184	0.7808518135620341	1656.25	2312.5	5343.75	0.1291137493963638	0.0374600675739412	0.138938396540264	6.206067841203102	0.8610617087358224	pre	a
bird4	a_pre	1026.8175921335942	0.2735553551587328	1443.057395974252	712.6743471077217	1799.4350217346914	3355.422659954652	5001.727682353461	0.4982917719932499	71.28574361568405	147.2481866196376	3547.260327304847	2191.2580180746104	0.3598134003739401	1.8057397898384089	0.8404881473839785	1781.25	2406.25	5875.0	0.1324423353404803	0.0399367751868985	0.1172392340308053	5.934826379631952	0.8641118562002322	pre	a
bird4	a_pre	788.1287780249305	0.2341432527121027	1116.1351330454129	304.2050835681321	1751.717051267898	3236.302339797955	4983.920136048775	0.5610954043188896	73.80206053718423	156.33029498569633	3095.246766653241	2027.4273621439047	0.7351799316646034	2.351304214213251	0.8067691598123229	1562.5	2312.5	4406.25	0.1319075631387223	0.038592758614631	0.0922355586866073	6.154176882480472	0.8614402014803973	pre	a
bird4	a_pre	918.8476556578624	0.3839252640255773	1473.2866511097711	314.4534044752339	1737.4236041923962	3292.837628126175	5032.202042824828	0.5470126012308231	65.36832518028798	124.15661290098043	2997.464392329437	2046.4065612392967	0.7849240552762545	2.3974920487124978	0.7929088538744088	1593.75	2281.25	4656.25	0.1322222110441848	0.04076506555934	0.0604971180732063	5.551217511231989	0.8745435518179723	pre	a
bird4	a_pre	1166.035023893672	0.2290901894525426	1405.7676390555775	477.9371328691855	1648.725291468755	3025.6382648347867	4940.890970916537	0.6375543623846436	94.4830455673057	200.99494175543967	3317.2861261881003	2204.7783983202376	0.7485932652016978	2.154765451316896	0.7649049971270903	1750.0	2375.0	5812.5	0.1300567753959209	0.0351548975665208	0.143212014217921	7.0130957578693724	0.8448363690808732	pre	a
bird4	a_pre	1086.951018668378	0.2442878994188383	1464.947586891902	739.628127875352	1759.7513595755547	3218.250096662836	5038.585543166591	0.5488462092683258	130.01205041098717	280.1945581316312	3756.886862923742	2235.318983553703	0.3896677085939042	1.6653689412548385	0.8131429605745997	2062.5	2375.0	6218.75	0.1294355904674249	0.0324533556489043	0.2738571270689787	8.054662129952709	0.829798788348752	pre	a
bird4	a_pre	970.727584858687	0.2254382644805672	1469.7212670489737	739.2559770988381	1869.7175361168024	3358.1080940252123	5133.00138668041	0.5886828950533919	105.98029451609366	227.74414557257637	3942.290102684431	2201.2086329406434	0.2068635397372692	1.5555696375110408	0.7993794130680586	2218.75	2968.75	6406.25	0.1317498454603946	0.035388997633019	0.2468663553558612	7.211134335803972	0.8435891952852613	pre	a
bird4	a_pre	1030.4062954446597	0.3353007274189271	1454.742423855536	360.0721877110035	1785.4628409464283	3249.8583743452346	4999.393081408762	0.5835685729018599	134.0744572697546	293.43150360341764	3503.630994834457	2053.463244664649	0.6090723586007732	2.056615310576729	0.7958646689669567	2156.25	2406.25	5718.75	0.1302466514437181	0.0315605417194521	0.2044134656556899	8.302079818352428	0.8269603165367292	pre	a
bird4	a_pre	1089.7358081383757	0.3084727907562336	1480.662181168985	323.0868893828298	1725.172668590125	3137.1344232223933	5020.373322903752	0.5425733328470494	78.98523569485337	148.86105740172312	3568.353768161541	2253.3267371185607	0.3977658005380138	1.7364960060538597	0.8365424920302851	1750.0	2406.25	6156.25	0.1329950330423969	0.0391018486618524	0.0712886194227512	5.992580979821176	0.8655805169877625	pre	a
bird4	a_pre	1056.9583207388316	0.2681467006933107	1489.7364754479331	749.1927193397914	1805.0703472278556	3230.7083745800546	5143.307340187629	0.5785350180814494	98.25416180727773	213.9572985487832	3378.4149673270317	2069.5045081314665	0.6308512175706165	2.0644930151463448	0.7890878248534088	1968.75	2343.75	5562.5	0.1320098600378958	0.0355615223815204	0.160092814823884	7.134416932154906	0.843758185705198	pre	a
bird4	a_pre	1210.9760013597802	0.1797014031892945	1490.222387500019	775.1701355741523	1753.012984170877	3142.2362253128517	4973.358979911262	0.5794993571904746	88.50445314517027	189.84998747559888	3166.833837493388	2013.3478280822444	0.8898655417657402	2.5272255159113466	0.7938275169034287	1781.25	2312.5	4531.25	0.1313002828497943	0.0348022093329568	0.0521915422534352	7.162379182691531	0.8422556029869352	pre	a
bird4	a_pre	878.3764263603819	0.1979873082189751	1135.23262295904	666.4439000047932	1855.6172475236935	3242.816340094856	4986.002473341678	0.5349626864031405	79.98964213573203	172.71409738867354	3169.105691036369	1978.649498816122	0.8040533637246217	2.5302162741292795	0.8117638259486524	1937.5	2312.5	4343.75	0.1315702086881031	0.0369668886738632	0.0408741320472888	6.638841824953202	0.8493084404405532	pre	a
bird4	a_pre	1064.6736108045827	0.2639223719014449	1463.5392580417183	776.4398866725262	1735.918466748048	3277.127195461862	5028.633289009887	0.5149166051582005	61.41659662461923	119.13432552457942	3020.6519487604546	2051.635196657804	0.6955952472744589	2.395609950814121	0.8032444961668475	1625.0	2375.0	4468.75	0.1323863566216164	0.0415997111437021	0.1159357340151864	5.418471678629421	0.8781641612095745	pre	a
bird4	a_pre	1067.7539983875763	0.2754045710889137	1436.439887922447	577.3972940774664	1741.8157629652658	3172.1924348990965	5067.721306073274	0.5261724461718774	97.72254410497789	210.22542151822591	3700.097829043808	2255.71564480126	0.362482401593525	1.6617853505939029	0.8195479006412237	2000.0	2375.0	6218.75	0.1311412260678835	0.0355887473388261	0.1443319995450734	7.015131278643065	0.8458652344715231	pre	a
bird4	a_pre	1066.8119708164666	0.2977894824572781	1499.660026629751	741.240487094859	1819.908985605581	3324.592843690716	5064.5626231539245	0.5291298892419295	93.17916846635882	200.0324357317003	3279.383593692058	1915.815223611076	0.6462193778689598	2.369196914874468	0.7947142776725242	2125.0	2312.5	5000.0	0.1305730361930276	0.0362860635429227	0.1834294377508035	6.811902472714185	0.8494017541680086	pre	a
bird4	a_pre	1074.712479312975	0.2593677205373322	1391.3062087652115	717.4623939686925	1760.5877624142115	3357.6886756182857	5040.714365812103	0.5361024142655402	92.70434663992296	193.94078480808025	3227.004893005882	1973.9760906915567	0.6268627730503363	2.213075920531809	0.816806183208144	1750.0	2281.25	5125.0	0.1310003533216786	0.0363056814670294	0.1465430234758506	6.791927319732547	0.849438126758673	pre	a
bird4	a_pre	1043.550102434423	0.3157638910329244	1399.3356757552276	563.2865069684374	1691.0486989100586	3275.4850977315523	5089.358806001539	0.4601920782116798	94.67384316259115	198.69760056526292	3601.147594696211	2225.0402303014366	0.3801408193482649	1.6822645823540798	0.8333013774474279	1718.75	2375.0	6125.0	0.1322776522269856	0.0357757728869424	0.1250592082982123	7.032706554111562	0.8453750539849958	pre	a
bird4	a_pre	781.5457213166595	0.5761788902618761	1451.161038138495	341.9565354327883	1744.029003026866	3270.8310569881824	4899.257399046339	0.5262181727690141	64.74094187998224	127.66972124977823	3057.4559964317	1908.0421433000877	0.7017163756590954	2.5778407987118066	0.7899823321406784	1718.75	2406.25	4312.5	0.1310169327410614	0.0398766777859905	0.077190175425028	5.795361113583722	0.8678248750298769	pre	a
bird4	a_pre	637.0412034095941	0.3299283664334773	871.1251340718885	321.27586430348987	1768.6039570718858	3354.0862683830405	4986.095456379126	0.4880187109140398	61.45714797182953	119.93929847627489	3004.599766895816	1900.9641003196816	0.7274638784875924	2.612297347671219	0.8029895309755863	1687.5	2343.75	4125.0	0.1308710807073449	0.0407091453017964	0.0827395324874062	5.630530548927185	0.8694978321826562	pre	a
bird4	a_pre	1255.259327440207	0.1369917265148315	1448.0320982851176	830.3017838670632	1724.5375599966433	3429.17258476784	5148.405139607399	0.4495014642075596	64.45125352698437	124.35217836475316	3089.8052227492726	2083.837319953522	0.6716904432402404	2.2427991939481218	0.8345097618006861	1656.25	2281.25	5187.5	0.1323445363772833	0.040529029337369	0.0460221731061014	5.650631829932082	0.8704819963557208	pre	a
bird4	a_pre	1111.3708119153137	0.2271867221487968	1457.4942477237337	684.1012431543106	1809.3190399232749	3280.426958272127	4984.904158604511	0.5445094724026441	95.95803087590625	197.32412834593745	3874.0192044223368	2246.336678730836	0.2963386371978281	1.6885082933594815	0.8447564850976438	2187.5	3093.75	6343.75	0.1334550843478288	0.0362528805702423	0.1211717715997334	6.858567872135849	0.8500532318292282	pre	a
bird4	a_pre	1134.2870582951864	0.2339430443424335	1446.9901392416891	704.6706708346309	1796.5943327431487	3262.219158766535	4995.320809599107	0.5280645285359291	110.7711986299838	228.4517787060749	3453.408895238146	2016.72789923142	0.6213880218818219	2.1399803525475463	0.8255821911782056	2031.25	2375.0	5406.25	0.1309166511303762	0.0336942294527971	0.1467135828368729	7.468367561198034	0.8390593585154603	pre	a
bird4	a_pre	1069.952381369911	0.3392661535928235	1496.267547145562	343.58350270723696	1747.8049723411557	3300.087271940163	5024.563443297365	0.5729900768439307	95.21630262427738	199.76185347096575	3157.369140444532	2011.2802538862704	0.8326518492565721	2.456666736225762	0.8219896720558865	1718.75	2281.25	4500.0	0.1319081234428012	0.0350945552958819	0.0790328067567159	7.085352102694993	0.8451578724727362	pre	a
bird4	a_pre	1010.9888835446046	0.303000270236088	1448.840117383402	713.0290900781348	1743.6446698973327	3339.4480798286822	4986.783740660239	0.4919554337287313	56.29614209267742	112.3128881638646	3398.958130410338	2225.281176013608	0.3642111888585787	1.7827814577613408	0.8165226867514099	1687.5	2375.0	6062.5	0.1313797086349791	0.0418445047932086	0.0519454408323203	5.397730236791861	0.8746964553558072	pre	a
bird4	a_pre	969.5474146311226	0.3913437987971156	1422.067932106372	305.3387410439844	1654.2148477177816	3335.38224703436	4994.529793194253	0.4933866220737631	76.0768544729569	148.1803488174241	3092.663903865748	1990.9767899436872	0.6937828134094383	2.3318326972259324	0.8140681375860115	1593.75	2250.0	4906.25	0.1312622583339201	0.0383001588136842	0.1189578398686728	6.145960622220451	0.8624417685454544	pre	a
bird4	a_pre	1075.9029700120468	0.263922763494082	1499.383425005692	746.2557129368346	1720.0280541176662	3085.936365926312	4892.068584252066	0.538837757981922	87.59245079703408	183.7369039775916	3457.185076825036	2100.758185196954	0.5028843070486507	1.887668933334856	0.8218764419494445	1937.5	2375.0	5781.25	0.1298761884167816	0.0349234349290143	0.1579269601565038	7.181738903469883	0.8416607004342437	pre	a
bird4	a_pre	1216.2234589182303	0.2061176914500543	1491.8253284380294	740.7698159930791	1734.391863417811	3292.2315398496603	5051.778037049897	0.5308077478166826	93.89495169525183	190.60822667759533	3264.7524171914847	1937.408982859428	0.5889095011478723	2.175613910726253	0.834859009366835	1750.0	2375.0	5156.25	0.1305900322767632	0.0347250139675814	0.0952721105140701	7.092316270752046	0.8442773846529494	pre	a
bird4	a_pre	988.2251126126024	0.3657192655598517	1356.063511741988	307.85407078579624	1754.1764523290294	3249.595559928789	4995.876005592398	0.5149700632621336	86.17660952051097	177.6251224996185	3481.8579718865835	2092.0594764661173	0.4192183605670005	1.9489675214690692	0.8437969858053023	1968.75	2437.5	5562.5	0.1308563938221358	0.0376880796186886	0.1670358667382289	6.432310568543066	0.8565382054954346	pre	a
bird4	a_pre	1046.232334124182	0.3687415531987253	1499.4799763693993	318.8167018566091	1750.095610240173	3233.9941281093143	5028.810216458985	0.5122297752715906	99.21761966592774	207.96638443042792	3357.437395293613	2094.1655643230683	0.6424178660173795	2.108939408420397	0.8252572688184081	1812.5	2343.75	5468.75	0.1306525010645362	0.0351349520600739	0.099700346612502	7.067740770296978	0.8444964730357026	pre	a
bird4	a_pre	1141.4307191409573	0.1403586386334255	1461.5449377746918	773.257881416492	1701.4761866115466	3178.887372196676	5025.788425883617	0.5470956945559587	100.97136598728191	202.7797307734908	3196.1537713531134	2063.576034222066	0.7646251466494598	2.2613227028163267	0.8096558028878622	1656.25	2312.5	5093.75	0.132601178731044	0.0354355804319874	0.0889580109051329	6.930400742788247	0.8485923845090405	pre	a
bird4	a_pre	1204.8057876139428	0.1773642333058034	1382.7092832691014	867.5162498504229	1445.977781386527	3152.3552333208154	4968.549060453488	0.6154164689070255	43.88795953705674	78.43498913475558	2269.654850158161	1854.678217394988	1.2448509237952652	3.7084796974970815	0.7775807269604185	1281.25	1531.25	3062.5	0.127665475119982	0.0426943974050345	-0.0448503252027292	4.851349959676914	0.8874545538409251	pre	a
bird4	b_pos	1129.5139973681798	0.2427439323859694	1459.7395744347689	629.6792350317673	2156.9791712144965	3974.3549560927354	4672.3788853682045	0.5737923447170654	1472.0188521107182	3146.1716390997035	4056.7846771133272	866.4037895436878	-1.4711008118082365	5.947870042455249	0.7012572430027928	3906.25	4218.75	4437.5	0.1361809093593057	0.0287857539234673	0.3563750450111178	10.079334332892245	0.8080624964715698	pos	b
bird4	b_pos	1216.5800050445414	0.1161349823189996	1404.2361074914631	1026.0125033649497	2075.237777550498	3893.8403079455534	4475.269242060361	0.6191472568933948	2468.6905501644924	6094.634020501602	4025.953925751467	672.0962252064721	-2.374101995081122	10.740893393393426	0.560422523359226	4125.0	4218.75	4250.0	0.1379340449581186	0.0242490455421921	0.2484163464107511	13.799288921057173	0.7696650606570229	pos	b
bird4	b_pos	1122.2625916606178	0.1337151898147197	1261.169178200211	720.3130914111491	2040.1926950875527	3835.2896331862994	4543.242535739186	0.5156119275906206	1590.1723428004468	3686.627027927104	3705.107073982289	1089.4507330062345	-0.622997581744459	2.987953614451388	0.7342453002353363	2656.25	3968.75	4343.75	0.1344165392092656	0.0269896609947303	0.3030147243127379	11.245479328345416	0.7928171039708685	pos	b
bird4	b_pos	1003.358024855604	0.2870765878254105	1269.944239805233	447.4906542581404	2183.133126984136	3959.373150593471	4648.431542806067	0.5822757069968558	1619.5670741093295	3656.2791314506	3661.4739617983614	1089.87817036489	-0.5644658727992018	2.563319746826537	0.7172859130381106	2281.25	4093.75	4406.25	0.1389390425345753	0.0289297881255139	0.2680336012214322	10.468961570479951	0.8027413088324031	pos	b
bird4	b_pos	1060.3915892055136	0.2237217121343127	1408.7086500267635	406.1490979272539	2072.5794990259105	4055.3457369725047	4401.944522492	0.7140895446279413	2397.3408462054867	6143.755612475237	4173.02996367351	454.59191119283486	-4.3339079693363365	31.883345486373265	0.4799715971366465	4187.5	4218.75	4281.25	0.1303661808426291	0.0242220589202246	0.7075843084764959	13.983201152553091	0.7649423185681687	pos	b
bird4	b_pos	1092.6046046816286	0.2416263765997715	1415.9811324616494	447.8865099753124	2148.323080940661	3951.2060970567695	4557.5589004604	0.5878720420668601	2149.865075382261	5198.610163106049	4057.5381708071295	666.3797708334776	-1.8145133671520663	10.323231910061937	0.6498125614975256	3875.0	4187.5	4312.5	0.1360698994873621	0.0249568436479065	0.3167983276775641	13.351974528887247	0.7726468692653797	pos	b
bird4	b_pos	1038.085668503273	0.3227069273419128	1445.2941951219516	627.0254078000272	2202.4121659335	3957.9551826595207	4596.361508426332	0.6054202288504029	2556.3021186591936	6277.078171234476	4161.958961818969	678.4126484719785	-2.113755772326844	9.923801083115716	0.6031891245168434	4093.75	4343.75	4375.0	0.1309706970595013	0.0243855197129731	0.686309897027084	12.994299604815303	0.774678768699386	pos	b
bird4	b_pos	965.0926443706352	0.403999981063655	1446.5389192404623	486.9749342495508	2192.6771395291066	4007.917637343304	4547.668041120895	0.6336117909921705	2835.936911088339	7005.929218390277	4224.06539439093	567.4773124956786	-2.489539506917441	13.51600469419192	0.559706397017282	4250.0	4343.75	4375.0	0.1323361930716683	0.0240321202066981	0.6342682035910441	12.889545291069192	0.7749027514739021	pos	b
bird4	b_pos	996.8315652999778	0.3558077345341435	1447.489374014206	626.4942011401605	2191.407909814831	3967.7906400071274	4541.254932257307	0.6147492668427786	2754.628375388668	6992.920383393664	4220.493505284142	568.7834928335553	-2.8641581622971297	15.647839920337216	0.5077790428435405	4312.5	4375.0	4406.25	0.1338265549993995	0.0236734417023521	0.6414323404068794	14.23441546197741	0.7642723740466996	pos	b
bird4	b_pos	1092.8375856296464	0.304285507335659	1441.9261459663503	722.073863425817	2147.12056072406	3946.47833923026	4554.125539226407	0.541338362895042	2471.372549418485	6322.497279699817	4176.000183867592	581.1920902966821	-2.961594776245524	15.773240935537332	0.5143857937516079	4250.0	4343.75	4375.0	0.1345207196422436	0.0257250635040301	0.61731140854203	12.910605925077803	0.7748623023525806	pos	b
bird4	b_pos	1197.2694976840965	0.2280469090029375	1456.1433169953862	456.34009625722666	2142.1801195927483	3985.268003696641	4530.62491153649	0.5793581494995691	2201.303841862745	5505.684637217694	4130.33402550004	650.279655292923	-2.296741361093815	11.0631050995386	0.6120847394108873	4000.0	4343.75	4406.25	0.1342009137804883	0.025150674764877	0.5755933117056408	13.37791262894523	0.771339895925165	pos	b
bird4	b_pos	1194.7235226550847	0.1774683458781013	1463.1559872805226	556.6073460819881	2177.743976972385	4030.846518991549	4569.585965457814	0.551126979594977	2024.725968027153	5076.506205677655	4132.08568255392	705.2744190399021	-2.319642443054739	10.783840228005316	0.6180004516438189	4031.25	4343.75	4437.5	0.1344472032149773	0.0266575924103136	0.5678588721438153	12.641589367411424	0.7768727212202131	pos	b
bird4	b_pos	1127.2433081339143	0.2528897612056116	1427.910036662118	441.3167716819677	2155.9623686737177	3937.3671085543047	4657.759501639794	0.5889477357964316	2227.7300755241545	5453.654082154857	4036.9491581469406	838.1998771168172	-1.2168326133475258	5.345486980548679	0.6946409752912476	3843.75	4218.75	4375.0	0.1379676326388511	0.0254635741109085	0.3637848516231693	12.74695479005493	0.7802391253520569	pos	b
bird4	b_pos	1128.812973242408	0.2274748864608483	1398.834415557087	442.9751419059378	2111.0787806250087	4083.88721603456	4531.922534015294	0.6112427428696048	2282.816554397243	5592.550907987619	4186.864568572468	697.7492545566455	-2.0903713043843406	10.564441819287875	0.6518739261966868	4062.5	4281.25	4468.75	0.1345225417790268	0.0258847380950689	0.627596778669361	12.955705791983531	0.7765721802483898	pos	b
bird4	b_pos	1069.171813840098	0.2357517096712776	1428.8303351652748	577.3374020415354	2190.9277700712773	3937.2312565810703	4607.992151348851	0.5390054491208	1500.8369910625631	3632.3307958699415	3999.402311936713	1010.5148136894054	-1.013104677792713	4.246670592545607	0.7095255225742616	3875.0	4250.0	4531.25	0.1351897395837966	0.028543375681606	0.4951211861936924	11.269143595433112	0.7919497006197462	pos	b
bird4	b_pos	1216.4350084260132	0.0920620054297084	1391.7404563145242	1029.6770954075887	2178.2376839520657	4037.088750392261	4594.12909003972	0.5982667752877365	1832.46953258433	4358.849307222688	4026.703659939206	765.5164383553372	-1.7103423818427377	7.2280415365428095	0.6602217573655741	4031.25	4187.5	4375.0	0.1371547831420958	0.0254022660822455	0.1865594364234475	12.076136352699251	0.7861449192467433	pos	b
bird4	b_pos	1070.3335624191925	0.2867542822228179	1424.0337064833177	550.1772941904142	2111.4372048433893	3910.747687938481	4557.152695656707	0.5562057021390073	1714.2547437143555	4016.90564688996	3963.09254394219	822.3278825938778	-1.4091952411340871	6.088704715004941	0.6696454302523831	3750.0	4187.5	4343.75	0.135324515311304	0.0270013245816494	0.3957658805536098	11.690371032428107	0.7891392154928412	pos	b
bird4	b_pos	1173.863953909616	0.1915361810781235	1430.2008233199083	728.4161359091836	2143.180170408684	3795.186763016586	4508.153378749561	0.5656405062104752	1775.5845988506608	4258.930738942393	4048.565926802724	863.2787254396843	-1.2965424269983927	5.739465161905256	0.6713471270757079	3812.5	4281.25	4343.75	0.1341652151066675	0.0265583590459001	0.5215365366193624	12.242119439311669	0.7847914424775028	pos	b
bird4	b_pos	1079.4553197509877	0.2525113897754151	1487.6840983048962	643.4351441921024	2218.476983881484	4020.545305133748	4800.122846004211	0.5668162115805216	2147.525604076589	4849.124292558742	4198.197067509179	907.180890918802	-1.3020206595808397	4.979431916437486	0.6895920182963903	3937.5	4437.5	4625.0	0.1350777372429453	0.0268714806094251	0.5639195064985818	11.068581016004144	0.7946263625148678	pos	b
bird4	b_pos	1105.8644847139549	0.1675768116541916	1288.6133982368167	730.5273334767791	2109.4337600692943	3900.798747700555	4644.524614806062	0.6141263900577223	2428.2419009519467	5666.943980962722	3880.078607033404	952.709391327351	-0.9795478523504456	3.702014629530181	0.686462215367428	3625.0	4218.75	4343.75	0.13858933155681	0.0251500471576206	0.3112424347297995	12.637123281657168	0.7812662346352497	pos	b
bird4	b_pos	1013.8463987229007	0.2315505561154693	1369.5849767729908	603.3331764569998	2098.163850605692	3998.945221530702	4758.930318335529	0.668784140909789	1552.1222979502272	3174.0026711163964	4160.924490453242	819.1623065997062	-1.852406735400848	8.023346941666869	0.6588911861961745	3875.0	4218.75	4781.25	0.1350541218496539	0.0292740867905195	0.4145959920641126	9.635072395546906	0.8123175915269085	pos	b
bird4	b_pos	1204.160791833216	0.1231210846102511	1457.7172450120136	865.9406193588817	2183.0254698780814	3991.3147598690857	4575.9632065164815	0.5553825396723427	2138.059536864092	5245.247443865896	4142.4010409284165	767.926419573774	-1.9293610466648388	8.045851894477007	0.6482014093284424	4000.0	4343.75	4593.75	0.1349032325698945	0.0263079318002443	0.5825244357160693	12.64983312398104	0.7789339331381292	pos	b
bird4	b_pos	985.6703198337584	0.2277283692674735	1249.6381046962558	483.1691447666165	2112.449486484631	4034.9208445114537	4761.7122081658445	0.6587959420133171	1681.8506663638077	3901.9362148045616	3749.3025047696074	1031.7382170651729	-0.8266048508505803	3.109548682126765	0.689202351167646	2968.75	4093.75	4343.75	0.1376853738392351	0.0289090209899414	0.5702490964002495	11.14815707174231	0.7958680131473859	pos	b
bird4	b_pos	920.9914610520084	0.2809367990024153	1264.4719392439242	422.5258580935698	2036.9761230731965	3938.814310355603	4545.628340900451	0.6194340519711125	1631.0268074298176	3895.636613097558	3854.544957608623	908.8426866411646	-1.14774905015798	5.045936263560016	0.6695107519503564	3812.5	4000.0	4156.25	0.1374906017047726	0.0277705446717311	0.3729430741095072	11.243812579846956	0.7935095069215422	pos	b
bird4	b_pos	926.1726381744244	0.1964866349823218	1264.824583893049	434.3041235387073	2102.0342993157	3921.148377983988	4476.4407576515305	0.5641861208709803	1914.1150645138484	4717.042257941672	3733.193312893025	893.3303632748531	-1.0772893167408897	3.865299610843216	0.6624595573024972	3718.75	4000.0	4218.75	0.1369194934586592	0.0259655775430446	0.2702069739228805	12.767516892488828	0.7766758025353546	pos	b
bird4	b_pos	1046.959057919511	0.2211772109637913	1293.693901435145	538.4155720201821	2079.1307335411243	3854.525254773476	4512.507878075371	0.5361293189408154	1716.608776828601	4106.259643889014	3684.165163663701	948.467760963734	-0.9838071739301668	3.692070463136498	0.6911458110972754	3406.25	3968.75	4312.5	0.1363406994470577	0.0264153917929167	0.3474143648153897	12.110858645520246	0.7852257279454893	pos	b
bird4	b_pos	998.8461979990996	0.2039944385874349	1437.559946970218	705.0075416396481	2037.368051370212	3900.3720479055487	4689.197627474588	0.5719693791233468	2078.644819936611	4981.3927466849	3778.853745081695	935.774827129408	-0.965848925077422	4.044507878886629	0.7075564200425529	3718.75	4062.5	4281.25	0.1362470661820694	0.0264889063821381	0.4440172230915835	11.57077046903864	0.7894803772561547	pos	b
bird4	b_pos	904.5242773291058	0.2457012829603437	1189.4326319458278	529.1764904572603	2018.4012317475344	3886.712860870121	4564.6109895993295	0.5130261899175329	1530.4258805733798	3715.119699125844	3732.268905395466	878.4292747263669	-1.335448017817508	5.05056691849512	0.6809813754613299	3781.25	3968.75	4125.0	0.1353100858620839	0.0273035636267184	0.3392006212536286	11.75097363514133	0.7867609480682328	pos	b
bird4	b_pos	1059.3892554052004	0.3113054743823761	1412.67952679519	402.9786876306084	2212.167643246424	4159.291491834946	4741.588576792055	0.6305765320000987	2729.232887436035	6473.227893131159	4383.847395817622	764.1569060872371	-1.5836336490666807	7.372400625787269	0.6627931003057518	4093.75	4437.5	5093.75	0.1307630990902216	0.0237462110372053	0.6599982711413006	13.498937253271205	0.7727537073147647	pos	b
bird4	b_pos	1052.3100350775169	0.1994050701409869	1430.0124959655034	720.1693510145681	2105.247109012828	3908.662577888376	4618.730332209197	0.6109705618255832	1747.0393611599793	3982.287737155967	3983.112845960593	735.9135698633603	-1.8464216855667035	9.110302156282485	0.6495627650583171	3812.5	4250.0	4343.75	0.1361167261035411	0.0276204314494065	0.3837289970623644	11.170813468909962	0.7953470170123802	pos	b
bird4	b_pos	1009.1182428265048	0.2451400317708031	1455.820062294069	579.4703364485842	2269.291813370508	3975.616391995297	4732.095601413444	0.5244013951475573	1981.462291270121	4754.464695689586	4008.379219905045	870.9452586921053	-1.193249558585198	4.925464210549233	0.7126980338006502	3812.5	4281.25	4531.25	0.1385941034228501	0.0258231320006428	0.3252902030652572	12.70442740577244	0.7806138174262158	pos	b
bird4	b_pos	876.7295515715283	0.3845521280822909	1337.5159467992255	445.911646491252	2108.9369194616665	4018.598578736583	4625.133377187962	0.5028415436484917	1713.9166346425266	3907.228274548514	4070.33759850034	735.120957172584	-1.9958171800735347	8.89867498398545	0.6457797248295459	3968.75	4281.25	4375.0	0.1341544365961232	0.0263840627486887	0.3653002546738144	11.331196841179874	0.7919334445335717	pos	b
bird4	b_pos	1204.842314587616	0.1877539522129937	1465.8972969960148	469.1307690405353	2317.1320665018648	3961.4709238481146	4713.759042384541	0.5044671890968875	2163.31227674693	5054.333894444123	4038.544838715253	771.0574155690565	-1.36074429491759	6.0995254019602845	0.6988959867107355	3812.5	4281.25	4406.25	0.1369181662200018	0.0258284194745555	0.3859621140004785	11.849879036751584	0.7876142501423847	pos	b
bird4	b_pos	1073.2898897282512	0.2068234090273828	1259.6807468231937	558.7878310904727	2145.3677543354856	3830.233208795323	4556.318864851924	0.6011521497489316	2134.0168628380297	4891.29149983589	3923.6104909734368	969.1262860679662	-1.1434310181756628	3.6952505014625623	0.6671412841758203	3843.75	4281.25	4375.0	0.1388393201266251	0.0262880243272979	0.3045513964061507	12.19394289827816	0.7867133996443483	pos	b
bird4	b_pos	1089.3152547934556	0.1909311937176005	1428.8428172303245	443.10446101050655	2153.220398415009	3984.695557915733	4523.91830890524	0.6012285687121034	2902.7925145666773	7272.342112065796	4024.211818851478	800.7916142485152	-1.701861413429422	5.710359494963775	0.584204391373606	4125.0	4312.5	4437.5	0.1359031542741224	0.0231052529372175	0.5015958230501332	15.036420695612678	0.7607655536825002	pos	b
bird4	b_pos	1013.103736454453	0.2059749053650624	1436.7713807699013	625.6821434216102	2116.6570997064773	3901.6488021762816	4554.108438822874	0.5966881317077701	2589.9190167482966	6030.093754974892	4040.796758073012	906.7377053657356	-1.196193711489551	4.343107832112168	0.6631298406960029	3843.75	4250.0	4468.75	0.1328535674978994	0.0241539462665425	0.5995127149915769	13.401322706464889	0.7725639071026326	pos	b
bird4	b_pos	1083.6519082269533	0.1853962856507939	1318.5118333896362	751.2649413074072	2155.380534846206	3878.86355604977	4737.759819602004	0.557470454315013	2422.4101183985376	5486.4367775778255	3892.9944433841647	1039.0180707792647	-0.6376640217423656	2.907376757919441	0.7507891046591151	3468.75	4218.75	4531.25	0.1367138865534115	0.0257142747747154	0.3715260968498901	11.20667067848246	0.793778536973407	pos	b
bird4	b_pos	1060.4616285223726	0.2196639312199584	1238.9751682968697	541.1844180750378	2101.977089146284	3904.703383149028	4515.297631788555	0.5850087664657082	2162.8792416800484	5123.849423962866	3872.712542324712	984.441898534405	-1.0833784996598654	3.325817995264672	0.6778332122361109	3625.0	4281.25	4406.25	0.136287427675591	0.0263493543667825	0.6022964590186468	12.348810745474632	0.7840169347311384	pos	b
bird4	b_pos	1059.2968279018114	0.2098604929023626	1353.025543829524	700.9043191732205	2009.394274205319	3835.223910438953	4436.179864783559	0.5645731691786113	2355.397258877458	5889.850186885495	3885.015306272989	881.2668641507615	-1.2236167715077426	4.392621777486927	0.6575677646900324	3750.0	4156.25	4250.0	0.131982597850893	0.023007259765917	0.4542113230960298	13.916608314661058	0.7685626143717401	pos	b
bird4	b_pos	1072.2486497755003	0.2041732363102212	1296.515139720371	539.3113887550601	2057.7394817525023	3795.365433818388	4446.2497223146565	0.5535917581038282	2045.569610191273	4920.9259902621325	3734.838223112535	924.6752443861268	-1.0429124826521263	3.63409514914276	0.6894820330682983	3531.25	4000.0	4281.25	0.1343574625436845	0.0250215439112846	0.4259723746274768	12.899829304220916	0.779240402582239	pos	b
bird4	b_pos	1096.4016161457184	0.1765182474641532	1270.6817019373586	717.7698199846157	2100.68835195718	3807.085037655162	4540.797312407516	0.5786713837652284	1956.1120578165087	4633.879498362016	3908.5452587838263	996.2047149307303	-0.9156435441703724	3.373471759456828	0.6851929913284076	3625.0	4218.75	4312.5	0.1352783234814044	0.0256490340797451	0.3984996379393851	12.218425523565802	0.7846948174340228	pos	b
bird4	b_pos	1011.6956535841562	0.1944393181243519	1225.80273759615	538.4468009830009	2047.7910893411276	3920.305294222187	4582.934930669551	0.5504239451644443	1742.1089092578238	4403.512064304887	3797.650343488351	858.9826995625039	-1.2933343708235765	4.764978749359968	0.6898422138032827	3718.75	4062.5	4187.5	0.1333190993434909	0.0264597210306446	0.5162735335438062	12.645351251784716	0.777903936432454	pos	b
bird4	b_pos	1045.50464704531	0.0606344695729099	1160.5182971875486	955.9937312364405	2025.9156837944356	3885.67736080784	4483.077549378707	0.5685237885505272	1578.0874479300064	3860.188100223887	3662.758889738454	868.8533896777759	-1.4271356433401778	4.940636020361228	0.6641912209838737	3687.5	3937.5	4156.25	0.1371785232658302	0.027375264558475	0.3496707651275035	11.8176849064067	0.7857916556877479	pos	b
bird4	b_pos	1041.951164114362	0.1865226808763049	1280.8406744410229	729.1151174919027	2093.010162321675	3959.775828301717	4571.519831314712	0.5714031879861199	2497.059124648528	6149.90279781567	3813.054828607668	995.6819488180424	-0.777255138013103	3.3248941981957554	0.6924172595543667	3625.0	4031.25	4312.5	0.1357832486673614	0.0235456838687247	0.3921462691356088	13.768167251982591	0.7704179587302314	pos	b
bird4	b_pos	1019.2146624981108	0.2346408197249577	1271.1695045979377	554.7049263427643	2121.386977589994	3967.593535012213	4633.160536983879	0.4892310552103039	2224.963368750736	5225.910009433679	3794.592695346162	990.435965562932	-0.832674393930799	3.206585571580288	0.7079780425427199	3437.5	4093.75	4406.25	0.1394146147081665	0.0255527785833202	0.2456988092946593	12.32929925800903	0.7845580599250077	pos	b
bird4	b_pos	1127.2179277205707	0.1872795630221235	1340.173442572044	435.1446597996754	2152.194819003032	3780.233268413588	4485.689171150268	0.6094883300393095	2501.710825286215	6027.889651971756	3871.684175094584	921.153534824382	-0.8268749786197183	3.63534197470095	0.6507127348056736	3750.0	4125.0	4218.75	0.1373195712994154	0.0243549575458792	0.3788938723110382	13.435223154743197	0.7742798415208572	pos	b
bird4	b_pos	1000.1015222951006	0.2561401459885188	1283.0108033272747	370.6994871269077	2128.986343689641	3738.15808643178	4511.222095476284	0.4900209501629129	1741.394180298371	4284.17199913597	3506.3719481152257	1017.7933644745154	-0.4468357973662204	2.5812133686680165	0.7047441093239245	2218.75	3906.25	4187.5	0.1361878626436523	0.0266604705558177	0.310214508886088	12.291083473630714	0.7823047506957466	pos	b
bird4	b_pos	1054.7799781232231	0.1736431097689024	1296.010078914686	702.6889509028772	2032.67497976176	3874.521491010537	4465.554384080724	0.5445306067564925	1978.7939643382829	4975.24108092882	3753.0838652370007	900.4425730789416	-1.2642957029129622	4.357098509563759	0.6837965170641898	3750.0	4062.5	4250.0	0.1368689183390332	0.0264897520269793	0.4012836183777627	12.579186264345138	0.7776061298722415	pos	b
bird4	b_pos	1074.0205588872166	0.2118106402001406	1332.1899794203948	469.5194110257253	2043.3755045528308	3944.304154703559	4574.636487951694	0.5557055308346462	2385.411465658034	5930.233034741878	3850.6777254600056	875.2103902695609	-1.2601090387888294	4.622177743055895	0.6989583778717151	3781.25	4093.75	4312.5	0.1364626822111209	0.0246057199126835	0.4058624135546554	13.425880970595394	0.7717349204439389	pos	b
bird4	b_pos	1055.9030055076737	0.1734042794332072	1347.979144071656	723.952210509732	2169.047018145768	3965.740950953541	4582.091166716931	0.656218759919191	2539.621176376396	6269.720286070256	3830.73318969349	970.6926677095172	-0.9032189703322396	3.069802991312746	0.6710946497848661	3718.75	4187.5	4312.5	0.1380147858273408	0.0248930444330952	0.4559081499467321	13.333671495061086	0.7760281573647118	pos	b
bird4	b_pre	1078.2414417246555	0.2684922437895052	1449.1323334601277	418.2542718886682	2026.5712407052115	3912.576361669098	4532.740539942574	0.5565014514701496	461.6930658768311	1086.7228114707418	4085.3034041864207	732.9875346266999	-1.5648081344118268	7.367635690151173	0.6886632379165682	3906.25	4187.5	4531.25	0.1323930133874965	0.023814165167959	0.4704738985965131	13.23299769516885	0.7751846005850518	pre	b
bird4	b_pre	1036.89362811239	0.2966424175986106	1321.4478460984446	320.3550592339722	2119.770554217949	3860.260847172706	4717.503664362822	0.5069225931886813	368.1001444182754	748.2917488355213	4079.563618914098	978.5644709981414	-0.8845847877324763	3.710547645613312	0.771854728160133	3625.0	4218.75	4781.25	0.1371739990203288	0.0266924212618464	0.2553132289604602	10.338935162440242	0.802281751333498	pre	b
bird4	b_pre	1144.5551719583689	0.0876185760480963	1391.4078048206504	1004.1263371591044	2037.9185117970712	3901.937318884845	4541.09530564871	0.5483995788486091	391.5136551381213	932.8912321254998	4024.2334469213	798.3233710574059	-1.4637001149112503	6.1970285267306	0.6901824205119764	3812.5	4156.25	4500.0	0.1338081767991864	0.0247044159315375	0.355835775489283	12.58861007950308	0.7808644871871234	pre	b
bird4	b_pre	1021.832422600188	0.2771787112682942	1408.1718538200405	513.0346749356004	2085.653423311019	3866.484764187304	4566.701235218458	0.6010195827328874	421.9834917226707	1031.7501534740595	4262.080214420403	828.8980516907001	-1.477386254573218	5.893924603346769	0.6764760740188098	4093.75	4437.5	4687.5	0.1328552252430055	0.0246354607218622	0.547760798094722	12.45962405749041	0.7797506053763118	pre	b
bird4	b_pre	1114.8857621728569	0.2112659498811686	1441.22255622867	523.9870970725971	2143.260840320563	4045.8927503657296	4576.6222756514	0.5904246816603047	462.8132794505657	1142.6187648740088	4147.567706328238	724.5771931604535	-1.7456562630368009	7.652468429350707	0.6269557329585336	4125.0	4218.75	4375.0	0.1340254434046671	0.0240353200616554	0.6080220205442979	14.080106008956072	0.7680974095091689	pre	b
bird4	b_pre	1210.2977729160812	0.1043704398632686	1394.4794166401605	993.1517241558048	2139.6291134630846	3898.006121913654	4599.428574332024	0.5267291928106618	493.0622805431643	1203.049875373178	4155.164214730354	926.5294186292105	-0.9740124838890262	4.408127033116823	0.7281724420422565	3937.5	4281.25	4781.25	0.1316008963396855	0.0228884222556404	0.5287199585472974	13.768336386240422	0.7698353199145914	pre	b
bird4	b_pre	1122.3954776915295	0.1971926562509236	1366.888283067983	736.7790600923577	2128.1711957978346	3910.170175596005	4638.031652433231	0.5743570573291293	643.0410484222275	1439.9908728880232	4223.600369312872	961.7854512403148	-0.8727005032831933	3.641973026095065	0.7298595239588306	3812.5	4281.25	5125.0	0.1323794413202864	0.0224611432477374	0.45868393011637	12.24418804866316	0.7784307405953182	pre	b
bird4	b_pre	1042.234154189095	0.2518374218642703	1424.0414235956157	569.1226997834981	2195.5783902085054	3984.216420683895	4663.837042793947	0.6116298301090614	653.1622294104566	1557.035931628287	4164.1444839899095	823.7263064638103	-1.339605432661517	5.151744563294912	0.6526545076823487	4093.75	4375.0	4562.5	0.1364054765256197	0.0228368000977361	0.4127344254238	12.59521120424326	0.7777401411686697	pre	b
bird4	b_pre	1211.8151038136195	0.1068796648607794	1440.4720781073777	870.4184209053252	2120.610933977065	3872.802497340687	4601.669553200716	0.5399602412332689	513.7196998086495	1233.408862329454	3990.637657166994	832.6243975799615	-1.1401478766197748	4.6685268870516685	0.7053818636712034	3750.0	4250.0	4375.0	0.1347765694517947	0.0236066998270656	0.4288463819227446	13.324389357321676	0.7739821690393287	pre	b
bird4	b_pre	1025.6639828434402	0.3269638743350351	1445.2406026161598	438.4910583179826	2216.4576583391445	3942.7881147663934	4646.06310148739	0.5737568370743277	626.9053691291656	1517.3248769763084	4087.776933208213	839.8701842357956	-1.1216582639738653	4.580963330387841	0.6975543129134134	3875.0	4343.75	4531.25	0.1346025571203885	0.0222877224835956	0.4421276784261607	13.780473886610466	0.7695699901295995	pre	b
bird4	b_pre	1178.3829317600023	0.1180561647807048	1408.2824209163975	964.9569497093714	2124.4737125848583	4023.270351881105	4749.891548477979	0.5610801542564066	641.1895073942037	1586.1784905325871	4110.824933788843	809.7036366633247	-1.1447187628134663	5.885584394046671	0.7033351420446533	3968.75	4187.5	4500.0	0.1367724410174439	0.023021556971901	0.455581748403773	13.174386197005528	0.7734475126742425	pre	b
bird4	b_pre	1111.0017465019662	0.2077612677949378	1442.4146400608877	564.9745782939241	2128.299385030819	3798.985655789848	4491.90321177538	0.553767280633549	550.4753925217096	1348.793412053049	3995.745018542598	873.7040840871903	-1.1203800923185097	4.149530497045084	0.6943401501590399	3812.5	4312.5	4468.75	0.1334781844815856	0.0222034364678962	0.4602693015362605	14.5480395916792	0.7634825158943936	pre	b
bird4	b_pre	1120.4427041678143	0.2489132679830156	1452.266360494345	512.2255335245808	2144.369910134376	3953.5653412890656	4625.98053900847	0.590156864682543	683.8570498590406	1610.166373602898	4204.67279572183	862.4831262307428	-1.062733728182787	5.038654464129993	0.7028955703928222	4000.0	4312.5	4625.0	0.1333818408263017	0.0221648086916926	0.4685452110585486	13.067897310313718	0.7724675811401245	pre	b
bird4	b_pre	1136.8433220225374	0.2633206459569645	1366.2727836153629	323.28915391910084	2118.920054962032	3880.5015070560376	4518.213856907065	0.5447789795275415	617.3803507564763	1534.238171114965	4063.541940380525	828.9425185058102	-1.1087720910720178	5.254312925517653	0.6936388468941092	4000.0	4281.25	4500.0	0.1342738037219787	0.0218230300097594	0.3855005079401197	14.829214305067447	0.7607112158577847	pre	b
bird4	b_pre	1057.703284682653	0.3274602656589665	1491.6644119365203	559.3235422883932	2057.229640726054	3843.785821086987	4608.0976118018025	0.565476630014178	483.2620148389676	1191.010560646985	4215.949570786983	724.037302334471	-2.1952061721189664	8.62672259453236	0.565926632438076	4187.5	4468.75	4500.0	0.1336211931744042	0.02436220181819	0.6283741546859491	13.1564143132327	0.7734825154821086	pre	b
bird4	b_pre	1029.66231135711	0.2273360938788772	1398.38734376635	362.04377994187934	2052.786391860576	3947.733141281998	4615.090502482239	0.6408176587544645	476.8849102804305	1109.387064269206	4063.687546048164	756.1643006218378	-1.495151519782435	6.643478894302729	0.657058785488164	3875.0	4156.25	4437.5	0.1354979665535076	0.0243970386072641	0.471133590867074	12.091551409398871	0.7842276733599056	pre	b
bird4	b_pre	1212.8576596075468	0.1118038403865769	1377.0660585081762	740.0165625796191	2143.766027395265	3894.391376100474	4524.113776262158	0.5653102763097583	571.8207543881692	1404.7235007555953	3979.944872517	813.5600315644058	-1.1685718791558988	5.246449317210998	0.6865573773558957	3937.5	4187.5	4375.0	0.1354879809595141	0.022710953408096	0.4580868123395246	14.57759515165436	0.7641874495335451	pre	b
bird4	b_pre	1218.4116089766628	0.115329926220094	1458.116056900304	963.570941867914	2083.2110460026843	3950.636592213272	4592.76714239355	0.6236631488367816	519.860293528067	1253.7540560838186	3949.5852828514817	881.7864686410032	-1.2948388138116496	4.194731263420467	0.6931368000744139	3906.25	4281.25	4468.75	0.1369451735648828	0.024044976152622	0.449153412300445	12.78344028754666	0.7764286453146798	pre	b
bird4	b_pre	1158.4446202044987	0.2622060532632873	1448.2416145813668	440.5904572344433	2057.884007592429	3914.2091103558687	4454.6189289671565	0.6092831997615019	655.9896683402148	1647.448112397628	4109.939291444043	620.8636016789482	-2.1989766640042405	10.198800831613372	0.5991654206010917	4031.25	4312.5	4375.0	0.1331878018206533	0.0214595097660541	0.4836412723954531	15.15407865933328	0.7588417945473628	pre	b
bird4	b_pre	1086.0209318997922	0.2223619610713229	1440.7152364314695	577.2990737349076	2182.972286376964	3942.146690023745	4551.5466294615	0.6286636994589062	604.6257688816889	1466.1176684902375	4193.554470277417	804.095066048278	-1.2809706232739833	5.6695503321044685	0.6445170261563725	4125.0	4312.5	4500.0	0.1357280680663427	0.0221972169279318	0.4450138821525263	14.73466232301386	0.7631796868677647	pre	b
bird4	b_pre	1048.559638729079	0.299161935821815	1484.1504184211392	653.0815202613045	2115.804900472632	3911.266867168075	4597.544915460753	0.6203329388221829	537.746175877883	1358.5336160020322	4291.457912989568	672.2529355088735	-2.0412358506859127	9.560804376013028	0.5749533921416558	4187.5	4437.5	4500.0	0.1338253892656773	0.0227693913218837	0.5655003560726011	14.079440253497005	0.7678503019244357	pre	b
bird4	b_pre	1158.912663677262	0.1429083526301365	1442.567129991229	865.4462536413347	2130.815567092779	3941.507745340502	4589.70606491753	0.6231151520565419	608.0574077577593	1445.861160112442	4079.7497374457616	796.378524764951	-1.1855954605993275	6.072119283649776	0.6789505001136769	4000.0	4312.5	4375.0	0.1343625140501297	0.0227753023222986	0.4145781974778564	12.85054000771686	0.7762084219063443	pre	b
bird4	b_pre	947.8615094809988	0.3862482520302503	1443.2211287049586	311.0279253568626	2072.601116384061	3885.614698982708	4550.505031294116	0.6359119662494024	585.595130185943	1451.6769375032488	4080.35914784216	714.4956799407598	-1.5977187944495834	7.327004893194568	0.6367076486702284	4031.25	4281.25	4343.75	0.1333114910245338	0.0227257167432866	0.4816744794408993	13.147284691749103	0.7705632678521231	pre	b
bird4	b_pre	1034.5362481183129	0.3200501373978302	1441.2399784524491	541.1489950476223	2101.029741168176	3944.886648528681	4485.250661621795	0.612789990426239	644.9699998649886	1639.325626637464	4178.875491412982	619.9886739141123	-1.8784086061623293	11.223489040353092	0.5704560954946072	4125.0	4312.5	4375.0	0.1314592788422547	0.0211946442438598	0.55490117522383	15.723221784465592	0.7553335355424677	pre	b
bird4	b_pre	1249.1888468009276	0.1352647405486518	1433.0073557995968	470.4900680579428	2079.4958964160437	3920.208134553337	4601.634356416771	0.5887472856907203	517.4595700449689	1219.7487342196694	4027.478279846418	996.3058014144658	-0.8904295354874056	3.3552303424763097	0.7132394911434025	3875.0	4187.5	4656.25	0.133935878073469	0.024289781371358	0.5831561232536043	12.212464684816869	0.7824037762070363	pre	b
bird4	b_pre	1123.3122700063052	0.1955103655765718	1353.5029573860893	724.1330409883914	2110.336860618156	3925.118317359224	4552.106500886716	0.5939322423437138	590.359302035892	1406.7185950165424	4054.6002606810825	889.2155959342291	-1.0510415331060692	4.306576686621531	0.6676063111459054	3937.5	4281.25	4343.75	0.1355818601879994	0.0223332901215359	0.311676318447088	13.304381827579508	0.7723329626213905	pre	b
bird4	b_pre	1101.9827635123274	0.2399024974380981	1360.0567516164876	548.7470183793162	2119.2764230140906	3879.4185830452448	4566.359521156176	0.5247467755157016	539.7011241898178	1198.6113334037216	3989.244922028923	956.3007537583128	-0.7801018642163526	3.520403866923538	0.7412645973180971	3625.0	4156.25	4781.25	0.132846321206545	0.0225206039305197	0.3564798530825369	12.631545776782485	0.7766962214402556	pre	b
bird4	b_pre	1172.1307049822474	0.108033740505023	1344.1387859061151	1005.1372172212962	2143.49801853702	3952.4381653792593	4626.094322384099	0.5422465282000152	558.8188849598583	1250.3774257791863	4101.780062909001	956.5659555563452	-0.8933308510267143	3.645666174345212	0.7311445048015096	3968.75	4187.5	4625.0	0.1346208123459412	0.023668893227507	0.390861986203593	11.76027414214932	0.7851017400037892	pre	b
bird4	b_pre	1056.2769792113077	0.2513614097497637	1382.3453026799823	627.9880170421624	2013.77541764513	3924.735204969945	4630.759014568493	0.5550693208351498	356.0822090160678	837.6136932367741	4194.190479979175	865.0042479410575	-1.5163753845321175	6.004814586535058	0.6953178530901857	3968.75	4343.75	4937.5	0.1326101722313706	0.0259400530309281	0.5655130803773217	11.79242819471344	0.787783063480732	pre	b
bird4	b_pre	1029.9815654449717	0.2221566837898623	1375.804052391579	714.9421945733224	1988.9878596294675	3856.962788605136	4479.706573821559	0.5620440813134117	291.7802523436192	699.841979632239	4012.81918012719	894.2575879195135	-1.3513026571836646	5.491237184753243	0.7038693235241916	3812.5	4156.25	4406.25	0.1345391306189602	0.0271273194604907	0.4179639128607745	12.019524458372857	0.7845226686414999	pre	b
bird4	b_pre	1090.6388457740863	0.3016941084614246	1462.4455074678908	428.7188876688619	2019.9189958798213	3933.6615131288913	4595.241989215363	0.54969645956864	383.8364695297237	922.6851686374096	4094.187317151625	737.5181733837414	-1.919835140350604	8.234453258833176	0.6534382625002173	3875.0	4343.75	4406.25	0.1344325446916481	0.0251126426618475	0.4329503795376574	12.50864028457455	0.7793306780833279	pre	b
bird4	b_pre	1030.7661570768328	0.2602182846000987	1368.9870948989917	481.3958639590728	2001.2752136533747	3864.3612079127497	4450.906139058261	0.5205756164811661	337.12135346326403	825.1947907802316	3924.1514832717626	792.9623333300774	-1.5699517115882942	5.971353504370443	0.676165779867288	3812.5	4125.0	4312.5	0.1323314573615891	0.0247405147365518	0.4633915274398829	13.365612786919172	0.77204528456743	pre	b
bird4	b_pre	1040.5398801411984	0.275242862900293	1442.343162883474	554.116419767776	2155.889384382365	4100.566714107607	4623.6950651924935	0.6341520608812673	419.2185602056807	1022.7727589575236	4339.408138839144	725.2036455418842	-1.871396360029171	8.559526532801131	0.6272805391821894	4250.0	4375.0	4937.5	0.129074872385956	0.0240060656209881	0.7359183648327629	13.966976963041912	0.7680568483876586	pre	b
bird4	b_pre	1120.6196091628003	0.191150824044533	1371.5729697721918	706.2724971591904	2056.0751384822697	3923.1816334921054	4613.035821717383	0.583528268312061	498.50085744561153	1158.26095390817	4076.83585162274	868.8675642799749	-1.0511734864329187	4.629201452365046	0.7118920973775452	3781.25	4125.0	4906.25	0.1330663862115526	0.0229914768591263	0.3648532687529966	12.620224738342692	0.7779061849288273	pre	b
bird4	b_pre	1161.3641890027932	0.1254020419091146	1445.8452849605333	722.5256669507979	2112.657919535003	3876.11317824297	4497.823603939729	0.5195788082973124	435.24299068263696	1051.0103274037922	3985.905912624429	809.1771730015163	-1.3911220931551411	5.582467483736219	0.6764842352681911	3906.25	4281.25	4375.0	0.1355781102935871	0.0237049609187766	0.3553062193762848	13.836904126805845	0.7705354645012756	pre	b
bird4	b_pre	1137.0624638713011	0.1855929955471905	1435.1250032978571	744.316046704719	2139.851797460601	3886.388757922156	4589.622432733021	0.5448891795284209	503.7300366425098	1177.7919744087192	4083.548162785194	972.3631384793472	-0.9268903105527384	3.6853342310440738	0.7200984924741392	3937.5	4312.5	4562.5	0.133168013663748	0.0230987990980094	0.3806187839674621	13.003331097942208	0.7762274772059826	pre	b
bird4	b_pre	1057.839632957953	0.2311184041447475	1369.1444014335789	570.3867970785521	2158.9126759666783	3927.482708385228	4668.348930554354	0.5371133160174091	551.6372163751738	1287.6578055222374	4100.656970516488	929.7142609467852	-1.0100443873733174	3.979953317364815	0.6964420728320835	3937.5	4437.5	4593.75	0.1335318358011085	0.0226698487116985	0.3121348359512327	12.53559904289207	0.776726083426844	pre	b
bird4	b_pre	1185.361541641657	0.1102577726932095	1331.30333254917	1008.6175790272076	2075.506216549064	3834.0585256390914	4756.867551418746	0.4570628163287972	360.338174443466	784.4836400304843	3916.04490119623	971.9554818288076	-0.7341850004912133	3.7676576860371536	0.7727057080554807	3531.25	4062.5	4437.5	0.1380307389910741	0.0267477667509602	0.3005463063378791	10.780927123596946	0.7993544223671035	pre	b
bird4	b_pre	1016.6135639053256	0.3506485459588049	1461.414127378353	418.16341173749663	2014.4391372062607	3816.032981532698	4490.610927251713	0.5474635054882002	479.6546498697114	1199.419909149946	4181.906340869965	729.3868045972894	-1.9539570425553	7.779678082166572	0.6532103565455649	4031.25	4343.75	4687.5	0.1301442473747304	0.0233489764095705	0.6758118791370729	13.604051103944183	0.7686795887175022	pre	b
bird4	b_pre	1213.4947236692503	0.1842181014639938	1486.9899360899897	725.9981283390279	2031.280670103584	3902.334686922476	4625.562912330803	0.501897062714241	401.6350618702779	967.8074188917428	4107.1672857270405	816.0613054841498	-1.4859600109226494	6.113938211268588	0.716981352539019	3875.0	4312.5	4468.75	0.1364520366908582	0.0256950321517812	0.5011234291889516	12.15296353900552	0.7842467938911121	pre	b
bird4	b_pre	1055.8130356056115	0.2464812037631962	1351.2200927543777	552.2139079529411	2078.585345517773	3884.571869088943	4517.211511272385	0.542267656335646	495.18102867779055	1117.6686264964344	4024.756476888168	986.8058608912792	-0.9009178532095232	3.473415753008364	0.7228223465524265	3781.25	4218.75	4781.25	0.1330753540943652	0.0235388476744098	0.4384482166786937	12.28241899410853	0.7823669506594148	pre	b
bird4	b_pre	1042.5666849815552	0.3085082292123635	1428.4339289621034	484.3828942338137	2081.736067480288	3928.548909519926	4539.408393383523	0.5254144191023161	554.918619242388	1404.5405977007977	4136.4399380394025	735.1088579648783	-1.8234093738315929	7.703754336584088	0.6486491746399501	4125.0	4312.5	4468.75	0.1310274809115746	0.0225819463601361	0.6259374764211435	14.559026855674665	0.7610869863519862	pre	b
bird4	b_pre	1061.9004857820291	0.2221718691738828	1354.85009062012	610.7108801015256	2006.1457220542457	3839.998798211533	4392.276867247372	0.5956961572317149	502.4798424925796	1254.8340044492456	3965.504279270861	700.2753789126502	-1.5270354020875034	7.622856683115521	0.6280208251553555	3875.0	4093.75	4156.25	0.1331012988946287	0.0225269750976989	0.418442077347613	14.46477013961402	0.7642859312441984	pre	b
bird4	b_pre	890.8971842152185	0.2642121146690929	1346.4862890319382	593.0278259852433	2018.2890760446	3836.2375586550975	4451.916671525103	0.5948070062047107	488.2444712535767	1204.1556416229678	3934.663839653514	652.5288699553723	-1.860823071905666	8.63845148457074	0.6187678436265072	3906.25	4093.75	4156.25	0.1318388766513793	0.0226462595188665	0.5191358509004751	14.708401593403794	0.7608511080162411	pre	b
bird4	b_pre	1085.2930449052071	0.2683459478106264	1456.578825296059	457.4806494367776	2028.2734964582376	3782.283707838813	4612.760003625952	0.5287312997190469	325.37412945506657	757.851136051014	4173.141998166594	979.642545784923	-1.3759536211470695	4.504774228026873	0.7003385551456036	3906.25	4500.0	4937.5	0.1328977369854914	0.0264246039029893	0.5268299310041135	11.601237226580851	0.787926982435522	pre	b
bird4	b_pre	1057.919528411345	0.2785238253561303	1449.5034694979613	630.9448240105559	2076.870949438768	3901.303230367055	4573.754397109296	0.5469390079244905	392.9508430553663	978.3714978965118	4173.632239387011	712.3734363671724	-1.9593683326255225	8.84590573896103	0.6350978590790847	4062.5	4343.75	4437.5	0.1347898600789106	0.0249017215746152	0.4512651388648502	13.138654881149153	0.7761471925815971	pre	b
bird4	b_pre	1154.850164476059	0.1645715389265266	1402.7818857624247	720.3154857101807	2083.8260202683477	3878.395482529309	4507.265754805992	0.5322310132102653	483.8091989234955	1151.396845474315	4045.3894543931287	878.693529283284	-1.1161653342126303	4.530577455698557	0.7038510471756978	3906.25	4187.5	4375.0	0.1354802906859364	0.0236636049307337	0.3724823927537752	12.866048001089936	0.7785583924472238	pre	b
bird4	b_pre	1061.497292608788	0.216465439168107	1445.7391642403636	650.082832942488	2147.4726327226517	3918.404571667807	4648.1754560618565	0.5895701273560778	582.4395965725097	1380.2416028248017	4096.159948707794	951.0615971105602	-0.8819935560049708	3.766273867015454	0.7122089831311432	3781.25	4312.5	4562.5	0.1346945733855315	0.0228473004737726	0.4621454445376173	12.991736417661128	0.7750508172391402	pre	b
bird4	b_pre	1184.9770921029524	0.1379296461271996	1367.1977749952182	489.9724710058831	2167.545335582219	3972.175461674506	4571.707633801925	0.5613770972307994	603.4137709352867	1499.651979287925	3993.969915989892	786.5634458333474	-1.1409396950328432	5.46757246449207	0.6805236718620159	3968.75	4093.75	4343.75	0.1344856520192568	0.0218409197034326	0.4831422626242059	14.745738748152569	0.7620863033688084	pre	b
bird4	c_pos	1274.6904155230254	0.0490093178031771	1425.7998477850545	1204.9164114777209	1723.612573878395	3232.1449711658497	5021.174973003618	0.5068498425861092	388.3717848405069	731.9567711425842	2532.3337233283764	1935.403196984896	1.310757524890063	4.562082138015751	0.8140661621523505	1406.25	2187.5	3312.5	0.1352682625845447	0.0432854515085561	0.1216077363452185	5.26888300437284	0.8840218958971442	pos	c
bird4	c_pos	1173.002563517524	0.2112051856555722	1453.1725940641238	655.7852866251661	1738.0853246875554	3022.4811476747013	4839.595506150204	0.5321949799853604	647.6294817158671	1360.0340102375162	2539.936922657605	1820.1882825836533	1.8212805350554335	5.919313330490437	0.8224497137247273	1500.0	2062.5	2718.75	0.1404549716687496	0.0393608672861321	0.2493040745377725	6.73682637451461	0.8536507153967106	pos	c
bird4	c_pos	905.5652871435884	0.3891099595071101	1450.2463915514788	366.8134083439584	1627.053200474965	3000.5920628909585	4856.18602744625	0.5493710682450386	321.28421967263574	706.8627980343446	1917.8239097706755	1664.735293504035	2.331398567380606	10.284006507591956	0.7617984326021683	1250.0	1812.5	2281.25	0.1378986785060701	0.0468345232754235	0.0320652043987523	4.80139509939748	0.8941916476534235	pos	c
bird4	c_pos	1180.2147993081333	0.1093948931182207	1358.3356942212588	937.1641145644952	1674.4360915865357	3221.136522215952	4893.1698379578365	0.4685801806218009	374.8672373559312	786.803575442285	2538.3184622528424	1928.376632825618	1.4217859560496189	4.9679940399474845	0.8347421488678866	1406.25	1937.5	3250.0	0.1345216084431177	0.0413540955757089	-0.0232172719471695	5.656199982581981	0.870020600087297	pos	c
bird4	c_pos	1041.342971222227	0.2555134558504386	1489.597673445526	645.7102131340932	1633.1872352593734	3246.879160633552	5044.104836956095	0.487536357270354	360.3805341623965	728.5261433955793	2243.8098252364844	1773.2068134313854	1.7603677131847548	6.611444718240376	0.8165543946662922	1281.25	1843.75	2937.5	0.1407075392449764	0.0448452442893885	0.0322714422998452	5.212642330528866	0.8873471065638963	pos	c
bird4	c_pos	1224.9373693299267	0.2048881124254736	1425.7089285526158	743.4614384639104	1694.4497185710825	3395.960197191052	5167.424205334207	0.4969732110432981	382.38388204807154	787.8979278068362	2849.306100689529	2224.1815730378635	0.967822122365916	2.970676790092521	0.823323895394895	1406.25	1937.5	5000.0	0.1391658431579085	0.042914633696469	-0.06997079539669	5.476410240469609	0.8761623237543634	pos	c
bird4	c_pos	1138.070031926355	0.2048375403745702	1474.64037718895	740.195339021203	1735.956852047138	3450.3457561016057	5141.01146703067	0.4716372759719376	475.1763046494343	975.9633910350942	3393.243728095938	2494.3967250738424	0.7862790940176635	2.4459308538121918	0.860749761487028	1562.5	2312.5	6187.5	0.1398202538068244	0.0410647258217754	0.0934195749773303	6.103489298625634	0.864571385452234	pos	c
bird4	c_pos	1068.7550447604388	0.2097709480836497	1459.3041959451348	679.0056099414368	1710.0723381736652	3280.5537333271222	4966.1577913733245	0.5081771641138996	356.75842940792364	752.3262679875972	2186.531364731618	1777.9447248538354	1.9802195851860207	7.74070268333412	0.7874872472598933	1312.5	1875.0	2500.0	0.1335547899781245	0.043025865108717	0.1763212636824485	5.382781102744933	0.8795624153066693	pos	c
bird4	c_pos	1178.101949449088	0.1790300451789365	1455.160445377531	695.3002882676659	1766.195911400705	3322.7200735156134	4969.357417580878	0.5284392869340789	501.742517029542	1021.4387066312396	3014.755144840402	2215.4011196198257	1.0296083003117211	3.0417189689500104	0.847673606145579	1562.5	2250.0	4250.0	0.1395230668616837	0.0414320932272587	0.1740963482550101	6.031466970496086	0.86794676274045	pos	c
bird4	c_pos	945.6909492251224	0.3665724788877533	1468.6824218549962	339.247086281535	1694.82600811951	3301.963290199628	5220.973301899827	0.5092894886530925	400.3668806475734	757.8827900171526	2910.6342935593184	2109.251352253917	0.8338734278955573	2.884319489109398	0.8391630167755774	1437.5	2406.25	5125.0	0.1426460351328524	0.0485512962402246	0.2030026174101251	4.777141473912567	0.900571936077775	pos	c
bird4	c_pos	1114.937616571841	0.196991192582469	1475.8835999169794	709.3553515159697	1650.643628914151	3275.00504593082	4836.074808333354	0.5439584136750644	479.2903821275982	1022.4249280149542	2655.0064725721872	2053.8403951473174	1.467086399499948	4.666016984565197	0.8229974376294057	1500.0	1875.0	3468.75	0.1403330288444406	0.0427279144732884	0.127893571329259	5.817841339788134	0.8716766660565826	pos	c
bird4	c_pos	1126.8930180593372	0.3293567772676757	1478.7210816016693	339.8855736565656	1671.6695661243962	3128.784963225949	4958.048308656721	0.5737499171835172	520.1331671363411	1076.912523059388	3204.4405310219013	2322.344096238181	1.0210205726998507	3.1966170229660014	0.8596312901914908	1625.0	2593.75	5156.25	0.1387089661484619	0.0412656836310705	0.2398120736791444	6.10895678128003	0.866208248790694	pos	c
bird4	c_pos	1172.202983941182	0.2371867563757045	1457.078794767239	367.0759527536294	1633.8757210433096	3210.9708918077827	5132.39054224172	0.5659666665208729	362.61405199470016	756.5124509946663	2225.9868090449845	1924.2770142300933	1.6331038509750664	5.266257798258234	0.7833129565075535	1343.75	1625.0	2625.0	0.1393328459957612	0.0433360125895534	-0.0789225841909235	5.359473898081305	0.880065906737597	pos	c
bird4	c_pos	1261.458931372851	0.1072878376516939	1448.5056970218145	1016.2542333807264	1642.500250258784	3208.827872021904	4938.066328980844	0.4918674390252089	436.0551316706577	883.1423398009341	2979.653978359705	2519.6374916472005	1.2543398575068443	3.4843852793808567	0.8567982872932114	1343.75	2218.75	3750.0	0.1410386780907753	0.0424084231803097	0.0200660868664857	5.77776836007262	0.8719794035533076	pos	c
bird4	c_pos	1245.3571252991844	0.1001844665828308	1432.937485843943	1046.2466494942369	1797.9960741034918	3250.995173697525	4967.561426802095	0.5669176651813846	461.6536225465351	925.6054244729584	3132.8607670744154	2274.583239436809	1.0471996667415944	3.0533051566695213	0.8448197017647162	1593.75	2312.5	4250.0	0.1389233493582704	0.041121534234473	0.0165045338961434	5.905350403217902	0.8687398779559334	pos	c
bird4	c_pos	1093.333647630039	0.2046481982185895	1404.823268423081	829.2257330677442	1731.6022648122266	3260.589462915505	5068.117114757426	0.5296289019448792	425.7300028824658	883.3427307292858	2872.056699020083	2155.0272526032218	0.9881166376844972	2.981587633826773	0.8289913035516702	1437.5	2156.25	4250.0	0.1373317342227858	0.0401021922439414	-0.0844514473441589	5.952440032308977	0.8663867750866708	pos	c
bird4	c_pos	1226.302682395555	0.143566535547733	1403.4802808818993	744.8640135190072	1724.239419891139	3340.0420965707194	5219.174136995451	0.554680443277562	436.7326793425593	905.0459929468162	3027.900893662337	2326.018521078602	0.8424510652344194	2.573000121979977	0.8335760995921899	1437.5	2406.25	5750.0	0.1406891239165427	0.0448453399820359	0.1545495764516873	5.35277448792445	0.8840527775416841	pos	c
bird4	c_pos	1076.591835499795	0.2891094947920528	1458.4389981231316	346.45470957576293	1687.026182895041	3032.9603258336247	5079.473736608788	0.6005719487771746	465.1678565901254	986.0424807100076	3033.4837606403453	2234.8051308386066	1.1415630290360188	3.4569606609658328	0.8174004703059276	1562.5	2437.5	4593.75	0.1401936737305121	0.0450878918769056	0.2515588055675346	5.389969424084653	0.8824036399746665	pos	c
bird4	c_pos	1009.8851572834684	0.2716253560826138	1460.485133329872	688.9493492921342	1686.040722224712	3197.7963996642125	4794.140918110459	0.5031940663272114	504.9583495482725	1022.790401082812	2509.992867950865	1915.230511316292	1.608943656196605	5.416349425417838	0.8260960770893092	1468.75	2031.25	3031.25	0.1401804426463506	0.0422748448921887	0.1307049824033566	5.806303259696191	0.8733086149044945	pos	c
bird4	c_pos	1059.0761668913156	0.1819265174978374	1473.6068099420715	796.299014165048	1638.1776626452254	3581.502311480575	5071.11913323905	0.4526923074013462	418.5312636978298	845.5358801276527	2998.581077023009	2190.6222315312234	0.9085098593216366	3.041743923878618	0.8606784902894714	1500.0	2156.25	4812.5	0.139150420456773	0.0428883691145579	0.0667431553162328	5.572407713517501	0.8772967992028192	pos	c
bird4	c_pos	956.9582250324024	0.3118885367957819	1459.45002827705	667.1208220101701	1637.2210692473	3427.5304394273626	5040.615751724272	0.5052303093023469	483.94221956805376	1002.9253595849216	2730.054178375898	2088.161980852722	1.308794162431709	4.177879352509956	0.8522974775742317	1375.0	2000.0	3781.25	0.1423157421207577	0.0432392523850013	0.1786072789461776	5.748775491731156	0.8762960456679707	pos	c
bird4	c_pos	1056.3540584415264	0.3008550720567538	1455.9478943249749	374.3229373581997	1769.9506578400274	3435.286778502545	4995.003129279775	0.5400853859785614	346.09338116251536	702.695318072107	2556.335440759306	2091.172911170136	1.2873022345846945	4.0998593581443465	0.8207517991893187	1375.0	1968.75	3062.5	0.1371201484505365	0.0445442660212095	0.0713346426698326	5.154402783799028	0.886158899623789	pos	c
bird4	c_pos	1086.443935509673	0.2155234649317287	1466.680659691472	710.3806990936845	1581.3117137565528	3039.256299578929	4804.661948305587	0.5653212158462948	672.8827493967568	1486.6496224738924	2395.068396100693	1898.1435221386648	2.149388831349128	7.052974634188455	0.8050083230054691	1406.25	1750.0	2562.5	0.1388357226610617	0.0364520564826627	0.1846034110502354	7.471857323482158	0.8397596131938231	pos	c
bird4	c_pos	1078.522178040678	0.2393161294112348	1406.1792902715056	689.5342902687839	1641.5129848375077	3067.08047500889	4778.898974915548	0.5153444216863935	625.3091927015407	1336.9530230410433	2906.447583119352	2268.340949288398	1.1983070191231573	3.138957106207652	0.8177014763029713	1468.75	1968.75	3531.25	0.140926936969485	0.0396827049870145	0.2360388414420841	6.62694118328739	0.8557884623129501	pos	c
bird4	c_pos	1029.2932186627506	0.2371238495705906	1389.26039323041	715.4493639763151	1609.016411486863	3098.45692925842	4896.090286428426	0.5214549475662044	619.5701729660732	1373.8019325837972	2294.183637766768	1730.376138896365	2.061472413246759	7.154303520691136	0.7884843438892956	1437.5	1625.0	2406.25	0.1419550320929298	0.0379487462649308	0.0191927766715305	6.998239557817919	0.8471946841931919	pos	c
bird4	c_pos	1000.2275238662368	0.2510772462315359	1471.5008759963514	689.0117793554883	1591.8188882110633	3351.415579502109	4972.1477457464125	0.5243987814483957	422.84418032571176	841.4001652331164	2821.5105173621464	2302.875167009997	1.1021861314942525	3.3912024050875567	0.8581251803369668	1312.5	2093.75	4125.0	0.1410447527730077	0.0437848155865534	0.0802929516668704	5.457799149550149	0.8810491919629578	pos	c
bird4	c_pos	913.268341729128	0.2534974670719336	1414.2350212786532	663.8257216885213	1703.861370176057	3102.592887487501	4912.2062654129695	0.5864096412720669	722.7750310402989	1520.6690363304654	2878.582831713169	2308.7745984393564	1.5030145242816864	3.886141294751746	0.8155229346381779	1531.25	2031.25	2750.0	0.1390953249393205	0.0365324014010768	0.2859807409864254	7.422046268345206	0.8431063728168166	pos	c
bird4	c_pos	1012.22960575587	0.2553370532684605	1497.399168894254	718.3775926782818	1654.052775014454	3146.398922135917	4905.051258817042	0.5606991520050751	609.8955868181521	1289.4010037347823	2437.139712752632	1801.7152270704048	1.9252394698533608	6.350914598444235	0.7849908884431195	1500.0	1812.5	2687.5	0.1404436275918817	0.0379779874507848	0.0547977230534005	6.847246182578458	0.8506584809563467	pos	c
bird4	c_pos	1075.6817555066616	0.2402317146672934	1384.5515215775656	727.6083311605561	1694.0263681215215	3137.535546979616	4768.279511055445	0.4966355541489536	646.3814835065401	1420.6017362770026	2842.120522498639	2136.7795369071173	1.610664224669906	4.707056007176037	0.8217317662086675	1562.5	2125.0	3062.5	0.1359493818684858	0.0350496394291943	0.1647428606349631	7.755432063514331	0.8335700216237689	pos	c
bird4	c_pos	967.085535879698	0.2827569944238758	1499.5367196620512	372.7331637756623	1630.2647122170772	3216.936285155644	4947.88728776213	0.5820394403155752	631.3755961556425	1281.5786486404832	2521.900753800447	2004.557361859596	1.875711962207504	5.759215727797445	0.7993584839591709	1437.5	2000.0	2500.0	0.1378333799202859	0.0359573002333655	-0.0666373151493525	6.993103872786642	0.8474764345857405	pos	c
bird4	c_pos	1118.6406870083674	0.1642223380576966	1458.008420583381	730.9136864495105	1684.1250078044663	3214.44147595436	4912.113497436553	0.5518522634234874	616.965830765983	1351.4545068801565	2546.047179323949	1872.7471607874645	1.7387784247197418	5.351016069121726	0.7943206725928875	1468.75	2062.5	2656.25	0.1388085196088817	0.0361876879926057	0.0244407548713663	7.314610308122892	0.840460540795403	pos	c
bird4	c_pos	1114.083841415029	0.2241301264287661	1490.7095253289644	748.8734392778495	1805.9030652355927	3417.662073340205	4888.831677960105	0.4629504308059003	434.998321061928	883.5109046106005	3068.2684725132026	2089.474394955916	0.8616871666432099	2.962936831507769	0.8514757408858812	1625.0	2406.25	4312.5	0.1363293912548586	0.0398449848302385	-0.0197270190777874	5.994379602869154	0.8654228688481473	pos	c
bird4	c_pos	1219.0349416146282	0.1067708623455657	1496.0256733029064	918.8340119333108	1632.8219960530805	3137.2505822921285	4776.80431329765	0.4996936181794614	387.03604968112046	851.7139430590349	2484.958678319265	2137.08514365138	1.6782508287558513	5.5720802321129765	0.8242511865884055	1312.5	1906.25	3093.75	0.1359697485257172	0.0394704026601789	-0.0476295955315654	6.22891508114147	0.857118211748258	pos	c
bird4	c_pos	1000.6284208916996	0.2796931107190436	1491.1398080184365	697.3499470876195	1681.992090976497	3323.244954426249	4966.185959928191	0.5213638338923345	330.6403007258708	688.1620154442242	2384.396523907081	2002.3699502417185	1.3758845673236038	4.573757552944088	0.8160523937948322	1375.0	1875.0	3062.5	0.1385472179301322	0.0444846303545978	-0.0170008655081988	5.166899633428871	0.8861403168501792	pos	c
bird4	c_pos	1054.5402982445426	0.2477277314957014	1478.2837636258164	678.8602459886241	1661.7753944260412	3296.931576984341	5035.3645375510105	0.4941233724683751	424.00143848958623	828.0372956072442	2794.9526491463303	2377.56612248487	1.024079562333041	3.038140948249003	0.8341475998437511	1375.0	2062.5	4781.25	0.1428863806168063	0.0458508219610648	0.1406357019234876	5.171174368589568	0.8905726380375893	pos	c
bird4	c_pos	1162.3832132821017	0.1349417653241679	1389.918614424765	940.4916754553016	1706.41594328393	3264.8841964854964	4753.694612065783	0.4865819442288459	473.390576255044	1015.6480457925952	3519.994496052793	2335.624628268596	0.662608294387866	2.357650923883558	0.8881561355477262	1781.25	2937.5	5625.0	0.1341481187443932	0.037428289038539	0.0769469947575152	6.713558622409856	0.8496256963565887	pos	c
bird4	c_pos	1024.530731891521	0.2855487255151592	1433.476210007828	720.4343438607717	1628.4034326138249	3028.198509380573	4762.479579199814	0.5144709798848699	561.5319590791714	1240.112027903907	2755.179820019139	2301.2639739931024	1.69733693475154	4.821737067596553	0.8261883593035337	1468.75	1875.0	3000.0	0.1364575086611388	0.0378750042746663	0.2058903455423903	6.97090027247055	0.8456382854728963	pos	c
bird4	c_pos	1165.2218542924702	0.1625299875444274	1393.1478100708125	762.0360854985674	1618.4117985744638	2944.6950337151784	4738.205738215957	0.5543117345528608	626.0447780090668	1339.818087684833	2686.1886215818795	2076.3193415620763	1.7175551107179037	5.129979747937591	0.8225971978118738	1437.5	2125.0	2781.25	0.1353613180832659	0.0353449157505973	0.0592395057398537	7.440446473065948	0.8381817457817476	pos	c
bird4	c_pos	1003.7561100529268	0.2481165870505376	1448.835017898911	359.2877698882277	1650.8963314862458	3029.459125304684	5004.876157669807	0.5908762412824397	687.3673201593197	1485.2969614112671	2734.640493890738	2121.344273474031	1.6196697865558594	4.543232070544425	0.7972418421265604	1562.5	2125.0	2656.25	0.1401147798338576	0.039825431015304	0.3424323146510013	6.7136539748085085	0.8549621016478385	pos	c
bird4	c_pos	1082.6884228288195	0.2259611593170224	1450.9331425420785	713.3786724573529	1652.4048160962534	3264.4955208694246	5024.387398099878	0.5544725272614747	568.2902935682027	1235.9205273617315	2466.075343950528	2122.136941932332	1.9664260519344032	6.1394176884472165	0.805196565519996	1406.25	1625.0	2656.25	0.1409088050170549	0.0374991094747927	-0.1306888871779495	6.813555352611277	0.8501060581047815	pos	c
bird4	c_pos	1168.1704737377504	0.2122890890194446	1395.466679390911	688.7081425207277	1597.2690991246875	3060.7283831904497	4879.222516482061	0.5413212692670829	696.1932752698275	1498.0011151622375	3212.73447833063	2457.645261096304	1.1160435437588103	2.986299215730322	0.8563383876038627	1437.5	2187.5	5093.75	0.138099574934696	0.0370380566603459	0.2925030969833408	7.307340485738483	0.8443631961362577	pos	c
bird4	c_pos	1245.3571252991844	0.1001844665828308	1432.937485843943	1046.2466494942369	1797.9960741034918	3250.995173697525	4967.561426802095	0.5669176651813846	461.6536225465351	925.6054244729584	3132.8607670744154	2274.583239436809	1.0471996667415944	3.0533051566695213	0.8448197017647162	1593.75	2312.5	4250.0	0.1389233493582704	0.041121534234473	0.0165045338961434	5.905350403217902	0.8687398779559334	pos	c
bird4	c_pos	923.1796337899924	0.3053677270668467	1439.7387347847548	344.8742207107569	1639.358359972391	3179.6037290332933	5042.661520859213	0.5911737332270637	546.0779554887221	1226.241803223039	2611.123085750401	2176.8573270590896	1.7452917709641858	5.00788950415217	0.7842266904801749	1500.0	1812.5	2406.25	0.1395549198637541	0.0396219545934579	0.1950858092160743	6.680822564301191	0.8522310923859524	pos	c
bird4	c_pos	1032.0318159243416	0.2020112662302772	1498.9707831307458	739.2347864646217	1652.3614237208203	3016.1859938376165	4894.608336939752	0.6150702008082721	677.0335250836301	1411.2056328975548	2588.9352975159395	2076.3394785659325	1.63060467731429	4.590536063228159	0.8070307153957645	1468.75	1843.75	2687.5	0.1395295083600013	0.0358672229261318	0.0427061771063834	7.353282281932159	0.8417084861518931	pos	c
bird4	c_pos	940.1520363194156	0.280903544030027	1386.0762882518109	681.3024652843085	1655.127102086177	3185.7816252779744	5018.470294806363	0.5258009267246813	442.42355885220695	929.899263312857	2792.381793256641	2190.4127611801578	1.4063337782308305	3.9809115827020953	0.8134624782036073	1468.75	1937.5	3187.5	0.1378202905232823	0.0426469674637946	0.2229019227004861	5.8057652368767325	0.8709098579304857	pos	c
bird4	c_pos	1179.3277032014423	0.186893605821433	1467.7872339500875	746.9657625753176	1666.5907631967011	3332.492307104639	5103.8883754557	0.4907153234673967	432.1115551560243	865.162235954029	3032.186585510296	2333.189574250064	0.9455163819960172	2.7818151836476326	0.86593711584901	1437.5	2218.75	4906.25	0.1409162874898439	0.0440315867071472	0.1495072149088781	5.495169821637187	0.8805834471024324	pos	c
bird4	c_pos	1024.530731891521	0.2855487255151592	1433.476210007828	720.4343438607717	1628.4034326138249	3028.198509380573	4762.479579199814	0.5144709798848699	561.5319590791714	1240.112027903907	2755.179820019139	2301.2639739931024	1.69733693475154	4.821737067596553	0.8261883593035337	1468.75	1875.0	3000.0	0.1364575086611388	0.0378750042746663	0.2058903455423903	6.97090027247055	0.8456382854728963	pos	c
bird4	c_pos	943.81636828147	0.2764217430459295	1432.643032858645	333.0027124342148	1627.195517906021	3136.726700446105	4946.817346852773	0.5520620982271558	495.228823604437	993.0665804531952	2383.0150561132755	1905.819793350449	1.9498117113644335	6.47415527506786	0.7985881223980784	1437.5	1750.0	2500.0	0.1411961080539698	0.0428396488806329	0.1285795684982051	5.734963004795313	0.8748443744382651	pos	c
bird4	c_pos	1062.3845936435368	0.2599583358436529	1435.8882231008154	694.5076539276254	1698.795485931648	3065.175208714234	4901.225511740448	0.5553183372606789	645.8007417547251	1409.6333652539358	2909.4154339911847	2226.226672812115	1.5313125598013182	4.3087188332476165	0.8116500839338942	1531.25	2156.25	2968.75	0.1382036286145312	0.0383925830310917	0.22792447249951	6.799242348861338	0.85236568279585	pos	c
bird4	c_pre	1127.0025996830054	0.190461298721517	1439.2242359834652	758.2514628350798	1626.5106499258918	3208.2431610338085	4947.080249182556	0.547460392403223	131.915446861446	281.9671408211576	2544.4713202826674	1869.1587268446224	1.5386960204623976	4.373870128570661	0.8091650596287508	1406.25	1687.5	2906.25	0.1362943485072546	0.0331565880236909	-0.1192358245171596	7.787650382408707	0.8354591618898186	pre	c
bird4	c_pre	972.5627474684566	0.2543358069157167	1496.415194545142	656.4541725278241	1625.5296499077674	3135.1107082767744	5269.825780439575	0.6137187669843038	188.43215329749376	390.86927325332624	3404.424485687359	2530.6931091842325	0.9007473209150426	2.309087095391262	0.8609689267130087	1562.5	2218.75	6218.75	0.1381720186009789	0.0324398778349724	0.2811338034815157	8.342588786502334	0.830444473623913	pre	c
bird4	c_pre	992.4991701175462	0.2371839800056019	1487.9684016550357	675.9396279364763	1573.3703653967957	3118.0222462278552	5028.067097926312	0.6380223501000266	139.22816892795507	305.0726094758177	2743.272440277143	2254.3566744742225	1.5698906226507754	4.170464413784476	0.8118686391437222	1468.75	1812.5	3187.5	0.1420100338739839	0.0369675600915235	0.1640128366932834	7.33236010105008	0.8437372929948629	pre	c
bird4	c_pre	953.9392711361846	0.2262616271564455	1447.740649577462	717.1328980272111	1625.455642904656	3297.4008399747586	5203.269464553337	0.6337499646611413	115.00560812000606	263.133986188154	2536.8341057430825	2043.2685217551664	1.8121523951802	5.12666273193223	0.7822283151736981	1500.0	1687.5	2468.75	0.1402431198843143	0.0386148744517941	0.2155705787285935	7.00007786267571	0.8481946458030986	pre	c
bird4	c_pre	1063.336965487325	0.1944345053584432	1423.607392297228	747.2013145213199	1551.8105621898806	2870.6367050973386	4636.401536468801	0.5855287674352572	120.23083973928706	280.2031877074584	2011.5504515873251	1440.9595352731542	3.3114008056232973	15.215732279884383	0.7489268766310303	1343.75	1593.75	2156.25	0.135577402956303	0.0332269180763197	-0.0327969807486326	8.295648720660521	0.8229515823257062	pre	c
bird4	c_pre	1012.9710791965234	0.2291555663412883	1468.1373581853948	658.4166067411061	1552.3168905831608	2933.1425850102564	5140.322269094459	0.6343007247597835	156.76199890490415	351.97637034152825	2729.229279658328	2363.836078561808	1.6613049934490616	4.291164327536785	0.8077083811913589	1343.75	1750.0	2562.5	0.1376693519651819	0.033576455333621	0.2731491095061888	8.338334857488759	0.8287611040868095	pre	c
bird4	c_pre	1106.143477311037	0.1412823375182658	1336.8473033414978	726.4191987476404	1666.9681158372905	2987.23530729871	4900.690958294971	0.5688315626555186	141.5486461176105	289.8682939012842	2771.655271806462	2050.2449254712974	1.5102437971146978	4.142856916109934	0.8028125081182724	1500.0	2187.5	3000.0	0.1364649685354158	0.0347348098977971	0.2594142700394894	7.81174699658957	0.8356665248777387	pre	c
bird4	c_pre	974.7758450437613	0.2770565340001877	1430.150602011665	657.7585021180003	1561.7186684116373	3232.085028583196	5175.361462657726	0.6267745210338919	161.95345682731377	345.1484092196037	2921.6336993557707	2366.047084217809	1.2407481224945545	3.099579109085021	0.8265986142929659	1375.0	1843.75	5375.0	0.1388918392795512	0.033754221166735	0.2396910045331022	8.030095428539996	0.8352263046067245	pre	c
bird4	c_pre	1034.4660471278596	0.2218154996406381	1448.527739343678	630.988866022313	1584.6412777380683	2843.2950475225584	5051.010095838533	0.6275130215987754	140.81850632966805	313.4140954353604	2652.544441429922	2241.6039232118487	1.7191681315082334	4.515545537114623	0.8025355377815167	1406.25	1781.25	2468.75	0.1383439939097047	0.0333672814367724	0.0725533957020747	8.47697596085846	0.8238741522196511	pre	c
bird4	c_pre	1053.6912419405032	0.2217432360511732	1404.1647730272553	650.5568591876513	1609.038146223133	3094.544295476725	5247.593803598318	0.6242572019901794	158.11315150448317	344.6002877500459	2900.5626929399914	2209.048348050035	1.2354188142473213	3.066905296404684	0.8256422731027849	1406.25	1937.5	3562.5	0.1371964784090401	0.033853513499201	0.2953501003698257	8.238749856081244	0.8300594232586962	pre	c
bird4	c_pre	1075.170584533118	0.2281543030960565	1492.5641973900072	650.12464940946	1630.6988408079208	3209.20445434688	5193.475172910026	0.5595861404971336	184.22913091765972	395.30893770304726	2992.962910050911	2278.567378638232	1.181237606516463	2.92338689685392	0.8407211918125523	1437.5	1937.5	5093.75	0.1385171109128871	0.0324634258125644	0.1976856845965743	8.70588794696805	0.8242334692996863	pre	c
bird4	c_pre	976.2400720297896	0.2709418344428471	1455.379592103521	640.7395067562048	1573.605146608712	3026.860689408838	5131.640805621232	0.5982500830890417	142.16110536926436	306.1469107593488	2739.4309172389576	2063.5421565412457	1.3557676239926988	3.548558591577156	0.8228574427064497	1406.25	1937.5	2968.75	0.1377064199074983	0.0356582306355312	0.3882081750645297	7.763924370891301	0.8389677388038573	pre	c
bird4	c_pre	1081.9197012149125	0.1572908613947761	1438.8687303122574	813.2320372573536	1564.518489745414	3049.242601977244	4705.694278326299	0.5247335574357033	102.9582450277748	248.16323368746447	2097.4877351829427	1587.018505181191	2.884354174530626	12.160653805626978	0.7638106427528125	1375.0	1625.0	2312.5	0.1373629170319738	0.0382333403569808	0.1582609733656099	7.122673381116713	0.836184009804341	pre	c
bird4	c_pre	1033.8870042980725	0.2238413494864635	1424.3080870725798	672.395054963434	1586.7749109064384	3037.1233529607957	5024.00587211286	0.60888044923872	129.94099742524574	301.6398995412842	2658.310785973726	2195.189065218337	1.696810266328998	4.582571565742049	0.796624152293574	1406.25	1718.75	2718.75	0.1400843372103212	0.0376420584187387	0.3075723741914193	7.56997385326671	0.8352229748957133	pre	c
bird4	c_pre	1149.8250705381647	0.1093255621745198	1466.5386780132314	962.1875246728508	1570.7776608688523	2878.6576994046213	4760.922284772458	0.5261724617375064	89.21559471113625	202.74791376481187	2213.669143052755	1807.1917610080088	2.5254545047526995	9.174822173004731	0.758971832468089	1343.75	1843.75	2218.75	0.1327388899732365	0.035831937164454	-0.0541437144449436	7.172561436593215	0.8352864223889296	pre	c
bird4	c_pre	1082.0455007853568	0.2058121707820504	1447.5846661495298	691.8434161135895	1674.8900704105515	3012.165096383022	5045.862322290947	0.5556461719043185	154.5178049649745	329.038228315648	2913.229846482466	2310.948036022369	1.463456283339414	3.737263408954168	0.8323638056946431	1500.0	1968.75	3156.25	0.134971580783921	0.0306481562567922	-0.1092635395415925	8.622351339464286	0.8243294550513957	pre	c
bird4	c_pre	1038.5086097057822	0.2591042600006551	1441.4659479170034	658.2598431192458	1526.3991521521116	3073.694121727751	5087.7977181361375	0.6429566405647066	141.19649213521475	317.9592150636576	2706.6044599434526	2297.790103068717	1.526231737170733	3.9232609784515926	0.8079518837971906	1343.75	1656.25	2843.75	0.1410794369993049	0.0366591777835364	0.2426210121608802	7.570658985243135	0.8387957234759784	pre	c
bird4	c_pre	1053.0004140148033	0.2377640823164353	1495.272202149185	337.61920669421386	1568.3183421296635	3025.009662286062	5121.384763402229	0.6037625248880141	132.47351630637945	303.06116767882423	2232.994637785994	1761.754120382058	2.2087842636792296	7.076553157547252	0.7560665897799843	1375.0	1562.5	2218.75	0.1390399785232562	0.0358424257518409	0.2368916805411934	7.821179598954582	0.8333607178061859	pre	c
bird4	c_pre	1032.1895636589402	0.2488716182455584	1446.8561701838482	685.3749050333471	1735.8852677741686	3368.811048562133	5176.187030034745	0.5587367352637631	167.84733317534105	366.4797134584207	3282.9552423710848	2383.582431426237	1.0091529595863609	2.6112133187288458	0.8708202324444051	1531.25	2250.0	5750.0	0.1386146849132339	0.0338552924621439	0.2645662025007294	8.35576205384114	0.8273752727561567	pre	c
bird4	c_pre	1082.842012944761	0.2096325691419434	1431.962464109965	667.7397249892994	1663.815021798062	3103.8063475659296	5162.797756209607	0.6034173507433259	173.84497015447587	373.8943907038352	3186.627061829819	2451.5204358293595	1.0770366134449274	2.6063515400128523	0.8373666857336648	1437.5	2156.25	5906.25	0.1384263197891569	0.0332650531086679	0.3495382215776166	8.668558938821272	0.8240035278319079	pre	c
bird4	c_pre	1094.615599333574	0.2214816149474497	1436.3216161197763	649.5986450238687	1554.0888854260477	3125.846109813233	4880.874527584488	0.5690178215610576	157.00086548171603	358.89310619573365	3222.368595142165	2753.99109340566	1.319726486149843	3.241624790854096	0.8338530616772452	1406.25	1968.75	6187.5	0.1361057641470046	0.0326402777342211	0.1753574135177705	8.776428218474045	0.817705563675314	pre	c
bird4	c_pre	1049.246251718927	0.2501458783796415	1443.5656087077953	651.7368544885653	1594.4000132757703	3163.973161516139	5233.717022045518	0.612688771009197	151.31194282155633	330.69655857690583	2852.712929770769	2243.071613001591	1.2773124920893308	3.23671731886302	0.8237162075745484	1406.25	1843.75	4312.5	0.1419541091732411	0.0353411237520369	0.1732067585781736	7.8724982878759056	0.8360324301123269	pre	c
bird4	c_pre	1035.9384643373387	0.2473765159032415	1488.5111959310102	664.2871906470302	1598.4524627214207	3310.993360185439	5245.628067513849	0.5926065468048379	138.41340725689173	300.443427944491	2642.035171839817	2073.54606751602	1.5338554112303289	4.180677803506257	0.7937968309387226	1375.0	1718.75	3000.0	0.1382159232255438	0.0350983333317063	0.2904105182613557	7.808464768216016	0.8375916037389116	pre	c
bird4	c_pre	1054.991102260092	0.2303915600418436	1442.7354271459806	687.2860051457322	1578.3839601564898	3037.9080388146604	4802.6887051721205	0.6127234813622404	107.73121722202784	250.62980282168712	1966.9284030482208	1357.1943184525333	3.3230322748153083	16.63201328297119	0.741755715269532	1375.0	1562.5	2218.75	0.1358820760608959	0.0354220124585215	0.0247975210732588	7.552599702693076	0.8336344362794676	pre	c
bird4	c_pre	1105.141899167122	0.2229094645440402	1419.8897802590166	725.5650592796853	1560.3519012973868	2927.7733485129684	5054.733105386329	0.6338193979950635	155.68214226017434	349.0572344250717	2948.82187270573	2544.0693622689205	1.5680011078450236	4.016576966892454	0.8265771196339899	1406.25	1937.5	3187.5	0.1382183824670426	0.034558886891439	0.3030875972429389	8.12510135970541	0.831671607334103	pre	c
bird4	c_pre	1050.527506790619	0.218467962776356	1424.0475552773246	673.3527726502384	1580.5855806331278	3176.224706288724	4893.880302486527	0.5801103778359761	127.84381750781009	271.6121323252028	2981.786800560785	2241.4042152552524	1.2562042150527222	3.403616652111813	0.8428900532974387	1406.25	2031.25	4125.0	0.1380902974687481	0.0361077050757499	0.2316228517773289	7.466289110109808	0.842256408485682	pre	c
bird4	c_pre	1077.313859881296	0.2164673344205088	1402.0567464291375	652.9628525202005	1675.1504622181992	3137.4381335567778	5023.972161616357	0.6187593525451475	174.1799746360821	368.979441317684	3279.248739977399	2383.90834218501	0.9531649817607944	2.3884816016587007	0.8457357391654996	1500.0	2250.0	6125.0	0.1352824392988831	0.0315431601421921	0.1942777832535216	8.585652128550514	0.8262389674963879	pre	c
bird4	c_pre	974.6276338073708	0.2351575459029419	1478.5538139213163	696.3542892669708	1594.5262690200273	2987.659352497349	5083.515022011463	0.6007911285188152	113.49987275869816	255.6091772605752	2836.1737419247547	2309.558452212289	1.3650902949904349	3.394926488940124	0.8119318526418885	1500.0	1781.25	3093.75	0.1368906100044899	0.0373413284007565	0.2526168462709929	7.194716805627421	0.8434304731526859	pre	c
bird4	c_pre	1116.9655066569103	0.159427094703358	1434.5168276537795	742.7089580614279	1593.140965599518	3055.876166409532	5098.452681770448	0.5789871885870529	119.68284253459426	268.57794347923965	2837.190749065231	2227.57724272148	1.2270182596769417	2.971283486885456	0.7986604128591295	1406.25	1781.25	3812.5	0.1363147970135988	0.0334561318337194	-0.1060005500647086	8.009178783138285	0.8292036039682433	pre	c
bird4	c_pre	1021.6558966644056	0.241435903600941	1447.716977274836	661.3399499470684	1570.8482408493735	3058.182364499705	5207.741766989996	0.6025348578602541	116.59396014015516	259.5051416124518	2549.2820877583786	2081.4758981605205	1.604803867567722	4.386857990591345	0.7883965413001286	1406.25	1656.25	2562.5	0.1408994988612642	0.0377415138610216	0.1730975011121913	7.206970062103377	0.8446224566059723	pre	c
bird4	c_pre	1014.959342505164	0.2443206369934011	1495.3340887858944	733.8795491180985	1661.8263817293223	3152.974624707409	5185.283349741232	0.550809514115462	129.55954042752677	278.65453713136645	2807.44079673492	2121.707651975483	1.3513259860311604	3.587682214153994	0.8216312483292164	1500.0	1781.25	3500.0	0.137600617647451	0.0351411641397938	0.1176816207551977	7.66097843988179	0.8359926288149503	pre	c
bird4	c_pre	966.4511208644452	0.2492103078295812	1440.7088487704143	657.5730115263748	1568.8721951439993	3155.954486140228	5179.416432746529	0.6097308059543962	117.2617397351342	271.49052080769945	2553.1965817412806	2054.55066416449	1.6787171459506556	4.570316883324667	0.7946108636803411	1406.25	1656.25	2718.75	0.1408900276784313	0.0377712558716351	0.1760955363431952	7.219744720183565	0.8447183293297273	pre	c
bird4	c_pre	1061.9154803011195	0.2569713738746523	1481.711804342933	661.8249517734504	1599.553952446078	3164.021379606977	5184.11844541358	0.5514816734203208	98.82270448684606	227.4810106235261	2469.8441306704167	1960.1882743033184	1.7267899316143316	4.850235449964804	0.7685825399114872	1406.25	1625.0	2562.5	0.1399436295104067	0.03870791182683	0.0967239321856692	6.869215814859935	0.8486180124743865	pre	c
bird4	c_pre	1024.225331047761	0.2460378960361418	1447.9081904599825	685.5597791520523	1620.7614689084517	3260.34301595978	5105.995517044309	0.6017346298228772	140.0620451560588	313.5135791382277	2859.5726821708117	2207.4781069504666	1.3219616540719217	3.3595060635751484	0.8177192659609098	1437.5	1906.25	3656.25	0.138231510353914	0.0357481223263966	0.2918244989446212	7.648904789568873	0.8392860166521743	pre	c
bird4	c_pre	1052.525293077674	0.2394138909554253	1448.702841304146	692.3519034933621	1674.5701089012716	3227.453350940742	4964.070166452167	0.5701665877109283	163.39354236747045	344.50040914999784	2975.635420315414	2159.1340204004982	1.2484115708468226	3.2811036268120706	0.8442769459115598	1500.0	2093.75	3906.25	0.1362810987548731	0.0327459849713761	0.2793986894530638	8.449075003783145	0.8269295623236804	pre	c
bird4	c_pre	1030.2461940460366	0.2463429835709476	1497.058101490496	661.5356629046184	1575.7294591740856	3094.6210779378816	5191.981369684228	0.5786790518756456	125.11649742346911	281.5239611761226	2643.801763059625	2132.7578711687397	1.5332943811229192	4.123196413139673	0.7988974838194391	1406.25	1718.75	3093.75	0.1394383840055356	0.0365318397109404	0.2099320025732852	7.5683321871772	0.8373874992526306	pre	c
bird4	c_pre	1011.7795200138517	0.2384435040093686	1499.629005237189	666.7059619767965	1619.1546984658555	3179.185193697656	5044.583356419477	0.5942902272558744	120.7174594966208	285.37403333066715	2417.715779765242	1909.757970320624	1.995011851424575	5.973668298758495	0.7693957818605234	1468.75	1625.0	2312.5	0.1400474581021018	0.0370263705553848	0.166998893118311	7.495455261135706	0.8375320340589814	pre	c
bird4	c_pre	1097.1300073878324	0.1840458866364913	1419.359329185258	739.5290991038551	1611.9357992202213	3186.9812852205387	5225.882741130953	0.5621274652322651	130.0522396460723	292.17826112240834	2666.3867569760014	2131.5063905075435	1.5067787491113256	3.9776164939305807	0.7990364713198199	1406.25	1718.75	2843.75	0.1382955919747877	0.036406714398768	0.2163057440759331	7.56208378974308	0.83590938280251	pre	c
bird4	c_pre	899.7256093836289	0.306594511779822	1497.145577527406	657.3836977008424	1608.0385141176273	3291.1894367643717	5329.117393916221	0.6136228003507839	145.57468616024548	320.4735432068493	2983.149055825485	2288.236295560632	1.1578468679191385	2.887110387259287	0.8273372063392634	1468.75	1781.25	5218.75	0.1391615280757673	0.0354599060211121	0.362646995039886	7.855188522201293	0.8379301784177058	pre	c
bird4	c_pre	1046.4721444631448	0.2391187283290596	1476.2097894785388	673.2455843032271	1619.5566704355083	3131.80291458658	5115.243647813009	0.5798215035768989	116.64343789575632	274.51249770377586	2784.844096620047	2363.877088684034	1.5358251841056745	3.934979225760821	0.7965730117920229	1468.75	1687.5	2937.5	0.13940102269713	0.0377840623035291	0.2122360070605249	7.338053800643745	0.8388940593763485	pre	c
bird4	c_pre	1063.902928493323	0.2420028174728331	1442.254306917048	712.556507966777	1631.400947149907	3168.213494419751	5015.268180036098	0.5979479708518238	122.32900658909348	260.60134829465784	2716.303801080437	2060.9708982310285	1.4877970050140557	4.00648392310025	0.8190408913217032	1437.5	1937.5	2937.5	0.137767570559394	0.036671279740383	0.2430566416821436	7.166916845871873	0.8481894369273061	pre	c
bird4	c_pre	1057.7810670635888	0.2413884931565481	1472.2226746270312	664.8401180738358	1617.5163939697786	3013.837465770149	5021.830484666015	0.6274188460366527	134.0624798435402	302.1125830975825	3093.384122443156	2320.462395975325	1.062373042170502	2.550251640207294	0.8194299964416171	1500.0	2031.25	5281.25	0.1377589304711727	0.0364051412641315	0.3928920820236306	7.696833587811271	0.8378341175502975	pre	c
bird4	c_pre	950.961824368371	0.2994401288993869	1445.7545497580666	324.42754317746795	1601.230577218049	3009.09928637722	5213.143066500081	0.637766939390726	113.34256143238822	253.64149300822197	2605.811522095332	2098.912643526223	1.702448304923232	4.797102909342248	0.7749361304719845	1406.25	1906.25	2437.5	0.1366397016839433	0.0374694815265508	0.2672519147818606	7.171014118782579	0.8442361330451258	pre	c
bird4	c_pre	1034.0544303609151	0.2348358970894369	1432.9040348590747	694.6336461780141	1614.5012278650322	3220.076650809153	5200.086948593278	0.6138839023219056	149.3113965337444	304.56331232793724	3062.3770323853123	2298.7028162569304	0.9907828726888048	2.54269159995922	0.8160987317162831	1406.25	1968.75	6000.0	0.1387775580992357	0.0350265396200583	0.3044674952278796	7.8215650184848196	0.8371082471985776	pre	c
bird4	c_pre	1130.6511008286957	0.1923021678760115	1427.405914904494	701.969082740996	1537.882796552118	3043.4157780676837	4940.462528696981	0.6303064572626844	118.23990929477104	260.9564634476448	2426.559171855952	1949.4622116795192	2.014891922164218	6.44007987119349	0.7857676201231978	1343.75	1656.25	2750.0	0.1366921967197128	0.0360639647025863	0.1267332327534597	7.455273343907538	0.8370449669260523	pre	c
bird4	c_pre	1085.944908669437	0.2322770628399879	1453.4810935455623	659.5942205590565	1548.0388832196868	2991.7488849086985	5109.640679563979	0.5948440312539827	130.8187406873031	292.8678643809535	2623.2356593089885	2073.733623254505	1.585356943589521	4.261857726276172	0.7984775772091914	1375.0	1750.0	2781.25	0.13906280223539	0.0368474692741745	0.239887062105629	7.5093782237727265	0.8379190435199416	pre	c
bird4	d_pos	1048.976784956534	0.1016245348333999	1126.570777348356	886.7417555225807	1901.4544976703444	3616.467421585264	4323.486242429189	0.4722588067518985	1629.5882729067268	3803.635987617463	3591.989132229371	905.6563174827724	-1.0556001665350987	4.113774913311311	0.7230774597203424	3500.0	3812.5	4281.25	0.1298838883354948	0.0246923964893864	0.3040240004972169	12.737303928106314	0.7758440684071093	pos	d
bird4	d_pos	1045.669784528187	0.1329701023926499	1408.1439303433738	976.9256724988088	1805.790618792092	3379.835799496929	4142.8435968147605	0.5188970867367699	1281.217974287746	3022.9050768389243	3351.9835066467253	848.3606737411546	-1.172120403864943	4.90896678409525	0.6918070042549238	3062.5	3625.0	3937.5	0.1290555621127702	0.0274619632617289	0.4647450124545226	11.711733433650874	0.7788987077013335	pos	d
bird4	d_pos	1175.089055578916	0.1583860785217929	1445.7585600969005	972.0800418378136	1936.5184013937585	3597.3112161802323	4344.991697034982	0.5121117547382541	1228.0629721461603	3047.129545014322	3722.501823010045	840.2313855455815	-1.8045765859078289	6.675301127127731	0.6777098970144194	3718.75	4031.25	4187.5	0.1277224800109587	0.0277054173796217	0.5024160870615297	11.530257806798966	0.7803346413409853	pos	d
bird4	d_pos	1007.760779041976	0.1244038615275978	1329.871168455807	921.6846783013734	1843.600460939551	3488.6276172710345	4012.851904161552	0.4967272356134384	813.2926772233022	1856.481138046736	3370.60378754418	956.1685125838086	-1.3146328034175965	4.234168871398516	0.661762481092361	3125.0	3781.25	3968.75	0.1241853654907167	0.0303483177367986	0.3639076678083824	9.495414540112378	0.7924019342508013	pos	d
bird4	d_pos	891.7262062143012	0.1916890269414995	1103.3727049115323	468.2449126332664	1902.7082958117096	3648.6435693466688	4315.573712421666	0.4480168820818752	1202.601375886044	2887.829615641331	3529.959788259531	882.8131968708179	-1.2420750775724805	4.6520909537244135	0.6796136626929743	3406.25	3781.25	3968.75	0.1290528245804092	0.0281793463457873	0.4591909387955575	11.21220038703368	0.7844967673639648	pos	d
bird4	d_pos	462.2695711307595	0.0	462.2695711307595	462.2695711307595	1820.5700983217623	3513.83548648962	4202.981378974908	0.4732647316159513	668.7291095365263	1458.9530040118746	3460.2547937326217	1131.9271401049928	-1.3638478384592123	4.46268396911485	0.6809511012112044	3375.0	3843.75	4187.5	0.1223465384201726	0.0316589070276792	0.3220526397862845	8.532013859029977	0.8047234434477707	pos	d
bird4	d_pos	1012.9867732575428	0.1688824681831518	1445.5393984027353	719.7075062305676	1931.14087492333	3725.524488988313	4263.577401444598	0.5673109504928694	1405.358274365212	3341.6885392433765	3833.1974974470654	721.8160067994684	-2.183246071667116	9.245385213688998	0.6317912576151755	3750.0	3968.75	4312.5	0.1272813508415458	0.0263385224811359	0.630780498018193	12.540207853710294	0.7733705969904545	pos	d
bird4	d_pos					1826.6682087519328	3445.1154389161657	4065.8378791918767	0.3612010244467321	617.5855455191436	1242.9526474329891	3460.260054055664	968.3306000643944	-1.5676241042963068	5.244191784970752	0.6811988450482185	3437.5	3781.25	4062.5	0.119336231930454	0.0323480876333634	0.3178648514982588	7.927359807739789	0.8099088915866428	pos	d
bird4	d_pos	1058.1817217185833	0.1724373990518193	1369.3610225191674	914.9722707898646	1836.231352711805	3602.382012289664	4201.889736917135	0.5219744904731851	920.4640363072594	2255.4850508033733	3461.677004351781	932.7224926326344	-1.4396988307461296	4.7809424499592605	0.6405185555909383	3437.5	3843.75	3968.75	0.1265379863715736	0.0289455134416479	0.4075091219281658	10.36234492735463	0.7915274415862051	pos	d
bird4	d_pos	870.8465814898473	0.1235868472993371	1051.534081728116	719.5577924662946	1782.128085556364	3392.589152367384	4109.910279139689	0.5311733720414804	523.7033644076009	1118.6247862946714	3268.082563726633	1176.705109352628	-1.065922127058104	3.568406327179931	0.6823500347443149	2093.75	3843.75	4031.25	0.1223172929608162	0.0349357769068857	0.2328622351710351	7.0531259484019095	0.8275232542366303	pos	d
bird4	d_pos	981.1457619807104	0.3597124169496854	1420.9891094965587	467.5192809680524	1888.6322517125604	3569.27554745468	4156.970581834295	0.5530342431764909	680.7564819102901	1556.627235778172	3512.4084187997887	1050.5451203058396	-1.3559220287852478	4.134468490885639	0.6318532167944364	3437.5	3968.75	4187.5	0.1196804309455123	0.0283538945538002	0.4012506540885618	9.928384020220774	0.7871863839714741	pos	d
bird4	d_pos					1831.9458420457768	3473.272063393482	4138.609409039338	0.4009645752535006	749.6516838743354	1533.24150876175	3572.476378564895	942.3001639920392	-1.5635752179244764	5.489878657194783	0.6816684843234858	3437.5	3968.75	4156.25	0.1206858723611848	0.0301240230711312	0.4862287654742679	9.312918857251466	0.7963829406108853	pos	d
bird4	d_pos	988.022829951814	0.0145887061531049	1004.9635873086291	962.2133339136138	1758.5738494851823	3237.4544871128114	3929.29003807456	0.4335671141107253	757.2266147914949	1721.699239297552	3244.55344139964	980.1908016059656	-1.1844605971283952	4.325795481880916	0.7072979530306374	2812.5	3625.0	3906.25	0.1257537188156322	0.0311080324245658	0.3123138459381778	9.191609134886882	0.7974278037425012	pos	d
bird4	d_pos	959.201033201522	0.0025124122667032	963.2092210758436	954.8733600705956	1683.9843150379916	3242.390594036411	3882.609680266814	0.4925491201545393	628.7373048549333	1446.077218455873	3091.305197615693	1089.1096561469944	-1.156925373651275	3.7429480836176463	0.6568127536551995	1937.5	3593.75	3843.75	0.1238348190079796	0.0323080626621395	0.2972127015602372	8.461436977626828	0.8034366877474266	pos	d
bird4	d_pos	951.2816742052448	0.0160955241193661	961.3994946244336	888.2354470692458	1682.959920749528	3425.72598919881	3908.968701286404	0.5213876241050425	838.7607599390338	1893.7994914613384	3363.7011611764237	905.4850581583092	-1.5602017449433676	5.872860413074575	0.6235633735288459	3406.25	3781.25	3843.75	0.1213165618703433	0.0280306325654399	0.4487831157690451	10.373438647012229	0.7863865445718019	pos	d
bird4	d_pos	1058.0615599296914	0.0293333890596005	1094.4990602508333	994.044266318455	1959.977954763574	3587.520901781955	4272.5831170242245	0.4397475578526297	1587.6963572433644	3778.8582408061566	3646.061271146511	886.9173599162989	-1.2718491941440937	4.3372334285808565	0.680915086988921	3531.25	4031.25	4125.0	0.128736460394829	0.0258031158682719	0.4972891478459887	12.603437596642808	0.7709963468555088	pos	d
bird4	d_pos	940.5786007283034	0.0709997628979079	989.1139142510268	766.487365033789	1728.6240677796702	3300.5917054293386	3902.35974033772	0.547514270257514	1064.9542313881054	2404.5670674957064	3489.861855475977	815.961213743555	-1.6394287666738994	6.394186605681742	0.612451440609518	3437.5	3843.75	3906.25	0.1207956809911299	0.0268952647696296	0.6125786813098972	11.304144046246256	0.7779345728980094	pos	d
bird4	d_pos	1175.089055578916	0.1583860785217929	1445.7585600969005	972.0800418378136	1936.5184013937585	3597.3112161802323	4344.991697034982	0.5121117547382541	1228.0629721461603	3047.129545014322	3722.501823010045	840.2313855455815	-1.8045765859078289	6.675301127127731	0.6777098970144194	3718.75	4031.25	4187.5	0.1277224800109587	0.0277054173796217	0.5024160870615297	11.530257806798966	0.7803346413409853	pos	d
bird4	d_pos	968.7389988580646	0.0157526233619918	988.6275038960569	942.8501782040732	1830.285627513393	3447.3263669876424	3973.248305002606	0.5178775298613583	827.9215424521431	1900.313609511129	3328.8540954921546	941.386148906916	-1.41062355795364	5.286904743793308	0.6676577366057447	3187.5	3750.0	3875.0	0.1249223425483614	0.0305251756217054	0.2883266503922237	9.326173941213735	0.7972998024425964	pos	d
bird4	d_pos	1221.6130027686368	0.1551781274922019	1468.8630335809537	1042.700283956794	1844.9595147705584	3372.3872948230187	4171.139367960406	0.4801619752150611	878.6668957701893	1830.0457731275487	3485.58303812512	996.0535825984938	-1.1020014170186554	3.562977612136409	0.7141877536579545	2625.0	3906.25	4187.5	0.1208640378247626	0.0284174223917579	0.2711216178842636	9.832366120816983	0.7887295359772705	pos	d
bird4	d_pos	1167.4516458774683	0.1151861088266332	1388.8856258700876	1014.5612950535384	1944.2413545694887	3737.2685903446272	4305.022990214786	0.4940340823506001	1649.569811649207	4010.3317893889016	3887.652794655771	714.4417790788457	-2.0756896469140917	8.599864964407471	0.6597813167096593	3875.0	4062.5	4281.25	0.1261078827879446	0.0251784512342483	0.7294468818007103	13.22103383159221	0.7693988515324539	pos	d
bird4	d_pos	1023.8887340532896	0.1279571942429872	1309.4221179026806	932.1650937656152	1839.7508803863009	3450.463764754291	3940.200609817084	0.5894232741662007	900.5102177180659	2088.2142763611305	3424.6227780629392	941.5495266222548	-1.6271994458974646	6.07002002527063	0.6068132817401193	3406.25	3812.5	3937.5	0.1241603964320919	0.0283600361421476	0.2616174911364666	10.276024842223537	0.7861333912958425	pos	d
bird4	d_pos	1060.407922097501	0.0021883112075075	1063.764465653474	1057.658372830257	1790.733576662824	3467.6083492217567	4292.965864933488	0.4102320277027511	1196.6962095114843	2816.0628331451217	3321.324290490252	955.3246430348386	-0.950922108552407	3.797416250710589	0.7344601597692249	2906.25	3625.0	3937.5	0.127381327356628	0.0278869760004892	0.4046450370931652	10.781242939357355	0.7897596437199003	pos	d
bird4	d_pos	777.969966652694	0.3031068060333946	1015.44728287293	499.9678404893462	1779.0273119461692	3086.465367171967	3996.668587468173	0.4775202926177922	745.9617688292861	1667.777578503804	3149.813451199921	1018.599274711518	-0.9003908466127325	3.2560023267670988	0.7056404859331945	2125.0	3593.75	3968.75	0.1228474798473024	0.031058281066896	0.3753971364661491	8.899585387887793	0.8028803215346135	pos	d
bird4	d_pos	926.7899015281027	0.2345761221460556	1063.142071432508	425.2080058653225	1874.686933770468	3480.100592065441	4174.192220716815	0.4563166515421357	1496.4142861544326	3572.9644999082225	3484.3399298184486	895.5341485238858	-1.2487064884251329	4.05373405084474	0.6865163466956392	3250.0	3812.5	4156.25	0.1290686528482101	0.026432009951892	0.3763880376507912	12.129486536946576	0.7764249815253927	pos	d
bird4	d_pos	634.8535762923517	0.4674451947835794	936.7145825961064	337.35563099780404	1771.4094747967376	3573.9062275411425	4140.104912617781	0.4348875000979738	690.0006491908514	1596.4993999210074	3415.8220210974105	992.6010881723868	-1.390165502255052	4.827223146181677	0.6874258058684448	3437.5	3750.0	3968.75	0.1215439169687333	0.0295695394142417	0.2007552156119537	9.225560665759076	0.7953752426527609	pos	d
bird4	d_pos	1002.454843521142	0.0906287746310996	1129.640629324723	922.192289101972	1856.0336365013209	3570.983637826173	4288.078426480356	0.4483844695122588	1697.7065230817188	4199.650229020339	3693.723001505084	743.1170047900396	-1.5286180361977817	6.80283287815859	0.6746834347303032	3531.25	3750.0	4187.5	0.1279497619994805	0.0256735030137263	0.6025883367223316	13.095883693515535	0.7673969232190773	pos	d
bird4	d_pos	459.9544840546879	0.0028602577197075	462.5798787454573	458.2213821183598	1827.637770143471	3657.0011466452015	4227.166075270435	0.4524690559047997	743.755231454638	1673.3114455461218	3651.807170935954	937.6489536090812	-1.649344289176734	5.772780223474465	0.6711625563418164	3656.25	3937.5	4218.75	0.120728917118849	0.0296732592635841	0.2943954920840961	9.250510232037586	0.7928692138113814	pos	d
bird4	d_pos	1004.642982975266	0.085367187631378	1283.6603704763977	955.0135868045228	1772.2226671912338	3467.9738910746646	3959.5032701299274	0.5102959888427165	1009.284467826218	2351.0954144936777	3522.401463821992	781.6159863761284	-1.9603782641527805	7.992055413258921	0.6215087491427204	3562.5	3843.75	3906.25	0.1224945705325259	0.0279303150442619	0.5430737274564316	10.85887064732183	0.7804545772602568	pos	d
bird4	d_pos	1093.689140340649	0.1743083074485826	1322.4258544775878	914.9642646597134	1839.900257306957	3606.0311258590746	3994.765514863277	0.5854475922698855	1186.4523776536196	2818.309080309322	3593.652168926	739.0352846024165	-2.3522594159193924	9.51975474298681	0.5995681966403457	3656.25	3781.25	3968.75	0.1233411439742339	0.0265904521275419	0.3700661707985333	11.399671471414711	0.7750562055626137	pos	d
bird4	d_pos	1128.063080629153	0.1378659646870084	1385.8790601088413	1032.1731066352395	1850.568378193748	3265.87930339419	4073.278537918807	0.4628438718067267	873.0549762120795	1838.0542326804623	3413.6106050839703	963.8879248018555	-1.0846776376167766	3.5442665149194545	0.6723151073614725	2250.0	3906.25	4093.75	0.120213158307917	0.0287216814616961	0.3426577229044134	9.713038024539529	0.7890403482353443	pos	d
bird4	d_pos	986.1655002365356	0.0958253338824685	1036.1091447279523	706.0358871829684	1803.3757799081477	3432.041844730892	4077.708875543921	0.4787374828364882	1164.6276324302848	2622.2496913643704	3616.128355673934	867.2939579956037	-1.6277461302510128	5.362064858460661	0.6515220621735377	3593.75	4000.0	4125.0	0.1221839786681936	0.0255565886252595	0.4956187811332476	12.10414540741444	0.7687485407699861	pos	d
bird4	d_pos	1028.0862086330246	0.035568476001229	1094.6734721446032	983.9308781162188	1925.1587963404247	3463.3519920488493	4144.667935301014	0.4650727820887312	1499.9159057533172	3624.288730849577	3645.8129900823687	854.1312157560096	-1.6219567665992514	5.303700926319597	0.6171833893431892	3656.25	4000.0	4093.75	0.1283628637355774	0.026468650150992	0.4651759059855406	12.404651672267873	0.7703490866779679	pos	d
bird4	d_pos	889.8178073392272	0.1921844290096723	1048.6146720532956	698.0702576549131	1832.1084571954316	3237.4239553818697	4058.391536165068	0.4161144675149071	586.7439344832036	1234.87154770729	3152.3074375529823	1144.099836130928	-0.6963635544313503	2.9551413576867684	0.7214312877409188	2125.0	3656.25	4093.75	0.1213375638552461	0.032428880446498	0.2215709753593864	7.966980662348416	0.8108291231509445	pos	d
bird4	d_pos	899.652440367816	0.1423124706066533	1017.6318681839872	682.3667925479317	1806.40261131059	3189.240566325264	3978.994626513059	0.5798517362431228	577.0765616753289	1314.725148121344	2872.161817851187	1173.3846403600903	-0.3466533293530258	2.619019257851051	0.6794391883047544	1937.5	3500.0	3937.5	0.1205025564137517	0.0312997082410433	0.2013556587795944	8.318295535546078	0.8042063568292822	pos	d
bird4	d_pos	885.8529712517773	0.1448021945283692	1035.5736747114076	716.9276063204145	1772.0906776457207	3016.0669745629384	3885.345625951954	0.6028638743016415	524.3624253073477	1173.421173315081	2840.8560778606097	1126.6820866571368	-0.39730535322122	2.3696518675329634	0.6720920308211648	1906.25	3531.25	3843.75	0.1209439981956484	0.0318589789628027	0.1588743725728824	8.065887567599123	0.8086694562717623	pos	d
bird4	d_pos	984.3836192451264	0.0286020555978914	1054.6918736352104	964.1580554077108	1794.589134351785	3355.59641333674	3960.4979469441696	0.4141497765186666	906.5778226989902	2098.3377592973984	3261.362929707051	912.6644100521496	-1.0077705456445285	3.667558396627933	0.6883284073475696	2781.25	3687.5	3875.0	0.123968064669875	0.0283269724646865	0.3041514549827988	10.395030265600866	0.7832114526899375	pos	d
bird4	d_pos	987.4353924594328	0.2293203161857437	1455.162541642342	675.1861248199345	1801.1873772756835	3135.4574920868304	4035.392745643281	0.603679623268825	555.1156672138418	1173.8735328530363	3116.222916472251	1160.8341819002828	-0.7069189242782414	2.5212538259543424	0.6579041089978234	1968.75	3843.75	4062.5	0.1200299130278833	0.0327042704793435	0.1477611123422185	7.597571466689193	0.8163476985010393	pos	d
bird4	d_pos	1039.6374652834618	0.0277153734032938	1065.2566384478068	974.382786464198	1892.0715022605104	3526.608956120725	4143.679172435221	0.4909600452681369	1421.7899011480345	3432.4213622821103	3470.088568944316	924.3806983980414	-1.1011955247840532	3.723607673111645	0.6788205611809975	3281.25	3875.0	4125.0	0.1262044940334096	0.0257600094542149	0.4736914984792882	12.430035150509962	0.7711306032710242	pos	d
bird4	d_pos	1088.2314242170537	0.1312657245670133	1425.4244495927437	982.8863622458788	1868.3323314104464	3353.289272606973	4087.427244754867	0.464685494190266	1006.254780629259	2172.813065209016	3436.323648541639	951.4473860847176	-1.0481660341944623	3.475288278978351	0.6886430711747149	2343.75	3906.25	4093.75	0.1203516799693796	0.0271288489497048	0.4459331639337863	10.768194852328977	0.7803271301816291	pos	d
bird4	d_pos	782.379181414232	0.323129834346092	1032.9364688221783	354.1646689034429	1866.0541535273776	3306.363382335798	4032.91381263235	0.564179524393404	679.7622566726652	1462.2890460152903	3264.5960516801	1058.5758172189078	-0.8987989547433667	3.412678734105099	0.6633584535901357	2156.25	3750.0	4031.25	0.1201001456990999	0.0301173531799742	0.3522490331222185	9.056063714759391	0.7960055278590734	pos	d
bird4	d_pos	956.2997720108314	0.1247827986615189	1036.585084651865	710.6596488133795	1782.110145932165	3441.2986455633177	4040.4363475493783	0.4806153580190533	761.7872097667649	1593.7890161218384	3477.041596075087	933.0459058297788	-1.5397591806700712	5.256795024718321	0.6503184119029272	3500.0	3906.25	4062.5	0.1204885835212	0.0301426349159719	0.414417336842717	9.172687150403856	0.7964100724405643	pos	d
bird4	d_pos	951.327454146202	0.0358897136231269	995.0927880412016	888.507907978019	1737.944546296761	3259.3602655629825	3868.098291904023	0.4086645202715719	786.7606558984787	1838.2422113934172	3127.957323817541	946.8856779842008	-1.0173260928321457	4.056891252482004	0.7037373176122802	2218.75	3500.0	3750.0	0.1235047254816295	0.0288271191922482	0.2134044947552493	9.801334032562744	0.7928971653784386	pos	d
bird4	d_pos	614.4365404282797	0.002351870336409	616.3276031038494	612.8199841894078	1768.309650561686	3397.566904453756	4198.863483600265	0.4133680074403413	457.9715697814593	1030.1290112721822	3186.176736298034	1281.1439114693867	-0.8584517639860104	2.937602718233712	0.7297656209212569	1906.25	3718.75	4187.5	0.1234343592495915	0.0358488461511126	0.2207030697528814	6.876396335810053	0.8300576010122954	pos	d
bird4	d_pos	877.5357970016856	0.2661084722733529	989.515924551189	367.895873098742	1821.6585411970784	3253.9138264293097	3999.321977610729	0.4981906987517833	554.6056480686518	1260.605401833677	3024.440333610595	1114.1158338757334	-0.7767324694053436	3.116061277562076	0.6741465505719413	1906.25	3593.75	3937.5	0.1255100200299012	0.034348405330507	0.1352396061853299	7.519982635034758	0.8194071713815556	pos	d
bird4	d_pos	905.836319882164	0.219953962639905	1130.3384678955697	507.3318622379314	1883.6081732282607	3501.340338740967	4322.411026668935	0.5419580830939195	1418.0169000631824	3295.319417159992	3523.4048579453506	977.6002004791446	-0.9362529836339368	3.610306749992421	0.711286921559522	3062.5	3718.75	4375.0	0.1291871327781756	0.0280402975506368	0.5249205203539347	11.270823964905905	0.7846277249703989	pos	d
bird4	d_pre	1059.4109594197632	0.0886635908141485	1174.5115615669065	869.9237848757891	1882.771606992117	3590.6397240100146	4324.844370213802	0.4434188090047277	409.6232774125729	980.1166409254164	3748.419873803052	771.7538279875967	-1.3526381464961497	5.705351946650478	0.7000380498029787	3531.25	3875.0	4312.5	0.125795289720399	0.0228269326621049	0.6323138172504468	14.665090807815638	0.7564050601620332	pre	d
bird4	d_pre	1262.5748833013458	0.1474864996869271	1494.420932518197	1109.0671622337347	1822.995935257968	3509.8839515929208	4288.6766710297725	0.3661196873849621	376.7068165982506	871.2338552142782	3692.945875597357	769.9521924163656	-1.2934427422309291	5.7138340949427	0.7201285510615404	3500.0	3781.25	4218.75	0.1270795016842816	0.0234592164632416	0.5295634973293544	14.248489969528755	0.7585565884389954	pre	d
bird4	d_pre	1177.551885147208	0.1712527173860236	1360.2957515519515	689.4170414322597	1682.7573373257708	3383.6566827754464	3968.881814516056	0.484804753745316	136.74326971708385	295.6136085520526	3273.257081025839	948.4990732332946	-1.062110228766988	3.633316786320973	0.6988825789451771	2937.5	3625.0	3937.5	0.1178466682114574	0.0261823588657007	0.0848233243117252	10.210810640678917	0.7830839245002688	pre	d
bird4	d_pre	1122.9338001688673	0.0019335730526219	1125.7582597794326	1119.8073161217635	1863.11802174969	3538.310855446384	4239.089827113078	0.4126773125781119	402.8609967800783	970.6374183815212	3637.084007505376	778.860424891526	-1.088603845643745	5.65308819580244	0.7137622229102045	3500.0	3718.75	4093.75	0.1259735394221261	0.021778339444112	0.2757652816894455	14.311635091017877	0.75705168187056	pre	d
bird4	d_pre	1001.4131198456674	0.1131551594883974	1097.3525363231995	809.6022002865413	1787.3731854483285	3491.002943584612	4197.519993099986	0.3795260575950104	369.6595506483921	889.61839702027	3566.541852263911	773.8722171092836	-1.1024500311875716	5.819677135206864	0.7195608350491174	3437.5	3656.25	4031.25	0.1244986020708088	0.0230236096222647	0.5686915485032582	14.13526988557789	0.7591133113117975	pre	d
bird4	d_pre	1057.6036238484355	0.1351553380419902	1274.513404244531	960.6465242137384	1650.1187803344242	3472.1466883815383	3976.155369040984	0.3829274998616474	160.61920783316796	364.6007312084292	3388.894426037848	827.4305055277295	-1.5215285432489525	5.634369436060878	0.6815523927108067	3406.25	3656.25	3843.75	0.1215464063519965	0.026419244559173	0.0622701730620269	10.674257525008183	0.7781724687947829	pre	d
bird4	d_pre	1143.7780523460142	0.150691715428417	1356.6822121191417	988.4562330318076	1781.4142203744525	3234.289765958928	4066.372818694552	0.494172933880019	137.4354574272378	279.9907886279636	3470.203783127064	984.4889378396394	-1.1672698226682745	3.374265291100884	0.6694332545688725	2531.25	3968.75	4093.75	0.1189741219906028	0.0275838515739571	0.106931397886309	9.700726558502646	0.7881216294825323	pre	d
bird4	d_pre	1120.6646892249355	0.1243142334117084	1315.6517843206077	1009.7147090594452	1797.5803750628102	3487.3873586511336	4106.2470398086425	0.4925858559195818	172.51466532827646	359.05739818024045	3661.411243644304	850.2924341711868	-1.732486300471889	5.5601759808729225	0.6481268292564462	3687.5	4031.25	4125.0	0.118980546024223	0.0268071435012283	0.3713115141694227	10.631343025125265	0.7790756795748993	pre	d
bird4	d_pre	949.821793199334	0.0933009055368721	1078.2132885539463	846.5738976202018	1747.1126813551562	3426.3110576204954	4089.373259249095	0.4204477401031478	397.8937453490137	986.137610430986	3478.032067123295	705.0637700519499	-1.3106814620652243	6.590500071638568	0.679021692917153	3437.5	3562.5	3781.25	0.1261865969646424	0.0222433088963562	0.4044950871132218	14.480432219061337	0.7564733907580808	pre	d
bird4	d_pre	966.5775015667592	9.173947193746836e-05	966.6661748763396	966.488828257179	1707.5801538546073	3398.4306910245564	3954.755937913423	0.3853225786163818	164.036110833129	383.8422636169273	3300.900754480355	878.0723231729021	-1.1978789484177332	4.4639787047107	0.6953499224356581	3187.5	3562.5	3875.0	0.1227275480490707	0.0272331334227531	0.1990153237640035	10.618417316504267	0.7804749950565101	pre	d
bird4	d_pre	1344.74297358589	0.0269963237176674	1426.2248749637258	1309.6574230745134	1640.0787531823032	3415.7813660617862	4042.306247908362	0.4494868508220733	137.00535685180668	286.48310743068305	3269.588747471713	1022.2453267578428	-0.9464863034068022	3.5722465610519905	0.7264318374190126	2343.75	3656.25	3968.75	0.1215152158066531	0.0287171633054441	0.0781281928359262	9.462497008479676	0.7905797621109079	pre	d
bird4	d_pre	1056.7350195903114	0.1474651538233058	1454.851698619158	990.4187877375824	1725.4619575502966	3401.638166776781	4007.955540492706	0.4570928069913454	187.2357392371435	423.1639052426255	3471.455338933149	846.1742023298556	-1.507676762878231	5.107152299854491	0.6692259538591236	3406.25	3812.5	4000.0	0.1222003050975489	0.0265922199408485	0.3855310118388629	11.281956214203106	0.7730030231562205	pre	d
bird4	d_pre	947.616622746264	0.0556791118421978	993.7623990528716	864.4868192993858	1720.1380303759618	3427.3245468391933	4000.812278952869	0.443015738129454	185.602954176464	425.86558600699607	3340.861674927613	897.8554049177668	-1.078987372918949	4.286086265173021	0.7106225475542426	3187.5	3656.25	3906.25	0.1209832069397528	0.0259175210795355	0.2678440808937641	11.214496720422304	0.7732876489107278	pre	d
bird4	d_pre	1123.3876524606978	0.2278831496209283	1395.605384802	702.3331383994531	1704.9370262557684	3466.107319458079	4106.167362003488	0.5011085814231495	150.37981725002953	328.619140993124	3308.1200019225357	965.926195384511	-0.8897113574987439	3.4960657419037657	0.7190911815150097	2687.5	3625.0	3968.75	0.1197862997445781	0.0264309259335028	0.1267239576342557	10.454203799333037	0.7817817668111839	pre	d
bird4	d_pre	1067.0352933224208	0.0946340591790305	1126.1475126317025	866.4029896397791	1865.845919034601	3517.0377388558286	4310.570415524449	0.3624369678623934	396.9003473542147	944.5827967265092	3665.229299351781	822.4151469105936	-1.1045359756380024	4.598489215928994	0.7344447964756582	3468.75	3750.0	4281.25	0.1266035080079285	0.0230158959893921	0.5428972036023041	14.420593457925143	0.7579790459791422	pre	d
bird4	d_pre	982.243081999587	0.0037684375091071	986.9067756873244	975.7559678928806	1698.428590206032	3384.2528535090046	3989.649654905615	0.3989647670308403	243.09299822569008	556.6269056578227	3431.0403554339664	814.4283963581457	-1.2786395311627063	5.320309165719136	0.6988670005239827	3343.75	3687.5	3937.5	0.1217310697533942	0.0242742377645961	0.3035435984091873	12.389035263314646	0.7656425037149088	pre	d
bird4	d_pre	1130.0716357032975	0.2087672098653691	1384.990650626063	874.7093417999754	1701.306253422668	3348.087184389251	3969.086672365166	0.5222585741104917	78.59907492453803	180.96386299039264	3057.276157531189	1130.054529742937	-0.6553906881030803	2.488574531396728	0.6988254340779716	1812.5	3656.25	3906.25	0.1208201313376504	0.032863157344472	0.1727482011492143	7.689811865136531	0.8124758650811942	pre	d
bird4	d_pre	1185.684205115701	0.1294746704241683	1453.134827571556	1092.1316541371616	1862.51605313162	3599.3088542959104	4288.438832120424	0.4269728707052489	284.0037560619386	698.1927385209843	3724.353162407391	777.3629182643805	-1.5650497686776088	6.383965745490141	0.694189836596245	3593.75	3906.25	4250.0	0.127564632038772	0.0254445231495963	0.5440606747351803	12.955470252405972	0.7689517107074841	pre	d
bird4	d_pre	1000.658473066308	0.2722253775760148	1384.0752593373015	586.1423732594917	1784.61930214914	3551.0377341737167	4186.715818914815	0.4593889891242967	138.96020218303423	301.30220083284763	3470.0108224795536	959.3742984008792	-1.2181478067164646	3.887263774811537	0.6887407656122406	3500.0	3781.25	4093.75	0.1196412842658665	0.028554915015422	0.2984006112114934	9.669456892617792	0.7878860483057363	pre	d
bird4	d_pre	1142.3599893792132	0.1657835757497166	1442.979098919871	871.9066095585256	1782.5905224758696	3482.2303745265413	4216.121171708277	0.4086760617944837	298.8811775019432	706.0724529653795	3621.14191141878	785.5834610906377	-1.3083838836190231	5.535442318268143	0.7082209575229248	3468.75	3781.25	4218.75	0.125590585256973	0.0247499873152789	0.6311624421407921	13.273004279390769	0.7662562001854728	pre	d
bird4	d_pre	1169.1195085795348	0.1400067097955369	1308.1185657931462	968.0831911898448	1689.2533854797264	3415.7049465217538	3959.148356060508	0.4042498159798536	200.771041230605	477.6306458840662	3429.424377251762	801.7469069985156	-1.4991042607284792	5.739684720885382	0.6735658285088675	3406.25	3656.25	3906.25	0.123138319561203	0.0258516457021797	0.2800683675084742	11.639515908241522	0.771753753178655	pre	d
bird4	d_pre	1214.7977909495944	0.141961512628287	1433.1464448217832	1072.5915926780583	1807.9256166507507	3548.2796703197023	4191.238807668194	0.4827455249714085	385.659183012686	926.5909867161864	3707.031114051864	730.8527787069249	-1.7028424732359824	6.673124627173336	0.6843174949080528	3625.0	3875.0	4218.75	0.1266987721616292	0.0230248308824717	0.529314373451228	14.389254553018231	0.7584749694883071	pre	d
bird4	d_pre	1004.6206940483748	0.1384127848970441	1361.0045515406011	777.2151394517606	1823.6679991703147	3505.322417612941	4039.6017175878433	0.5006954617789441	260.22975794673084	587.2595907858876	3639.2156961770447	723.5105381468243	-1.7441993420454769	7.3640392697161	0.6427460587780665	3531.25	3937.5	4031.25	0.1210800686375631	0.0237085777408028	0.3957087979956821	12.8437691502156	0.7619323309328843	pre	d
bird4	d_pre	754.0357065355425	0.008926147136353	766.2844215967673	746.045086889653	1707.3440549102077	3338.087245374434	3924.422079673726	0.4831242801799327	191.6964680947343	431.03090688789706	3379.132604635532	823.9516504514684	-1.3036274352990156	4.83183657473766	0.6815057229721053	3156.25	3718.75	3843.75	0.1209473294722996	0.0260512971252946	0.3934699771050262	11.379706061179078	0.7738698746816736	pre	d
bird4	d_pre	644.4281162951828	0.438210227141022	927.7177147712242	313.925772996996	1656.4894505952047	3353.89460740858	3952.911364235431	0.4356934782532113	97.40039898934468	217.5394106362125	3239.164492795868	948.8969306271536	-1.2270305730446482	5.744654700150008	0.703003180379496	3187.5	3531.25	3718.75	0.1216858165125236	0.0309207993169046	0.0743580651633842	8.38000372713155	0.8078983439232095	pre	d
bird4	d_pre	968.2405064714604	0.012481361678084	991.709484226648	944.6649248647614	1756.7228007131723	3432.905981958526	3959.796945179669	0.4582351827243208	252.9418360093574	596.8915332541147	3467.1235608062943	800.836404659653	-1.21844242062692	6.255947916568913	0.6830819664431519	3437.5	3718.75	3906.25	0.1234764680553842	0.0240110734783738	0.2319906247615721	12.73449039774925	0.7630060192060056	pre	d
bird4	d_pre	1004.3395279203572	0.0139521945428158	1016.9958551119066	981.3296515008732	1855.6887812513248	3586.100367020281	4124.538116935611	0.4859109123029446	172.76040243626016	353.7095134592528	3591.467124894768	885.7938883369974	-1.474018929010768	4.58681487820013	0.6500905466179968	3625.0	3968.75	4062.5	0.1184974708852859	0.0264366171826722	0.2923839485866272	10.583914997881692	0.7799925967481809	pre	d
bird4	d_pre	1111.2541636358096	0.0131970715628529	1132.731258789428	1095.0049750958517	1893.7406288914751	3576.914842696438	4302.37362173449	0.3656489705200253	457.35235780664806	1099.545695306519	3748.937033382043	745.6626444308696	-1.3848406199512735	5.892844130595036	0.7206414218771917	3562.5	3906.25	4187.5	0.126803688752952	0.0223784220006105	0.5637397017565141	15.096839960897148	0.7539342399834298	pre	d
bird4	d_pre	1068.9733084721656	0.1143524797301555	1441.9608916114792	872.1777587334727	1814.2715096696304	3520.879427338255	4169.079264045201	0.4364218439206624	386.0397680783655	942.3116730361309	3601.6490068476824	764.3740704227952	-1.475172056485574	5.8626022970903735	0.6974204742455783	3500.0	3781.25	4031.25	0.1280887176329134	0.0228711096372656	0.443787922205525	14.530195319944855	0.7574228331318399	pre	d
bird4	d_pre	1345.2289580223185	0.0149317986417324	1369.1810064943847	1326.4707738893946	1741.27931500827	3497.9950320462244	4240.9918961584135	0.4365258989209284	172.990992347942	358.3243969262591	3616.83814026481	952.6869709359077	-1.3054574217754575	4.210962708336678	0.713387383973438	3562.5	3968.75	4281.25	0.1191730162874312	0.0270053661591299	0.3376901771073285	10.448925686198068	0.7817186764056746	pre	d
bird4	d_pre	979.5237059663284	0.1294348930993694	1126.6787532786836	867.5968928903915	1877.257651026296	3532.8496631348216	4280.009098785396	0.377824144462565	466.4911037044262	1121.8144873664005	3664.98477942128	739.1139281662093	-1.1140935344081992	5.356273958398772	0.7066253324874673	3500.0	3687.5	4125.0	0.1253444105719543	0.0216060112070581	0.6013947170541487	15.406176605976182	0.7522222641804096	pre	d
bird4	d_pre	1322.5985901059066	0.0414655725520448	1465.9511559289951	1295.9485644951646	1796.054988207123	3445.1617743468146	4229.315217099024	0.3707507700836376	235.88274177191056	494.5895737656252	3669.402785758776	883.467636156663	-1.3279896554784871	4.654362276783898	0.7204332270523767	3531.25	4000.0	4281.25	0.1178478577926303	0.0233447917124023	0.351723488510649	12.368115999029202	0.7644306195300625	pre	d
bird4	d_pre	981.3739905854864	0.0123205515700815	991.1594404652946	958.1602530520752	1734.218270270216	3386.573088309802	4007.205675758829	0.4256258103512119	196.7474150147632	443.7573818343895	3466.3272089293864	851.7881023672999	-1.3392684905762753	4.737418720594958	0.6654569628754661	3218.75	3843.75	3937.5	0.1204670462103967	0.0256104049058357	0.4458147906120717	11.636551776571464	0.7734484122275702	pre	d
bird4	d_pre	965.1684032657112	0.0084562517137773	983.30541094776	953.2202314609012	1783.9262007456596	3351.9202027871397	3960.5456624180183	0.4709689074010084	205.27099542486192	464.5928004699829	3493.322992166045	830.4853407350737	-1.5134185243127525	5.143318542685252	0.6460689527999316	3468.75	3843.75	3937.5	0.1211559382344258	0.0256605473627055	0.372251288646573	11.601334569030582	0.7726021384560892	pre	d
bird4	d_pre	1129.196618194934	0.1567559356062705	1438.6350151607803	920.554470333421	1818.826054480013	3513.166602703423	4204.761922323728	0.4861000717640885	312.19973156364955	736.6507601551377	3732.139236460046	757.085077534057	-1.7960095159954057	6.648145690896348	0.6674329310869764	3656.25	3875.0	4250.0	0.1258669062737301	0.0248960880355883	0.6611289621306005	13.179794917116698	0.7699459357727225	pre	d
bird4	d_pre	1045.2339223395643	0.1524490470211886	1270.5718061200462	930.7396904053128	1631.445955666945	3374.5686047705326	3962.94563771274	0.4014215021424072	202.30281405805096	479.45792028555593	3334.729671330352	820.2697780954608	-1.150112301482111	6.209497616359529	0.7154841743111635	3125.0	3562.5	3750.0	0.1240248626058851	0.0251820172932161	0.1689533039447193	11.948936102348805	0.7693984345355066	pre	d
bird4	d_pre	1038.2144604678178	0.130158702041677	1277.9321917365266	955.9544771425234	1672.8437122369105	3348.254384045362	3917.1954214479288	0.4121805247515225	215.77716078607892	513.9793466195276	3413.072073365695	769.2674892406897	-1.5727336485109271	6.22305894098406	0.699528436070823	3250.0	3625.0	3875.0	0.1228364908634134	0.0257365675504316	0.4318497648958575	11.956244845984	0.770036826212013	pre	d
bird4	d_pre	931.0417637969682	0.3445411055481855	1366.6210745361468	673.5684135969053	1729.999800744716	3409.756327267059	4170.890306026503	0.4182803233292715	112.21422426369682	242.8980015387345	3299.5559515564296	1092.2178649972266	-0.7844089979128845	2.9820907693752177	0.7469724209692815	2250.0	3687.5	4062.5	0.1211026352686921	0.0300117327066612	0.1313454986927125	8.84227807584324	0.7992942986202083	pre	d
bird4	d_pre	890.0539836747867	0.3472471656535669	1401.8869519000114	370.91981068217007	1706.5947358871167	3489.020447332824	4120.785755862178	0.5275027398448057	93.49961592573534	204.76975735439444	3343.8026325567	1098.2407574911556	-1.0558353365941762	3.4465476906347456	0.7008404478311417	2281.25	3750.0	4125.0	0.1200785406551877	0.0306721592975407	0.0150309070136948	8.25112778872157	0.8041944498158141	pre	d
bird4	d_pre	908.7737138614334	0.044121732967933	958.470767871206	860.3632581725273	1685.1319989549168	3516.9902529545893	4076.556240076956	0.4424288850845421	155.36200432952646	352.4013979499637	3355.9582694160667	886.8679276118874	-1.203783742388829	5.458264048770836	0.6897556330087923	3406.25	3656.25	3812.5	0.1211079986521748	0.0280292826084597	0.2585700692024045	10.060175659135137	0.7853541220753669	pre	d
bird4	d_pre	714.3650638685847	0.1560341079757992	889.2850957187063	501.0331985480896	1705.5418836981603	3449.2198504396	4077.80171332306	0.4512514446212156	141.94827526081434	308.2166809345945	3404.8278077665723	937.6904944166166	-1.1873430375508824	3.8577059030225263	0.709122092149728	3437.5	3718.75	4000.0	0.1197302372607691	0.026935878296233	0.1437986932038667	10.224720590710112	0.7841041923649761	pre	d
bird4	d_pre	972.0120976301472	0.0121155662197995	978.6126823372116	939.567834843093	1744.2950793908765	3456.727983221504	3973.535364436013	0.4364148237207522	173.76329890944183	387.30828150626513	3411.139735025876	868.9895248491166	-1.411588202820731	4.905356066910281	0.6604655274031999	3437.5	3750.0	3937.5	0.1214253112245632	0.0274456006139734	0.3436544327423391	10.577804652308028	0.7803370863768266	pre	d
bird4	d_pre	1197.690145813124	0.09590972039569	1333.9834664376096	1042.321970871972	1715.8775089201577	3425.5893557785384	4210.215138354786	0.4587906438772515	173.6473185576314	367.9579865077951	3633.411155144114	933.7615216580568	-1.3901561758985452	4.5398504994234	0.7074110523454218	3468.75	4031.25	4250.0	0.1201559506351448	0.0259095013992147	0.2136040870358955	10.96177361032577	0.7779305859532066	pre	d
bird4	d_pre	1189.0502905678734	0.1381366093883019	1434.763640732241	1072.0036942652057	1786.444505465127	3458.754225088881	4234.31917336692	0.4009959010677341	343.4597562760682	814.4620927920193	3753.48708156041	772.2207481249554	-1.5003881261076524	5.972227042560075	0.7009373783218934	3531.25	3968.75	4250.0	0.1238831758191068	0.0227207496099133	0.5020867604044735	13.951248688126746	0.7605588422359275	pre	d
bird4	e_pos	1029.8265658728817	0.3069809618486467	1480.1510974660416	750.4116986786269	1526.9889040343687	3061.3679318857203	3674.160913906348	0.5894653250403313	362.5288948344872	848.8139604096715	2296.701719985457	998.7603726729888	-0.3463698098652975	2.736546678106888	0.636646147107478	1562.5	2750.0	3156.25	0.1199428108160402	0.0340760323844043	0.0549334784071743	6.992342398331865	0.8228037508442775	pos	e
bird4	e_pos	1117.6627151276923	0.2803943473609551	1491.8081617756902	743.353684686676	1472.4044273309412	2986.8221037949997	3671.699789421653	0.6720422076016987	439.52495647771474	1034.785709192067	2221.764360597226	948.3448567937658	-0.2731687725133269	3.2185884562899383	0.6378913655704973	1500.0	2687.5	3031.25	0.1201140648109671	0.0318956278935712	0.1363339940401604	7.944917138771814	0.8088908817097288	pos	e
bird4	e_pos	1057.9605901457198	0.2997939703408135	1432.6913985442022	757.3165043324714	1479.6662430564725	2853.95086607766	3796.4635218869657	0.6767784431351109	375.02946260118097	896.7929682916694	1746.9544791130252	800.0943259444355	0.8993740817931838	6.787524530510506	0.5730585581449426	1437.5	1531.25	1625.0	0.1196432083825254	0.0327105199715148	-0.0266813239581009	7.322096081022559	0.8194877876124874	pos	e
bird4	e_pos	1121.666810834641	0.2680281927855688	1450.1799268206262	759.8436109489264	1486.6241075499745	2816.2860072287394	3452.6650624085214	0.6408874654544143	334.67638857554795	772.908592908252	1844.5535815260807	915.564098106783	0.074478390781814	3.4584366919364933	0.6231222467722447	1437.5	1593.75	2750.0	0.1174041217495041	0.0342328531094811	-0.0079107331944227	6.601104401603782	0.82766382250738	pos	e
bird4	e_pos	1029.1552070963112	0.3732188468733696	1429.6603993303756	391.6341106640568	1483.7531834066958	2896.154547696572	3402.6064588760587	0.7052404828639837	312.7410327857533	736.6484827220224	1782.8564917533429	863.0648294495679	0.4598899453305222	4.393968699324384	0.5798377756525926	1437.5	1531.25	2093.75	0.1197786159883973	0.0352617849848967	-0.021885051400138	6.494639458111607	0.8292811778233596	pos	e
bird4	e_pos	1067.9836941000497	0.3243490251544767	1430.3559981372025	536.2872827874456	1492.2347330329574	2816.3224575041145	3333.0516143101463	0.7440130076303654	357.2433472676871	855.5580315922086	1787.5013116008408	786.6911718336045	0.4902883994556548	4.52054128294327	0.5553587104003989	1468.75	1562.5	1656.25	0.1187750174343908	0.0332048192127685	0.0597837332574662	7.185964692815182	0.8192252820351585	pos	e
bird4	e_pos	944.8925542073266	0.4345198632908529	1437.6959451821126	401.87763986941854	1534.6453152928304	2976.604823840086	4075.414645363269	0.7185411613767024	316.63696469150466	736.9267030391318	1904.8387766742449	951.5984801607596	0.5477776526427472	5.023587955414305	0.5818200285574409	1531.25	1593.75	2812.5	0.1187698862052686	0.0365822081807752	0.0844384662239798	6.110150731199499	0.8375616160785878	pos	e
bird4	e_pos	1097.534390317668	0.2890035391108568	1468.1787949068969	762.6985880668886	1473.568284417957	2932.8601615901557	3398.7806685429555	0.6318131533760031	299.4601189783354	706.5546095595239	2013.030362510912	1008.3954942984536	-0.1913635924764056	2.82105854518719	0.6405618001105652	1437.5	1593.75	3031.25	0.1211167689879687	0.0372914525094415	0.1543168413865666	6.218754174709196	0.835739163374636	pos	e
bird4	e_pos	1066.8515194150104	0.2740741056709038	1400.050456991945	746.1260249437565	1493.112835710852	2929.464199788174	3433.8642909619207	0.6584830483533135	313.4147845337652	749.9835488484212	2041.37889445837	1017.3853064133089	0.0601965365964052	2.9699907973389417	0.6346234369274936	1468.75	1625.0	3187.5	0.1196619228610958	0.0340611678997172	-0.0200131581850406	6.849058417849577	0.8270722524800714	pos	e
bird4	e_pos	1228.0283996049336	0.2420407993358967	1495.8037342252685	753.327288822393	1423.3762146108454	2886.853432908001	3681.3081385018977	0.7089447794902681	395.2693773743687	913.7693336759854	2050.640493665982	929.6064370546038	-0.0239620427458395	2.8590281672214823	0.6328946087019334	1437.5	1531.25	3000.0	0.11950632067447	0.032881796972782	0.0914234992661427	7.383498204457785	0.8191051485713601	pos	e
bird4	e_pos	883.0550986083396	0.4118589237759051	1436.1160809651794	397.0213091943744	1526.3793664280486	3058.8388404469138	3606.424534325296	0.6720924314390639	438.1378236828626	1023.7666559646564	2213.8148601154667	897.3792962382398	-0.0927142360587108	2.773365502777036	0.5569983410495546	1562.5	1625.0	3156.25	0.1186425536059841	0.0306002303108553	0.0524435626427031	8.17533954565814	0.8041764971484084	pos	e
bird4	e_pos	1012.77367416407	0.3499031624104547	1408.787919760242	387.4843377966868	1496.869087863147	2962.68876101402	3669.853011568777	0.699187647226992	280.28704569240045	647.9565540806639	1847.1430172375087	1003.4333293253492	0.1727644359472775	3.621909016609649	0.5781255399331936	1468.75	1562.5	2906.25	0.1204646805181024	0.036653643252987	0.0206409201722405	6.166086117756375	0.8371072094664781	pos	e
bird4	e_pos	988.2959833682648	0.3077303871959711	1476.7862181615906	735.1476131807408	1464.3963091850633	3005.3818502943527	3761.9795992298727	0.6388536956256257	423.3345441703898	988.671853233048	2654.528107689924	895.2958952859414	-1.327875980813268	5.007743876263099	0.5961021762788558	2500.0	3062.5	3125.0	0.116444824841571	0.0318276100120604	0.1801617266557025	7.599747578394312	0.8126390955234281	pos	e
bird4	e_pos	845.167449449045	0.5640487783629548	1487.636709984112	332.1038959703403	1517.1544149406282	2977.2198389322584	3442.664270938676	0.5877041592003588	281.9717566570112	621.8057469125032	2171.428528446253	1074.910650135815	-0.4324611907403267	2.816881116298967	0.6277927670187193	1593.75	2531.25	3062.5	0.1189147555407164	0.0372336413089655	-0.0180398247853724	5.805619309801242	0.8443102572148202	pos	e
bird4	e_pos	993.0539263826938	0.4168356297102763	1431.3821256098424	396.3784720151351	1508.9296879471742	2963.392386132438	3596.626533196246	0.7101714743095262	396.2418461317041	907.8169005281223	1928.1897765476997	901.7653865001196	0.1931744684674381	3.4398966048854875	0.5631324236994184	1531.25	1593.75	2843.75	0.1169958212870555	0.033110576322904	0.128715490843543	7.117600050443437	0.8192548258381724	pos	e
bird4	e_pos	1203.6668382286775	0.2184939315620126	1438.357781136839	741.4160033211954	1449.7628264837238	2903.9505487375927	3763.7733981886263	0.6479807162976572	389.9898151551198	882.3455481118024	2072.696340194389	966.3360502565648	0.247780673388437	3.0282829349296465	0.6679075943824496	1406.25	1593.75	2937.5	0.1184467849978367	0.0332072031539989	0.0921163905304448	7.171876130587243	0.8211820379454632	pos	e
bird4	e_pos	1289.5133687573225	0.1281028699437126	1434.53028468403	977.3262262800748	1400.7327841242652	2730.611758834078	4427.775265650874	0.7394061001108305	161.8581963022103	374.20398959840026	1340.3562145153426	1160.455141466192	2.164975533207403	10.994597390139493	0.5754332047855664	500.0	1375.0	1500.0	0.1174556775970176	0.0385818010292198	-0.151052850887884	5.20965643553863	0.8547736173116678	pos	e
bird4	e_pos	910.5273000837471	0.407659784201516	1480.053765598975	333.5041240398916	1466.5799297379149	3084.118222495093	4034.2290751002574	0.5639168998000033	220.11866725077903	474.14888594068975	2113.680252588393	1193.5998619927796	-0.00441796445702	2.607761857168336	0.6731765251022923	1500.0	1625.0	3156.25	0.1166215767439206	0.0392363630710417	0.0984725912946241	5.233630057752573	0.8557831435312019	pos	e
bird4	e_pos	1024.9189924664315	0.301982242826864	1462.8652789364894	731.9096706203209	1435.9015774317174	3020.488363291673	3947.4499769920576	0.5727825320702322	267.18789428454375	596.4975219748636	2126.913463163583	1095.52794713904	0.0568572599457745	2.8261396790364994	0.653261497710138	1437.5	1593.75	3156.25	0.1187003507635263	0.0370481007605418	0.0867728607230447	5.961361171275567	0.8431682292223528	pos	e
bird4	e_pos	1192.0971959353085	0.256508356651155	1445.448764552426	723.7836888385452	1466.9785455600245	2839.707038555563	3872.315139152282	0.6554948486716131	225.10760066526564	516.4240511501717	1584.7004254004646	956.5549368201104	0.6959483128297637	5.603051447315086	0.6120516191156047	1375.0	1562.5	1625.0	0.1198387178608127	0.0394853338262438	0.0003000514854775	5.321151548936423	0.8563387390012238	pos	e
bird4	e_pos	914.9168875861568	0.4285390446354212	1405.6611838704216	321.9836872334718	1511.5028117077393	3040.618176619848	3882.498918846946	0.6500217635677165	268.14679985760444	619.1394251170351	1829.8043239094272	1087.141143148761	0.1229792660456318	2.995183396625939	0.6047296908213448	1406.25	1593.75	2968.75	0.1193661255239932	0.0381725584396346	0.0306546939830497	5.6644691217141165	0.8474951647535881	pos	e
bird4	e_pos	1357.7341420439843	0.1387093546844565	1487.556132943576	710.0962622484608	1451.170443036562	2899.851188286193	3767.822627315572	0.6499390230822512	284.02138264543134	639.3176386485676	2117.429242235902	1086.914187249433	-0.5243528553139722	2.7290076779210826	0.6789778051523526	1406.25	2593.75	2937.5	0.119378303517064	0.0369742723687792	0.0240479372472476	5.97956698130485	0.8417663599612251	pos	e
bird4	e_pos	1161.3070543166546	0.2625029588983046	1487.9578544608953	745.9188288753182	1481.5363713256631	2950.034536451703	3716.2457017463057	0.6444378496074455	302.84978716553525	714.8746931872649	2232.95878483892	1036.3401523600528	-0.5359956666700896	3.0668765959190365	0.6625213563759687	1531.25	2812.5	3000.0	0.1194089391146146	0.036664703698738	0.1126532845447012	6.176585953977178	0.8378834476000419	pos	e
bird4	e_pos	1150.6110418081628	0.2703018447981233	1456.1970719661376	770.9854290388254	1477.330778601748	2877.1621274293507	3687.257526350773	0.6413977038786175	290.1335299982841	677.475075291894	1794.9998738183776	859.2131344788964	0.5291798319785653	4.791455106538104	0.615420910290337	1437.5	1562.5	2500.0	0.1179854662482331	0.0345243920829234	0.044607921768013	6.61334066878899	0.829540181726286	pos	e
bird4	e_pos	1056.7155233471333	0.279529467566883	1418.2242680285658	755.9512117818755	1509.0349123012058	2947.3587160086595	3413.45117341511	0.6149196631299353	331.73931355769537	776.7408403858325	1974.4434212292124	1041.7348789088703	-0.0948586489370696	2.707885617481072	0.6314479450995943	1437.5	1625.0	3031.25	0.1200986911794439	0.0359985787994212	0.0530104119340043	6.3716736628406165	0.8330259068119854	pos	e
bird4	e_pos	1044.1421238875082	0.3021116590882891	1443.5378230140486	750.7540188151975	1494.190573791051	2979.64702658856	3710.285032904867	0.6458851833580722	390.3620438945657	889.3647148493609	2096.438449342633	930.814223136328	0.0162967917165167	2.989155026843139	0.607547314807244	1500.0	1593.75	3062.5	0.1182392319690545	0.0333754525278505	0.1128849860374932	7.138860639538256	0.8197453499836782	pos	e
bird4	e_pos	1138.706066335114	0.2729341469064697	1437.658055443516	753.5594376964385	1460.8078744301386	2816.501892530636	3694.420450204778	0.635337236412437	362.3199335923388	860.8042801805507	1904.8830293602327	956.4403734137423	0.3448500729576655	3.4845641042682187	0.671590760382233	1375.0	1593.75	2750.0	0.1176464135700028	0.0329911095505067	0.0678520491466345	7.119261682944181	0.8229843796302613	pos	e
bird4	e_pos	1126.412792180717	0.2905404164873913	1498.870690620384	757.6026257428842	1478.523391634551	2812.4586013280345	3524.507453888812	0.6582143415228326	323.5979262985195	762.4240355519632	1905.3582096614275	907.2710313745504	0.0568559252487704	3.330766170532606	0.6457092447105598	1468.75	1593.75	2843.75	0.1173906658871123	0.0334489040690751	0.198563436663831	7.118873495340233	0.8220433571648745	pos	e
bird4	e_pos	1028.0535179026888	0.2695015684539247	1392.4326692746854	772.0463676865435	1458.8087917691144	2860.6762799680287	3562.7185392944643	0.6594336244942427	210.7938875236378	508.9212000771626	1632.0535386401689	998.583096282288	0.4364540468963906	4.088266855517494	0.5884504478613836	1343.75	1562.5	1625.0	0.1200058438915142	0.0390440244985448	-0.0116969438725505	5.435043112676762	0.8518894545943392	pos	e
bird4	e_pos	1067.3277183099074	0.3462284503901107	1491.017601996013	399.6626846317295	1472.230739764048	2954.662607544225	4114.092234396304	0.6574787611814784	232.73527208621724	541.2303517928614	1605.012235983529	1137.1637857540752	0.407389625537206	3.4574262682268584	0.6174944426489472	1218.75	1562.5	2781.25	0.1181744957878248	0.0383050203783074	0.0439789879061192	5.5394147575837325	0.850197205939162	pos	e
bird4	e_pos	1152.1430582383334	0.2563381663760374	1441.611059968939	748.2888241597389	1492.227086542011	2969.1840602539382	3963.092823333221	0.6647672484504186	287.49949630385584	670.1965902870078	1855.218751716136	953.8987681417536	0.6947779807491831	5.299438320251405	0.6285959845631137	1406.25	1593.75	2750.0	0.1178453940320872	0.0340411622220579	0.0515430171109807	6.776884616759385	0.8247820486545574	pos	e
bird4	e_pos	1035.8591155945687	0.2905816887502661	1433.890291864733	743.7908070563125	1500.2132110720677	2988.7308367307323	3623.374707005041	0.6700027891080126	359.4666195678557	846.3623201323664	2078.7058579561663	924.5363590238773	0.1289399568928647	3.460492724283575	0.6127820547120502	1500.0	1593.75	3031.25	0.1186485925036105	0.0325831924882774	0.0701982730733769	7.394473681606548	0.8182433978179018	pos	e
bird4	e_pos	1073.343437232091	0.3044725577584934	1441.347777791471	749.437764800368	1478.7388802396315	2988.9366360070576	3751.391707540989	0.7247702807396306	360.1152884202047	830.340742413785	2052.244292562556	949.3253226889084	-0.0167471609857938	3.269971954499852	0.6017019814582328	1468.75	1593.75	3000.0	0.1194413547029545	0.03156690340634	0.0921303716811346	7.908918471700618	0.8101807506280182	pos	e
bird4	e_pos	1046.438596015244	0.3517410044586717	1468.5709936032322	345.5564725377203	1528.737837699492	2994.3015819892703	3981.3866576795062	0.7285594778968503	307.2746543397692	663.4657057686218	2070.024870092662	973.3372498335935	0.0298446138580785	3.35288948477518	0.5707014488720475	1531.25	1593.75	3093.75	0.1164074235133618	0.0351470018849705	0.1946661492432577	6.464523416451682	0.8308908216016422	pos	e
bird4	e_pos	910.5273000837471	0.407659784201516	1480.053765598975	333.5041240398916	1466.5799297379149	3084.118222495093	4034.2290751002574	0.5639168998000033	220.11866725077903	474.14888594068975	2113.680252588393	1193.5998619927796	-0.00441796445702	2.607761857168336	0.6731765251022923	1500.0	1625.0	3156.25	0.1166215767439206	0.0392363630710417	0.0984725912946241	5.233630057752573	0.8557831435312019	pos	e
bird4	e_pos	939.1852986466286	0.3116715553669652	1469.0761957889288	428.7196014710539	1463.8869622673196	3089.159389468119	4133.955553321083	0.6832201294230251	306.9850692523264	693.8055716503296	2343.5098522087374	1082.4018243159007	-0.5279538371660519	2.9309096833771204	0.5718686184654848	1531.25	3031.25	3156.25	0.1179336550964622	0.0361462941188575	0.1516279332535791	6.249273200913881	0.8340377233709868	pos	e
bird4	e_pos	623.2062792118068	0.340096868967126	813.6987813234913	332.1686272759917	1541.6184590346506	3077.9000185100035	3723.2846373238335	0.5778377227006929	263.5234903620497	600.9574259230511	2008.1539921367269	1160.175983739599	-0.2075759647937754	2.455240350022244	0.615451442543651	1531.25	1625.0	3187.5	0.1190226030443742	0.0396640758590628	0.1577476888849719	5.376566109978212	0.8546703144760682	pos	e
bird4	e_pos	1155.38386987399	0.2668396208778744	1493.7033729178368	752.5067372147075	1419.6580735787525	2939.778610832908	3767.791962609591	0.6909961023179957	287.3872484274664	652.0684395326859	2116.405305395257	1051.455278091906	-0.3830422088134553	2.596311368383968	0.6357078289027158	1406.25	2468.75	3031.25	0.1186523102436772	0.0362017875834303	0.0893862848063475	6.194026217133608	0.8395042226648947	pos	e
bird4	e_pos	993.2893990785597	0.3140702759018459	1431.5949960166015	702.3184066183904	1432.9628381744956	3007.07114475926	3753.73420525965	0.7170955324032942	308.0583665247556	692.4593773268007	2262.652871318091	1066.360766332166	-0.7398064679395839	2.7092762021825814	0.5613157456968739	1500.0	3000.0	3062.5	0.1172387158321609	0.0351881973807021	0.1158364488115413	6.437198165571543	0.8308307940409926	pos	e
bird4	e_pos	1032.9038533020905	0.336719683967646	1433.7491402772305	539.705488987588	1503.4981595416791	2991.6646105859736	3478.122297845743	0.6847293818446752	396.4322397685364	910.566975019295	2148.3098939499737	927.3844905645084	-0.0944303998261533	2.9678558657442635	0.6053072890511758	1531.25	1625.0	3093.75	0.1182791298257828	0.0324274889198598	0.1046548952586247	7.482017979505222	0.8138412406016119	pos	e
bird4	e_pos	1126.196268706832	0.2721896890541184	1499.0140972579843	752.9514911016439	1450.542122639643	2943.5850354852096	3807.4436646104455	0.7407483310181804	351.4399866526685	810.8473240894892	1923.4926825407967	882.6916209486445	0.4280441010096913	4.262625202408846	0.5938642183023888	1437.5	1531.25	2937.5	0.1190378349919922	0.0341503961091724	0.0415650550901308	6.854457760989227	0.8230514907002278	pos	e
bird4	e_pos	1102.8130888503545	0.271451203477408	1396.9203656476775	745.461314701556	1507.1567212008913	2930.826211565234	3561.167407154464	0.511829419612304	441.61399101891067	1022.2161649761496	2327.849370545018	914.976565700242	-0.3711163282538344	2.68300884544778	0.6843721534912798	1562.5	2687.5	3093.75	0.1177390542511286	0.031198470096565	0.1499203928603353	7.939766752938168	0.8099195692200686	pos	e
bird4	e_pre	991.2901419818176	0.3239972529682545	1386.4120316446358	308.5467610145906	1469.083717630627	2899.526860897785	3808.974716036252	0.6160916602808153	65.28650412909236	151.46420351574966	1826.896609418693	832.1759351004481	1.2012803135747243	6.987461912516984	0.6105097293085218	1406.25	1593.75	1656.25	0.1168270986047092	0.0312197456844354	0.0209421706502948	7.640004149300443	0.8118496003882156	pre	e
bird4	e_pre	1099.0060260761154	0.2984061432283012	1488.3648990423922	518.2802580370486	1448.618290420759	2961.0215767472123	3770.75606770374	0.7192841835573124	73.32541476882972	164.5164495254603	1990.2291147089	862.115147167657	0.3680678914077379	2.8928499998212995	0.5741008990022667	1406.25	1562.5	3031.25	0.1174424200665129	0.0314713362520308	0.0721459143701862	7.687156022762407	0.8123078008180934	pre	e
bird4	e_pre	1145.875687286913	0.2390742011562408	1498.2192907912122	743.9440576798788	1431.0706132452635	2945.6005932944977	3711.281645103122	0.6914803035966226	74.49359196381413	167.3307932136239	2048.372481077992	885.6626274106054	0.2373670836039986	2.733298524984731	0.6112978674670144	1406.25	1562.5	3031.25	0.1182564101626145	0.0318317849163387	0.1031287769491059	7.676904505849706	0.8127894250293246	pre	e
bird4	e_pre	896.9880348370182	0.3957115694909568	1361.4435450892563	388.560866941278	1431.5671283146844	3016.2588198406074	3406.7786280225087	0.6899993371833211	94.27182068564872	216.3228810371056	2341.1867305158867	876.8676658091974	-0.340829600279204	2.1472120477791057	0.5657162171444463	1531.25	2937.5	3093.75	0.1182396121905244	0.028960355905416	0.0799270098505597	8.886624942716159	0.7960462601561383	pre	e
bird4	e_pre	1065.4831251632013	0.2732160687316668	1436.4024286756762	551.2927646288355	1513.8139138504985	2950.062592743523	3430.2187329245385	0.5753498315185032	60.407382378439166	134.20820224977072	2090.4118931558723	925.4255734104868	0.2947840686049017	2.853122956535253	0.6266623713522917	1500.0	1656.25	3156.25	0.1186746107652386	0.0330238211671474	-0.0386326754414191	7.10714193492692	0.8205326451491848	pre	e
bird4	e_pre	972.197440650675	0.2787561365889142	1391.575995887118	449.4677281978616	1452.4045758452085	3003.6533902054684	3320.846389474195	0.6540092688124892	96.75880355195252	217.7160387367962	2333.6681390826197	883.9417389730487	-0.3439753209574254	2.4501232006311526	0.5886154103182518	1531.25	2781.25	3125.0	0.1192495807167039	0.029096095436473	-0.0364236447419049	8.801862315691741	0.7956419392198721	pre	e
bird4	e_pre	964.4617466723736	0.4325200449745134	1498.070113098438	393.2166212628304	1452.696553486332	2930.9116531452128	3699.5896978823466	0.6732471442935983	68.76700968921355	152.87346592799486	1999.519120189461	915.581701805942	0.3682520153527828	3.0098670300403287	0.6400624266315291	1406.25	1593.75	2968.75	0.1185792770925686	0.031640240176161	0.0661409272432086	7.740362711517231	0.8104113549300885	pre	e
bird4	e_pre	998.8730455001744	0.359937545447453	1442.613088893782	525.8231563238994	1485.0353014719788	2981.169976253477	3533.5133684002258	0.7167883644465418	67.63215368493374	149.62534238396543	2023.9520868882	854.1562366191746	0.4728591457473904	3.018171362384801	0.5601322162115521	1531.25	1593.75	3125.0	0.1165979708258077	0.0307026841353447	0.0399626863862283	7.849290777057166	0.8096670927140578	pre	e
bird4	e_pre	1022.4996118556852	0.3631907160000749	1493.794065141818	308.6442411565546	1472.2484016170636	3007.706578533569	3946.023035691204	0.6390334517571883	53.30340621095612	125.85102697298193	1931.4451176762225	964.0881517950723	0.651720051133344	3.985641811139132	0.6388620327071332	1406.25	1593.75	2937.5	0.1184538837977821	0.0342094669329019	-0.0055869576532119	6.713315189288822	0.8264147869385154	pre	e
bird4	e_pre	1015.0643250461428	0.2779121831358758	1454.819944683019	396.8461689932127	1486.5421037178664	2995.680101620364	3591.360300921955	0.6318207037713597	63.61832799915097	143.31882615273608	2007.6181523322184	904.298364026242	0.2761803292115604	3.1611271331367328	0.6154152162526322	1468.75	1625.0	3031.25	0.1196137573621189	0.034077423555803	0.0873739626334604	6.9854792351729005	0.824789819635336	pre	e
bird4	e_pre	956.134231889862	0.381900246983299	1470.0685104248553	317.6982946434462	1476.4341716857436	3034.892852097556	3701.420708278049	0.6253710308435085	89.107704565952	198.7069517611569	2236.1147817286337	950.109844338846	0.1800215400276483	2.636260922948289	0.6108411855364463	1562.5	1656.25	3218.75	0.1170068189341158	0.029708074331288	0.10294652461828	8.383261722425607	0.805062788297564	pre	e
bird4	e_pre	1021.720781818047	0.2648524751394407	1369.0309673321826	669.8271614943583	1489.7579665352218	3224.4040238488983	3663.2210665682296	0.6386571527040539	69.01149328750564	160.93746098158616	2368.562349764647	1027.5216348388276	0.0348869388498005	2.978808069249257	0.6133166499319028	1500.0	2250.0	3343.75	0.1185025768803903	0.0314203621422967	-0.0418076649622713	7.699363398277169	0.8104806376534044	pre	e
bird4	e_pre	1085.3385081566878	0.2423628456521712	1367.2052268850532	746.6717900791515	1460.4745436944902	3057.355814245092	3442.3455495062567	0.6480392266805403	78.79665351400064	179.68238099908342	2340.4335506760067	946.0611331605774	-0.1575188548226931	2.48695961344574	0.6305803233424451	1531.25	2687.5	3218.75	0.1171769866643562	0.0310803759101576	0.0972385455423131	7.861580044297523	0.8083095111909002	pre	e
bird4	e_pre	1008.232373419172	0.4047561468298841	1494.5961794646155	383.4272661983954	1428.0497836123038	2896.494664899852	3721.845958891669	0.7339805892894282	80.65035462530406	184.11844092453808	1883.35498121266	816.7874383161294	0.8187752274324346	4.573095893433925	0.5712690583733749	1468.75	1531.25	2781.25	0.1179036044621094	0.0308138070346759	0.0179588908556929	7.932894108682292	0.8084742197917058	pre	e
bird4	e_pre	1140.7190762902007	0.2943898387994431	1498.3542448347887	388.5468811510983	1413.4940865082608	2882.103921924431	3632.1098035509895	0.6778649078465045	91.18918228622444	210.6056934032365	1945.450944301716	812.3967827034593	0.5751777630359212	3.030071658889102	0.6145403351188722	1406.25	1531.25	2843.75	0.1195825984526673	0.0287578717322938	-0.0800220669058437	8.89210101776205	0.7976602143698195	pre	e
bird4	e_pre	827.1568340449109	0.4103324972429654	1491.8330751658164	308.50376003074734	1491.7546660075434	3043.2371317729994	3801.7427320974234	0.6882100193491717	61.8724485473626	136.90817581487593	2059.040240171661	921.7229557604384	0.3336474535536878	3.2248224345231296	0.5814635876887012	1531.25	1593.75	3125.0	0.1175002887890805	0.0334576190395564	-0.0234827910913499	6.861444997425135	0.8210446869531133	pre	e
bird4	e_pre	1023.1966602892688	0.2945712933481837	1487.7254374407985	739.0201884940691	1469.7525258091564	3016.301473830885	3670.211240750752	0.7621214364190265	70.34262777196308	154.4965758431239	2057.840694775517	856.8872733115734	0.3150515079621636	3.247051247193169	0.5234236821840281	1500.0	1562.5	3062.5	0.1169224453353536	0.0310597121759432	0.0079750312447039	7.716317533368614	0.808702523381667	pre	e
bird4	e_pre	1151.7898063425912	0.2689342868616137	1489.2998266525365	741.2240587779194	1439.770627884343	2802.2234738143748	3280.6843034832536	0.7073326164100129	53.64209783140703	119.16757420217078	1822.4996835045013	796.5050217034825	0.5357794738808862	4.051330007376079	0.5814632029717891	1437.5	1531.25	2562.5	0.1160154681108361	0.0331199826854372	0.0130117204917019	6.86145609765523	0.8205689115611178	pre	e
bird4	e_pre	1001.5786727187206	0.3137287086716486	1460.587395177674	389.64936197810846	1471.0688324751106	3054.8101545481472	3847.613924491606	0.7256251874817955	84.32637195936891	190.08955602230373	2271.3266516661765	900.6472712563071	-0.0395799830853289	2.8827174087991803	0.5359900205922448	1531.25	2375.0	3125.0	0.1181115792054122	0.0296795436474125	-0.0222607988280506	8.401697491125473	0.8008641039719668	pre	e
bird4	e_pre	1049.8275938732245	0.3569646903961293	1458.6912424096004	408.03581663377	1427.645539759361	2542.63320715362	3865.932355401948	0.5912748593848566	54.7238297279879	128.1795110168411	1603.04782289474	728.6596164066356	1.6639417882009464	11.182517177743962	0.6116885478417606	1343.75	1562.5	1625.0	0.117495429429837	0.032832688585416	-0.0262041753338716	7.03884309805503	0.8223918694699216	pre	e
bird4	e_pre	1064.6191245221562	0.2935587398351152	1484.1850251456044	701.9923596207735	1447.7422882029691	2903.9657421734405	3336.56534172108	0.6623493788128911	74.62108789049965	168.34228916783456	2037.4026396625688	876.9620619597887	0.2117873380299371	2.6577452362845557	0.6039052960358519	1437.5	1562.5	3062.5	0.1192124071124541	0.0320615979991658	0.0047417171228405	7.588349150371346	0.8126065401161044	pre	e
bird4	e_pre	997.2467310524625	0.3277745630023729	1479.5087761954007	334.59755560829	1477.6561655005853	2922.773594254385	3540.8130049429037	0.5861853007662531	75.53044820984567	176.83155446736606	1983.015887301665	879.2050105509867	0.5678540687977175	3.513914663950639	0.6404298076414078	1468.75	1625.0	2937.5	0.1183861060917799	0.0305262332045456	-0.0340339911310097	8.002334913673948	0.8104149061240796	pre	e
bird4	e_pre	1152.2005943735087	0.2061461116016404	1441.5380620167018	801.5625309751299	1468.4657598041413	2762.1938335245054	3602.638540967695	0.5160035671367438	59.32554727885312	139.17269995135987	2061.0682903977786	988.157074373858	0.5435856627092709	2.953796681765334	0.6820183535517893	1406.25	1687.5	3156.25	0.1172981938014542	0.0315538940179687	-0.0236092315675387	7.498549359991402	0.8146981331119627	pre	e
bird4	e_pre	1167.0730656206892	0.2404319173359993	1444.1912291181268	721.5628785876978	1407.5198988095424	2842.967232337336	3583.72361992384	0.6756077674497042	71.37696711876747	166.20839329518472	1830.8946287842557	805.9094967762867	0.6499356972946366	3.766470024844083	0.6005195731570719	1375.0	1500.0	2750.0	0.1186974921756317	0.0315241354021364	-0.0592455849332557	7.63712350802272	0.8135083440718982	pre	e
bird4	e_pre	1029.8269827498214	0.2500259660790483	1424.2834473465118	770.3297242618006	1446.3118229872578	3006.066093672449	3709.9449825379975	0.5942113242780486	96.89302246267714	218.98859008398688	2241.94261039943	894.6153536148709	0.0821470823165967	2.594289078251293	0.6108872267634841	1531.25	1625.0	3125.0	0.1177193323679565	0.0284046549884084	0.0011545184931974	8.940498469438358	0.7959769993257881	pre	e
bird4	e_pre	1022.3896277339268	0.2916828841198536	1424.7742443242182	750.1745996395701	1464.3961145637409	3017.1786410556388	3770.430285933372	0.5666871167665923	67.09203466965776	152.4075479205236	2071.926184442658	903.37397406559	0.2482851787304741	2.9721518584941164	0.6242305435985088	1500.0	1593.75	3062.5	0.1176521068349307	0.0324825168912161	0.0611297554775364	7.322753462549551	0.8170668809023156	pre	e
bird4	e_pre	1143.1884230502055	0.2605459528820379	1476.7197470954377	735.7206275626008	1476.8434091251102	2950.673581817768	3850.42970302226	0.692423092842538	57.56316034855948	135.96578927145524	1812.7686445259903	850.13050956848	1.1620211569048684	6.298478440824976	0.5893536657888595	1406.25	1562.5	1656.25	0.1178098777755428	0.033349695708724	0.0507855932041082	7.006282556307536	0.8217890060838402	pre	e
bird4	e_pre	1113.544030043435	0.2429092257430381	1468.4801409749575	727.3401196963983	1455.6912263681395	2895.934349542914	3808.8655429565215	0.6318752540597528	66.4254253132636	150.4297531306811	1881.2468017824945	882.4128781480032	0.9247100461778252	4.918134449292493	0.6392525362448634	1406.25	1593.75	2531.25	0.1172926089209812	0.0321901860420785	0.0920455693559665	7.422103164327383	0.816312896129039	pre	e
bird4	e_pre	1206.193797074487	0.2301359750926995	1498.138173422873	746.0175868658536	1427.873495817416	2879.9539924875658	3632.877372157256	0.7148744088718635	70.53357380798857	159.4035184342712	1902.5759224193905	845.3878447883816	0.3033916974371623	3.208670349123037	0.6057067410736945	1406.25	1531.25	2812.5	0.1184257609843734	0.0317520610505126	-0.0275798220660023	7.56218021117113	0.8129796424520448	pre	e
bird4	e_pre	1046.5745623951882	0.3067989237669959	1479.6809437559589	512.4249486955732	1420.035081700003	2969.8156443161865	3726.27097136668	0.7370272406806233	78.76471270502391	177.77687138138745	2065.417262631608	880.7870728834698	0.2016521975075725	2.677469089138094	0.5594599561357207	1468.75	1531.25	3031.25	0.1170859143999614	0.0303063617594168	-0.0156634543969203	7.983162727012985	0.8088366557884614	pre	e
bird4	e_pre	1189.3351112318571	0.2529442321716302	1496.7791423375008	752.8306313109322	1416.5336144368734	2922.057063478555	4061.903848206525	0.6989872949421981	58.34440794746239	127.96605978109446	1997.657010966735	913.4995970938638	0.2693228356627096	3.34921032513507	0.6195415822497274	1406.25	1531.25	2968.75	0.1174253426127721	0.0334977101013772	-0.0174321192996414	6.837830665302742	0.823124758643281	pre	e
bird4	e_pre	973.8818806731282	0.3140556049444304	1492.888900015794	600.2220742003864	1448.16073446861	3015.2845587046463	3809.7609113950552	0.7297094011147119	89.32676867993503	197.5302313219272	2359.9187498982287	879.2238706117955	-0.3056123312494763	2.8184530849595206	0.5483690637338201	1531.25	2968.75	3093.75	0.1173223646050767	0.0299864617928318	0.0708141794722586	8.30208510703431	0.8022501947285513	pre	e
bird4	e_pre	895.3788867916735	0.3743028493069047	1492.8289039621686	521.4082420564773	1483.343263187108	3075.3634729596856	3566.777167696173	0.7228799401055137	98.60233005250822	219.13140980987723	2395.632967878993	875.4157785749516	-0.334177517384183	2.578608596086852	0.5207524915487456	1562.5	3000.0	3156.25	0.1170495337940341	0.0283605500234173	0.0802671107584768	9.006236306787436	0.7935522584368041	pre	e
bird4	e_pre	926.6957287256964	0.3425077402664781	1466.061166720807	388.7538339891802	1496.910665050512	3043.9418793792347	3555.458378921581	0.633588334093525	59.9384720477258	139.73764047987316	1952.2619229478123	893.1655612005458	0.3510310423222584	3.476470116512192	0.5578042773382726	1531.25	1593.75	3031.25	0.1186951365311214	0.0347392357531021	0.0772422132268215	6.672863688045283	0.8273212790016189	pre	e
bird4	e_pre	1079.793010380863	0.2636102764784655	1431.3136799311203	713.8573381077078	1448.728495104289	2975.205690931495	3905.749022190641	0.6760546357827903	66.89219285550624	153.7383840405487	1993.6083064072277	896.4316721633201	0.6110810161531014	3.920067717906565	0.6251126984165247	1437.5	1562.5	3000.0	0.1186194886883684	0.0305781850015926	-0.0659754057395974	8.015526543312523	0.8065743707039499	pre	e
bird4	e_pre	1131.222516718647	0.2436099617201722	1449.7020295256723	755.0758109965288	1450.5744923058237	2941.156720087401	3926.918932611016	0.6252555359410572	66.4639602275407	153.82248936091204	2087.59635237782	1005.9290166720452	0.4389983653305101	2.903443610187534	0.6891206919997392	1406.25	1593.75	3000.0	0.1195587948286896	0.03277361998247	-0.0204601985214739	7.308284511886251	0.8176748546942295	pre	e
bird4	e_pre	1052.644672297921	0.302011470865863	1427.904832484787	300.22026929885544	1448.2395268308114	2986.6676448270327	3823.4159795989463	0.6682559203025061	80.31639849642325	182.15197273367116	2151.804159108958	893.2482221524288	0.2079561871476557	2.753718100724236	0.6133442833324548	1468.75	1593.75	3093.75	0.1178453210907307	0.0293209548563275	0.0018469209653228	8.545027037751137	0.800091583737043	pre	e
bird4	e_pre	1091.817076943374	0.2647348947410309	1397.2378323104672	766.1423662357803	1442.5729359225338	3001.637336592267	3747.604223375061	0.6736622691447424	100.288732833468	225.62722263006464	2333.644880893285	879.6176935095407	-0.2216021082803814	2.4522174512215966	0.5802435298865498	1500.0	2812.5	3093.75	0.1173189582300324	0.028539482912673	0.0521852228488461	8.908030682651722	0.7961271462098629	pre	e
bird4	e_pre	1084.62613017767	0.2747271840815568	1443.3823199443657	759.1435269658069	1484.658101720196	2999.9558760935174	3605.401397409722	0.6501036238205926	58.66710268628571	137.8354063517032	1973.7884298990325	887.122236760599	0.5051535091275444	3.3810803405550844	0.5943362452868018	1468.75	1593.75	2968.75	0.1172367840485579	0.032060707781038	-0.014361961685609	7.338191397795643	0.8149565722983333	pre	e
bird4	f_pos	353.8327998105975	0.0020341246412499	354.57914876373746	352.6533847327668	1153.1642958551615	3199.6387508483785	4936.435908570051	0.3865398978479237	140.0264544160328	236.4040217580633	705.1950987821698	1149.847199790802	3.053665773359968	15.467993630999915	0.6059657657302855	31.25	125.0	968.75	0.1369699866480686	0.0579045036092432	-0.0306675382042555	3.163524027521716	0.9518519427961898	pos	f
bird4	f_pos					1352.3095614591098	3008.354102215572	4886.635551896047	0.3359717080686325	165.95312589600525	278.632016491219	911.6446826972484	1253.666053604533	2.5912339089764957	13.02616136121197	0.6612779435438325	31.25	531.25	1437.5	0.1353850129081729	0.0547553358284808	-0.0043751485540949	3.4527177816877237	0.9403776134400516	pos	f
bird4	f_pos	392.2384639108044	0.0483073672702345	414.0325070033563	362.68019568082207	1182.365488893766	3133.985088904592	4921.306788708664	0.4218449992501422	141.64297804314995	266.16835056993546	1009.1006076816304	1431.5974523962873	2.85661153112834	13.575707040791496	0.6769285407804139	31.25	750.0	1343.75	0.1315964825281219	0.052420146086596	-0.0132651595657744	3.599278377004396	0.9306568721194912	pos	f
bird4	f_pos	355.72550791283743	0.0009790610687844	356.3869152190791	355.3397985410639	1065.8186111300072	3173.527048455818	4938.53867351513	0.4209391779673552	136.35257026659175	223.43803080698785	549.4715047450709	1146.154742182546	4.132812774458532	24.59269392239785	0.5548713031611004	31.25	62.5	750.0	0.1351837145165984	0.0570520122869258	-0.1384152244145547	3.075918918389254	0.9544478551275412	pos	f
bird4	f_pos	376.5779290223478	0.0057412199032395	379.4032773529448	374.1156199084999	892.750135333295	2714.0489320576767	4475.581420563913	0.3385635501457435	91.72175792241264	184.7012406962231	470.83558552170587	1117.7868891629917	3.820541685556529	20.672362270434384	0.4707489017831879	0.0	31.25	375.0	0.1195830321126983	0.0515844566249305	-0.01929775891398	3.1535136063676665	0.9413815198384948	pos	f
bird4	f_pos	382.98424197136745	0.0277171006794232	410.746867289089	374.21585833884376	1209.9303519502866	3093.108193699692	5027.218047127401	0.4710599555729685	127.6395960227387	221.27947122204577	729.6542553506711	1443.763225141097	3.09071938793296	13.751949093835856	0.5721646189953461	31.25	125.0	781.25	0.1330139580660513	0.0560867757456991	-0.0843076131982153	3.160280922132511	0.9496653980231772	pos	f
bird4	f_pos	399.1424542622845	0.0056989947638023	404.6770091858724	395.46437231805294	1248.1475716902717	3336.284875652504	5034.003440236734	0.4572703503844503	136.28466082559945	227.44023199038355	653.7196711173601	1103.2236293255546	3.018970115165538	14.91621421503503	0.5852417253317691	31.25	125.0	937.5	0.1363510898512346	0.0588462371004324	0.0036647750073288	3.063402673878497	0.9564080907651784	pos	f
bird4	f_pos	387.6382032471152	0.0	387.6382032471152	387.6382032471152	1283.040833183629	3210.9633348784296	4872.799552019099	0.3930098098325537	135.7894866672054	208.78433533099195	949.6137016730762	1415.57959758853	1.8341809618793996	6.141788558120776	0.6155310175816362	31.25	93.75	1281.25	0.1326418266780677	0.0567997506458497	-0.0162945940641953	3.0933673719894856	0.9539525228741714	pos	f
bird4	f_pos	416.6333531631529	0.0012218336983583	417.6747749132292	415.8835014622816	1237.7235192935843	3133.259441049873	4962.193999278159	0.4321774220830112	155.0923943151513	248.54633767181872	888.0169624083368	1196.5791023734932	2.247637753690883	9.778553084485717	0.6460820267911386	31.25	593.75	1281.25	0.1329255218044526	0.0548622112989139	0.0198959156858409	3.3358414262737117	0.9438935500268932	pos	f
bird4	f_pos	418.5690302184127	0.0481801724239206	435.2764209137213	388.04289183562935	1221.1622136083995	3009.6825395944625	4917.032946980381	0.4622477674504092	144.49785704469318	226.82038426388743	808.4647212887623	1118.0378276678105	2.5617978052176893	12.712155665471212	0.6315226462410813	31.25	406.25	1281.25	0.1328677512600677	0.0534723979721643	-0.0794167887370606	3.4201669043179592	0.940043392684737	pos	f
bird4	f_pos	390.221056562267	0.0067972113627667	394.7877540941696	388.2562124336581	932.9630796934118	2757.6727166647506	4579.181173602949	0.4028910428950639	105.2966973345461	212.48640038566728	747.6043789921723	1468.7747677821037	2.750897385314738	10.948366725367103	0.5575223119091507	31.25	62.5	781.25	0.12069740993379	0.0488993247084886	-0.087913969464612	3.4912678741088	0.925280466634054	pos	f
bird4	f_pos	343.82214900285084	0.0	343.82214900285084	343.82214900285084	1239.345248604704	3304.1172928992137	5095.329952657532	0.3947138362825532	150.0223552876392	295.5736217139511	761.2265389148592	1397.895133340632	2.9395364096178533	12.67818752249975	0.6010785301545387	31.25	93.75	937.5	0.1354806672422317	0.0550964809542106	-0.0613916407669905	3.406316614319977	0.9393600635316816	pos	f
bird4	f_pos	386.67577939836	0.0138659966535114	396.0847004866178	381.9030736907955	1366.0979417250433	3202.5160326293544	4708.688389830394	0.4133434478116762	141.21051604481517	251.6915252193628	1194.1499287285023	1475.095192246048	1.5439942628310637	5.564455208544497	0.6862821608413217	31.25	718.75	1937.5	0.1314375110710413	0.0528832803119358	-0.0069608082372712	3.51426398340506	0.9356351509655648	pos	f
bird4	f_pos	378.2059391868305	0.0246687683406652	389.9721313532695	364.28801713456807	1483.53156456736	3287.7653487357798	4927.941606562124	0.4086927972178161	142.403092445843	215.83044003498543	889.3042708998274	1221.862405740349	1.9401652107982323	8.169784637566842	0.6242360533058705	31.25	156.25	1406.25	0.1353904640750404	0.058510759104319	-0.0040347994134258	3.046549713340353	0.9563184956943948	pos	f
bird4	f_pos	330.79482499158064	0.0008522351940257	331.0894797711965	330.3814549823905	1456.7194188242318	3371.5963211590515	4781.984173950492	0.325218285000415	188.62812864257995	299.180941368604	1259.4986423111973	1520.6831144485047	1.1307568819524756	3.5701103966641208	0.6890106709210317	31.25	562.5	2406.25	0.1405480926559857	0.0565294634457241	-0.0091411876002407	3.3732880056569954	0.9436827644444428	pos	f
bird4	f_pos	375.21622571426025	0.0404526920084396	400.34845862242014	352.4251394212669	1161.5112327467036	3283.198096291912	4956.614988567958	0.42388862890106	142.14145648920237	269.6404376848007	461.972199837665	1066.715764192188	4.234043176663135	25.35385315875349	0.4964139994754885	31.25	62.5	531.25	0.1333817689304474	0.0542602629055533	-0.0555270942236831	3.406600274090322	0.9397373730670336	pos	f
bird4	f_pos	382.0378541316082	0.0210491773980786	387.6784135921879	368.23403598054136	1310.505308177213	2924.5301834387446	4706.874714341324	0.3810586910358206	188.3991605021317	295.7776648232671	1140.572571767623	1087.2363880784917	1.4602104974902443	7.0786320683995365	0.7232707559160323	125.0	968.75	1687.5	0.1335475908753866	0.052022311746376	-0.0125561092008522	3.6790572929170255	0.9310383405295892	pos	f
bird4	f_pos	396.81463663617535	0.0050118826746418	398.5948720109364	393.5097167124416	1176.2001974752957	3016.575027884113	4937.242748491646	0.4323967258021706	197.5445352229656	360.8860095118772	1059.9599127875956	1316.3178178419294	2.63377260415362	12.32278207752968	0.6765648513563955	62.5	1000.0	1250.0	0.131513387747738	0.0511508782150434	-0.0129440318897092	3.739915876729337	0.9266613676435492	pos	f
bird4	f_pos					1204.9194346892366	2748.010190978988	4793.669047728832	0.4485888054423627	218.2708201448902	396.1663193217696	1053.3964653487471	1005.529967608668	2.1496574813784086	11.850231087082992	0.6807589814321852	125.0	1093.75	1375.0	0.1297241773100399	0.0474836948853051	0.0306295306230558	4.211519637083793	0.9095325415372698	pos	f
bird4	f_pos	828.8076953495203	0.4952410345965287	1233.4226682350647	398.73285908474776	1217.706504766429	3209.6802643797105	4710.794396969834	0.5237678359576249	188.77237844931253	353.9135363199693	1210.5374882025749	1162.7075575442548	1.8577618459621656	8.23531737810019	0.6781146045518135	156.25	1156.25	1343.75	0.1323959883117498	0.0501542643665746	-0.0036916206452881	3.9279644054336895	0.9196622318352148	pos	f
bird4	f_pos	412.1706702546453	0.0482424739697735	445.053281589882	387.7628514902632	1190.527377612959	3035.464768101331	4994.911951431418	0.5224266219913092	145.00365056796977	233.40046280140723	552.7730747041853	1049.899399271225	3.611866521851248	20.688371114756123	0.5448206611071718	31.25	93.75	812.5	0.1328207694075776	0.0565812085285101	-0.0183428112953741	3.132045642712471	0.9522538335454508	pos	f
bird4	f_pos	386.5008107676817	0.0397612214880157	415.8626513993764	354.2387603434668	1177.81600825119	3021.2359633491787	4965.65084773478	0.5126815507035931	169.3659988410696	263.46569633895786	894.406845382448	1451.034384978244	3.324082065814921	16.63550278075055	0.6525217361184004	31.25	531.25	1125.0	0.1361897944622187	0.0543571769626756	0.0028531891026204	3.49590406688766	0.9384469644314568	pos	f
bird4	f_pos					1203.413137291885	2875.36711332974	4820.699824367937	0.3524726345723875	165.69045568553415	288.0298412790484	874.8881472400847	1132.0088962537038	2.4667473988765645	12.556029924165358	0.6615068686924126	31.25	625.0	1375.0	0.1298004519955316	0.051572244280224	0.0836637413532133	3.681679956679521	0.928608498281946	pos	f
bird4	f_pos	372.2392742158297	0.0192852991708246	387.5534080677188	368.0144370108358	1103.8239095964664	3089.8158555581044	4913.895804860863	0.515870091750492	155.19064304180145	289.05539041327944	1018.4357601695242	1658.201251305857	2.822945136075845	11.49091658592102	0.6606387524932232	31.25	562.5	1187.5	0.1322425294072943	0.0523191817819074	-0.052978333533319	3.6027949870455864	0.9308506718764036	pos	f
bird4	f_pos	418.1147642929889	0.0573707135675853	448.29660304255526	387.0465793491918	1344.9373161376247	3309.504444744876	5094.092235606582	0.4674145976623071	157.62375022822442	268.9401354340626	741.5444434566264	1240.0951118940231	3.0595630516496883	15.24605242751096	0.6142907910530825	31.25	125.0	1031.25	0.1375338663245244	0.056884099508729	-0.060707651252302	3.233374976748208	0.9493364515649658	pos	f
bird4	f_pos	447.7626586783129	0.0189598627735413	453.21558546789	416.2663020523581	1246.6795816890888	2993.934389959856	4865.251426114496	0.4520089442680731	189.63855179975403	314.0895873713968	1076.0407480736412	1147.3485246336309	2.260025650178959	11.378932412782769	0.7141269038035647	93.75	875.0	1468.75	0.1340185136524216	0.052347670159938	-0.0358183937824761	3.656519998056096	0.93126999257339	pos	f
bird4	f_pos	345.8539520817316	0.0022161356500064	347.17449807243503	345.0266132839367	1160.1428451903032	3144.7075590936734	4846.112187773449	0.3604092879050249	120.70897430115782	185.26407399096848	639.4375925809009	1374.1592960689093	3.2984724768252307	15.197474961625405	0.5334962898862524	0.0	62.5	687.5	0.1291305606999795	0.0566110815664799	-0.0387221798837074	2.975635720974405	0.9571545331868592	pos	f
bird4	f_pos	333.26735771878487	0.0020235936427811	334.02832680834325	332.19027825276487	1178.355577798549	3134.402858660199	4919.019198174017	0.3345735809637631	142.4434469320009	237.04233394964265	710.9656333831482	1180.1180955896066	3.3020540524031974	17.808837638436295	0.6098493120999826	31.25	125.0	1031.25	0.1346115079142422	0.0567520349515255	-0.0126946395037282	3.192031417309656	0.9507827555035644	pos	f
bird4	f_pos	415.0981658721525	0.0012450376684795	415.6945092792448	414.2978942899937	1359.6019200502833	3011.185087226773	4678.634033238228	0.3544741488717839	169.29163249110863	267.7112412917227	1158.1070547487773	1144.602237078654	1.3373009998632277	6.001520832035438	0.7123605435830687	93.75	875.0	1875.0	0.1331924176727313	0.0538409834618553	0.0067170463375417	3.467085658777544	0.938895328085053	pos	f
bird4	f_pos	358.6938234872563	0.0045771533088199	360.9384501736876	356.36845134639015	1142.0827600340265	2885.801332184415	4838.212437327563	0.4134236248444147	146.39014307102877	247.8712243225339	914.8281171206633	1259.0124525796546	2.767174000488156	13.5654566871845	0.6656670943683536	31.25	687.5	1312.5	0.1301761505718411	0.0538758115439686	0.0041201556367005	3.351040750651465	0.9417784562617718	pos	f
bird4	f_pos	370.0403875084241	0.0690874636668931	401.88848294153496	340.2283128438104	1337.4922147673262	2955.902401250426	4662.590186489608	0.4786270417368921	227.5161373787116	380.290863620197	1137.3197943422138	1202.115461640362	1.4582312824268733	6.319868405779828	0.7057812990267539	93.75	875.0	1843.75	0.1358272440985014	0.0512873336530938	-0.0306299909788499	3.85992865401648	0.9249941751022702	pos	f
bird4	f_pos					1226.028357123268	2871.572193292759	4947.478951167006	0.4123933073447204	164.49671488913353	274.76189511247844	603.3022964257298	991.9657792869416	3.42092882074485	21.45320404082357	0.5777617057728487	31.25	93.75	968.75	0.1311461559634606	0.0537320225471601	0.0596550695856016	3.4415213437352468	0.9398211489361724	pos	f
bird4	f_pos	374.1309201365918	0.0	374.1309201365918	374.1309201365918	1308.1325779847728	2822.963924756571	4609.832956766541	0.37417076282354	177.46682378400394	295.01013886395674	1056.1531963656164	1080.720545112552	1.4941365116686611	7.431262597626162	0.6928819080559341	62.5	906.25	1593.75	0.1314431821069202	0.0520000184025127	0.047528994131195	3.647557155408144	0.9316864872744	pos	f
bird4	f_pos	402.55997147835393	0.0543702855590765	433.3381024236271	384.322944765281	1488.2889381056723	3322.1439990506087	4926.208550355883	0.4284527842987726	157.14364533325286	263.94813107046764	923.591575758578	1386.5077720670774	1.8430996255648384	6.391868967336188	0.6139838112327978	31.25	93.75	1406.25	0.1364150976069689	0.0557688246119722	-0.0069339412681802	3.3649091448268678	0.9440649471155438	pos	f
bird4	f_pos	405.3231766499434	0.0590496838606504	440.0732176110855	382.2328734271985	1314.73360132956	3252.898932272471	4812.899846247745	0.4190354966066806	129.73046200496708	223.91643410983264	939.9458759059892	1348.2383330138468	1.928218199272064	6.977284211901086	0.6502497034804078	31.25	187.5	1312.5	0.1324887037423018	0.0558227585328717	-0.0088989306501187	3.217673455696828	0.9484818205862874	pos	f
bird4	f_pos					1230.58348342433	2820.610613180694	4809.248604749626	0.4162492453065922	151.96396071629576	237.1643403916457	840.9365492688501	1346.1856196824276	2.949616298926559	14.566346492281252	0.621749563797605	31.25	125.0	1281.25	0.1311259939210375	0.0548725674926798	0.0089326805928444	3.2592566245792844	0.9468167548618476	pos	f
bird4	f_pos	332.092815372758	0.0	332.092815372758	332.092815372758	1355.6446393962033	2992.8183993325915	4808.033031668343	0.4842238288075041	176.63872812621435	296.5443681677599	1035.2648414493965	1101.664584830399	1.6849357857071383	8.342899843569265	0.6849458760366972	31.25	875.0	1531.25	0.1380630341759242	0.0554349114509743	-0.0372552284153321	3.469737475148174	0.939286543922224	pos	f
bird4	f_pos					1313.94597081663	2954.3083538889023	4790.648264140733	0.4045016293197065	174.78030427066153	271.9082343217384	984.832197149891	1093.2782523579897	1.8187096378738616	8.551793068389667	0.6922067399715202	62.5	781.25	1468.75	0.1351262572919429	0.0539148117150962	0.0102532775935018	3.519741326683321	0.9377053269218558	pos	f
bird4	f_pos	376.32182113960187	0.0308326285469802	399.9951214091053	357.42067876384255	1314.3850535948145	3317.572565537764	5078.507788189066	0.494677929998748	143.20682013559525	255.38879497632263	603.8521612805093	1222.24463570888	3.3392795019000228	16.608876602430882	0.5447150119930331	31.25	62.5	750.0	0.1335695098602012	0.0579062879797224	0.0888604512673492	3.1423024251672347	0.9514004738508752	pos	f
bird4	f_pos					1125.7805714547435	2878.105145673475	4778.09483382269	0.4529003598765202	157.2732504955287	274.2550048690414	955.3200951719816	1306.420308290522	2.850344125336409	14.05721654923828	0.6685276594174402	62.5	750.0	1281.25	0.131652814360794	0.0527912951646806	-0.0755397945371941	3.48102543553203	0.9363028593706716	pos	f
bird4	f_pos	338.9744813772845	0.0446165709828009	360.3226656475515	317.5468556403507	1272.173489722492	3058.731801009185	4992.153051586875	0.4252862287616648	176.789168216015	255.69189652802075	1041.8127622111836	1372.2238017497075	2.7119124919888526	12.802748152748883	0.6840311155238904	31.25	781.25	1406.25	0.1403949079314417	0.0585585542537919	-0.0475052696227446	3.193984994358498	0.9511500349485073	pos	f
bird4	f_pos					1226.8790993740126	2881.6473302077825	5005.168963250086	0.5009107766465384	181.641586913054	281.8743168687462	836.8704659331005	1149.130262864568	2.9667110200240088	16.36029070973156	0.6560459284799938	31.25	625.0	1281.25	0.1369782279928108	0.0556099968264142	0.0168806053158179	3.4098722626226525	0.9423563774627016	pos	f
bird4	f_pos	394.4627754114307	0.0007678588990387	394.9086349551405	394.01563377148295	1288.6827242123263	3301.725438837769	4961.35168679594	0.3795114535131685	129.54910003823946	227.1302420044995	758.8941258161067	1285.5431427717174	2.6982413317587746	11.637847280344287	0.6195014844037559	31.25	125.0	1000.0	0.1329998850254257	0.0535155685849925	-0.0903629882709727	3.4303717868438346	0.93885844916766	pos	f
bird4	f_pos	407.5751429293495	0.0273956312759401	421.78923212188033	394.68682291875257	1396.66867569215	3169.078371958059	4832.814520180399	0.4107439380923763	145.38171831057952	220.92123845198844	911.2545814637632	1262.6293508049318	1.9216714526600127	7.472396243187572	0.6449152137636717	31.25	156.25	1406.25	0.1323503799816938	0.0558836670983613	-0.0023583352172146	3.198113869748464	0.9489767910113074	pos	f
bird4	f_pos	405.3231766499434	0.0590496838606504	440.0732176110855	382.2328734271985	1314.73360132956	3252.898932272471	4812.899846247745	0.4190354966066806	129.73046200496708	223.91643410983264	939.9458759059892	1348.2383330138468	1.928218199272064	6.977284211901086	0.6502497034804078	31.25	187.5	1312.5	0.1324887037423018	0.0558227585328717	-0.0088989306501187	3.217673455696828	0.9484818205862874	pos	f
bird4	f_pos					1189.0341501628577	3112.624885101187	5142.594463266706	0.3922750030187429	148.56813781200626	258.27808499883366	670.292997005306	1231.9506114917235	3.526861068122514	18.470729143565112	0.5899925981274246	31.25	125.0	843.75	0.1345729569088878	0.0558673054928994	0.0417088615899221	3.341826614792329	0.9442661053155036	pos	f
bird4	f_pos	414.60968591806255	0.0613444758890105	455.0480149141244	398.0938403119425	1147.005008673517	2983.4603942622525	4965.016029298553	0.4016669970841312	148.55333863753435	275.93501921578417	1070.7415031068851	1461.12694188892	2.930017476743963	13.962548261140434	0.6925718815151394	93.75	812.5	1375.0	0.1319269662925435	0.0520862176266654	-0.032792158966674	3.631924436976628	0.9300371070910134	pos	f
bird4	f_pre	404.4884131650159	0.0099268681283264	412.5072346228642	402.1821903137477	1315.893472926145	3045.5527152477257	4936.010562458744	0.4901883840797392	29.65816104335904	47.77830905439158	1322.4140475609538	1545.1888778390355	2.536599387584354	11.543882989495106	0.7235076943530114	62.5	1156.25	1750.0	0.1309507161812088	0.0526978637469664	0.0211136544953561	3.5304524704965	0.935129987891366	pre	f
bird4	f_pre	419.71410044199854	0.067351524646475	460.9235168500029	385.58059915537245	1293.9779674801823	2944.4456797154435	4623.414813251091	0.4295200166852451	37.85089257929767	61.99081608872822	1376.7085139270253	1131.982591302488	1.3517232150955163	6.244988960733538	0.7727256603987699	625.0	1187.5	1937.5	0.1298384223326603	0.0481674288135907	0.0240646636837854	4.1140083936129725	0.9127035294566604	pre	f
bird4	f_pre					1032.6549676907528	2737.3843212924817	4640.439851741262	0.3785325036177747	20.662527105458903	37.80850482764763	772.9695176425366	1215.0329178245388	3.1780941794968838	16.71390319278626	0.621460213472573	31.25	156.25	1125.0	0.1275662738286676	0.0534585273459798	-0.0706550123390265	3.241888889806085	0.943269330685025	pre	f
bird4	f_pre	357.9624687810136	0.0002843589771188	358.11877135706874	357.8577104665607	918.7965481515045	2629.2959496220897	4380.622473722747	0.3719173233785998	12.545805629699306	26.856428899233972	443.3067020196486	1054.9059083818888	3.940163238521675	22.72731242675785	0.4411487374963984	0.0	31.25	312.5	0.1128581248499683	0.0479469957483613	-0.0539471427091778	3.273513639543014	0.9186719528317115	pre	f
bird4	f_pre					1234.686216949223	3000.536564748932	4842.2820683441305	0.4526831428619807	21.80572577752565	39.83531274904	1023.9785932499312	1459.866757420247	2.3052723143586755	9.621201398944187	0.6446967298351433	31.25	593.75	1375.0	0.1296497537381392	0.0547333984266233	-0.0685465623641135	3.197435702733572	0.9457639477467816	pre	f
bird4	f_pre	401.50014011753234	0.0472240219712517	413.1710529294429	361.6537205086664	1236.0040430149647	2842.5878349407726	4562.315504517827	0.4006823377844819	25.849369680051566	43.97277168953007	1162.8106655321078	1179.7788059894142	1.715432945351526	8.286361779383565	0.7082065715420442	62.5	968.75	1718.75	0.1292573442794788	0.0521737555424167	-0.0494490786060171	3.4808588028662517	0.9347091001712478	pre	f
bird4	f_pre	459.6670544937117	0.0490490228945604	484.0494972578613	417.81780764303824	1195.19996514073	2936.428182695272	4964.991662820951	0.5727995283191845	36.27470437858516	53.76713723140553	1477.917003266311	1729.7583613556458	2.65613711643655	10.792701769430169	0.7413620157735813	656.25	1093.75	1781.25	0.1357362280493029	0.0535254263922491	-0.0194153267446147	3.585248366958845	0.9354632647317266	pre	f
bird4	f_pre	442.6545836332857	0.0685564024907951	464.002584871979	397.3517717617101	1191.2421712785035	2699.182142702773	4475.4867473042905	0.4127790593569099	35.2890367171273	55.82236819827363	1298.5291697791909	1085.6953405015342	1.5875172668858029	7.835501876991555	0.745183605981134	625.0	1125.0	1781.25	0.1292168148031133	0.0493612880101756	0.0013086495674366	3.882455416310953	0.9203548794745678	pre	f
bird4	f_pre	430.00446708418144	0.0607978016773329	479.31833954828727	412.1076219921383	1212.2065619005473	2994.986290095055	4904.971094606798	0.4420001056248789	22.02788059200288	38.28615565636404	760.3583602314009	1215.8780211767591	3.091008504513615	15.895917519400257	0.606563452844875	31.25	125.0	1156.25	0.1325573875939282	0.0577658902229088	-0.0105153909647225	3.050267593631776	0.9536689250504844	pre	f
bird4	f_pre	406.334685333845	0.0317276374044631	414.5357758827533	363.224817277412	1195.6612204231342	2817.4019958402973	4795.174386462873	0.5970075022175165	21.9106873757118	40.426390708241904	1010.1997748976896	1307.98037205663	2.6988609159273604	13.752564255605574	0.6418904273808617	31.25	781.25	1437.5	0.1287838892786295	0.0543126207307872	-0.0244694466057557	3.2518359178153218	0.9424919987362556	pre	f
bird4	f_pre	430.2883876615799	0.0650890007318698	478.9880555586783	412.3278318326412	1269.999372527207	2965.1175497293743	4839.296862994576	0.4219206122506123	24.368213724359645	41.159303118715535	1082.6869603870364	1326.8548012534848	2.538843048325337	12.47434728738173	0.6933669006946683	31.25	843.75	1468.75	0.1298578008699468	0.0542601660572356	-0.0258735062168478	3.27794171779862	0.9439864683706884	pre	f
bird4	f_pre	410.8548728573549	0.045423929757097	442.2590449019087	377.73498638787794	1316.2242949258325	3026.326942374228	4656.634466762936	0.4485910786304197	27.684853363579723	47.46351487626997	1254.417031957663	1272.1933035893408	1.4611251814504966	6.28653471270424	0.7172866624673232	31.25	1125.0	1781.25	0.130418211977153	0.0538966303933096	0.0483998114674035	3.407376156987199	0.9391393072342398	pre	f
bird4	f_pre	394.5231292529344	0.0228913132230678	425.06519027800846	384.3429573622752	1169.2328649610797	2825.966298964021	4789.939435977389	0.6466568544555901	34.19420525683808	55.4183083396604	1469.4686040819245	1618.6565289241412	2.34856489989362	9.74199376757502	0.7226681327327789	593.75	1031.25	2031.25	0.1294359396434664	0.0497675904659271	-0.0109395600488966	3.821666993429176	0.9230235774385892	pre	f
bird4	f_pre	404.0798948292219	0.0597953926459917	429.8078313779804	379.6692376121259	1307.7527774897571	3010.785823151833	5000.556776690191	0.4250924533132698	22.854414976381737	39.540692476704734	858.4907772727947	1316.137026549147	2.868574533049045	14.222970625330015	0.6248641491274393	31.25	156.25	1375.0	0.1320089767421913	0.0560865691396581	-0.0348739396051206	3.165820270486626	0.9492690507073178	pre	f
bird4	f_pre					1332.9556780919877	3046.2949530582946	4844.845474730417	0.414963751763812	27.250801881327156	45.02012224931544	1276.497238246047	1283.0319565377902	1.6036241718886544	6.757799827042094	0.7041397421913225	62.5	1156.25	1750.0	0.1313979770558578	0.0532382277872255	-0.0058568821525433	3.478838203843952	0.9364081768959972	pre	f
bird4	f_pre	416.2340143083743	0.0058216669258087	419.61448223293695	413.368488845784	1340.99763017408	3048.8560788856626	4676.046705363637	0.4358026724847158	24.69551239431412	42.28761406238512	1182.9281402861277	1244.5009871475224	1.5475558388663035	6.50427463417062	0.6975358063838222	31.25	937.5	1750.0	0.1300744989042175	0.0537236534842928	0.0136864838755094	3.383278541818246	0.9397350663529946	pre	f
bird4	f_pre	391.7119202959192	0.0241364746926923	411.5884007221365	384.5984766359842	1222.5366338194854	3025.722659404139	4842.159369324794	0.5000784271649585	25.60982479384411	44.35357693684332	1281.568701920593	1580.2851989729431	2.340711155054947	9.70560209002643	0.699412148724243	62.5	812.5	1656.25	0.1309502037706262	0.0530669230049898	-0.0347476883477502	3.456253002642477	0.9370694677012498	pre	f
bird4	f_pre	369.1951603602938	0.0026932674100571	371.2180246541525	368.26545483894256	1150.0158731520971	2668.4120725731345	4591.7866347474055	0.4981479917135999	26.404616589817437	46.98066624993628	1147.1234737930854	1377.4542106959984	2.741170590626669	13.83791593174061	0.6949145815362618	62.5	906.25	1562.5	0.1280724782211071	0.0520401997958207	-0.0411699206367634	3.4497015855034725	0.9358115969398544	pre	f
bird4	f_pre					1307.408090796816	2990.399993142684	4682.800995604503	0.4082149600924716	38.445526406712325	55.91204681351947	1403.8043735228284	1162.5093038511766	1.3729231869085368	6.149140629519303	0.7604136530938556	656.25	1187.5	1968.75	0.1339483633038457	0.0517182641523095	0.0201977532162182	3.7573563342030094	0.9283385487382716	pre	f
bird4	f_pre					1206.3134532965812	2712.782968244356	4383.162276136234	0.4209411322109493	37.6142628936214	60.33627023410553	1351.687864177764	1041.2176313222228	1.2073705919246174	6.068728495620899	0.7490953064938765	656.25	1187.5	1968.75	0.1305722401046243	0.0476095075827307	-0.0802824617294334	4.133896676336245	0.911940153035164	pre	f
bird4	f_pre	433.5893711753017	0.0601880729297837	467.3402086870317	388.09163677169	1126.7296187988147	2819.5624811748894	4967.918317790422	0.5329582224275897	28.07117052733445	48.64136672075271	1184.3468776195884	1365.7394892446312	2.618446612435989	11.94531293594804	0.7043665686284092	125.0	968.75	1375.0	0.1301316083333696	0.0517599957728414	-0.0434441729076742	3.590360144231095	0.9299757933100582	pre	f
bird4	f_pre	399.53414835222026	0.0097186449913853	409.0024564177155	394.8967872576456	1159.637798768782	2747.642896657424	4841.797726794612	0.4917611642981084	29.765046975841276	50.38617786969812	1158.9425478927826	1295.0058778132636	2.6308213242728336	13.004724978088724	0.7033160796873915	93.75	968.75	1500.0	0.1285594221554717	0.0510663985707607	-0.0150787500129083	3.624451461691792	0.9285668806962456	pre	f
bird4	f_pre	397.3665629011543	0.0159701269036491	405.526609178424	388.63194393894855	1267.1069824410197	2946.6839808169143	4741.113556547671	0.4618235673920576	35.368767705252175	55.07454985202839	1699.8434266129584	1720.2656490831084	1.9574594934350285	7.867832691238898	0.7995567977037545	625.0	1250.0	2281.25	0.1336841855348698	0.0509772761157853	-0.0807229220540537	3.7769124681990327	0.9266744852198312	pre	f
bird4	f_pre	361.4041290125347	0.0430472161234035	405.7476919552043	351.9679749208558	1305.0088619029934	2828.4397622144984	4442.651664191558	0.4374483896778577	38.516154309764914	55.70612491402985	1405.352552503873	1057.0700238478785	1.077969827236666	5.771770865398821	0.7642370724677184	718.75	1218.75	2093.75	0.1328056799317278	0.0512217912663656	0.0240394045767589	3.791616775402521	0.9266204210239088	pre	f
bird4	f_pre	373.1074570476486	0.0779945265341508	412.0901960693042	340.7166578920437	1254.931275928513	2832.987550664851	4565.366520337692	0.4301986111964704	35.59791713058574	55.3164032996503	1327.5184246098709	1080.3357218266096	1.4234693499127702	6.96612519205903	0.7398963231892577	656.25	1218.75	1937.5	0.1309059013499513	0.0505093152100095	-0.0388858150095549	3.759712061079425	0.9259250509087008	pre	f
bird4	f_pre	424.5674748760743	0.0310487382011966	437.8659397287164	409.93266140484417	1200.4020997157534	2942.525956916638	4828.366216049815	0.4536408999911598	23.969346734304104	43.149828914267566	1082.117076602259	1505.8172669626044	2.5014474460164493	10.434023344435326	0.6695745553304783	31.25	718.75	1406.25	0.1301175785685689	0.0531928104139061	-0.0452671832354348	3.398206904464589	0.9387187578818372	pre	f
bird4	f_pre	393.12173875615184	0.0091743248458338	398.5848285414442	387.2604783216052	1327.9965560654462	3078.5102705586123	4921.80768592368	0.4589876216646803	32.73595610850233	51.84403040231193	1344.3492397294183	1452.1844076974978	2.075067078950394	8.964356154590389	0.7343749468560804	125.0	1093.75	1968.75	0.135039217167986	0.0544158107472715	-0.036031028555077	3.459300583191664	0.9390992302157822	pre	f
bird4	f_pre	358.6102125069169	0.0182066813577343	369.6463851968544	352.9388258460996	1181.081358313898	2891.2319714425903	4757.642757903795	0.3883180421985405	29.632633647313323	49.68227206481952	1482.5254811290956	1649.323678217247	1.9334259969889889	7.131184277416481	0.7609358670331366	343.75	1093.75	2062.5	0.1292055313543092	0.0508037893261324	-0.0523166408294252	3.654396706905165	0.9277240427995735	pre	f
bird4	f_pre					1243.7860267950423	2893.382680359376	4558.8326911058375	0.4973497016190457	31.344138129377207	53.157268401925485	1229.008387915642	1129.834403783893	1.5142614221941546	6.858873847147111	0.7342771940744726	375.0	1093.75	1718.75	0.1296635393428842	0.0508443242514432	0.0351240106626383	3.740306890250822	0.9256823363279776	pre	f
bird4	f_pre	406.5988863413159	0.0807389375304521	430.1560627097845	360.17427938346407	1150.5119336413063	2891.7836852177525	4797.804939548907	0.4914879698231294	22.918856832563748	41.88349857708752	1048.3561023842826	1430.4289064219658	2.7510999153425884	12.499986771221634	0.6622351043084159	31.25	750.0	1343.75	0.1308926674788219	0.0547085967093309	-0.0269721215293804	3.288287493358009	0.9426038154008972	pre	f
bird4	f_pre	423.71003523992295	0.0007253677231949	424.0173808234798	423.4026896563661	1332.5856787115545	2979.1654240186767	4608.650143304631	0.3712030550208176	25.511581847313185	49.28118387002191	1429.5361331960362	1389.843415498247	1.2311515400116595	4.943475628343278	0.7145009398788666	31.25	1281.25	2125.0	0.1273874146543069	0.0509748287348824	-0.0042142162484942	3.601088226256929	0.9279583844871347	pre	f
bird4	f_pre	418.53922088177706	0.0013506966766119	419.13388888913016	417.8296216504248	1363.8692341342507	2874.520300383332	4538.767089933233	0.4838908755268013	24.101039131603454	42.40893263885062	1109.4366113232088	1134.5098929199428	1.4120829965683908	6.980698817754702	0.6586872200701646	31.25	1125.0	1656.25	0.1308116387005415	0.0547690113834259	-0.0234220380210754	3.267904104246122	0.9445059457377194	pre	f
bird4	f_pre					1091.127968462643	2910.2575645115608	4753.073957045111	0.3049972554296923	18.713047006044548	34.6498237015511	782.6680316335168	1367.1775648639025	3.0435888298139604	14.154400544865284	0.5828492298619747	0.0	93.75	1093.75	0.1255374589614181	0.0544485994907678	-0.0118404106480577	3.1049032469523468	0.947709789284687	pre	f
bird4	f_pre	392.3778584689872	0.0432985364610997	412.69413162846695	360.41938875638255	1198.4873197477837	2821.048953095513	4949.285935180243	0.4761454908105239	24.87499211845896	44.6314179489333	1013.7010476833782	1335.2701404967702	2.9042863958668272	14.52274244428444	0.6447596920501223	31.25	781.25	1375.0	0.1323191794565252	0.0549593027423356	-0.0527524354310871	3.2949588387975224	0.9431280154525212	pre	f
bird4	f_pre	395.9728933311781	0.0198750149016579	399.94883565801854	375.5388808747475	1278.547530410539	3001.789733172885	4871.468067218306	0.5011716409535417	29.525509402969284	51.102444452338375	1308.457703272609	1488.3691329851488	2.3068242317522327	10.02981707708718	0.690021572044147	62.5	1187.5	1562.5	0.1349171406493801	0.0551524101989343	-0.0286184610227642	3.4049149362196798	0.939810468254472	pre	f
bird4	f_pre	435.5429016553319	0.000627669164544	435.81627850453697	435.2695248061268	1202.2831466108212	2847.1052842543054	4855.100328072391	0.465016253547252	30.25169830667921	51.15559995095105	1291.6629689763058	1456.1303475247637	2.2763304882386293	9.779408577779638	0.7166699941230901	93.75	1093.75	1625.0	0.1296064977260172	0.052265963923038	0.0394638454114958	3.5481550340282744	0.9337224353604792	pre	f
bird4	f_pre	445.4186571473215	0.0503615717075913	460.6597045390872	406.5436818391138	1314.715745960419	3073.8208821219982	5074.81214069001	0.5114358948231862	23.86903658242192	40.793716977344346	1113.8245548379778	1482.9514081926782	2.8148996932499357	13.090257661874174	0.6744967940316667	31.25	875.0	1437.5	0.1339647183664156	0.0565047350690634	-0.0290712964062008	3.2110271867292792	0.9478289384004668	pre	f
bird4	f_pre	401.5921878424215	0.0484319095782135	416.8712138456027	366.6516782241815	1350.75881707822	3228.5632341959704	4955.210397482221	0.4826831354068943	33.677998604862275	53.89115489555889	1609.3325301694813	1768.4882138825044	1.7578738935963982	6.40795715421249	0.7653257720666414	125.0	1187.5	2281.25	0.1353868953981669	0.0535496962180859	-0.0552908587662367	3.554472462530866	0.935798870093666	pre	f
bird4	f_pre	398.87782989186167	0.0765876307566473	421.4809268650189	355.6905949538109	1249.7317713269422	2847.0762088151387	4683.8767838865015	0.4683041621174189	33.04422178151497	53.87693325081027	1379.4415899850535	1207.9948263475435	1.895526043280345	9.19881417408909	0.7427568516811138	625.0	1187.5	1937.5	0.1322707079247894	0.050823909050972	-0.0581268478991544	3.787187286571085	0.9240943847142296	pre	f
bird4	f_pre	391.9269194333775	0.0012651990589653	392.4227850030278	391.4310538637272	1294.1320532052944	3053.462431850239	4652.97007102354	0.3364099558963299	32.83598793627228	56.02287793994499	1541.646217002061	1395.915571201574	1.1140011533926684	4.279803445273576	0.7695131327921972	531.25	1218.75	2250.0	0.1306857280470773	0.0508748268438395	-0.0252227507754796	3.7317316116837738	0.9261097130896284	pre	f
bird4	f_pre	373.63574045505817	0.0013891393407647	374.0840963129865	372.9082492445611	1273.0118048355464	2914.8095544562707	4542.108560160636	0.4087296884429062	32.86361763062858	51.19861851082145	1329.7679215374694	1193.689949701047	1.369561582021842	5.811293928854634	0.750074670399227	531.25	1156.25	1937.5	0.1310708299606284	0.0511916916541824	-0.0448445866466159	3.659801814088866	0.9301137971302912	pre	f
bird4	f_pre	384.73378526023134	0.003275527144995	386.8538433090689	383.09081257803433	1314.6566364094392	3070.848824070537	4804.754292788493	0.4645020788120487	33.80884592883847	53.70849609155553	1291.2140279118628	1140.5615704840998	1.4765172075924735	6.69737006870219	0.7320395299090263	562.5	1125.0	1906.25	0.1320367762191416	0.0517195152938622	0.0137585534046386	3.7000014233513383	0.9286583996931188	pre	f
bird4	f_pre	422.5669428676096	0.047191527954057	447.6438375570403	400.28544256378274	1136.8240199056345	2951.90903802853	4893.633599329687	0.5437721997866866	28.29776004677175	46.77243287146098	1102.348144985183	1478.3371370007176	2.6500989025017314	11.468179234701848	0.6877923210297302	31.25	812.5	1343.75	0.1311408935080201	0.0536296454827388	0.009600505748562	3.4229012337747715	0.9394261796730564	pre	f
bird4	f_pre	395.04200368861854	0.0570613665166912	414.9313525155426	366.9331625998656	1171.9759695523228	2799.0404901258044	4811.505978512323	0.3420456165077355	34.174664477730595	55.04657811052269	1443.3843526145415	1596.8469437527965	2.3539528233673264	9.365684978809222	0.7653013915352256	593.75	1093.75	1750.0	0.131130803944603	0.0505023938772768	-0.047064391011253	3.7809378810128513	0.9244570248917338	pre	f
bird4	f_pre					1201.7998922990705	2944.0674274129638	4793.253956122364	0.3958137374638314	34.22448328573832	58.91328510553512	1305.916610734644	1362.1748796051286	1.9178583415633723	8.060467600896828	0.7416610794257176	125.0	1093.75	1781.25	0.1288227503304807	0.0497652613995018	-0.0325693514145944	3.7858982719351175	0.9232906934891912	pre	f
bird4	f_pre	388.06448270028017	0.0	388.06448270028017	388.06448270028017	1247.05232960817	2981.2361376847366	4627.724312372494	0.4351240857593896	33.73178962193969	52.374816011500286	1387.1482849321808	1260.3460425925343	1.512865493739494	6.376039672450048	0.7531564307516045	593.75	1156.25	2031.25	0.1310156758927504	0.0518892581882462	0.0140585802646438	3.62851667318229	0.9314989411059568	pre	f
bird4	g_pos	1091.263740672836	0.1310931893069847	1388.4881551046592	996.536931149992	1291.3392906491674	3647.672689753456	4546.051251460172	0.6494113905262048	256.78208001402203	580.5136417076567	3276.4772972734368	1636.4741777679756	-1.1769971284712226	3.0221149376916627	0.586475321529452	3250.0	4062.5	4156.25	0.1302475820145451	0.0431367682024512	-0.0030203895833641	5.086631323101463	0.8789977742147723	pos	g
bird4	g_pos	826.7920312994338	0.1033174493516667	939.0365094240384	738.5226276787455	1409.3546324636602	3511.6532663221587	4306.141493371117	0.6168946356739003	323.412739731261	758.0371028873675	3185.8487342245494	1430.07903761707	-1.2382193061714464	3.997374461030725	0.6410777241695975	3000.0	3718.75	3843.75	0.1276863424034661	0.0380613228074529	-0.0554448155067838	6.225099522840082	0.8428563862772215	pos	g
bird4	g_pos	941.0695878522788	0.2400046754498909	1301.5165119090586	425.78867600586176	1753.6826619465576	3660.420759816175	4573.086713324332	0.5658964164959138	398.425716081441	853.1829857043421	3321.6476530016903	1285.3478589846918	-1.6328090135256836	4.977358157055732	0.6234721438169059	3562.5	3843.75	3875.0	0.1311621715031293	0.0389725474736307	0.0726260595182646	6.050567311162058	0.8616177104489153	pos	g
bird4	g_pos	1127.7786366900004	0.2208249691869522	1334.4774442209405	417.9782536355044	1683.5194454361235	3847.668604197412	4641.593675487649	0.6560178017394455	341.4612404968505	796.1755345146289	3509.116015492995	1352.7127444822893	-1.5465595513454609	5.568916078900103	0.5484616802523337	3781.25	3937.5	3968.75	0.1327935054912015	0.0418080014624703	-0.0337671791718481	5.548689459096237	0.8666898773573901	pos	g
bird4	g_pos	1144.5403366260098	0.2080535130655312	1382.1442820956815	786.1718253916176	1751.310603460572	3731.128791161848	4623.796821064841	0.7464484030894022	357.7271588395234	832.76939023356	3517.518655661303	1278.0250035791346	-2.0601745357073087	6.080296136680224	0.547112171623787	3906.25	3968.75	4062.5	0.1372786688908226	0.0421105020012503	-0.1502662874788299	5.557922712935625	0.8707032663700102	pos	g
bird4	g_pos	775.2739609565557	0.2874406273700861	967.9903189203834	400.3185628050576	1916.7692811580555	3630.963634789437	4873.2206887375305	0.632854689725325	431.2701589636004	944.1061754241964	3291.7073860037467	1218.9367035983787	-1.6576859906871615	5.385712936824416	0.5822692868191668	3562.5	3812.5	3843.75	0.1404766588570783	0.0414729456472011	-0.0189906007926786	5.92924899512171	0.8668338322300844	pos	g
bird4	g_pos	971.1510599598176	0.012239368557674	993.5929036700668	952.1159332882372	1571.3536534200932	3553.8830835587028	4668.680908464306	0.5568674156938953	332.593414031073	769.4971299915748	3316.451310432028	1363.7814446250843	-1.074569520531785	5.030771724748622	0.6183680758755095	3500.0	3843.75	3906.25	0.1362475424265542	0.0424889564986587	-0.0606459306105108	5.582183844614013	0.868027053794765	pos	g
bird4	g_pos	1211.897503395856	0.1465573868024658	1371.1382408741863	964.5426788617496	1442.018507594715	3904.228178618436	4637.506285723663	0.623681308601912	379.858029697268	880.7582859249833	3713.067461554228	1208.0221563577816	-2.0776297570507865	7.397511898078175	0.6281357252078013	3843.75	4000.0	4125.0	0.1322150379436718	0.0388919570203597	0.07454357345019	6.391498161784547	0.8470664724576155	pos	g
bird4	g_pos	953.9179156117892	0.2576713699940215	1292.239610136787	535.317490491364	2074.1573755175805	3626.407129866202	4521.732494847423	0.6760036293955727	509.2648614642234	1105.1070322299254	3494.873895043168	994.6731135088116	-2.6306252728789308	9.975199391700718	0.5586392651745503	3687.5	3781.25	3875.0	0.1372196473535681	0.0370156277329147	-0.0852742820378394	6.9458559042667884	0.844561866623934	pos	g
bird4	g_pos	899.2517913797482	0.11392345754943	997.0007191066076	759.9010135375052	1605.863446186377	3536.252013796402	4472.558142711576	0.7002541763604172	326.56422567660326	718.8520172557866	3137.7696493958174	1461.8160433621647	-1.2362731640447415	3.776630572217946	0.5858007062253437	3062.5	3812.5	3937.5	0.1321938253305493	0.0414629965716198	-0.0028291526261719	5.593746878122486	0.8664786437307511	pos	g
bird4	g_pos	1048.1445439729523	0.1358140483286118	1284.4597725856224	956.3182112770872	1293.0765332555543	3428.288584263149	4380.426277676101	0.5081319021281321	284.0983522048571	639.3224883165469	2761.108689220743	1683.0245740449975	-0.3568738619458571	2.799818662253684	0.6371527450389302	906.25	3781.25	3843.75	0.1311685691810368	0.0429979031363303	-0.0035221441992679	5.192579157691613	0.8756184398930673	pos	g
bird4	g_pos	1222.1244246734748	0.168070007940436	1430.7894314144569	782.0802190850168	1814.6853183161843	3631.324681377774	4643.230156077766	0.5920326904789515	436.3489973277588	974.917841510356	3493.021298714718	1197.0341337931734	-1.8071464237755843	6.120085119742518	0.6531481766769296	3687.5	3906.25	4062.5	0.1360622739362144	0.040597087996648	0.0904585322912741	6.078673450253904	0.8618433922304727	pos	g
bird4	g_pos	910.8000452519536	0.247723998429206	1297.424954831987	382.945680129366	1938.9352548293816	3701.8212321653896	4838.751912329592	0.5650012785676919	415.8715935308377	931.6158420820838	3373.851560051683	1215.068146978898	-1.733890811112106	5.922856068425659	0.5817126404191911	3593.75	3812.5	3875.0	0.1366153881018895	0.0413709980527372	0.0488106974064506	5.873214341183784	0.8648117127753117	pos	g
bird4	g_pos	1259.2437763574203	0.1171353780419994	1397.1657659663394	1036.2271546066083	1727.4674706128378	3717.394075995977	4551.5771483732415	0.6540625626172752	439.8448780810711	1019.9196432248344	3716.071093238797	1063.5263213467376	-2.498538452647712	9.40431284445842	0.5987622762003605	3843.75	4000.0	4156.25	0.1334115546238895	0.0402608963076282	0.2104534073045865	6.213507134614788	0.8556167015544477	pos	g
bird4	g_pos	1029.6863055137449	0.3007318189351362	1312.838789547759	436.1609418450487	1625.3568252659009	3697.6190393118695	4656.202169306449	0.7080989693095789	316.1535329940327	630.1783416008788	2932.227619684695	1630.7328909596945	-0.9720421205834616	2.5472813379120143	0.5867147031419548	2281.25	3781.25	3906.25	0.1358597378307907	0.0454572873564298	-0.0324568030251267	4.823531353628388	0.8938092237504992	pos	g
bird4	g_pos	1116.5953840855695	0.1695509627470977	1370.287360460342	756.468990666141	2154.484054216544	3659.688766769015	4795.885132821813	0.786026494879697	479.8524251600437	1058.679471341695	3444.687949971816	1078.613427619203	-2.391330765616292	8.340683597127256	0.4868379856115506	3750.0	3781.25	3812.5	0.1371498981526354	0.0399055946456249	0.1401343750714589	6.3179729504176745	0.8589139123930881	pos	g
bird4	g_pos	1053.4043679035444	0.2866725033064108	1380.537688873747	440.3383543710425	1231.5283882676515	3770.14351506587	4537.375350448845	0.5718994094892361	309.8572268663549	715.3321355584576	3261.409080448386	1499.0963862901426	-1.3717473741598532	3.512325554144543	0.589155605618498	3593.75	3968.75	4000.0	0.1303669272942871	0.0426377250468467	0.0021690639892978	5.218551793760372	0.8742069955196312	pos	g
bird4	g_pos	969.1824283531784	0.0156923556051194	1001.1678281074908	928.4499394734308	1425.7128163586672	3513.7843503048134	4573.044001266995	0.5792354374017056	289.7278456158537	623.3197643533847	3091.272608311743	1557.695518559849	-0.6961629664484923	3.7588859687841674	0.6413707759867558	2812.5	3843.75	3906.25	0.1342421554682779	0.0430662688823441	-0.1421137493262474	5.1918404333931605	0.8782933199609821	pos	g
bird4	g_pos	949.9964447111912	0.227695794787354	1312.7096271619746	436.5831060987214	1565.9033565671557	3451.113109886052	4362.152252426567	0.7567881463932902	537.2806269366754	1348.4642077551307	3702.329757998629	860.7467775255299	-2.9435548374627816	14.010836919332744	0.4732615396551974	3906.25	3937.5	3968.75	0.1285761190105234	0.0331276676044704	0.1316078928222554	8.215564298886228	0.8162295114644481	pos	g
bird4	g_pos	1066.5114484919318	0.1861235033525776	1412.0836620782673	746.3644741794645	2227.3546557356594	3693.47687512572	4577.526855720721	0.5422963191350294	374.7824856399895	627.265204234078	3396.495095413735	1158.2052386632329	-1.9495410626392091	6.567154259255692	0.6850738553275344	3468.75	3750.0	3937.5	0.1413796365163243	0.0453504603120068	-0.0129035537261086	5.029458127168921	0.8891801889178998	pos	g
bird4	g_pos	934.975634649002	0.1051363493825227	965.6217301194374	381.64498167406725	1524.648490271349	3274.1723723508644	4479.742045134771	0.6322089520316785	378.28193613010046	845.658338823196	3097.643940371913	1278.9615783417944	-1.3173387216740289	3.995266784699969	0.5865889764147032	2812.5	3812.5	3875.0	0.1339358789138854	0.0385783397353967	-0.2313949106751223	6.18304919686533	0.8557735244717491	pos	g
bird4	g_pos	1126.1272506230828	0.1935227604493209	1397.7044582826743	698.0219394110203	2038.2232280504932	3730.689693217889	4801.210141939756	0.7830954628854132	447.7880231971347	961.683361678398	3541.3603161987107	1005.4536752535456	-2.7758241859436685	10.40793890347384	0.5133277638690994	3718.75	3812.5	3843.75	0.1362182721642943	0.0393800910943078	-0.0010013329602059	6.16922906727473	0.8611007439457181	pos	g
bird4	g_pos	1085.5603240359912	0.141791139859207	1295.105143138302	964.7305939315062	1429.932300366502	3646.43201612242	4483.156147247052	0.7178151135995373	671.3218229332043	1744.086619114364	3690.448921311827	833.9597498088204	-3.368618967852299	14.64915662797668	0.3955073637027892	3875.0	3906.25	3937.5	0.1303347690401624	0.0317049214061199	0.1692885167609501	9.08630606879075	0.8055878433958722	pos	g
bird4	g_pos	659.2702129989831	0.3797119876003237	963.409692165496	402.99290475381287	1629.723160143027	3405.491439392261	4624.835433217325	0.4830879487108913	352.9386408791321	778.0261734360063	2937.928701605165	1343.8113410758067	-1.0750222884818876	3.4990902920054707	0.6601598710780185	2812.5	3593.75	3843.75	0.1374969277691849	0.04429635949746	0.0570297018402155	5.283240561460663	0.8814790702462636	pos	g
bird4	g_pos	901.7036852229768	0.2217703290032948	1248.1564099426398	389.3632465443269	1527.8026746812825	3396.647236334407	4474.512930061549	0.4666744041598096	293.2365822355856	643.639534668756	2915.166803971252	1450.6074571771835	-0.871775460130041	3.279108834081494	0.694421652923818	2656.25	3656.25	3812.5	0.1323385813539152	0.0430792013276579	-0.0079620031567192	5.223796186558229	0.8764861458586214	pos	g
bird4	g_pos	688.11781374691	0.3867987380725761	960.8852041837426	419.9556134751174	1352.396711823242	3216.1268101596124	4374.442750975689	0.408566711967788	250.79578810456303	531.3032154724197	2539.513810638725	1511.1383606291186	-0.3651717385152095	2.223011906256916	0.7388742500124019	906.25	3031.25	3812.5	0.1286068230416486	0.0420482249606033	-0.0396736126049574	5.142206555588607	0.8775846646870988	pos	g
bird4	g_pos	983.2085623125796	0.2757268484396358	1394.5395151673854	433.2379302653138	1482.148291863083	3483.1906626803416	4546.787118364395	0.6595713328061706	391.5377947325621	844.719381158051	3092.8928060353014	1517.944254607314	-1.040787019736782	3.144040183248789	0.6365237178823924	2812.5	3906.25	4000.0	0.1365734302377763	0.0419109027483119	-0.1100741546907198	5.5433977048139225	0.8725759196668312	pos	g
bird4	g_pos	989.0736842046684	0.19522774687434	1322.183524971887	639.7986678458188	1483.218572764261	3635.89380033926	4472.895142831589	0.5988008575895096	458.5265620818229	1040.8167797254937	3326.611386483575	1294.6479242048183	-1.6614850329873738	4.70809983735586	0.602507813510894	3687.5	3843.75	3906.25	0.1337158339562136	0.038577863963575	0.0430264741375445	6.435515924603891	0.851940180844596	pos	g
bird4	g_pos	983.660558726654	0.0633240616677335	1310.4517910807442	961.1176237980108	1510.3983944994163	3481.855780261672	4502.379098839366	0.5143936763377153	344.7030181304511	769.4960111917048	3215.898248906696	1377.2207969282274	-1.2936757683985265	3.8373641771398415	0.6529127909192088	3031.25	3843.75	3937.5	0.1328283980007448	0.0416860529150043	0.1011352361730545	5.650637562438768	0.8687514008969067	pos	g
bird4	g_pos	1000.7666876610384	0.014899403553675	1026.4306621782764	982.8688887255884	1469.6314565233963	3463.84377315474	4438.978416656879	0.6875212762169982	458.03459653367855	1100.8336445978896	3495.411451484858	1182.5203411925197	-2.074775230456035	6.323986276161919	0.5425251881105245	3875.0	3968.75	4062.5	0.1316839566465965	0.0363189208711591	-0.1399215332586674	6.914497567028174	0.8375404059489883	pos	g
bird4	g_pos	1181.40020936245	0.1704009272007345	1436.9537496798075	863.7921033038799	1402.1227521189533	3640.930047559119	4414.166921946371	0.5443130179185656	316.18590960314407	632.5594477135112	3144.816487785311	1448.7335225330607	-1.344746973974396	3.3857514393853165	0.6780310644465543	3187.5	3812.5	3968.75	0.1384914095765946	0.0447143667887757	-0.0909173675136722	5.027705939766703	0.887750932456118	pos	g
bird4	g_pos	853.1139386529691	0.1255046433069858	1002.795254248138	737.680792745922	1759.4314591165696	3398.0608602510315	4497.992326398923	0.5301676414198053	258.06922194365853	557.3734377951531	2697.4174632577265	1534.503807350684	-0.7232186086211921	2.5811711229105847	0.6666706218912773	1625.0	3062.5	3781.25	0.1325769599021784	0.0445904155501755	-0.0269525603938569	4.900873754345096	0.8856792038642605	pos	g
bird4	g_pos	1194.2855577938128	0.1542034823308974	1349.7097916297569	823.2670385229626	1591.0635230507555	3632.0384420879736	4521.182626389457	0.5931541110886188	346.7769714036069	825.7079807944858	3523.0263909034998	1281.5488149062774	-1.9278739944120205	5.797293153353436	0.6073592486012044	3812.5	4000.0	4125.0	0.1312137275426465	0.0402620379739739	0.0815311573711302	5.966431944442831	0.8543724615886887	pos	g
bird4	g_pos	1046.880500891892	0.1166947587891905	1324.3566770165269	976.817725202038	1686.3890062166572	3537.6494787598917	4541.308082360158	0.6353281648992943	411.9717669331144	916.4748730585004	3366.0564510119466	1331.062024079526	-1.5634941748913715	5.009698681804579	0.586649254792777	3625.0	3937.5	4000.0	0.1346520778609074	0.0391386984977398	-0.041677995205757	6.307777427503872	0.8537078490599009	pos	g
bird4	g_pos	912.4395950047398	0.0944150644636945	1219.344535578684	712.6235945177622	1236.2181315894638	3529.6801114673663	4537.601848917626	0.5075717121570097	265.120195168684	582.0011646995503	2602.923646343328	1658.5136287053829	-0.3864816065039806	2.2680292900055536	0.6820986107224017	781.25	3562.5	3750.0	0.1314960375948486	0.0440612796445858	0.0492497245278455	4.991818996570622	0.8845218983454091	pos	g
bird4	g_pos	993.8441342560542	0.0149918626229942	1010.6589829219204	959.2731905184788	1484.2983870540122	3505.911312937103	4606.868924453801	0.4536240974809674	327.2515520048402	705.3547002656417	3013.071063676412	1520.1434019731362	-0.9420833638301038	2.710480241916359	0.7050892187696981	2125.0	3812.5	4000.0	0.1344748704327121	0.043622809006595	-0.0118490236374155	5.188524264805245	0.8814266317797574	pos	g
bird4	g_pos	954.601423147993	0.0329255104500996	969.0570112403852	804.3642776016422	1334.472190517229	3434.488263674894	4579.929482545538	0.5497947878091306	319.2133045662779	658.3631134211115	2704.6137648547447	1623.73331866158	-0.4915455886498198	2.25415502079806	0.6524833216522633	875.0	3781.25	3843.75	0.1310616688183643	0.0431027933392376	0.0737934513162837	5.137141047748337	0.8823023722272377	pos	g
bird4	g_pos	816.6071479926387	0.2807688716495662	1286.6858369279564	423.6006671587123	1350.6551371120072	3464.128626596559	4428.043907800991	0.6325051547025526	424.4515916863807	1012.0040845346288	3223.8050137304103	1272.971561289345	-1.4990138839114977	4.331967038674427	0.5848482030285406	3468.75	3812.5	3843.75	0.131566264494223	0.0380796901689724	0.0571573010017596	6.548919878297524	0.8436992201062993	pos	g
bird4	g_pos	871.9126275229526	0.1925965382512436	1276.7884201635056	724.3692919129784	1395.467436685272	3552.461899249149	4743.596201309272	0.5411353258161914	273.3006351827064	468.4466027768751	2532.931812837776	1636.1689912600275	-0.4410814358444893	1.9186163090708528	0.6824718691663973	781.25	3562.5	3656.25	0.1378320391020079	0.0481978832959232	-0.030080341389664	4.394046273584241	0.9079714771229078	pos	g
bird4	g_pos	850.6229065932553	0.2600044605309127	965.0223244062406	364.3123949202991	1434.6332642729571	3478.487449366594	4539.701502040218	0.5650183333893946	327.161825519798	754.2746355452284	3016.7519581303213	1423.0294071865628	-0.9804162242642436	3.5232122544222126	0.6106979596706221	2843.75	3781.25	3812.5	0.1324106421517439	0.0407912183481373	-0.0157458820685501	5.768887395023533	0.8622656537417058	pos	g
bird4	g_pos	769.2610789069619	0.3820211888714221	1263.2126778210136	344.37722215949924	1552.8775007963354	3519.2682764604497	4641.776275422296	0.7057180120408338	511.3748663192385	1132.756479769317	3373.5916412761835	1005.6038883465136	-2.342853351263578	7.932144332061839	0.5246517776430571	3562.5	3750.0	3781.25	0.1400115137235926	0.0376565279587086	-0.1396813886860303	6.80923021915591	0.849354882694358	pos	g
bird4	g_pos	930.6392861914156	0.1890232268666644	1015.6301170194567	388.9490397158263	1533.7134820801812	3511.113167340198	4627.295997776759	0.547037464424267	285.1157073006258	611.2151549417893	2737.479770370616	1667.444992693112	-0.5678325593479082	2.2113342578521027	0.68499750684452	843.75	3718.75	3937.5	0.1314927048364799	0.0450723160394656	0.1165179189739386	4.834269966555943	0.8908176644433161	pos	g
bird4	g_pos	974.0405152768992	0.0333731353056999	1022.9389092891028	785.5384235691803	1603.3942502452649	3481.6964939446166	4460.651647071423	0.6028703022838432	447.6240704202734	1009.0468107491096	3452.4544534745446	1111.2045401141083	-2.0226840735985405	6.799033235447862	0.613215901760526	3656.25	3906.25	3968.75	0.1339810633974257	0.0365628238626677	-0.0768082000395421	6.939578195505837	0.8422361931169116	pos	g
bird4	g_pos	952.9701677175052	0.3110771199187088	1304.5467123060769	385.9689973261684	1757.643044277916	3604.457103692457	4649.524054359748	0.6135013179396215	398.8251911517195	879.7491556009522	3381.626172331191	1193.261673495609	-1.6020883823757135	6.182594159253718	0.6370507248062024	3593.75	3843.75	3937.5	0.1379401801616202	0.0409040843887522	-0.0555675370102914	5.9665271566624885	0.8632231854465428	pos	g
bird4	g_pos	942.3681334930292	0.1061611626394805	1044.733192743655	831.3119904497411	1031.404477134468	3932.267377044147	4676.335932214758	0.5674132835107817	354.5495865547168	817.664596439193	3302.2240676943748	1689.023902869075	-0.9171975837159608	2.682203119843744	0.6528625980797985	1937.5	4125.0	4187.5	0.1328403703910654	0.0415132653156879	0.0396060713004039	5.691706000618095	0.8637951123336879	pos	g
bird4	g_pos	905.0275450620964	0.20732849767499	990.6485084774675	374.2667987209791	1375.9068973791375	3631.407363716664	4719.101862327865	0.5858134375668562	284.7527798827587	581.292420134598	2832.345209649246	1652.4294670491104	-0.7120979548349667	2.20565551760516	0.6476030658292536	875.0	3812.5	3937.5	0.1384097885678106	0.0477518742388248	-0.0055092709385783	4.592610986982869	0.9013151596407548	pos	g
bird4	g_pos	835.9788213043322	0.1985133219055702	1011.7449475626936	427.11634163931086	1641.839045019401	3496.354158876748	4428.391326333316	0.7154783245225586	539.959651832346	1330.7032030012028	3536.613209517289	978.4163899290209	-2.603446915250933	9.753277903652538	0.4956287190173934	3812.5	3843.75	3875.0	0.1309181020383636	0.0354903306663259	0.2011983863271783	7.491769136841088	0.8303271958234422	pos	g
bird4	g_pre	1228.8019038337495	0.1494240597869936	1356.118491067061	801.170747848686	1197.1323120244429	3559.4735886517465	4356.833229409142	0.5930913916535425	60.17718165946351	141.33313159213975	3576.585411062791	1227.487393086027	-1.7917433295457674	5.816733689743068	0.5803068577699938	3875.0	4031.25	4093.75	0.1278790302579948	0.0379318226650923	0.0143855908351766	6.341355737367856	0.8426413577820507	pre	g
bird4	g_pre	974.1773255170446	0.3083985790554152	1319.8900334112398	378.01976597216094	1256.1831730407805	3693.011917780615	4201.214332176415	0.7111839587998895	112.53798220254107	280.31924432486534	3656.865723222317	653.6912017367625	-3.916408875036261	22.658338626365627	0.4367925485709079	3687.5	3718.75	3781.25	0.1270834519535408	0.0298352236527654	0.062681823593408	9.272065046411235	0.8048757313712441	pre	g
bird4	g_pre	1165.8147670905057	0.1580965838610347	1426.9313038007444	904.7613029535206	1349.1470029920522	3622.134262314712	4451.8555299963	0.6258166232241297	81.33279190196262	166.3402569338442	3425.4238359517144	1115.2074283065594	-1.9118869170747963	6.317694835037512	0.6525734912581903	3593.75	3812.5	3906.25	0.1364934797019456	0.0394994818652919	-0.0362174682754094	6.138913093193645	0.8610379220289692	pre	g
bird4	g_pre	1198.8080242376905	0.1458399353120709	1347.1990836835505	768.6229256165448	1454.6174740276635	3597.7657817155678	4246.64475106947	0.700047750389147	121.65722122170678	273.36650520566525	3695.789746392064	726.7317611926117	-3.570022248449764	17.81617630341167	0.5570973805735668	3781.25	3843.75	3937.5	0.128890155220384	0.0311628336507759	-0.0215883080767324	8.558287788291135	0.8178955736821498	pre	g
bird4	g_pre	1193.4354021240788	0.0961596145148415	1267.4524743745626	909.2972465575546	1529.9902536118288	3625.763517469869	4304.533319819058	0.6117981826392089	114.54023194200224	256.9170708498272	3564.829366261101	816.8243244710951	-2.995739340334589	12.976702724140372	0.5740535050519306	3656.25	3750.0	3781.25	0.1369920881946206	0.0351705614025296	-0.0766068591011856	7.456267789274507	0.8377234675011136	pre	g
bird4	g_pre	912.022941112249	0.2200072353364125	1285.982503546241	425.6253214770828	1392.809765326631	3649.013483482652	4483.457766176382	0.6311650770772047	55.98510447901949	127.3602504561574	3312.8450531382045	1305.740453358281	-1.4328728531425343	4.921128983774155	0.6126388496675852	3625.0	3843.75	3875.0	0.1300862776788258	0.04094658993813	0.0049112864161849	5.628006603791106	0.861937236323302	pre	g
bird4	g_pre	1234.1088950261822	0.1119181075067313	1356.1933749300176	990.5183579906034	1397.9212421208597	3670.1893275471225	4286.580357920384	0.7110225353125235	136.42334233615708	305.33988691776983	3737.808664719422	764.170131807866	-3.106695499765287	15.347199025618115	0.5781303199988513	3718.75	3937.5	4031.25	0.1309079369090134	0.0315338134869811	0.0817605449296172	8.63739523164968	0.8200268273557335	pre	g
bird4	g_pre	954.696467150312	0.2569909595593547	1294.483523445754	423.3689427211578	1274.9117647194485	3726.645885409708	4692.7053587946975	0.4407769771526445	57.760023377254086	124.35949375330304	3429.943366293405	1746.134324238281	-0.0910695612476154	3.689873121686187	0.788341581517263	2656.25	3812.5	4062.5	0.1300967713301443	0.0399989770414044	0.0002872384160618	5.781178669436521	0.8614011848014468	pre	g
bird4	g_pre	1196.1006354624092	0.139935624706686	1418.6074975022234	923.4769994461695	1491.2376957642368	3629.786620970597	4424.391317312198	0.6425399160621839	80.46211727049135	170.5626039298087	3464.3284228469265	1040.879523720546	-2.1687334566743077	7.499166011680311	0.6351998756694143	3625.0	3750.0	3906.25	0.1349108333450204	0.0375036424324173	-0.1537381628787102	6.464249326141952	0.8542275422554488	pre	g
bird4	g_pre	1070.2207877503786	0.2709383821082475	1383.2474549226563	749.5314705559456	2025.9857312302724	3705.591092319156	4576.798604099992	0.5029787265065349	58.75617019032959	120.1456134913864	3420.342283737746	1279.0836874267634	-1.7281433927590395	5.3841643983196175	0.6834493136494333	3375.0	3812.5	4125.0	0.1393827984720939	0.0444209940220967	-0.0750920390988586	5.208938007566364	0.8823376025711355	pre	g
bird4	g_pre	1169.559121567349	0.2459709888299333	1352.1656391943388	480.90271300441486	1307.275621134229	3501.225544320032	4261.104056997246	0.6348772858781392	119.50155576637724	295.881133026964	3837.2938963089982	857.0597851984329	-3.0140461725443024	13.001284353442456	0.5546146980640462	4000.0	4031.25	4093.75	0.1320005843566646	0.0316473729064041	-0.0762074840209713	8.915489292074279	0.8079642830803966	pre	g
bird4	g_pre	1289.0741969373044	0.0942352768604279	1357.6493016878496	975.8294316869052	1431.269280327398	3627.716672720313	4287.23222440969	0.7044193317510064	133.98237921150047	305.54978851224047	3844.501419318713	691.7612271044392	-3.880599436333141	20.94587104969888	0.52745857506246	3875.0	4031.25	4062.5	0.1318977221578148	0.0312289584158804	-0.080783349705437	8.86130877920962	0.812034965070603	pre	g
bird4	g_pre	751.1531451440061	0.4216393098815766	1401.5674734742622	357.3335142983987	1981.5165228779888	3647.6934038577447	4493.604528672438	0.661473283886226	94.40453385256149	203.3629940559326	3564.7554926760195	844.0869972942986	-2.9745874389280043	12.978058372224288	0.5169015404505661	3625.0	3781.25	3812.5	0.136127986197603	0.0375762247850344	0.0740174715973751	6.847405397289598	0.8457705949985319	pre	g
bird4	g_pre	1060.8631453682012	0.2386385968704105	1406.88665715566	561.1189170930347	1703.1317608267943	3636.3942352252793	4292.575496994561	0.7558106067033299	128.72084076498362	326.4094933055481	3797.119266022914	686.130305872256	-4.143036314500563	23.11942427112964	0.4533831004571719	3906.25	3937.5	3968.75	0.1307591605698844	0.0335684671521465	0.3895172112679089	8.715645445560838	0.8077778295809359	pre	g
bird4	g_pre	1066.9727913765075	0.2030000272997921	1339.2444573868693	782.5436011676837	1595.7936742865406	3684.537854507444	4350.564494975126	0.7739352452541358	156.39205704077628	373.4288944613344	3800.991528822531	598.3125884808179	-4.300195413133085	26.720983647647493	0.4768264892438865	3843.75	3906.25	3937.5	0.1290875584653509	0.0288924681275141	0.1533453191249245	9.93188122694976	0.8028007081793571	pre	g
bird4	g_pre	1103.4849982780315	0.1583418897673841	1365.7327954314765	958.8806235200756	1694.5357165669102	3713.1475577125584	4426.987098115204	0.7319767704069514	102.09662361384504	242.47640373414976	3722.740536325558	800.8386624969752	-3.244793603444662	15.386603712554123	0.5352698348791111	3812.5	3906.25	3937.5	0.1314676543328593	0.0360259220133652	0.2962439199745111	7.528656064974194	0.8300545595265976	pre	g
bird4	g_pre	1125.874733542946	0.2316835658256791	1297.738435155553	395.2024676786232	1820.0901359811492	3635.986164683317	4522.682998465377	0.6628166984184523	70.35047572802769	135.9964098454283	3439.161948851916	1007.996236811565	-2.4326761618332955	8.940236183312491	0.5957265846060817	3593.75	3750.0	3812.5	0.134813334056888	0.0412333351037405	0.0819033658467613	5.682393322296544	0.8703324556740356	pre	g
bird4	g_pre	1119.503654141233	0.2192295741381275	1457.9164862901205	437.0393164854472	1417.099524286747	3777.29490869253	4394.377311454787	0.6685151267564086	88.82226926886396	180.9031057269306	3718.936434661271	939.7396686169228	-2.7669428817750044	10.879152341072494	0.5970669493393467	3781.25	3906.25	4187.5	0.138071887123191	0.0370083699514074	-0.078485222032872	6.870981023514353	0.8490120529478935	pre	g
bird4	g_pre	1051.3087307731255	0.3132284813726807	1372.6595714897078	413.2725813458883	1382.6601843354597	3693.689368854559	4327.762934149214	0.6936038441040584	107.8868085144684	228.66447034716677	3586.1858356416024	790.8789420211519	-3.133421278157609	13.91412425524831	0.5189951555221558	3687.5	3718.75	3781.25	0.1341917199959182	0.0333551398891155	-0.1153680701231658	7.649178905713796	0.8372320064645106	pre	g
bird4	g_pre	1141.5489982045694	0.1748888180883534	1451.7639233485204	894.1846403976094	1802.5206037857429	3706.607482149445	4525.702423251606	0.6470637394488316	126.88523163395222	288.4380055557863	3615.907251989378	778.1814373275794	-2.9214476584553144	14.28999714675648	0.557947950215252	3687.5	3750.0	3781.25	0.1370318679688974	0.0331689350126112	0.002467125886561	8.265213561858282	0.8264841029715276	pre	g
bird4	g_pre	812.8219243372921	0.237966352378602	938.8059080730336	399.8272841279728	1102.6266889472	3606.508385833902	4644.572883001343	0.5215803669071593	64.0631305318067	140.07076659747224	3413.748190967099	1592.746467666418	-0.0325108849030904	4.561927428077022	0.7292661869436988	3343.75	3718.75	3937.5	0.1296155961418996	0.0373424832316216	-0.1362769196895661	6.3418019809365225	0.8487154334293502	pre	g
bird4	g_pre	1102.5526002903762	0.1391357196404463	1401.5795826181222	991.1315382900608	1216.0104814238914	3641.2378255523	4456.961365311336	0.6577539127833438	89.29195451626057	217.43543241126605	3702.607034634608	1080.5455800217649	-2.042859211951423	8.030455610918517	0.5434440433131951	3906.25	4062.5	4093.75	0.1289331461589135	0.0342936567540774	0.0049047794202172	7.604635000484468	0.825101103843789	pre	g
bird4	g_pre	1178.8927282369775	0.135884811505262	1330.2561640081294	947.022569147391	1494.0449851708802	3654.080524452113	4295.4557114966665	0.7577845029049574	153.7073518652248	380.52600391758926	3793.938092314448	551.4686693571043	-4.869444728934306	32.07507387935656	0.4551396592436459	3843.75	3906.25	3937.5	0.1288295751661451	0.0292783690533089	0.2741945543055796	9.956046006007943	0.8001290183798734	pre	g
bird4	g_pre	1170.7846504707468	0.1508848717557297	1358.0351084018955	933.8742815657656	1463.1952307966706	3543.218857398277	4322.1384554769365	0.5467836100798944	109.71841810714989	235.43395033082595	3570.970472495077	916.2837455205114	-2.1998124929273155	9.30245093070483	0.6443626348383129	3687.5	3781.25	4000.0	0.1296056163870182	0.0330411137387405	0.0934280977725232	7.872289582323237	0.8309522792453051	pre	g
bird4	g_pre	1193.9749390528912	0.0893625776549424	1254.0363634133332	914.0374643379748	1428.5313972933902	3555.9765447876543	4475.804735131439	0.5311841822262181	76.97855427807424	170.25462794478958	3276.52402040786	1107.321224147289	-1.7608909960227814	5.782930977491628	0.6470197745135673	3500.0	3687.5	3750.0	0.135721524420066	0.0374585233720747	-0.1355389592156044	6.594715967480097	0.8516887958833654	pre	g
bird4	g_pre	1380.713512884906	0.0064314841491997	1390.695346924873	1365.9104574975536	1212.3182120469603	3801.6185384500254	4474.927315857075	0.5388702631911778	66.19390937190195	149.07309995876085	3605.073847165349	1262.571242315998	-1.7724078792322338	5.597209291035415	0.648770252560237	3781.25	4062.5	4187.5	0.1284527980993377	0.0375077580957075	0.048136470974505	6.396291838848122	0.8484558024768872	pre	g
bird4	g_pre	1070.6795186036634	0.1342016831362763	1303.3672953542812	869.0796521018207	1278.646943380029	3637.132143646456	4439.436597789281	0.6807730108321162	84.24580305677488	177.66824068347154	3393.058510224801	1019.8407573563194	-2.217146141832304	7.421005139875903	0.6005427797982698	3500.0	3718.75	3812.5	0.1337804316431706	0.0381069177282818	0.022478073441962	6.44989322003575	0.8526847372168515	pre	g
bird4	g_pre	1045.2005658515325	0.1966502973806023	1366.2685216830282	743.1258310454916	1338.1710995665342	3659.8529517312127	4475.29562979526	0.5880026898842227	64.2540332810288	151.421112450031	3356.809168795852	1143.8693482352437	-1.7644970038419443	6.424292753369039	0.5840667258154726	3625.0	3656.25	3750.0	0.1290301139773229	0.0372332315936441	-0.0028212393947967	6.550922019882883	0.8432523361763617	pre	g
bird4	g_pre	1167.3494710788889	0.2249614707697185	1378.0109312461643	359.2293926132734	1496.4855923251987	3645.092836607201	4275.018662913676	0.6019274390790581	98.27241562402072	232.64076765349387	3591.393461625996	836.3762533354846	-2.7792751673888665	12.76011996887288	0.5905446349544028	3656.25	3750.0	3843.75	0.1289955400827869	0.0333649035698374	0.0812107596655866	7.962006198109427	0.824089268850514	pre	g
bird4	g_pre	1065.9991870511442	0.195559845174637	1386.6272836404846	761.4621955968917	1665.169992774728	3706.5303301199087	4615.959789351437	0.5656490161910855	55.41765299803827	103.27877180732168	3378.292447181923	1274.855380430222	-1.7219845842849106	5.241492250698252	0.6774746954247789	3562.5	3781.25	3906.25	0.134202937688943	0.042675485215812	-0.0884994391329407	5.1605624166352335	0.8821423898387671	pre	g
bird4	g_pre	1314.5315368789404	0.105404310917415	1450.1961859962032	1032.5560562401747	1314.8989605895808	3607.338380792533	4341.713196359011	0.6726852220349324	114.50737512931904	270.65717295300783	3813.06804219522	889.6252484200135	-2.8389405938677963	12.188757514790616	0.5653753115589525	3937.5	4031.25	4187.5	0.1315272277650309	0.0314502533056804	-0.051503585116251	8.785202911253108	0.8129996525223596	pre	g
bird4	g_pre	939.2462713091616	0.0056493734969526	946.6706605579928	923.8439490154278	986.6394105621648	3664.8308123681422	4826.137532263327	0.5152281762234832	52.74633647555909	113.71637203423124	3332.977178119134	1815.1842529665375	-0.0411857477352343	3.335898958224475	0.7537150421620769	2343.75	3750.0	3906.25	0.1285089908186688	0.0398831908488571	-0.1177452517805311	5.578318654289161	0.8651693053287551	pre	g
bird4	g_pre	1303.679565026545	0.061272760312246	1359.7154243053635	1005.2028492962968	1330.8291195744232	3737.8205117748826	4370.109907891702	0.7259264218176207	127.09211606173264	302.70585034063714	3744.926279325608	764.0435100333217	-3.2916425104635434	15.799172997406927	0.5325094188511589	3843.75	3875.0	4000.0	0.129977617257194	0.0320649196560317	0.2620593612372926	8.796655599213299	0.814531565308503	pre	g
bird4	g_pre	905.289432522846	0.3940914637665522	1454.0052946328076	376.8718193800692	1529.023947701373	3655.145752439137	4437.4857305723135	0.6191015174711515	74.2509709697004	144.2747265320102	3452.585904896108	1075.8363465966838	-2.0801881635631414	7.145154475886715	0.6487164050751784	3593.75	3750.0	3906.25	0.1351523065600784	0.0392460785891716	-0.0105841598301339	6.074498824167206	0.8612900570324844	pre	g
bird4	g_pre	1205.58371899403	0.1273124978142996	1351.69299688391	933.4470655050918	1428.5082906050657	3707.664378580735	4509.093098286524	0.62619752254868	87.37459727306228	192.23494938416215	3542.9583910336446	961.1773157244894	-2.433611543104771	9.235126442025608	0.6076921983741026	3625.0	3812.5	3875.0	0.1366332472820445	0.0371666738056876	-0.0445829434031792	6.880467070011903	0.8467281547197117	pre	g
bird4	g_pre	1206.5587280151767	0.1145462712566613	1350.381890397777	942.3240951216858	1280.5884518905875	3442.323318219844	4271.87809099922	0.5758835842052865	66.54553505781114	146.42758015468817	3312.9311750227107	1162.5202944780024	-1.6999363967862562	5.182355044916242	0.6685805689700492	3531.25	3750.0	3906.25	0.1285656234489781	0.0373082390960283	-0.0560378193474417	6.342715788285733	0.8492258424038879	pre	g
bird4	g_pre	1100.714035324898	0.3230283458939945	1342.9533441505746	408.0484390159822	1330.9575842535187	3625.313569332169	4486.726203759965	0.5522474718608307	56.80123753200507	127.76390946542185	3381.1666945941424	1337.2171410565593	-0.9606426144101436	5.442351724888482	0.6644210707347169	3593.75	3687.5	3937.5	0.1303532384715	0.0400985226715396	-0.0993633109624088	5.734749038052476	0.8602976269894516	pre	g
bird4	g_pre	1229.997920747869	0.1045927113590707	1364.222536174708	961.250290627865	1271.1684139679978	3795.380712642464	4395.225342724625	0.7838820960764965	133.2537261474255	325.0009689252252	3747.108552659745	630.5213925488589	-4.210231683748521	25.809749672005506	0.4751401711079669	3781.25	3812.5	3906.25	0.1299306706085543	0.0311300067769918	0.2060387905994238	9.287203391651614	0.8045679989679138	pre	g
bird4	g_pre	1231.686462147171	0.1139272592277046	1332.1244858715927	996.5221088152982	1212.6084318640449	3855.514393969973	4443.991116468538	0.6770613349227224	80.63786250878496	187.2178256015273	3739.587752620012	945.563721901758	-2.848093002910697	11.386508277459988	0.548905416253429	3906.25	3968.75	4031.25	0.1279479310511015	0.0352864850560266	0.0878817464045939	7.228749197522019	0.8316708808147336	pre	g
bird4	g_pre	1095.4638838636552	0.3082507043540248	1271.601491637086	418.76008954768497	1358.8738464840603	3672.2882328121655	4379.515689438138	0.5689385702647175	55.60197106995098	128.29722236043634	3337.686515388933	1258.4372651439585	-1.659415047580323	4.923459109226878	0.5944728999783409	3656.25	3812.5	3843.75	0.128807456450981	0.0393300624972706	0.0205899493549907	5.972289217698492	0.8520149058577956	pre	g
bird4	g_pre	1262.3343470521097	0.0405554335890822	1322.7981012235814	961.5654278434066	1416.7193495994786	3701.350198978828	4454.740488425025	0.6929144845455555	78.07342069943078	176.51210079437038	3501.763886671424	983.9463977056912	-2.4314729557446557	9.283290158893635	0.5944707862159774	3656.25	3750.0	3875.0	0.1320663023601176	0.0372677000972671	0.000888285017888	6.698634683786698	0.8428597482748179	pre	g
bird4	g_pre	1151.032449783974	0.1310318360143334	1268.040289257876	937.7200838437716	1331.836157759418	3544.464520246354	4230.544267392245	0.5342578370498823	69.9654082408382	164.1862623176867	3383.8767682103	1108.3597264539574	-1.7545538993477223	6.221628844739989	0.5961588862902242	3593.75	3781.25	3812.5	0.1285231023589338	0.0365544060831354	-0.0500205721682846	6.692518080825637	0.8379329306057176	pre	g
bird4	g_pre	1138.0197487021112	0.2361872997644377	1424.431317898733	428.6600729146727	1320.537435704399	3658.933513916324	4401.349968372114	0.6782588180870407	100.41926030976012	235.36204893985055	3584.67531845037	913.218880641155	-2.808226541057357	10.88547476239139	0.4894547689847412	3781.25	3875.0	3906.25	0.1361192805313754	0.0359850399285358	0.005438099101467	7.423594971246922	0.8353503915313746	pre	g
bird4	h_pos	1107.6242417442909	0.1907713162714279	1470.9752524820983	937.294382971937	1876.9615360974296	3639.672151482103	4952.269314868729	0.3674878700566544	605.3711559686348	1213.9204212234486	3479.310395095212	1622.52475032121	0.1157817716612246	2.6147552624423884	0.8414297059806861	2187.5	3562.5	4625.0	0.1336285788652734	0.0376680667665728	0.3116563192197585	6.703109158207305	0.85486325308933	pos	h
bird4	h_pos	1051.7391641352317	0.1861685493203897	1298.537002955655	723.160632232255	1885.173960667209	3560.9139981117523	5065.791818269326	0.404695533445237	580.1316285535544	1238.5150082937714	3582.676417150107	1881.125139807556	0.2297724637409984	2.3608882868260106	0.8395853633952234	2187.5	3593.75	5031.25	0.1331099829868323	0.0395224974120779	0.4066495713188801	6.316307683874403	0.8611583300761654	pos	h
bird4	h_pos	773.4512667292956	0.0049479823449841	777.8608043539537	767.9171795518008	1924.4180432100463	3545.721262238971	4911.858309214621	0.4017760735884577	440.0965962857405	970.2471816920848	3360.647857781525	1714.9004296156431	0.1104655323016393	2.8488544873429307	0.8255786969819615	2312.5	3562.5	4343.75	0.132639309571677	0.0442340085717335	0.5251283677807436	5.508969661295667	0.875219861062804	pos	h
bird4	h_pos	1009.2919818059626	0.3467025032978311	1433.6878883962008	472.51374089243456	1881.0143140651187	3722.5137047180137	4837.40534196488	0.4742532429082966	551.6914821057953	1135.854249268924	3626.7080440497098	1393.6143555803076	-0.5881304578141604	3.6886074244561526	0.7672469727846772	2500.0	4093.75	4281.25	0.1312823703969854	0.0398354224445496	0.5662415057184965	6.291873717230047	0.8625148934395157	pos	h
bird4	h_pos	964.3938151633246	0.3337524095557433	1475.9191913953111	604.1445499131099	1908.4665387316595	3665.401508508257	4966.32869852738	0.4286970262990029	451.3252258682822	974.7769758122326	3405.825768197813	1604.5894358971598	-0.2588356667779484	2.817953539706257	0.8080624098794992	2406.25	3750.0	4437.5	0.1331797054181484	0.0423280841662569	0.4453098895698879	5.747060856685465	0.8716691925071455	pos	h
bird4	h_pos	965.5844887059956	0.3182704140397834	1430.4995845934263	591.7233247810625	1887.177835537759	3652.114795822155	4902.429441683777	0.3902011984598502	514.1131858491985	1070.5014708203337	3533.55624299246	1579.0050241805814	0.0300676821396026	3.315130482766669	0.8229675522186463	2375.0	3875.0	4625.0	0.1312586920869943	0.039806464024432	0.5137186091555926	6.277704775551506	0.8620628297128895	pos	h
bird4	h_pos	940.596354397442	0.1271350827544096	1200.0022009548943	792.7434769667173	1807.332704663782	3770.547768276697	4985.279112841788	0.4520019608322552	528.2322169307029	1120.4294512672768	3653.962107340185	1523.1697056308788	-0.3839013151638282	3.446131962272084	0.8019157195650157	2468.75	3968.75	4656.25	0.1316828807407734	0.0413514446683868	0.5251914769506153	5.905583535675087	0.8691120103915899	pos	h
bird4	h_pos	1060.581274725932	0.2938149561640838	1499.824518699842	768.6923624170017	1823.7970078776405	3745.269122860402	4944.623228827001	0.4608141786569246	564.8890337874498	1229.541888347778	3613.441499922761	1502.5083702740292	-0.2834952368871645	3.438343360722603	0.7868096102649799	2718.75	3812.5	4531.25	0.1301618755473735	0.0397947398406215	0.5201066648679368	6.096144004719254	0.8640764572589029	pos	h
bird4	h_pos	962.1696227412334	0.3268311646728367	1455.4717347034891	726.7537743637944	1970.2842018396325	3660.680462292748	4969.2122628682455	0.4344422719018782	513.559770395624	1090.2350332307417	3616.6786715322096	1721.4754590697155	0.0627455403891412	2.95746739982321	0.8332346298509663	2406.25	3812.5	4656.25	0.1304572449297511	0.0400304845909538	0.4497447673964158	6.059271388563298	0.8659590193065309	pos	h
bird4	h_pos	1289.192631480953	0.0849942959920916	1426.9776926401432	1130.0200566441997	1855.5369602818569	3622.336548463559	4992.062672500763	0.4302913463804786	609.2006775934268	1188.6118273410295	3223.6202752075824	1645.76999447742	0.3153797161145295	2.7145316060983413	0.83447576511837	2093.75	3187.5	4156.25	0.1334394270238366	0.0378491923678595	0.311277685498985	6.433757660080229	0.8601159587130316	pos	h
bird4	h_pos	1151.9852536703695	0.247060601173802	1493.5499731415111	783.468728864561	1901.2038377959143	3615.4386047544376	4940.402565769493	0.5221586756386977	640.4828677118159	1347.6620371475724	3430.2190707371697	1440.804592134698	0.0060778163159619	2.954352014252776	0.78519229665151	2218.75	3875.0	4125.0	0.130910170796318	0.0363501871190323	0.4211646216078322	6.945698867363799	0.8492981371856968	pos	h
bird4	h_pos	832.3486273721304	0.2732803503309165	1101.3072324037812	403.9341800743185	1937.1304061224128	3583.852962076913	4887.106498687096	0.4124433808239846	638.9749813232058	1384.888730017051	3155.7537428951405	1433.5315232915266	0.2040839559814363	3.189631433836788	0.7842971377786685	2187.5	3031.25	4125.0	0.128677860332358	0.0368983016381569	0.5808418576749134	6.922441748725238	0.8496729758242955	pos	h
bird4	h_pos	1223.6548264515366	0.0970569337302597	1443.6248770766308	1091.702133800395	1843.4903810358533	3473.625717036333	4971.377881784805	0.4512837837524415	642.5339072253205	1284.070273266199	3515.8224492419863	1793.1314136060075	0.3262895420699562	2.395921701182903	0.8443167904266071	2218.75	3593.75	4562.5	0.1327754860164868	0.0372829432229332	0.3583958956605515	6.652739784190113	0.8561076708101106	pos	h
bird4	h_pos	1157.0100633384625	0.2241519670819561	1482.4520392298805	722.5795658552123	1815.6506675381847	3531.8135853986014	4876.775525722923	0.4512195304663572	621.5942878951619	1327.6770291997664	3273.0074585224584	1494.155833596861	0.1736144367208804	3.3093878936543124	0.8054382783471807	2187.5	3750.0	4218.75	0.1316121671215467	0.0387180317446037	0.4329173218187527	6.28822932504586	0.8604346747348183	pos	h
bird4	h_pos	1279.2232378543513	0.2418939778860241	1462.18700138991	741.1402903409662	1840.4067462525877	3557.220622168132	4957.309204276583	0.3941471826151259	561.9459188426379	1128.4265281881549	3325.4918202090043	1638.6855384045846	0.2510871582730999	3.071645897946604	0.8375205335634894	2125.0	3406.25	4343.75	0.1322073667832763	0.0389218416890763	0.3888788667598103	6.269632319167225	0.8630592861262754	pos	h
bird4	h_pos	825.0652962209027	0.1580182450403244	1051.8848556962537	519.8986056298718	1808.205358811079	3591.638443474244	4878.715644558333	0.4197099147760208	645.0096174183948	1311.6338222484344	3478.810076194218	1514.7679187505037	-0.1401709420550103	3.124663801269558	0.8029199672660358	2187.5	4062.5	4250.0	0.1304816844346505	0.0390044253619711	0.4984221822001976	6.247621975212384	0.8625874742578833	pos	h
bird4	h_pos	945.1857347399116	0.2069961167460089	1197.9068832853943	726.2943703216022	1930.772364535543	3599.366990061195	5076.291824128204	0.4217946980569647	615.2190206097829	1310.0914652663394	3322.2127633480777	1674.7250492139049	0.4559920700907918	2.647106153462669	0.8156104558179735	2218.75	2468.75	4625.0	0.1322878098127929	0.0384197200344819	0.518615248467629	6.668025688790425	0.8542664257671075	pos	h
bird4	h_pos	1356.6281627182952	0.0381500941932318	1426.3976984021324	1303.123696923986	1790.730245820949	3553.735287064259	4975.115091237753	0.3897804497652888	686.2859953230981	1440.0267474656473	3378.090946223846	1597.6037806416912	0.1970260192424614	2.605898249307754	0.8418299546967644	2156.25	3500.0	4625.0	0.1316569777109899	0.0363042007543157	0.4315061646701262	6.931414284299221	0.8502476653131303	pos	h
bird4	h_pos	939.0665694939784	0.2272336050391889	1147.1477660776443	417.438600940546	1845.9163799619175	3346.818967398371	4910.519854520979	0.4426537874080721	439.08413812109416	909.5183750658013	3525.265406856064	2164.002585946311	0.3016753983909518	2.083811632783763	0.8182187653359002	2125.0	2906.25	4875.0	0.1323547663923561	0.0413445171722616	0.2709359872492635	5.680252262304943	0.8729089800618595	pos	h
bird4	h_pos	882.2973712108925	0.2605692623584249	1423.1850298951874	783.1376308252335	1797.530755435525	3417.781834334931	5034.241039695008	0.4321792638916868	514.6754552733961	1099.0333573626676	4137.116961907786	2524.8212817280005	0.3207110609684315	1.894949615525592	0.8912186805668186	2156.25	3531.25	6875.0	0.1334050561162253	0.0394980583559631	0.3316318847834509	6.25909669825344	0.8618879736207287	pos	h
bird4	h_pos	1049.3946454918294	0.3236398216605101	1394.7072361230898	698.8924068089467	1824.0827180294684	3438.49840693117	4878.833678652839	0.3821150802586905	630.8648978438999	1311.323502113463	3517.12933757687	1755.4626716513992	0.3942294025009745	2.9158926432339904	0.855732327994121	2312.5	3468.75	4687.5	0.1312847164665838	0.0366456157165063	0.4039732809534189	6.944972380070533	0.8495602340746635	pos	h
bird4	h_pos	1266.0031663310606	0.0789519700482089	1470.2841798873776	1135.751486012541	1883.109428093124	3639.720661636547	5205.377910359902	0.4192996457943916	632.8318114799704	1345.6344871346794	3511.2396467408435	1910.7210912603216	0.3591090430952762	2.3582998945002327	0.8457499365746457	2281.25	2593.75	5031.25	0.1307338167294011	0.0364112012204076	0.4481785995918254	6.979761756912676	0.8492973261773453	pos	h
bird4	h_pos	1091.962427371923	0.2764026164472466	1460.8817095350298	763.6246352501889	1830.820961792712	3811.457525251656	5108.8325411585	0.4656944698812196	424.0129469191567	811.1155348025862	3532.7258474744094	1798.4059839942634	-0.1020391745535742	2.279945284203289	0.8357826825814196	1906.25	3781.25	5156.25	0.1323633457387729	0.0414791871224844	0.309217670775622	5.670162405642847	0.8749675471992097	pos	h
bird4	h_pos	1313.4533232613492	0.0174802692654904	1331.4090223142423	1280.9362853803989	1924.9859876410171	3786.3554494652567	5105.961836029677	0.4038353678293556	412.5636591989186	836.0973557570492	3463.340599670123	1719.305681502307	-0.0494268911873958	2.647150530329019	0.8110126330607584	2406.25	3750.0	4406.25	0.1336820450701239	0.043669328640202	0.4024897423996173	5.49456061291416	0.8782327221266769	pos	h
bird4	h_pos	1084.5070547483922	0.2168424357779448	1459.0305278910798	933.1536771651076	1905.8539007144525	3731.272813827121	5106.510057923725	0.3856981410448049	406.2128749003445	829.8263703733504	3482.7265517337955	1959.3938206525024	0.229240919927949	2.4174624945068777	0.8401001984609988	1937.5	3000.0	4968.75	0.132811709680942	0.0425692824092695	0.3524511954983013	5.591254006788658	0.8758668740122973	pos	h
bird4	h_pos	1258.9764473181224	0.1326028656594226	1486.375353995854	636.2735580738708	1934.01076698792	3537.343271726751	5150.09086386509	0.4641483437756888	517.8536612824888	1097.6694705006096	3392.9577825937754	1848.9427024199151	0.2547608689379375	2.261357143755848	0.7911650255147411	2375.0	2562.5	5093.75	0.1316460793418657	0.0387585576197149	0.3718103169933075	6.36626535651606	0.8590852322240301	pos	h
bird4	h_pos	1148.7749369745984	0.2088371946362998	1332.0186564954374	775.6803318893426	1945.0101301172533	3811.950683211583	5118.789401831666	0.4172254502487637	478.8333446554975	990.7478195646338	3454.477696746244	1652.904309219449	-0.0345666407640505	2.630372736702759	0.8184953925161037	2312.5	3750.0	4718.75	0.1320966962322841	0.0410536152032366	0.3975218345954272	5.908450062011675	0.869545786636836	pos	h
bird4	h_pos	770.5281677783194	0.5457018162034213	1484.682622990992	368.187377017565	1999.4384145392808	3735.083650016355	4993.448336351364	0.4437576888726446	581.4405233683219	1237.3412875959036	3821.3962636666574	1441.190361007929	-0.4081716296997754	3.739514462192104	0.7638949510563603	3000.0	4312.5	4406.25	0.1299248940335768	0.0380186443883536	0.539688888013675	6.586419370987402	0.856384691921822	pos	h
bird4	h_pos	1444.5830443955815	0.0030142165038172	1454.0401230288253	1438.150399184232	1900.1158984570409	3683.0738493583294	5040.096810254922	0.4121511255901432	390.8338173815251	765.572358263007	3351.0458680747493	1758.3962116485084	-0.026491837714485	2.632449184874395	0.8295025294415258	1937.5	3718.75	4562.5	0.1352039437978817	0.045651542742375	0.3602006022583438	5.061504712336072	0.8887812002084046	pos	h
bird4	h_pos	1278.2516992995502	0.0644435351120169	1400.8896952025823	1208.384275018648	1923.4596441662827	3613.924875276944	5192.070478321534	0.443815143889222	447.4257639196233	888.2865216135466	4076.738392381798	2272.0009829599626	-0.1362533956223579	1.9526937346129185	0.8683715282709092	2406.25	4343.75	6031.25	0.1341391290522696	0.0420611453224557	0.2091916188803243	5.510713721868694	0.8778254020792081	pos	h
bird4	h_pos	1057.8255998394795	0.2372085749195111	1336.0994557008398	756.564204613939	1881.530916058404	3816.7021917767606	5161.2101091339	0.4533564839081861	480.2422099620718	956.1125900614892	3566.170510316916	1823.439863244662	-0.0637438442261532	2.3196549172824725	0.8332179414487134	2062.5	3812.5	5218.75	0.130540983178517	0.0385222237888858	0.3760662353124797	6.325187361729448	0.8610519805270175	pos	h
bird4	h_pos	1067.9470095629692	0.0808670392462863	1213.6080047535693	1004.5154299178912	1904.573934315035	3617.607739967967	5038.173928547327	0.4015905490804793	501.5493988945279	1081.6627973889565	3981.1749170778394	1873.2110402270653	-0.0837211812854205	2.6695991360762696	0.855799406306304	2468.75	4375.0	5031.25	0.1321009995456339	0.0393287724505231	0.3582024069717901	6.336546271194339	0.8589584258277992	pos	h
bird4	h_pos	1387.9430129936818	0.0630392246677853	1492.260775975651	1173.861632987349	1859.73449074288	3674.248797383763	4940.982590956621	0.4090026616420478	627.3712457882939	1315.9204378044485	3587.0502211462262	1502.575371373657	-0.0616371775982677	3.093146021496149	0.8119530126462193	2375.0	3906.25	4625.0	0.1297713799166872	0.0361213142705304	0.4981265653243606	7.062646256869947	0.8483111439283296	pos	h
bird4	h_pos	1120.4168575731294	0.2044536664981956	1423.883129572175	716.5226561937397	1882.1116564010547	3735.588569443913	4945.549732402384	0.4473648638789012	609.6943223908415	1302.492176621146	3841.444965048972	1506.1979501560918	-0.3680810244289446	3.5412768364004545	0.798631572611992	2937.5	4000.0	4656.25	0.1307435780079534	0.0379899409448282	0.55130212071062	6.660612431093568	0.8544410587282796	pos	h
bird4	h_pos	986.7402860745748	0.4191034382823854	1467.09575489267	487.5975027091872	1766.522470949677	3598.003156792863	5070.809239902445	0.3836377026857744	491.7250008838263	969.5716101681026	3293.5716053096394	1869.685964073832	0.2986794735169176	2.4695047007834754	0.8686857251641278	1875.0	3125.0	4531.25	0.1324242091891067	0.0410804973859258	0.3690916022455246	5.820206050786485	0.8725716725219996	pos	h
bird4	h_pos	1034.2202497326275	0.129982957980121	1487.1583131295465	955.1299586158252	1805.8286106965504	3678.048656427288	5113.907481805675	0.4090989071029807	524.7422062307771	1108.5916605324835	4267.889282208433	2248.853172598708	-0.2454952206399833	1.959643851239396	0.8673798749799329	2218.75	4468.75	6250.0	0.1340054338624706	0.0401083656252528	0.3502648745394818	6.208822145732998	0.8636558107983328	pos	h
bird4	h_pos	1181.1208336350214	0.1270823093422955	1430.1801914326784	930.6938183161548	1813.30957974836	3632.502361149332	5019.315319631577	0.4326376087772777	626.035102878278	1229.8364353739942	3725.8768918956266	1767.2653619617558	0.0275402383635395	2.512127037201452	0.8391597549824361	2218.75	3906.25	4656.25	0.1338019848737824	0.0392490812568351	0.4075013097855832	6.319930790576451	0.8625321469514377	pos	h
bird4	h_pos	1216.479242648418	0.1218720601271635	1426.1521038433652	1063.8580912362236	1796.2478406217465	3378.52806523445	4987.798472482547	0.3890639537573878	499.00860244259	1013.68490224522	3322.2160463498176	2023.8661044526384	0.6226200926957226	2.770987539844875	0.8717491121988309	2000.0	2656.25	4718.75	0.1316616091036546	0.0391008120001511	0.3051501622691156	6.172618061614052	0.8631915873162689	pos	h
bird4	h_pos	930.5825332172	0.003223227509413	934.2814307665478	925.7734427857856	1906.301117691369	3611.721199173059	4896.281234898319	0.3649351608848272	469.3723004032165	978.6705957966428	3668.357529885605	1790.1559353150153	0.0536483180264144	2.8483009389204885	0.83417938578569	2312.5	3937.5	4562.5	0.130702231773758	0.0414656167195195	0.4813060109549437	5.85894411660285	0.8692048867554694	pos	h
bird4	h_pos	1132.857718249062	0.2959695961521834	1444.7735456030316	618.7492606880322	1917.7957168483197	3761.985560224178	5085.023154282556	0.4235489855211889	568.38803142305	1135.2493690398028	4149.191517632487	1822.0023345918703	-0.3420849514668164	2.9823696165125204	0.808209416866155	2968.75	4312.5	5312.5	0.1324512528329376	0.0393258440953517	0.4375453567178614	6.379573593533424	0.8608293702158939	pos	h
bird4	h_pos	1140.9786165701769	0.1749921184417937	1445.2716716057444	788.7045050930639	1768.7726822896088	3714.248512971388	5052.930417537505	0.4609406866206024	467.2759926399046	938.7019478946848	3633.7281038287815	1851.766297653236	-0.0724741856282235	2.5305221678096514	0.842666639139611	2281.25	3968.75	4656.25	0.1356408732790861	0.0426677092069466	0.3453382581048763	5.58103834716747	0.8783323989471644	pos	h
bird4	h_pre	1168.8427905165977	0.1996280594553048	1428.6245172960664	742.2548994824455	1793.4183311111428	3589.395969433952	5069.713349498461	0.4357347164596769	160.0743918904804	340.18378377314144	3670.848626118948	1775.9642472548662	0.3679153869237757	2.39400377569957	0.8355962833027768	2281.25	3593.75	5125.0	0.1308151811168849	0.0326586753946315	0.4333970807333808	7.778287595509311	0.8353914419460096	pre	h
bird4	h_pre	1228.189336404295	0.101253996988758	1394.307609301001	1050.217658906976	1717.3047598801722	3526.1738782949774	5028.617156298335	0.4723663416888109	143.2344127348571	300.4139093886473	3628.567706401471	1753.865820963412	0.2210571328439989	2.276498795023968	0.8293022269010132	2250.0	3656.25	5187.5	0.1307629849384272	0.0334532723380414	0.4239103552904503	7.623029996828079	0.8376708542192061	pre	h
bird4	h_pre	1127.0647772862471	0.2554882428988407	1490.3889682243052	550.4368310936429	1844.3871819692213	3579.533740738173	4949.360888760904	0.485415065061882	172.46630520131137	377.1465616639549	3498.069074301478	1647.0884751096216	0.4273602365230758	2.432340674607949	0.7976100800027927	2218.75	3531.25	4593.75	0.1291396940253364	0.0307691822973723	0.4345971136392973	8.70955565641369	0.8218489665720388	pre	h
bird4	h_pre	1135.745776103758	0.1843000564463763	1391.6597542296847	721.509858228015	1763.0850842618902	3574.0487016007464	5009.058004911733	0.4660303280247221	154.05265024018092	333.7254640431493	3995.2217111872183	1838.486293470972	-0.0196175639288087	2.001686362443884	0.8461661228410711	2281.25	4156.25	5843.75	0.129628357869503	0.0317849116091681	0.3985598773729609	8.345035727949195	0.8275313029275247	pre	h
bird4	h_pre	1176.3758525020164	0.1190373748395149	1407.58314668746	928.8121199529396	1715.650757222485	3581.3086701725274	5055.841298350976	0.4779628051065062	111.6788977633136	226.6244827831028	3692.191352052947	1984.001679897034	0.1864814615753496	1.950322510241283	0.8691188932513941	1968.75	3781.25	5531.25	0.133448661601742	0.0365035212825097	0.2438687349935837	6.772629987330296	0.8528681351108349	pre	h
bird4	h_pre	1072.82772373308	0.2172907557293607	1480.6587035075845	773.009647439103	1820.813152551407	3514.1785985340125	5051.090511289975	0.5079093374424427	94.93653062621024	202.9642663228655	3930.41323576806	2097.1388542686163	0.1710540186541077	1.8955030947750229	0.8469539369118647	2250.0	4031.25	5968.75	0.1296435275742969	0.0365161103492826	0.3243316559558653	6.780118026397951	0.8505438405932447	pre	h
bird4	h_pre	1210.207159723814	0.0998931487186325	1368.6029972785695	939.0222995714807	1741.365663061757	3607.0355992675977	4971.886887538958	0.4520672082979597	89.68301168466382	176.69016314497435	3296.004654506004	1680.9916201053852	0.2543906768684169	2.423621833487664	0.8426875946055081	1812.5	3406.25	4281.25	0.1323847022805991	0.0387525782374043	0.316108029016005	6.29019962316782	0.8619744773821072	pre	h
bird4	h_pre	1125.470968694778	0.2648973347572191	1427.0094586204784	569.7613651739317	1743.811621075244	3582.570086739136	4994.951770103791	0.4058277735841217	104.59820355871662	216.44578411897396	3362.4253872289974	1667.4106062041697	0.2494117237007276	2.316771904300212	0.8530038438975712	1968.75	3468.75	4437.5	0.1333457107715347	0.0373640703419873	0.3203103193022319	6.7282553719592135	0.8535127577601359	pre	h
bird4	h_pre	1218.6943053616496	0.089652262018538	1452.7094604902554	1081.0370430161847	1878.627119424485	3437.178914303396	5055.103085652162	0.4816259898408135	156.20442228907655	332.4089313219821	3771.979312076572	1935.7037948359275	0.4630407926429294	2.3096289673874	0.8457213245244731	2281.25	3531.25	5406.25	0.1302680463317594	0.0312513476266775	0.3402860672107364	8.386009891139727	0.8258400041821397	pre	h
bird4	h_pre	1262.6563813408234	0.0873058616870695	1428.6126421788215	1127.355671340999	1867.5340182115824	3581.09396017643	5124.842103912163	0.4763758383429455	121.84338556983066	256.6254945155624	3464.043503854503	1822.9255603590495	0.4836188888487027	2.3126480108587057	0.8412072868126359	2218.75	2625.0	4718.75	0.132139013198857	0.0344457983423576	0.2788171518605636	7.435980920442033	0.8411544973589072	pre	h
bird4	h_pre	1253.8975281636972	0.1180639233107971	1437.972453550221	966.1028086594304	1738.7701539402617	3586.635173320801	4997.164323011453	0.4871411356780348	106.0848032256976	212.4883733474547	3409.5851095659077	1760.9160276019304	0.3271681378485319	2.3379295676731147	0.8403531620363609	1843.75	3468.75	4562.5	0.1316839426432718	0.037234517461519	0.3612454806653739	6.683297197816509	0.8544532469323401	pre	h
bird4	h_pre	832.5779371743834	0.5497538208037985	1486.953779430948	318.7989752794268	1801.6340269105383	3275.273532816009	5052.883916913262	0.5582494299629595	86.26431687879742	183.63064526399265	3594.822055635976	2066.717004086319	0.3780053756290122	1.8738031318647452	0.8281250049807554	2031.25	2437.5	5656.25	0.1307641995022088	0.0370297120218284	0.2408128977238361	6.741407313291183	0.8506179037006526	pre	h
bird4	h_pre	1291.5339780479264	0.0807641473996612	1450.7547187618409	1121.0716947035985	1701.9869780231177	3554.4750980627364	4900.079991460283	0.4211842186469885	101.82474918347935	207.4188659907945	3312.9923539610045	1650.71104060042	0.2263158928765818	2.522427583187312	0.830342817511719	1937.5	3593.75	4437.5	0.1305784002417062	0.036955411982926	0.373011619065895	6.754612878874088	0.8514697544104944	pre	h
bird4	h_pre	1267.4945814447365	0.0887185386213493	1436.2058097578322	1079.7079962946632	1746.35150091939	3559.480445165272	5015.395473953387	0.4161526827289589	110.38444952845607	226.05407090629615	3656.7626261039336	1829.7324812643649	0.1332862743036895	2.153070514832541	0.8651296323269192	2125.0	3781.25	4968.75	0.1311769074357681	0.0357166339257222	0.3387524662301687	7.054697039789624	0.8480337816928952	pre	h
bird4	h_pre	949.1096206152558	0.2839668706710435	1131.0449338767878	544.4435373029402	1794.96528056096	3467.873773834243	4858.53552602315	0.4083463330801421	93.77275778593751	199.70687785602144	3524.8380185296865	1762.8814997020536	0.2575348077160068	2.570997968605203	0.8290184390551179	2218.75	3812.5	4562.5	0.1306673265492719	0.0373844194502355	0.2526935786291958	6.617378822294135	0.8531573208485268	pre	h
bird4	h_pre	1250.9962388396343	0.0584545618295822	1461.65957508537	1143.497042834942	1773.574104114392	3619.787049430614	5027.635163699634	0.4225378510675533	90.01025847217527	178.66502796542937	3285.447227456223	1811.9215935560992	0.3962515145730423	2.3782916632805646	0.8554488880923325	1781.25	2718.75	4593.75	0.1313904285772252	0.0389118057866298	0.3216506221708888	6.207983339247944	0.8636857718609581	pre	h
bird4	h_pre	1255.57719931439	0.0930752805414598	1436.7303345485875	1089.286754295577	1734.8484993612433	3542.442797465916	5022.639832462496	0.4518718324733755	104.69744171650063	211.4223712423236	3666.057101161004	1974.669945070584	0.2709841741431248	1.956751863987304	0.8452503329895333	2031.25	3687.5	5687.5	0.1316313905240783	0.0350170485167855	0.2372753161586479	7.067033837293267	0.8472127631126016	pre	h
bird4	h_pre	1049.433478906666	0.411668957161147	1446.383659915462	381.3505982146172	1766.8703476092687	3560.3864641502587	4976.926432262889	0.4841004224818878	125.58736250930237	252.64184770494276	3482.2195563798377	1642.224449282808	0.3287329545009253	2.717672206704573	0.8159694590024721	2250.0	3875.0	4312.5	0.1298618971616324	0.034577157839629	0.4193728270897041	7.25598229550841	0.843387403311454	pre	h
bird4	h_pre	1271.7236903583994	0.1416074286495799	1439.0464957578408	730.2404110367166	1773.5808477693602	3502.4772794820537	4976.537246752361	0.4894627601194629	128.7786049543809	278.2176573997165	3665.6327438361377	1840.1108193686189	0.3101611489809482	2.269629275839234	0.8380578094227737	2250.0	3812.5	4687.5	0.131098135589078	0.033592984586395	0.28879404936178	7.74109978060844	0.8351594469461057	pre	h
bird4	h_pre	1175.2847758515013	0.1665095663560832	1450.0359122238312	762.0514359975609	1780.8218056566127	3258.1427855218585	4926.643548666296	0.516915063037156	130.02522359658772	290.3136726675605	3601.248924091803	2017.760260853252	0.6485096101092676	2.4763868270788247	0.8367480019150184	2250.0	2468.75	5187.5	0.1294504237584698	0.0341437561945179	0.4176288127207297	7.604900498468476	0.8372121635524178	pre	h
bird4	h_pre	968.4833700259544	0.3520123387819394	1438.9195253475636	335.3842258178681	1816.2348717352172	3601.0668353329456	5122.950732037012	0.4815675484396722	177.6132959691421	395.0437348859176	4082.08065897312	1834.9652930781465	-0.0138446901641437	2.0676250131253213	0.8201247590809392	2281.25	4500.0	5437.5	0.1288504825497369	0.031083035899115	0.5221215465444623	8.578893284328114	0.8240047977439343	pre	h
bird4	h_pre	1208.14558971216	0.0987533857308211	1429.777841203207	1074.7496904837358	1801.0998663285573	3445.836094062465	4934.917336899413	0.4725328306698264	139.76656510590288	288.6364454675316	3620.618935439184	1957.1318442019387	0.5193663519665551	2.3170995899032505	0.8431623517498722	2187.5	3531.25	4781.25	0.1303929908978131	0.0331079210018588	0.2573304723616866	7.562400568567634	0.8376800304039753	pre	h
bird4	h_pre	1074.27109806898	0.2296949653003289	1419.614543826854	566.1118301726556	1845.0980440800208	3493.793936040768	4956.848879530196	0.5013577449444879	135.4340081343497	281.81952111660104	3385.727881877755	1670.864310886063	0.555597113685372	2.9515684092965926	0.8091647936963754	2250.0	3437.5	4312.5	0.1300656607093058	0.0331335388369068	0.3458499656486833	7.654964712120506	0.8371049250208508	pre	h
bird4	h_pre	1106.035897684402	0.2405433857513252	1396.7172946287224	460.48590047801713	1780.779424839018	3561.883342904655	5109.566034407395	0.4871503520348486	163.8061813648911	347.05980769353897	3613.08403801241	1874.204411372628	0.448827114173077	2.2767594860615654	0.8372310109891765	2218.75	3562.5	5093.75	0.1316167898218778	0.0328592009666754	0.4331265903227833	7.751949882963353	0.835829439239411	pre	h
bird4	h_pre	1207.6521931934608	0.0649453854463502	1405.5574696697663	1122.109874018878	1736.7198610013431	3480.60726278243	5044.6303673994735	0.4406283889027299	102.5837702907018	218.90452058095977	3825.210436318847	2135.301355937918	0.2252235638004615	1.8432487813003	0.8694701784741156	2031.25	3562.5	6000.0	0.1333241757368005	0.0375262798169111	0.2727943073134511	6.74562230437814	0.8519771739362221	pre	h
bird4	h_pre	1085.6170712194842	0.1728665574084119	1305.6337662333449	810.0382286492373	1760.0644160539405	3403.6781094262865	4975.901078256513	0.4885489528748871	112.01632170462504	232.9862930152397	3873.1120504203855	2119.32079769342	0.3324027182352061	2.0072119264167974	0.8647715889112242	2218.75	3906.25	5875.0	0.1307056119538112	0.0352810424695956	0.3115873369871594	7.112953179989419	0.8464253213095746	pre	h
bird4	h_pre	990.4945499629716	0.3745917187822294	1444.4383000002888	447.77138263791534	1851.1408459787312	3534.6018544571293	5003.321931063884	0.5174537369514242	104.50728842053935	222.4362090312022	3223.137518678352	1605.359469668388	0.5217987080330874	2.813916474293247	0.78544022474964	2250.0	2593.75	4093.75	0.1314612397664198	0.0368278037439148	0.4413792559714866	6.899742816535734	0.8497103558124253	pre	h
bird4	h_pre	1205.5610870279836	0.096869500290312	1359.3827747235457	1079.0558142568093	1764.555495348064	3498.216759335524	4973.630733624858	0.4492847202248125	128.4914415861673	272.32528766397945	3645.352879727423	1925.603724391576	0.3900233886837183	2.183177775675079	0.8572792194313124	2187.5	3625.0	5187.5	0.1312802290225567	0.0340442738698216	0.3388591449863353	7.529474170660168	0.839473607054836	pre	h
bird4	h_pre	1059.445652236957	0.2006771463988248	1480.6685585327525	644.019856473542	1646.5642135004834	3122.7819261584336	5043.07756572224	0.6011007827105262	129.01493528489996	278.20018182500974	2765.791830576885	2105.8411747335704	1.4337397107795469	3.7899066241369055	0.8112679785938454	1437.5	1843.75	3406.25	0.1353615874383714	0.0325994200852337	-0.0433649275251725	8.135393669116281	0.8305248178727667	pre	h
bird4	h_pre	1248.6163619448862	0.0781681959198729	1373.7557137488604	1126.8648224383796	1699.7774346823671	3546.542183168685	4921.537888026183	0.4394459868601859	104.40932600671236	210.41055816862084	3448.003279515221	1680.522051715535	0.1673881031784904	2.491224006156705	0.8540522584967104	2000.0	3562.5	4531.25	0.1318224018820758	0.0360708276297037	0.2914924269171374	6.9768615545056285	0.8486795057551335	pre	h
bird4	h_pre	1187.2226451436595	0.1631735788945937	1441.770626684971	736.6620448295547	1779.5108350955627	3535.002645741587	4948.151645929262	0.5060530450140328	126.90970817112785	264.06169754925105	3502.7794558303585	1745.7294069656325	0.4743229566952944	2.645741725505022	0.838232566218259	2187.5	3531.25	4531.25	0.1304657818192018	0.0345417162910203	0.3903520061362847	7.372984941969268	0.8419724759573497	pre	h
bird4	h_pre	1162.3669729016003	0.1751483874421336	1380.3032081496528	832.0352594887896	1739.9519006135615	3538.9611237682984	4950.7195323703245	0.4698914798412373	105.06879257446433	214.5801946331897	3496.896848684687	1769.3416481263655	0.3237401799037603	2.4102364998149355	0.8471094655233107	1937.5	3593.75	4843.75	0.1318798311239183	0.0362711491943157	0.290469901968173	6.977280574673288	0.8479552186539704	pre	h
bird4	h_pre	1235.9763182692025	0.1181019332376586	1354.486172201583	711.3321125951002	1813.2562833841807	3530.2280613459534	5031.512372146161	0.4570552734688449	146.36653800943907	303.646610152052	4079.734272344884	2081.4071427527056	0.285802858714353	2.105887847560393	0.8755620579563401	2250.0	3968.75	5625.0	0.1303861735331654	0.0320232896773122	0.3220730904167166	7.973019435258909	0.8320668289441078	pre	h
bird4	h_pre	1203.4502345407009	0.0832014756564853	1347.1874556515318	1077.5098306247778	1795.2008496749124	3551.676301692561	5062.482266645512	0.4220008265768197	140.13816120118443	289.7368084101737	3608.055102613953	1841.1779092395727	0.4429540964009251	2.510889565808088	0.8535502780319052	2250.0	3687.5	4906.25	0.1308468206213282	0.0327815988175803	0.2953556978114693	7.833438824390938	0.8335933817327026	pre	h
bird4	h_pre	1242.7213792969085	0.0905424913545289	1380.5070990767638	1085.0006544568962	1792.4155470952433	3600.927168812916	5112.328422416012	0.4524913123511637	122.9523311984308	249.0329880110745	3615.074820548264	1954.0271248029364	0.3507337334596407	2.169773684371353	0.872818023249096	2000.0	3468.75	5406.25	0.1325316418504749	0.0349593618449941	0.2457064849424015	7.207101019492767	0.84502543963793	pre	h
bird4	h_pre	1260.7479342936165	0.1462346310137802	1441.3103710274752	557.5762419734042	1748.2085157191552	3623.63101084464	4962.53947452379	0.4566903090001757	136.66197738345784	281.36319044647416	3752.395314933458	1683.6460008926947	0.068774173293544	2.472060956492248	0.8170852427928803	2281.25	4031.25	4562.5	0.1308824208259696	0.0339824105912948	0.3540857609006245	7.45241310102266	0.8405626107404468	pre	h
bird4	h_pre	1206.696761500819	0.129150340041992	1387.2709227415078	759.8944960841699	1743.1347056388263	3327.623210372187	4901.805684844693	0.4520440227522171	139.5402470286033	288.5650623782551	3733.011927414029	2061.947134817647	0.4440534660962656	2.062005157567857	0.8478471177957508	2156.25	3375.0	5343.75	0.1310446392069442	0.0313022625613926	0.2005918404263012	8.316997309891793	0.8279696314694522	pre	h
