# Supplementary material for: Lesions in a songbird vocal circuit increase variability in song syntax
Source: eLife. 2024 Apr 18;13:RP93272. doi: 10.7554/eLife.93272 (PMC11026095; doi:10.7554/eLife.93272)
Supplement: Figure 2—figure supplement 4—source data 5. [file elife-93272-fig2-figsupp4-data5.csv]

Bird	calltype	fund	cvfund	maxfund	minfund	F1	F2	F3	sal	rms	maxAmp	meanS	stdS	skewS	kurtS	entS	q1	q2	q3	meanT	stdT	skewT	kurtT	entT	preorpost	nameofsyl
bird5	a_pos	803.8803935491823	0.201337622435769	1004.8851934556408	655.8951677492769	1479.2516553609405	2971.811421782721	4787.384836362266	0.4636043212225625	6.244033242805908	12.567546654923984	1453.1131099329116	1776.100440020622	2.381929931018048	10.366929689844952	0.6904133299883852	31.25	1250.0	2031.25	0.1351635969702355	0.0523427997806095	-0.0441005232652381	3.743725202376165	0.9267819954253624	pos	a
bird5	a_pos	957.3082771097332	0.0152278671668462	980.3692116798984	936.3032136604064	1715.8194602036954	2895.637703292263	4734.906217255551	0.4851298931444823	8.27598573449097	17.82442390357748	1796.1951014241447	1698.4988657134256	2.405907217383964	11.4781150569534	0.6729617519882923	843.75	1906.25	2031.25	0.132372614119426	0.0484758188805027	-0.0040104248204653	4.209541736721889	0.908561310730604	pos	a
bird5	a_pos	640.0951113477913	0.2420175291883966	940.8368395007802	342.8101841240485	1540.523037222951	2866.0788465992905	4643.785935477617	0.4146371089319769	5.933947000789388	12.265106947178449	1536.636724213567	1716.4637009309372	2.121481148809746	9.784439103638258	0.6867737565274142	31.25	1687.5	2218.75	0.1303578928116914	0.0516701445294676	-0.0603508980889715	3.603673351224261	0.9291532999091484	pos	a
bird5	a_pos	911.8559240557108	0.2135018918721563	1030.609712004739	397.2253605943583	1603.8572730265266	2865.5233342275787	4764.591637540837	0.5071480713882178	7.725215717995256	15.9188074881636	1818.9546680897888	1873.1995117041715	2.428373790740664	10.305678012077689	0.6969786827547284	812.5	1875.0	2062.5	0.1314639999390178	0.0493758231916299	-0.0130865862606752	3.995658204814266	0.9168027754785318	pos	a
bird5	a_pos	732.4765270466572	0.1606679498064553	1026.8948447765042	667.367595814595	1662.2493825886645	3066.994425971829	4922.560345247398	0.4739289659312121	8.063101953361757	15.851871039437276	1719.7198921095285	1805.009528849562	2.236866267291246	9.853562606272302	0.7049556232851097	125.0	1937.5	2093.75	0.1367448360283879	0.0517515939008906	-0.0774759772314295	3.846553058028145	0.9244858652554024	pos	a
bird5	a_pos	907.6625831844538	0.177436823201627	1079.4394248166636	663.1913566268075	1785.800825333784	3096.9260433805653	4939.223506380656	0.5126835121624744	6.775701267339771	14.43959220320629	1544.9990632853671	1560.7957368335308	2.2477122900530238	11.771685773428514	0.6156084209416016	31.25	1937.5	2031.25	0.1337005220605933	0.0530141335603349	-0.0142151803915541	3.627314245613576	0.929901999910578	pos	a
bird5	a_pos	929.7767071047056	0.1136883451831317	1007.9772193121285	672.1519336861636	1605.940938408027	2980.8810874899086	4793.820904109069	0.4699011217331788	7.252186042221965	14.702719001732858	1596.8242603074202	1629.050968422172	2.0907155757466813	9.882919916697844	0.6874513863681213	93.75	1906.25	2062.5	0.1356234718777209	0.0533995551956756	-0.0545192698084014	3.620246084146357	0.9316510396101632	pos	a
bird5	a_pos	766.6290880599893	0.2016091554139722	1003.4814213375672	658.5492458003101	1642.2803903453698	3141.937161438922	4858.352722637684	0.3761801930771269	5.917382963711054	11.426481692863344	1368.54958540588	1776.760922167247	2.155898568255244	9.237876663790107	0.6320340184669961	31.25	1031.25	2062.5	0.1320356104802026	0.0546493534445994	-0.0204533751398056	3.332436410255069	0.9427167573770624	pos	a
bird5	a_pos	988.7561700603886	0.006121630002668	995.4338203621936	973.6128541765128	1610.6358393760513	3165.3120908938745	5026.10428443645	0.511591331699768	6.625553542002336	12.859535201293223	1444.467667210385	1662.7152576879612	2.269798803990372	10.442531866598651	0.6425148810141647	31.25	1500.0	2000.0	0.1375312454385951	0.0548353497146631	-0.0036998501549317	3.5490437872698086	0.9366601049509484	pos	a
bird5	a_pos	771.4235795756774	0.1723154507050137	975.765358967348	657.2502097190437	1468.5069660575432	2793.6233116330127	4722.901941683291	0.4049239515772213	5.421089850075627	10.525629604133185	1460.263343807884	1803.9864789903213	2.294871767524856	9.782583961095838	0.6694753089728723	31.25	1437.5	2031.25	0.1314533142698742	0.0529910038007145	-0.0623817261216901	3.466614472562135	0.9365619038813652	pos	a
bird5	a_pos	966.4452159902376	0.0992162390388869	1125.279885260658	821.81385887461	2007.0054319043488	3185.8176545832785	4839.94167669014	0.5302351698529186	6.59001281689867	11.688157622117124	1943.375085675249	1566.5134398222351	0.7899705006115222	5.010311881290587	0.7181029775333004	125.0	2093.75	2812.5	0.1344517951642271	0.0529893395005438	-0.0071468264161396	3.629483075444845	0.932434544133808	pos	a
bird5	a_pos	1016.0663005367064	0.1283291814419894	1372.160191839136	914.290026847892	1880.812185059016	3210.657325453518	4530.849655952494	0.5145271837264409	7.4780021878303105	15.39648409804643	2212.5611240925746	1684.591747236342	0.2897976781338828	3.026884088347226	0.7077843827558911	93.75	2062.5	3875.0	0.1295362152190879	0.0478625905006221	-0.0174710322412679	4.158305528023611	0.9075027207326404	pos	a
bird5	a_pos	997.9971589036252	0.1343288478535552	1404.5502252749616	883.8016948519693	1792.6571447926613	3196.694712912746	4312.216338849018	0.4899071130886614	6.893384870658659	14.041804729039304	2101.108117407378	1674.771443664783	0.4208873276597236	3.302123226590347	0.7240762703985277	93.75	2062.5	3656.25	0.1258675372134653	0.0459437582887592	-0.1140695253316808	4.177670286578056	0.9039710883344392	pos	a
bird5	a_pos	410.9102576224594	0.0542299766478829	439.5597690386005	388.90452933462217	1261.641489679731	3450.801176365272	4731.709435100264	0.3640015323511129	9.425849721053916	17.844732084481514	3306.870257942738	3106.7098133909144	0.7629136692571791	2.4374957218948428	0.8246390583977994	906.25	3562.5	9250.0	0.1294243134873552	0.0463400743854144	0.0517343588195572	4.432578116077886	0.9006801998969004	pos	a
bird5	a_pos	792.0442047214628	0.168958346253442	964.3073413086016	638.1070148925136	1679.1646849689164	3097.421338086203	5027.828050741945	0.4729112696371914	7.920203992093945	15.938031067818644	1645.7926259809203	1707.5501157598412	2.269775553139428	10.204113141545896	0.7082147119784796	93.75	1843.75	2062.5	0.1396156747457172	0.0534729867590929	-0.0128681177608246	3.80280695027877	0.9277482378867202	pos	a
bird5	a_pos	1013.3902693912468	0.0012917062947918	1014.6182857929168	1011.3015891707996	1519.6673518119417	3257.544734169377	5064.908498650926	0.3935634175190043	7.0877068807153725	12.202623017532291	2494.216540578733	2925.53664700396	0.9287769159224968	2.3414292384127333	0.7576361229166263	31.25	1406.25	5812.5	0.131378707815507	0.0509234143844073	-0.0031395267576642	3.7388549426871065	0.9280016716969716	pos	a
bird5	a_pre	766.7313358105754	0.2791687917385609	989.595835839662	410.52080727739	1534.855515125534	2892.31982403718	4690.9750485225695	0.4655931193316859	8.479057863517207	18.284641261485906	1810.7979200697764	1611.1192511065651	2.3583960611760606	11.297463143803505	0.7088459498340456	968.75	1906.25	2531.25	0.1306820384138111	0.0448575423327405	-0.0284556606688194	4.714462719032528	0.8914825677277246	pre	a
bird5	a_pre	790.5861815623264	0.2324344072742317	1025.280612685625	462.2852033856481	1571.33334498183	2710.674234437581	4502.083942183638	0.5539916639945098	7.041570458885577	15.340415506054471	1732.4812539828358	1551.794370703331	2.4117973794716083	11.858405751815887	0.6580656225636118	1093.75	1875.0	1968.75	0.1269058343408535	0.044061319068122	0.0208964048246077	4.696357257659874	0.8892150807164109	pre	a
bird5	a_pre	854.474937753656	0.2206672660372896	963.0879618180816	366.0947028040982	1461.0108723045353	2864.658933056246	4681.805664489779	0.4654671117438864	5.932849351746205	12.085898923474494	1546.6479248521605	1782.7442813361313	2.502310217112049	10.981952906734769	0.6806641004467974	125.0	1625.0	1875.0	0.1272229295179683	0.048022643085363	0.0016149341673411	3.9942103551317434	0.9145851118889958	pre	a
bird5	a_pre	924.7543449092084	0.1801443551234213	993.8092132932225	372.283571316108	1518.4850937947494	2833.0873802289634	4713.846672541623	0.5261251251555632	8.672107277224612	18.793036124585186	1821.8597565784655	1412.034280606583	2.656181513949365	14.123148517279612	0.6889277237939455	1156.25	1875.0	2031.25	0.1291477192089193	0.0409661343657	0.0009970713215134	5.436164247323222	0.8720106633425291	pre	a
bird5	a_pre	805.7004801153736	0.277457692470378	991.6430720610136	358.91536092971944	1345.6067691551525	2939.125213546733	4604.659412011471	0.4597368014490543	5.630041998303946	11.147495000570702	1631.7804078744766	1926.4127205169889	2.1611170857869406	8.335924979948837	0.7102349496358614	93.75	1218.75	2656.25	0.1295903670557504	0.0484829622259661	-0.0216113221001126	4.017363973154279	0.915389884939252	pre	a
bird5	a_pre	948.6497302955185	0.0234426796525405	988.1122578895277	919.7208951763712	1519.5249166271178	2850.681959643307	4714.229639850378	0.4771802285937717	5.888637047617454	11.707907063105267	1520.4216275233457	1743.821351860522	2.3081607146189698	9.753618961231904	0.6755643171178294	62.5	1656.25	2000.0	0.1304284733623144	0.0490549086420117	-0.0685738110156391	3.939848292959019	0.917688888992198	pre	a
bird5	a_pre	866.9456552551311	0.2697587028203587	1056.8919586355782	379.5100199817709	1599.5310234472684	3102.239328381379	4785.748228179513	0.5253781608775646	7.975467161716274	15.748005426203171	1810.69417349264	1737.8021216268912	2.094787948259398	9.086505278290884	0.7337565860675972	968.75	1843.75	2406.25	0.1331843207036175	0.0459486153965124	-0.061177109616236	4.531944102501005	0.9017859663020714	pre	a
bird5	a_pre	969.3878877774736	0.0174566872922271	994.7585601522215	934.1298275795918	1585.266239285976	3004.5750418892176	4872.4455209724365	0.5001806598547391	8.72204984916577	17.574959647883766	1763.2497962878483	1528.7126160212038	2.3378681122871745	11.789020876112442	0.693819748394018	968.75	1906.25	2000.0	0.1327780404292722	0.045738403338404	-0.029256060695076	4.584370159423144	0.8999876979259135	pre	a
bird5	a_pre	605.7253159736098	0.4984794227321569	1035.2535945902614	382.8957951226468	1393.4674616989523	3019.8745276351524	4681.748126516625	0.4502496330322231	6.695631509976924	13.22624888712035	1531.7066202540937	1698.706504243972	2.354679694774372	10.41118649446934	0.7026779309581769	125.0	1343.75	2000.0	0.1286040796276721	0.0462002325036597	-0.0240216786924252	4.309309605258576	0.9057600962213856	pre	a
bird5	a_pre	947.5723263522244	0.039482617718487	998.3568832809956	780.1172694415201	1528.2034767646503	2835.985244366976	4543.143189173265	0.4758142182343975	18.820139780801902	41.17430072509884	2108.6895765251197	1580.4840861589037	2.8074707559404986	13.149616440785616	0.7460548098728398	1500.0	1906.25	2687.5	0.1315645094551969	0.0340082068835139	-0.1358933159507525	7.47317376752498	0.8344000492576971	pre	a
bird5	a_pre	776.7853124131982	0.3834129529110697	1043.1867489606268	383.9991230531916	1502.9200185155528	2902.691406128499	4682.723261908535	0.5131022080541882	7.5011963883982355	15.402837239324684	1614.3412980098922	1561.3118660823984	2.3682351819288434	11.63984680207578	0.6933376028803461	593.75	1812.5	2093.75	0.1306833353146503	0.0473589304360576	0.0391373744181841	4.283113204350886	0.9082155124829612	pre	a
bird5	a_pre	949.8895453142912	0.2765592766898755	1472.4441146479164	607.0452431794424	1509.567966865713	3065.005307417246	4791.086294361497	0.4261234323228111	11.31071473936669	22.73896166751972	2080.412336938588	1888.4264369619568	2.2831582179082117	8.559527625291029	0.7628623327234483	1187.5	1843.75	2281.25	0.134334450575103	0.0418284954111443	-0.0830812077781634	5.37527800588602	0.8787697855557013	pre	a
bird5	a_pre	999.8515078020602	0.3766118404286648	1434.44041265878	461.1711223825274	1501.1957592392612	3012.144247211349	4724.32952872524	0.458244758857575	12.825504377472734	26.713208167982984	2165.246508290136	1817.3705035432536	2.491532343876388	9.837046367292846	0.7633470548328671	1312.5	1843.75	2812.5	0.1329916286887987	0.038376453776118	-0.0743865722930396	6.182403707193624	0.8580559544750705	pre	a
bird5	a_pre	895.301082376685	0.2112980645624338	1007.0798427498388	395.6480952757517	1548.473437583311	2844.1108410069164	4673.90063669841	0.4823076919825945	11.045468825295616	23.684958866245825	2152.330184934832	1855.6284106399785	2.5397500638418395	10.314568742375515	0.7241842524785198	1343.75	1937.5	2687.5	0.130361318083305	0.040434197461419	-0.0160158190198979	5.596689500554163	0.8699709159194273	pre	a
bird5	a_pre	736.727671964215	0.3920567630026054	1164.697520489289	386.2695998735416	1493.2116043665696	3040.949927567167	4823.934930746762	0.4673019577775552	8.587183771862136	16.90064356492698	1798.8614035946607	1738.753422016929	2.2548745224718574	9.729400481321235	0.7227233988205083	968.75	1875.0	2562.5	0.1305965063058342	0.0452300660341283	-0.0253285973622124	4.56912086223562	0.8988899172787029	pre	a
bird5	a_pre	989.0230753719628	0.3560247415042353	1384.383067635678	307.5865010951419	1513.7810380999724	3084.167102673852	4874.621939975935	0.5589795568821905	10.986133221529808	21.404450698243835	1858.8070019724369	1502.0968318712592	2.6025377757096715	12.728799681587867	0.7279982673679376	1187.5	1812.5	1968.75	0.1337435806299445	0.0443782497624427	-0.0364666012777527	4.858358424650276	0.8929019040675774	pre	a
bird5	a_pre	1024.1308966545776	0.1340602494335803	1282.9971498693037	905.8753129728888	1513.5086352524615	2969.0921214997816	4742.678600768309	0.5010022466411191	13.97640113746142	27.86374797558542	2289.222877472955	2059.8933901920263	2.261186064700852	7.839085745933993	0.7539780425257298	1218.75	1875.0	2687.5	0.1352759536446033	0.0416367512089816	-0.0098506225027164	5.552832167165401	0.8750072017334055	pre	a
bird5	a_pre	970.0640563391536	0.3315329100891208	1332.6280629106334	381.96985476640106	1463.2972201020063	3072.934706890823	4795.455828427387	0.549277145625975	8.419412671691322	16.74711611727929	1873.5453311319077	1744.8405315390517	2.38987774671454	10.088572247977645	0.7430157276669072	1156.25	1750.0	2093.75	0.1302498888801852	0.0446465693993324	-0.0080404314915445	4.667836826963902	0.8962251327248867	pre	a
bird5	a_pre	958.8452243286154	0.0147181521682165	982.2314460902676	933.013516215648	1628.9575647174313	2848.71252374968	4657.194651133353	0.5265857803388763	9.23201934835241	20.10236575313853	1960.01716681304	1575.9154912452675	2.36633962595966	11.888378489989837	0.6822681781845279	1312.5	1937.5	2781.25	0.1303638277298396	0.0435072357553035	-0.0137282147219801	4.986067306784351	0.8829838238844	pre	a
bird5	a_pre	954.6684817449124	0.099904303853876	999.48350224633	308.02305003419866	1612.775015440615	2890.443024456331	4770.788448466586	0.5831091519372604	8.211352673290012	17.931545100337157	1792.5045599150403	1483.5021005771937	2.613001698495001	13.87824065273904	0.6645427415138447	1062.5	1906.25	2000.0	0.1298438842098803	0.0444399926699563	0.0230100130813755	4.78632404733219	0.8898117801756095	pre	a
bird5	a_pre	857.9694264279666	0.2314978397420856	995.2286866562232	411.503771170054	1478.5136449305987	2954.330139360449	4634.075068564627	0.4940350568669188	10.580547758245377	21.785914495553467	2040.9465580052984	1756.7037445632352	2.3414530643652243	9.826436757282195	0.7630666077584574	1187.5	1875.0	2718.75	0.1318521581584564	0.0408343207417015	-0.1326942110912272	5.434193680415531	0.8743098133141578	pre	a
bird5	a_pre	959.490464105686	0.4136968350471297	1398.4445005559603	354.0625007852023	1468.1203536053222	2812.0679564988254	4557.004159605929	0.4834050454447291	8.738716310306518	17.935575321910925	1805.1038780149563	1613.4841449952312	2.3739407270784416	11.177531501509174	0.7410078829648659	1156.25	1750.0	2531.25	0.1291511137737606	0.0426353062099217	-0.0636829696621413	4.97007849943416	0.8850202955835826	pre	a
bird5	a_pre	899.8233077349036	0.3782845356490119	1286.7822567054873	359.38081507048537	1434.187326826246	3020.442900751345	4726.709195763448	0.531116707409054	10.050910709301093	20.287048746046786	1977.521411388149	1704.6213059455947	2.438731455646985	10.45071995204644	0.7256799436000584	1187.5	1812.5	2781.25	0.1309814071199996	0.0431141993031055	-0.0614168063295308	4.988241385781112	0.885283980794864	pre	a
bird5	a_pre	1215.037504440454	0.2355708941876099	1402.0360457381537	387.0562420493008	1405.051022511037	2986.3932626905043	4843.97128879515	0.4556147436376487	10.77147835326219	20.725276728270902	1929.5143410230264	1736.9500977551647	2.3958600046555008	10.295776448006636	0.7665181743678954	1156.25	1687.5	2718.75	0.1323444601340067	0.0426492327123872	-0.0797363383608367	5.083452564376989	0.8847507905978059	pre	a
bird5	a_pre	864.3254625672586	0.2220200733464711	1095.7045333951585	636.6579477876007	1492.420234755273	3005.360570801597	4714.935724811083	0.46184102685943	11.165330400558569	22.101575175309712	2014.46219425636	1660.5180629454987	2.4198256664584856	10.925855444529304	0.7693343478952643	1156.25	1875.0	2687.5	0.1305990623355757	0.0398931306683831	-0.0423469759422877	5.643151674254418	0.8691561033670292	pre	a
bird5	a_pre	757.2439047963652	0.3718591203875573	1364.9419055125506	412.0023856688889	1472.4785016876504	3047.872183218055	4973.510202476862	0.5125904350610704	7.592546668192234	14.894731843590346	1530.9071544988592	1517.7548002885817	2.7103278417187213	13.405866044834438	0.6759796487625307	843.75	1375.0	1968.75	0.1322549435550027	0.0474234297099137	0.001206334144363	4.303370111470042	0.9083987496275469	pre	a
bird5	a_pre	487.27853128235	0.0048155530841875	489.7544309512546	484.2136819413931	1467.1942010686314	2983.438854431142	4852.711495775107	0.414990752912336	12.550620625791565	22.808398303729916	2862.499031830768	2267.1842739781364	0.9019408902244256	2.528436398045804	0.8336416759976936	1250.0	2031.25	4812.5	0.1309119878529752	0.0424990748516277	0.0867613772644356	5.255413361614324	0.8788620674633436	pre	a
bird5	a_pre	980.583748494864	0.0177943676118113	1011.963369736808	933.677418386543	1445.884388252813	2885.918197585902	4680.294827739725	0.5009645743678484	13.95568719582263	28.40536281304221	2034.29017641014	1751.1980075354904	2.555785209504873	10.728354790339694	0.761896100256527	1156.25	1937.5	2750.0	0.13258273303232	0.0406013875675582	-0.0296048740419104	5.621280210928675	0.8715346851202908	pre	a
bird5	a_pre	905.3274782073522	0.2285555075909132	1011.0805073449131	375.62228517968737	1476.5064447687223	2935.091723794108	4718.29993959888	0.5043710496928548	12.660793538309502	25.960012278360374	2039.6765807351387	1846.5855698268824	2.5788635099401365	10.447950358737357	0.7621148213057829	1156.25	1937.5	2218.75	0.1341320144235946	0.0412990200125567	-0.0694597948655492	5.511131820059453	0.875052541703215	pre	a
bird5	a_pre	910.7031609704052	0.1536671395458497	961.4613157482872	390.0337233009794	1530.2860141134263	3014.592727722153	4867.970397331208	0.5281488128690454	14.740711821867912	30.974885137154235	1913.388342510172	1483.4619806755425	3.082234221914643	15.12958234160722	0.6716898485259271	1156.25	1843.75	1906.25	0.1345720074963709	0.0400218406378689	-0.0255700566178205	5.87308639039947	0.8675911247501145	pre	a
bird5	a_pre	957.6041302847352	0.0244242376114533	982.861873372933	895.1852192528463	1527.1738655609306	3063.444975298773	4859.199608613721	0.501155546066583	15.774761862037591	32.75975626412199	1995.1950879163808	1550.3130834991591	2.6897017978230107	12.479335367356864	0.7512631634320116	1187.5	1875.0	2093.75	0.1343450468484519	0.0383108738826648	-0.100143869837446	6.211677390852108	0.8588735303510353	pre	a
bird5	a_pre	716.4248714961315	0.4533441195182288	1190.7477537811817	379.72243702863705	1564.3133089490489	2978.709298227714	4811.762226285835	0.534567581134974	10.285513210246858	21.789986267397417	1836.4059306184683	1596.264191442678	2.744107156960561	12.9502790037617	0.6750063941654029	1156.25	1875.0	1937.5	0.1328987320101606	0.0424930559440355	-0.0525162786519328	5.202350577974045	0.8824746792420798	pre	a
bird5	a_pre	910.9491480489664	0.14920712358211	987.4640819157864	400.2132353983334	1497.8746063431313	2829.865831837486	4629.019666670042	0.4774230435217333	9.77843238672235	20.87506993162305	1903.399012201581	1629.9761586880102	2.7633318163872564	12.87009484906302	0.7281894645991763	1125.0	1875.0	2031.25	0.1311688060470012	0.0433104284651982	0.0036933667143233	5.013571930910108	0.8860348117976556	pre	a
bird5	a_pre	945.6979161837896	0.1100944515222581	1061.4110177677758	627.9650322228911	1531.806505908096	2868.753659403939	4636.940433751981	0.5035883794350736	9.379149136716904	20.228569405452312	1757.496541396068	1469.3658334069405	2.550834597882633	13.192052973898177	0.7030347615226162	1125.0	1875.0	1968.75	0.1293737888496687	0.0424051152168577	-0.0154633190499334	5.105900096550516	0.8808731823593171	pre	a
bird5	a_pre	918.029530216808	0.1586633212887376	978.7137590560131	382.1576943789892	1603.8653115988682	2950.1478091649724	4634.94597983664	0.5152107444532203	12.400955884691168	27.850757849557944	2029.3249760033568	1472.0643664206602	2.8191056046487173	14.36843526183123	0.6740213881134512	1343.75	1906.25	2062.5	0.1293279681269204	0.0374178190806748	-0.01930260664964	6.307031978804754	0.8522989035176762	pre	a
bird5	a_pre	953.729439748854	0.034229100969741	1021.2254032484016	874.6629375951529	1590.3377888366697	2869.6089588220766	4683.014950353127	0.6013968660614931	7.934460937827948	16.71205223018243	1696.7459582394	1389.172936610791	2.515847022906464	14.288840107198752	0.6363125476939069	1031.25	1875.0	1937.5	0.1314340764652686	0.04648415993746	-0.0075421452945996	4.460457114167163	0.9008852393486756	pre	a
bird5	b_pos	1048.321264268663	0.0622575159742765	1124.7111288028989	952.7229560468404	1831.4426927155996	3289.0253979495774	4645.725774088656	0.4560294344112845	10.037908137378302	21.458872245778988	2660.7963417481687	1525.7362506893608	0.2693602934419418	3.19639219896542	0.8043741403549368	1906.25	2250.0	3843.75	0.1273261483530593	0.0413559381698055	-0.012739872024388	5.2517188628566025	0.8732759716015037	pos	b
bird5	b_pos	936.5274529993698	0.0550909185141319	1039.9197555977978	884.9114756237764	1661.246118599391	3201.854081040263	5072.063919531167	0.4785739435274757	8.996045085977393	15.259447795212573	2088.016982233283	1761.8793118153335	0.9437522167326904	3.7152226414970304	0.7788337639703309	843.75	1968.75	3218.75	0.1351113131264273	0.0506090970541649	0.0614664842605109	3.92396620985704	0.9225088399108368	pos	b
bird5	b_pos	876.5445747433428	0.0258423272868848	904.559464902788	820.6975814143965	1682.9850001982124	3127.9152393063205	4964.129940050969	0.4993869652471504	11.366984880488772	18.979282764251504	2148.705627695166	1518.8466581002976	0.9169621935200496	4.114568872875746	0.786486630973724	1406.25	1812.5	2812.5	0.1342914302356826	0.0476603931502133	0.1095947005831854	4.368670956090602	0.9080346786147488	pos	b
bird5	b_pos	921.8336304655672	0.0539370023426696	1031.5886492719692	868.0199602724044	1748.339954200247	3280.941302434599	4946.946502215944	0.4478766319836451	12.64561267430686	21.80724719659896	2568.565067836072	1639.6545631452002	0.5241890269801487	3.255100542947716	0.8144178514287148	1656.25	2093.75	3937.5	0.135238536305867	0.0470987220372446	0.1671755793655447	4.527740232051836	0.902861622962408	pos	b
bird5	b_pos	949.3169181306416	0.2065865321827066	1488.5101501012168	841.8089407592573	1545.3818290081324	3064.1434703464474	4820.458563715194	0.5032362344210487	13.382220504907457	21.8403267863914	2196.026650260016	1400.2043066466954	0.8432445291978263	4.305694234946856	0.7838933714733378	1281.25	1812.5	3468.75	0.1351139813791808	0.0452321426926106	0.0614281322100973	4.746539164466042	0.896001048718421	pos	b
bird5	b_pos	855.4670483788032	0.0156693700044447	880.1008391661002	826.9757987262815	1636.5211476638067	3192.7107583486622	4874.97938510393	0.422033720696109	11.286005260427649	21.063724600785456	2402.2031217461968	1553.3858354987435	0.3848503498281093	3.3031253055716303	0.7835200590762134	1531.25	2187.5	3625.0	0.1369305964016212	0.0510901713609839	0.2342342774877908	4.148126893968392	0.9149777787997956	pos	b
bird5	b_pos	873.3975419047046	0.0324198460583582	918.5078803624614	841.4545041986021	1718.8977923976229	3121.057952956298	5036.792259330443	0.4007855792027118	10.824981077924363	19.58543145616997	2122.474254010684	1457.0839255536564	0.9652007633378932	5.010875999658535	0.7929352932865837	1406.25	2000.0	2781.25	0.1362102909101149	0.0498285052031516	0.1137943893358923	4.161145905710786	0.9144984779503614	pos	b
bird5	b_pos	977.900870909138	0.1878301108427447	1489.078935152956	866.6364574460387	1552.245815888438	3189.682163366713	4881.149672211076	0.4679429985485628	14.017506021821877	25.443288436846736	2301.987839968822	1459.241120181208	0.5665356850933634	3.501949286807793	0.7917597687740767	1281.25	1968.75	3812.5	0.1346657433945289	0.0453095996305524	0.1585409487131326	4.72902837114974	0.8952816169780274	pos	b
bird5	b_pos	913.643184118202	0.2588843078194797	1487.0037387173254	469.76650145577776	1439.9948605422603	3089.654282125511	4885.923384943566	0.4825283042156055	13.912279060139737	23.06421146965932	2185.931275549254	1532.5454881499202	0.9542507248121328	3.988512022403524	0.8010270369429786	968.75	1812.5	3437.5	0.1366561714809716	0.0451873572558906	0.0632142094383548	4.784861299473017	0.8946553248216919	pos	b
bird5	b_pos	1038.8043526569174	0.3304571819074777	1371.3426137358258	443.2617745800757	1437.5825986725756	3234.2138772544577	4817.664505119415	0.5639702632529688	12.399507181527063	21.876021130332887	2582.428033785932	1547.9775575030037	-0.0212491646827046	2.5292323691736174	0.7260493063011773	1312.5	2937.5	3906.25	0.1325120581026455	0.0481408343339186	0.1823227211566186	4.219491777185907	0.9088174687257038	pos	b
bird5	b_pos	758.90879704705	0.3510926807152693	1428.3833443114656	426.9773154194537	1465.3209795552204	3175.329280847925	4961.676496163003	0.4651035174080082	11.391676063756025	20.13460932522718	2357.607277510251	1591.8587853333804	0.747625872570602	3.9224847497970408	0.8202708294692649	1187.5	2000.0	3656.25	0.1339711147540217	0.0461864690698786	0.1302370542730019	4.553348611083169	0.8995168587052195	pos	b
bird5	b_pos	880.5329246078079	0.3633447475899266	1436.0072634868773	431.9457350477053	1432.0977677124658	3081.5782361625243	4763.913691681613	0.401819312608287	11.471120467328005	20.12004866066107	2366.6473851945107	1526.331990814904	0.6588104606284398	3.616002044949947	0.8428658372869182	1312.5	2062.5	3531.25	0.131193271713035	0.0452921311244828	0.1835073272103433	4.678114735970396	0.897253181591552	pos	b
bird5	b_pos	840.9835443850983	0.0186911955526106	863.1900979496542	823.3866120508069	1588.2509001370497	3210.7717513347766	4860.770655941987	0.443679260154951	11.201675882604976	19.744035633066837	2398.3373099342384	1506.4740774638294	0.2897666630423284	3.212064767046594	0.7833348880158577	1437.5	2218.75	3718.75	0.1338772372559132	0.0462287767155499	0.1387845851642558	4.567389241038261	0.900242953113462	pos	b
bird5	b_pos	899.9693589573752	0.1132015623742281	979.2582947925172	448.099903027905	1628.1528084444285	3208.6356838211223	4946.506570443815	0.5643900559338907	12.852340999210108	22.293604005591604	2456.07515198917	1469.3708294486858	0.4979650778526778	3.4958837516903523	0.753711377276875	1625.0	1968.75	3843.75	0.1350361186037281	0.045440988254343	0.0705241826684103	4.646889437578815	0.8981720427547767	pos	b
bird5	b_pos	853.6439285176925	0.3848411797138965	1473.121871494021	424.7348004853539	1610.4041503301255	3072.342030728509	4855.218609560837	0.4683505611614095	12.481957175940256	20.22431348221072	2224.5868625008934	1414.510400322806	0.8825262335841381	4.888786489485852	0.7804373647151773	1437.5	1843.75	3656.25	0.1373727136504902	0.0478162747710832	0.1033539760622525	4.475478898675455	0.9045113346828684	pos	b
bird5	b_pos	889.425227705729	0.0967409171956748	972.9564631927702	436.9433908824417	1699.7022733260603	3156.5370683605643	5006.913662501746	0.4827895304103485	13.426654421168143	21.67892771874558	2219.83350074771	1431.605533249782	0.968022309362808	4.96723478406675	0.7819909954197266	1468.75	1906.25	3031.25	0.1388057366064294	0.0471721732961017	0.1875079484163346	4.718726727813393	0.898977068499569	pos	b
bird5	b_pos	945.2657245706276	0.0503221677057083	1010.218098005275	879.0538619038183	1790.96868092317	3343.4401178924354	5051.631027173035	0.5330550969697608	11.324228453644182	19.319861275847718	2263.2561801044976	1580.3385660124711	0.9237021022731536	4.433534245575489	0.7770890334943585	1437.5	2031.25	3437.5	0.1366696996776809	0.0488944627089348	0.0917151435215859	4.243284228682711	0.9125406542032511	pos	b
bird5	b_pos	1005.717442476128	0.1533291683474969	1392.4826266003645	909.740677454596	1625.4284856116544	3188.872391396893	4956.181345239568	0.5559274214602938	12.289388187399018	20.60772948104205	2336.9501131706024	1507.6340864801034	0.7426046861342281	4.009724839121075	0.7647344983018209	1406.25	1937.5	3750.0	0.13641651641272	0.048095421078902	0.1002749729918625	4.351698685084396	0.9078252266552168	pos	b
bird5	b_pre	910.9720218311204	0.1952086778359032	1396.1820336515707	572.1769479408246	1477.3862050471855	3118.6718069241383	4914.356579206438	0.5321407627896099	20.55714272147473	35.238202040007074	2070.811146609665	1257.0937697786944	1.3798946686904692	5.039365824060633	0.7741701105757409	1218.75	1687.5	2531.25	0.1351614953599328	0.0363090680883438	0.0350057777461565	6.464600803810831	0.8589430524741996	pre	b
bird5	b_pre	997.7949701764408	0.1246775647371263	1206.9708002174486	908.2330116643884	1475.2272680840138	2966.282173695742	4799.233114747292	0.4842460110319779	19.61900924958213	35.371610579573044	2120.0132868822875	1311.487373128229	1.6391589517253655	6.552018403838039	0.7890722438765696	1281.25	1843.75	2562.5	0.1325301764392326	0.0348722787992608	-0.0122915329903569	6.648162519738058	0.8548993232314829	pre	b
bird5	b_pre	911.6561561379526	0.0565202749255023	978.2425228361054	846.9241582659777	1597.6625615914263	3121.8782800401627	4785.501354086569	0.4642075989416235	25.13785552057844	48.02334815903278	2254.78179880053	1194.317299371732	1.1044379956179395	4.527736610350977	0.8053381819691897	1406.25	1906.25	2968.75	0.1353324262839372	0.033652081128209	-0.068228364658137	7.072594368316891	0.8484379108279829	pre	b
bird5	b_pre	840.0860017087886	0.1165681138547401	912.8826845066724	426.2332853130759	1490.4666123198813	3092.5459001755976	4751.049112537712	0.4805409694141799	25.70636415462548	43.22015917232316	2241.68845530052	1248.377721478957	0.9249468331708672	3.5836486199110418	0.8013591845219867	1281.25	1750.0	3187.5	0.1332013657857542	0.0343080825484363	0.0767533801693103	6.774171148383171	0.8531226423058661	pre	b
bird5	b_pre	703.7522136830943	0.3205918823092725	868.6751778973605	304.65030044836686	1556.5153127447254	3141.96203525852	4706.780962820546	0.4224254487095303	19.319397484013365	34.87351366980889	2383.8005112261035	1325.321042919262	0.6750677335460822	3.4293455830715094	0.8238574366808176	1406.25	2062.5	3468.75	0.134457471562634	0.0365703422793295	0.0820605280400672	6.478975395772236	0.8591991047715357	pre	b
bird5	b_pre	1154.5097483933705	0.1689776242814109	1454.708625946865	824.7971693777946	1567.9581051531586	3123.813156959999	4867.258882158028	0.4488409937052557	20.25200431010217	40.85828496493898	2233.5081013848376	1229.920992466311	0.9603028912617224	4.086523988596377	0.8015801447033623	1312.5	2000.0	2781.25	0.1360966622844932	0.0367080810800827	-0.0324890418194415	6.524507030790907	0.8576627724121352	pre	b
bird5	b_pre	1032.0304849465222	0.2160806053033028	1453.489573562124	835.8292125342572	1501.051733920499	3161.635156888719	4891.573332149059	0.4474181380804471	16.77247284055351	29.827588200543584	2182.5801619016684	1292.5400261563043	1.059084802757758	4.147567431791275	0.7894354523333186	1281.25	1750.0	2968.75	0.1326651561947859	0.0378821494088886	0.0698945502974916	6.120928754818279	0.8649099132132888	pre	b
bird5	b_pre	899.1990002509427	0.165329627004064	1448.888926662539	572.9514119469932	1525.2914492450366	3029.804976899942	4677.299145324951	0.4787948669173884	21.21868192100328	38.41424947071848	2292.027544695533	1265.874739525446	0.9142238499861296	3.747300241690979	0.7973390253826729	1312.5	1906.25	3093.75	0.1337882468451356	0.0355381652020026	0.0541248076861758	6.720943019324346	0.8548320023502266	pre	b
bird5	b_pre	1134.904195552186	0.1430625427860224	1397.1563984332051	936.029535171463	1479.8528433024733	3199.485210695353	5078.849481405833	0.4792794801895328	14.748089281062963	25.87586198067147	2177.476144779418	1380.1146356119018	1.152523914046904	4.527082444857629	0.7956033367754812	1281.25	1687.5	3031.25	0.1334688418755847	0.0394835346890257	-0.0541751164690551	5.600168785015124	0.874989969976514	pre	b
bird5	b_pre	911.2728714408584	0.3083005157522265	1416.9581984410925	328.5376433269939	1546.255324108005	3078.0211813637943	4899.154142003215	0.4690403311269556	20.508302619884507	36.59362214773847	2094.522131184927	1182.2415967683369	1.432144792826211	5.463445848862657	0.7715209936280426	1343.75	1750.0	2343.75	0.1355245666423926	0.0367019062084807	0.0069936818704608	6.434942259181296	0.8579528159908895	pre	b
bird5	b_pre	894.0797899985076	0.1287110420970324	1413.8585329329244	795.1612484411562	1639.840551289745	3222.519756906111	4914.062560718884	0.4217677616798934	21.38587050751085	39.75187912929607	2184.360467353772	1224.5565403776266	1.2602912413112546	4.790280715744775	0.7961769800497243	1375.0	1843.75	2656.25	0.1354705929054998	0.0367547693324391	0.0757029916581586	6.463774897568041	0.8596210362451412	pre	b
bird5	b_pre	1124.1891165295133	0.2797755579487375	1465.9579953136672	584.0462850029649	1490.6193580967051	3004.379824712675	4830.312779417549	0.4129677281902982	15.169188817147624	29.77628090112493	1938.523470480379	1188.3549701688034	1.743353915252395	7.9204280148830275	0.763995947193379	1281.25	1625.0	2250.0	0.1336968703162996	0.0390716853711493	0.0086873879273539	5.972001044975946	0.8649761814970817	pre	b
bird5	b_pre	1090.258714115387	0.2061416528138813	1395.887555409742	858.6687407204658	1514.3877994845643	3070.93202326979	4821.016015505358	0.4917189424929772	24.886011982602263	44.44113330998988	2178.838467968099	1182.7299671358326	1.1017372538937615	4.179500578773074	0.786661018370995	1343.75	1812.5	2750.0	0.1339093668274915	0.0337812568833192	0.0363373054031792	7.056945304829459	0.8489934893075932	pre	b
bird5	b_pre	897.3402573998281	0.0581596244956244	983.0281847606884	801.5394342231014	1616.986907348516	3089.831048197193	4929.487892893011	0.4900696913959439	25.54391754307472	48.983848003713454	2230.3637840232345	1268.4105026723669	1.2735866840815622	4.8555664187321215	0.7921542148852101	1406.25	1906.25	2687.5	0.1362340649004953	0.0343264201452501	-0.0466045615765524	7.115839519138093	0.8476908966986502	pre	b
bird5	b_pre	1043.9217253350976	0.3019028164817345	1403.9516177025466	312.2332526792507	1408.858902891311	3145.1351825992533	4795.190904754121	0.4837697866468411	13.921495098521316	23.837702866913357	2075.8316005839315	1348.2556243733804	1.1072354976196217	4.654894817094835	0.7804736048727603	1281.25	1562.5	2937.5	0.1330253530303289	0.0404536713409629	-0.0140524627537419	5.520786701524462	0.8745192350614629	pre	b
bird5	b_pre	922.0571040242588	0.1198271045162317	1363.0883576516858	830.7500667146946	1535.915029038522	3163.709566473673	4808.004787220805	0.4405586633717215	19.77337140280624	38.06790144649386	2197.2240126355764	1247.4147242351642	1.0042113270874178	4.230781264933862	0.7962422823766755	1343.75	1875.0	3000.0	0.1349126746985574	0.0364950638050161	-0.0884292331891796	6.468900827697506	0.8584079085008992	pre	b
bird5	b_pre	814.8961742527978	0.1163421378876937	889.9515022814728	607.9962709712196	1552.077099673956	3113.0068801298366	4800.6247933128125	0.4334526131840416	14.667411231669057	27.288826433323848	1984.6562959326757	1208.4385742072016	1.6944628360239316	8.372836680444767	0.7699377026330142	1312.5	1718.75	2281.25	0.1339614760577801	0.0396505430047225	-0.0129485949322946	5.743872710065101	0.8699380139850281	pre	b
bird5	b_pre	1061.820227724287	0.2027710359630125	1360.7504671429474	869.167604693843	1466.4676870984113	3036.6425866896016	4688.916432995723	0.4457190906236512	18.900203780266317	34.93755196863903	2020.2006189558556	1183.500950155605	1.3931784381372467	5.745422386129075	0.7681623136173015	1281.25	1593.75	2593.75	0.1318020848833065	0.0361458486348347	0.0585095389147296	6.55454334585199	0.8568199837842798	pre	b
bird5	b_pre	1019.2329064678194	0.1691662086862716	1396.9510340199738	843.2885201585289	1589.0732367825644	3167.364666201687	4900.287691458328	0.4723056641237658	19.13740823893407	32.76756475100796	2490.2711418352737	1549.8060899160273	1.265361955377813	5.35275619702289	0.816916327411625	1375.0	1937.5	4000.0	0.134379449223681	0.0373427983975807	0.0051906117174232	5.971965292585608	0.8672784798751082	pre	b
bird5	b_pre	1083.8306265704975	0.1865621295345473	1444.9835896594238	948.4402027270488	1520.6672880412448	3173.682835229893	4896.63158726451	0.4120669161385512	17.960802595800025	30.607209383404843	2322.9228952273456	1293.0874481384524	0.90669935415173	3.974371657788309	0.804110436745978	1343.75	1937.5	3156.25	0.1316715683419808	0.0366491816537807	-0.0098721131347466	6.178392203505701	0.862970954947493	pre	b
bird5	b_pre	959.9820061013448	0.1680185044331716	1434.650454422334	859.8207855939145	1511.8996027918151	3132.6034748438933	4780.976714667139	0.4376223917565366	18.70530565467664	33.15496755174944	2315.2314141978613	1329.270015397735	0.8229174019415149	3.2991162158808054	0.7920546174425741	1312.5	1906.25	3375.0	0.129063507543525	0.0351974788064203	0.1021387740616375	6.48137567056967	0.8577747075291839	pre	b
bird5	b_pre	941.3662655347948	0.0465685743467979	981.8329902036404	810.7465242629204	1614.3988621811243	3132.038116199881	4905.2947615898565	0.4308094064763458	10.16750485472631	17.609385951596956	2043.0255469187437	1475.785964012384	1.377758286392741	5.583554640037798	0.7686070053508617	1187.5	1875.0	2218.75	0.1363216708358939	0.0462704047616097	-0.0141754259438384	4.579727347248392	0.9013601974652016	pre	b
bird5	b_pre	832.9774990928605	0.3133564991987573	1082.2931661900527	309.45240308937446	1815.226023076412	3144.562223600516	4872.2056583815165	0.5305955341023669	16.001791653836833	31.405881468378453	2266.210096173035	1439.5941648965347	1.7313558855324818	6.255759738046359	0.7154921839826858	1687.5	1937.5	2156.25	0.137149929718562	0.0393643764356247	0.123993007079573	6.155924325595161	0.8641450582198702	pre	b
bird5	b_pre	933.791017958156	0.0795455014472211	977.7050215006852	741.7602294516646	1574.2588071423393	2887.916119529699	4710.005715087574	0.553005013989611	9.3128047155589	20.11884207956531	1867.1472524837232	1488.7632100886517	2.6073393591505862	13.710995411706469	0.6960380911695676	1156.25	1906.25	2000.0	0.1309576000051294	0.0433331136327051	0.0170824657216732	5.0599097177382895	0.8826428124495096	pre	b
bird5	b_pre	922.0052994551584	0.3981384235934073	1474.5461439873147	301.7586888222843	1532.7025920421247	3073.2197609477234	4905.712977189172	0.5230876992003053	11.787335234941883	20.766597864442083	2035.829709951143	1344.4451496722852	1.1342010933857665	5.105750437922461	0.8033989015540394	1218.75	1843.75	2687.5	0.1335187006764482	0.0421450274037817	0.0320141879414131	5.240765639283998	0.8822989995341544	pre	b
bird5	b_pre	960.618724318324	0.0815780504552057	1073.6863894992332	832.8168302820161	1771.6305319805608	2951.0573540100363	4678.371451833161	0.4807389992690944	15.868106555259242	29.37442865574476	2036.2421840937184	908.491005758129	1.808154590865555	12.240142671708885	0.7126381914515593	1656.25	1968.75	2156.25	0.1321777905259671	0.0373008322152809	0.0364658327540339	6.270791897160853	0.8617763968256592	pre	b
bird5	b_pre	957.1843158390856	0.0053490149609234	969.9653527771196	944.3434140484032	1662.761703085291	3270.452871689722	4877.58035190696	0.4660415852415747	16.418598370268523	30.49900686979973	2384.0143715290706	1345.5091697306536	0.9335453596605467	4.156836202354561	0.7810233632333916	1562.5	1937.5	3250.0	0.1371428310254292	0.0385768116586375	-0.0979181627984461	5.987720417785699	0.8668301913148336	pre	b
bird5	b_pre	880.097122684443	0.0443008609864151	943.1351332018507	824.9026972412508	1707.9826957828122	3159.8200953556798	5019.026787603909	0.4098806061422864	12.472572171377264	23.933772083611377	2109.350048448026	1305.4028607538182	1.4021448669202397	6.258981995943111	0.7783287280728527	1531.25	1843.75	2312.5	0.1365856470648598	0.0424740083831257	0.0319957555174129	5.43288066261121	0.8788220958475611	pre	b
bird5	b_pre	859.8399127715026	0.1034453733198546	989.811121300992	746.311630019247	1602.2443738900693	3167.6854309050323	4881.834127439572	0.4210920119818322	14.616506817223229	26.870411280972583	2239.7007781475945	1404.25399608847	1.1628092533843883	5.003259677553157	0.8150022830369116	1437.5	1875.0	3000.0	0.1360917868596484	0.0399753119120214	0.1299711756065322	5.932053963683732	0.8692126450951897	pre	b
bird5	b_pre	926.5610440532504	0.1577048437808154	1434.4278625254449	806.0842555418221	1510.6667953389829	3090.2655937260984	4803.434788238105	0.4471917439743063	15.986954777949489	27.97855389258867	2315.139000130944	1410.1526881360162	1.0980616245704131	4.597792349162814	0.8115280989057342	1437.5	1906.25	3187.5	0.1355599192056106	0.0396678327616891	0.0278955192592016	5.853341689432948	0.8695549363157778	pre	b
bird5	b_pre	820.9348716646174	0.0757444231797722	911.1791484368374	747.2421756472097	1618.4647778132698	3195.822297212273	4832.963693776191	0.418580427487422	14.132052498678956	26.412735704816782	2289.208913852286	1349.7237308200297	0.8897442158479961	4.258472798754211	0.813823938654532	1468.75	1937.5	3187.5	0.1360379161981791	0.0414933118618678	0.0616323156865649	5.582861514515824	0.8749390916938165	pre	b
bird5	b_pre	946.0577238325392	0.2730477599554513	1420.3083328616667	669.5003681379816	1571.75129520113	3098.124266575365	4782.472400342707	0.4690225544620432	16.53653060008556	28.150283708080693	2351.5756800478666	1382.786340578741	0.9682566404587356	4.320715791833528	0.8059060635773567	1437.5	1968.75	3218.75	0.1338616242313641	0.0387513889141411	0.0593415979306668	5.972621647615946	0.8672412527637107	pre	b
bird5	b_pre	963.8056689365018	0.1548357669869537	1355.9010452596217	853.935896299232	1582.102805334012	3116.8353675416183	4857.732802373442	0.4577629759272534	14.895323934677323	26.168393592622014	2194.624332430444	1353.3001476548832	1.1149869883989478	4.8606788256098925	0.8022318411304	1375.0	1875.0	2843.75	0.1384263350103987	0.042045224856436	0.0384405969357913	5.508393498114742	0.8779846240551565	pre	b
bird5	b_pre	1104.56493072403	0.2147988169152232	1376.8716736670845	320.42843056107176	1504.584544558361	3080.590586538456	4871.515549369803	0.511060325139081	18.10643508341198	31.940325795000916	2076.635460893844	1183.8994004124484	1.2454716241696668	5.123991613971114	0.7779520535361599	1281.25	1687.5	2625.0	0.1373364942058056	0.0397357747820376	0.0269228007360861	5.820082771800865	0.8705372053205642	pre	b
bird5	b_pre	940.810303366414	0.0479007745975299	1006.0479411339982	875.0554266292039	1562.749398774172	3190.711676228719	4936.791221874598	0.4440243165347214	13.48998950316797	23.24321844409777	2385.270323187131	1626.925944802391	1.1370628008372476	4.016470496808655	0.8079030641046114	1437.5	1875.0	3437.5	0.1323900428670332	0.0397174807406701	0.0367348067874756	5.674746969834219	0.8720529456554859	pre	b
bird5	b_pre	897.1097846199074	0.2269552417993585	1385.7029119072906	468.77439950620726	1498.882267113766	3194.45102555452	4812.957699980358	0.4778562671051531	22.60414408380783	38.54911536350667	2209.0428589490703	1232.396450039116	1.0096841255038695	3.7148936393626406	0.7860490059467334	1375.0	1750.0	3156.25	0.1353214489887197	0.0358624537111739	0.0203155563276913	6.589822343270433	0.8570190359778018	pre	b
bird5	b_pre	763.1526992699455	0.3973527115356371	1388.2013893459855	436.0104640300592	1526.7135682526498	3126.501881198016	4700.193143039705	0.5002412358138885	18.974400754504543	32.2004966338655	2252.500866031376	1208.0345669983576	0.7553265936702694	3.499604210013952	0.7655605667217735	1343.75	1875.0	3343.75	0.1335697579995693	0.03788125962652	0.0760188115753879	6.124521338933531	0.8643712533924759	pre	b
bird5	b_pre	956.496766751779	0.1825836189570077	1388.6753924468971	790.6663644509458	1539.785405865393	3167.8222379617846	4751.280131185451	0.4650886763825942	15.963759929401682	27.48517179889013	2270.3183816412075	1235.8794076372085	0.7079392770593851	3.966897944775252	0.7992129049949821	1468.75	1937.5	3187.5	0.135294548585431	0.0401904086286033	0.0468805159839639	5.743634383065316	0.8720834322735561	pre	b
bird5	b_pre	1030.4591497119552	0.2080979396928553	1331.8177626626168	765.6500906325541	1554.5242050989184	3159.1054235232627	4789.057505358055	0.495039805017659	20.65046353864704	34.143297390610044	2398.020180690275	1315.3487695554104	0.7112147348180687	3.562861763436142	0.7803250032391774	1375.0	1906.25	3843.75	0.135164427074948	0.0383749630754903	0.1679813859694781	5.985234242658857	0.8668298124920073	pre	b
bird5	b_pre	921.2028036924632	0.1128025896029653	1394.8743803025964	870.6667502398033	1533.0235032880173	3169.4914264451063	4878.594747449315	0.4814831135209151	18.969207630204	35.02682372646314	2381.506919946572	1349.1103497773556	0.7490082263020836	3.0753295262496905	0.8065212602546793	1406.25	1906.25	3531.25	0.1327190802738967	0.038752904161392	0.2067649129811535	5.94031747323377	0.8668039478478663	pre	b
bird5	b_pre	881.9415995932069	0.3179988132480743	1464.1933732553432	300.28500804465807	1513.7284409449203	3100.305030317351	4772.5240958461945	0.4945325605518885	28.021530971265545	50.25619542427333	2128.0703524079136	1182.7192946510208	1.1952869218049027	4.586936038552799	0.802236967394197	1312.5	1750.0	2781.25	0.1346127034278291	0.0321522048605634	-0.0373041039953379	7.213941167536958	0.8438970004672248	pre	b
bird5	b_pre	1079.6123891847762	0.200552597909803	1393.922669840611	823.3977349898261	1576.2025575294458	3184.665154211438	4972.1374113159045	0.446231326332703	26.63996606286308	47.86989298976227	2388.98988377415	1323.6272873285643	1.0096807518197477	3.721034264469961	0.814035920722335	1406.25	1968.75	3281.25	0.1363500449142068	0.0336841457466029	0.063713394269134	7.001504222356952	0.8488207454089158	pre	b
bird5	c_pos	961.0290790041915	0.0213265531364733	984.66066155788	932.3084928810584	1477.221086220918	2719.8731246374846	4590.189591889766	0.3819674441874914	8.539336991845772	17.164642411225508	2712.1203261553464	2324.5192413164887	0.8015721660733658	2.4630178853709883	0.8228888681153192	1187.5	1937.5	4781.25	0.1236406662249991	0.0438443803351866	0.0387103110350439	4.611535712593113	0.8842325587997216	pos	c
bird5	c_pos	898.720228187554	0.0076017358835464	905.2637903014456	888.8206500858784	1328.7485395703984	2709.3711442214453	4516.299596939804	0.312821750814475	5.753378562254498	12.251989521100132	1880.5395127433471	1881.429277063604	1.4740214587264149	5.1129113290260415	0.7768658640265842	593.75	1468.75	2718.75	0.1199415629720842	0.0436168757392921	-0.0645664006346486	4.32833838820671	0.889055571353686	pos	c
bird5	c_pos	983.9768856857064	0.0032244447894793	986.6121523350656	976.915302717132	1569.8532774269258	2874.073243485343	4725.380524492011	0.4197959629375098	9.595174568987469	18.930897805991872	3377.0726444774627	2363.302720178027	0.1061071801082586	1.5628012061012024	0.7708121815438813	1593.75	2375.0	5968.75	0.1216952526122219	0.0416383006829382	0.1200252301292796	5.014711717447586	0.8717372736758734	pos	c
bird5	c_pos	932.0194856537144	0.0038845366994789	937.7959872894124	927.700760741689	1646.1159338045902	3086.744468830169	4665.690431226611	0.5237652510886379	7.685867410262879	16.337998731019738	2665.1195893389167	2205.3636073085345	0.8367937256759109	2.784186410503435	0.7413224894819954	1437.5	1875.0	4406.25	0.1233352024023519	0.0445102339222085	0.1360314875390131	4.580160254520173	0.8839717136828297	pos	c
bird5	c_pos					1502.2772504184848	2921.926689019412	4677.779784947705	0.3559564284810553	5.520071177939271	11.880102343546008	1755.9170922684857	1794.2431171809117	1.4048568696094994	5.157789402826303	0.7342880127170657	93.75	1656.25	2093.75	0.1208646786992849	0.0468668026527773	0.0879592707300292	3.961345237978503	0.9066767800076518	pos	c
bird5	c_pos	955.5416014323132	0.0028728126662387	958.5018920576556	948.7177925358033	1517.793853260003	2674.371844593368	4570.9763242134095	0.3621135408653043	11.48811165310798	23.01248033880591	3480.1893857905543	2383.732729428188	0.2945002003747681	1.699102402078178	0.8235956285323612	1750.0	2250.0	6187.5	0.1224956242489025	0.0405253576185344	0.127629217489894	5.330334848162146	0.8648534280102549	pos	c
bird5	c_pos	958.8252498718774	0.0173610614612177	970.2783063914524	922.3211081718893	1651.888060159101	2885.5263987767	4565.117082394256	0.4661903288755465	7.672834605834257	16.2772418393899	2860.8311173805027	2338.7880610506736	0.6434900323142261	2.240846211927995	0.7777668743347445	1468.75	1937.5	5531.25	0.1201943226424274	0.0438517466170212	0.0708557379208395	4.456870214322964	0.881850028453336	pos	c
bird5	c_pos	973.3089454628634	0.0025273652236169	976.9686723459394	968.390606149106	1711.907738091236	2714.9041659155278	4431.039403591443	0.392430443746085	9.33833038477276	20.051769935929723	2957.6249602156977	2239.479924576608	0.5880843105058251	2.14336381742346	0.7779551351448186	1687.5	2031.25	5843.75	0.1208380426523277	0.0413167902346775	0.0991677058786509	5.0584049026808415	0.8644234849957745	pos	c
bird5	c_pos	1127.423859542014	0.2032442649392205	1482.7065570157686	923.7428635296012	1671.1907102367743	2789.7402158680425	4617.518789686876	0.4838414141809055	7.219973684518028	15.266807109912955	2233.324343011356	2280.4528983244472	1.2651163530654634	3.7171234709044354	0.7313237788573326	156.25	1906.25	2750.0	0.1251541655551268	0.0476472196131543	0.0795643800408596	4.058532947488893	0.9054822619790044	pos	c
bird5	c_pos	976.865409302638	0.0062340190012341	984.094395315474	966.1053119017628	1749.0693123548424	2866.46794236945	4586.743434294752	0.4783389087048702	8.819739700467446	17.640907914917385	2957.147184747801	2296.36459582658	0.4862639744821636	1.9510592358140175	0.691014958016772	1781.25	2000.0	5968.75	0.124541496891419	0.0455565707688817	0.1226301121685795	4.418625811284034	0.8919217540903456	pos	c
bird5	c_pos	914.1814054165444	0.1279394026684024	980.1547309877568	642.8261609853229	1688.7487615518062	2915.900142728935	4707.299087655029	0.4381437140037725	8.942352179441798	17.97100776215036	2920.5238713382323	2246.296713391793	0.5653056918445698	2.1423374957989143	0.759785697063702	1625.0	1968.75	5718.75	0.1231956177642685	0.0443140837260228	0.1462456375504211	4.619343332529388	0.881756359501553	pos	c
bird5	c_pos	977.589421278998	0.0057071589967135	988.1313746071688	968.3227810576726	1718.4336919853642	2904.2052476555245	4566.664133536522	0.4692435033850739	11.072168374469728	22.687818642974143	3086.47935504786	2209.764068604341	0.4700727562068916	2.005234098273177	0.73586854022792	1843.75	2000.0	5843.75	0.1223347460355743	0.0409947809545688	0.1426930974622129	5.246204535030872	0.8649055535413122	pos	c
bird5	c_pos	998.1637676858444	0.2591570322465705	1347.4690776188618	482.9154769360816	1641.5786161139174	2783.322438523852	4587.347155817917	0.5317923217727512	13.807562558549115	26.78671141563953	3583.4097098287075	2357.6749836568856	0.3088608858866886	1.676730605428106	0.773386376740489	1875.0	2093.75	6031.25	0.1231171661374343	0.0382657139951911	0.1644954634295894	5.962451677603849	0.8520281525701757	pos	c
bird5	c_pos	872.4547188911802	0.1883042936341513	994.6019582332226	500.2243812686007	1591.5168787157668	2411.591658808275	4328.43376035873	0.5384255162537214	6.122658059688612	13.108427478069256	2412.6932148282685	2427.3688454012936	1.2595412079350468	3.5785765487401413	0.6909457640968035	687.5	1937.5	2687.5	0.1193464369035081	0.0462364546575751	0.0594003997123745	3.964222063006345	0.901155630211796	pos	c
bird5	c_pos	783.6386568562035	0.2567150943437417	1035.614284259305	357.6470853348604	1713.3489785941172	2365.463388581441	4746.83471630597	0.573158572667866	8.819765399467071	18.766749992701488	2766.138263977816	2352.609989513753	0.8294898866789936	2.537397986344576	0.699557361821574	1718.75	2062.5	5093.75	0.1201381095907703	0.0430699150280596	0.157537093730525	4.66220406732448	0.8798588849883574	pos	c
bird5	c_pos	827.8209520468652	0.2502574546968989	952.6116266491592	347.53667727945543	1628.461221565187	2824.4774249130296	4942.231278830208	0.5730642489864516	7.233720726068585	14.253345441201423	2965.6378659704005	2343.945666180499	0.3522970504687114	1.764134595103925	0.7104750753006149	1531.25	2000.0	5718.75	0.1194520686108602	0.0442442882926038	0.0595833981476483	4.277698194944069	0.8921575610865209	pos	c
bird5	c_pos	944.9119242186918	0.0227462622609912	997.7815610958004	924.3930055502092	1564.1333063451914	2821.747829897171	5110.784461537499	0.4706656859255166	7.237307901192155	14.811359456645716	3303.6908027190807	2408.9312104754194	-0.0110405699274316	1.4794307958465638	0.7282576177197988	1656.25	2281.25	5781.25	0.1183536109701066	0.0438297771488404	0.0593056020923719	4.319714521802115	0.8850805555970576	pos	c
bird5	c_pos	954.1021123887116	0.0212956543509508	971.5071890543512	892.8225242364683	1612.8804429152028	3031.3126093357378	4786.56235277757	0.4034303525708528	10.539018135360276	22.021896032310966	2999.422433628211	2088.1878719755105	0.5456398447916796	2.165653056662093	0.7997262999925719	1750.0	2000.0	5468.75	0.1226805496981379	0.0411552764053557	0.1190259318286851	5.1958883703093175	0.867457396711777	pos	c
bird5	c_pos	881.7792133802831	0.3171761373392983	1274.300282136327	667.7413709350677	1521.380035432095	2840.604104697632	4901.148636093551	0.4457652467234671	8.30428212337386	17.252875385133514	2518.301860605663	2290.313274424386	0.9064925340558916	2.5993195281214825	0.7888219638860431	1093.75	1812.5	4468.75	0.1242532257085732	0.0449688254401059	-0.0011619416187454	4.3939295805362	0.8923087399550205	pos	c
bird5	c_pos	1098.0718536007978	0.1502672033191906	1364.1615647381593	957.9712626903536	1677.1990608058668	3011.6860791262925	4704.422001437671	0.4604738792464405	10.979329074303507	22.52147408433816	3300.2795938692457	2401.9008478579776	0.3822476953605352	1.7945650303219134	0.7900396080421273	1718.75	2031.25	6031.25	0.1258589397775389	0.0450820751297788	0.1041778138549227	4.56857681053876	0.8875642425144474	pos	c
bird5	c_pos	936.0708251664456	0.129393879617522	1003.3886874458356	682.9797905891678	1707.445613951194	2670.720265798621	4714.75031701995	0.4486186201729243	11.125536977072043	23.34994515108161	3364.939683261231	2346.5834538247987	0.2717631699150788	1.5640127984238532	0.7372845659307531	1812.5	2031.25	6093.75	0.1235658029848501	0.0426469562886074	0.129406464578823	4.958066785380984	0.8730106952575879	pos	c
bird5	c_pos	860.9618063907794	0.1548540539646091	1027.2445692270164	717.8552036908959	1742.849229499272	2838.0847879207377	4759.825677620507	0.550696716636395	9.758349073578769	20.32837805293031	3263.3252492436686	2481.8500785803144	0.2690604112965724	1.5555607515442025	0.7428334297376765	1562.5	2062.5	6156.25	0.1236771071713118	0.043827490032389	0.1153959146033033	4.708063694000551	0.8802888889859575	pos	c
bird5	c_pos	856.6172649782789	0.1538416453031951	975.8220850835596	684.4717220179116	1716.06661020938	2591.7915615186644	4774.502415720856	0.5184867323389657	10.046246615602223	21.41350260049319	3225.9165186043083	2342.93743675328	0.3353696513851116	1.6836262915151232	0.7558359961302488	1812.5	2031.25	6031.25	0.1227508545099813	0.0427257971664782	0.1108725951450235	4.880391941724957	0.8727800643100297	pos	c
bird5	c_pos	930.5708330253028	0.1179508428182805	957.7706762379988	478.0169834683427	1593.8506464041757	3049.889444055065	4512.277422910991	0.465983037946894	10.83625813874327	21.67515410879436	2881.521669877179	2123.2037815236013	0.5887950760097311	2.299069351927287	0.7723375018821633	1468.75	1937.5	5281.25	0.1249014804382772	0.0431960620597284	0.0985240621333629	4.87991375327004	0.8772767475043779	pos	c
bird5	c_pos	557.6486161528054	0.0207719502222743	566.6688567733127	537.7604730771216	1425.208120603369	2858.375364027469	4929.347762834114	0.3864478191881008	7.245720055734917	15.3894848622303	1776.076668863505	1746.6038136537754	1.523531329240889	5.552712137901877	0.7566922001205819	343.75	1656.25	2062.5	0.1243104846419954	0.0473343005394939	0.0648517838981201	4.037034902210469	0.9080585256518516	pos	c
bird5	c_pos	1005.395939934479	0.0012535777635802	1007.678782070468	1003.6978284062689	1660.0964804029172	2940.5227918525115	4862.912805304994	0.4088249628583783	6.903650447529987	13.762402117710652	2210.9894939102523	2042.7515994626165	1.002019203885229	3.288607355539151	0.7396956018231003	125.0	1968.75	3000.0	0.1240265136585894	0.0474966822588448	0.018641978843625	3.9407526501516688	0.9123412690405772	pos	c
bird5	c_pos	904.9082081141976	0.1762204236288477	1058.9746497685849	648.1289530150927	1632.0090618730503	2847.5764104899854	4410.382699568377	0.4462180259369688	8.054181060920914	16.741398464265462	3347.1988752185957	2351.689207109408	0.163789322479864	1.7341646063523473	0.7956439300377891	1656.25	2656.25	6031.25	0.1208977735365842	0.0435733003333664	0.0725232337515096	4.525063488710216	0.8832503568865526	pos	c
bird5	c_pos					1386.0016733585812	2990.481856155498	4648.032288109272	0.3127765833609861	7.153968252519525	14.731014527870066	1761.7678605229642	1860.661351715644	1.3630915270560942	4.658624520837966	0.7548542615357317	125.0	1375.0	2156.25	0.122207941658104	0.0463248512126831	0.0607217942185437	4.098412628863809	0.9020741603486896	pos	c
bird5	c_pos	969.0512121937492	0.2490599153217541	1429.7557364768095	712.9697929586479	1652.6667537441328	3175.7611271773185	4806.006685677091	0.6488691488840547	12.354355664395078	24.10785604556857	2869.318019995664	2028.1149430949972	0.7680150827023025	2.521966038697191	0.7462979473378484	1500.0	1968.75	4937.5	0.1256218192109838	0.0412111763354185	0.1131407778834713	5.324166746245245	0.8696314033050552	pos	c
bird5	c_pos	951.3717871513328	0.0025905681913512	956.5513930138025	948.2411049879472	1489.3931810138972	3077.18846425062	4890.844480710573	0.381135205190919	10.274023596451029	21.33547218521376	3110.479691127533	2263.162654718988	0.4042087699184368	1.907637266339888	0.8019671399394646	1406.25	2000.0	5718.75	0.1208355231533688	0.0407926733762248	0.1455723774654474	5.1728231841790215	0.867877766374669	pos	c
bird5	c_pos	687.1623696809911	0.4273432247516547	946.4997158457912	342.23185111182926	1538.2457091892222	3023.4236967082	4715.988893504291	0.408023504339237	9.06876682505169	17.643028090462767	2689.6358497798637	2240.2993929291038	0.7286001700454768	2.468599911777603	0.8084021737911978	1250.0	1937.5	4625.0	0.122490606372195	0.044455231552401	0.0997405708243546	4.472538681866332	0.8894896878759359	pos	c
bird5	c_pos					1318.4860028634953	3022.47420610443	4428.969459867461	0.3500367864178538	5.962148332293511	11.790940116250551	1145.955054808641	1627.830453915798	1.99346524537888	7.884760580112407	0.6447182405102957	31.25	125.0	1656.25	0.123698387036028	0.0484180941606891	-0.0217845625293155	3.735978973108776	0.9218145700116154	pos	c
bird5	c_pos	976.0357890847504	0.0088371402515315	982.530915079627	956.2644919618238	1505.492838585766	2647.004232137837	4585.692113910055	0.3979972676406768	6.329048439196795	13.265475028610672	2427.2989051399536	2351.3573703074303	1.0192765449684562	3.0609349698460364	0.7856648670622011	593.75	1906.25	4000.0	0.1227360453740979	0.0464964903699603	0.0333001325991645	4.092471943410304	0.8998931616552048	pos	c
bird5	c_pos	981.658152738548	0.0557538783420488	1169.925867108423	957.1678272927792	1356.1525020980923	2631.8673731662284	4700.402386456875	0.39515377782072	5.703540591917201	12.1802180942556	2062.1158765074824	2212.540108263312	1.4370460193909331	4.390880204512125	0.7532212083891501	125.0	1843.75	2343.75	0.1211398265187694	0.0452965275470026	0.0766595998556746	4.236578623727315	0.8933457274100398	pos	c
bird5	c_pre	842.2783527438856	0.1404279340402204	903.3810117223168	605.2889153758564	1389.504968658356	2560.547196158296	4714.589060694913	0.4141288888107099	5.900720813565083	13.357430048957546	2050.742862613171	1831.8352905824745	1.263145225112353	4.193976928805741	0.7450632891001675	968.75	1750.0	2375.0	0.1181304626725541	0.0411771041222927	-0.0176523570141844	4.779855031783556	0.8676170916207756	pre	c
bird5	c_pre	959.2969690390184	0.0926071426503951	1007.4594127975588	654.9871862147521	1561.894527579383	2775.111043620644	4532.664852249852	0.40712683413524	7.617100102817198	15.653853313670057	3341.3804778446856	2318.5428606278647	0.191097335783218	1.58534996199577	0.7735699589748669	1625.0	2093.75	5968.75	0.1205492019594864	0.0412454897472203	0.0390861314217965	4.961267376608815	0.8686386782800064	pre	c
bird5	c_pre	935.0631361962976	0.1752423311638365	1495.057280357734	785.2529587640597	1531.3189030597791	2596.7391241592327	4434.469318351812	0.5488902567033948	7.027951414644233	15.254508789442188	3021.7519792953854	2627.9805304002075	0.7559519305079994	2.075592207274036	0.7660310143164797	1531.25	1812.5	5593.75	0.1169945553220351	0.0384973756539062	0.061408131003177	5.406925959740129	0.8514133789130495	pre	c
bird5	c_pre	993.2479820132052	0.002241827324874	996.2316619482024	988.5160939705949	1654.3994465556682	2992.7628724116	4758.591063695221	0.4135009510419787	10.228895302175884	22.21612971580104	2525.848581858678	1771.2138122763918	1.071884873505024	3.511930829321447	0.7572167753308702	1656.25	1968.75	3406.25	0.12209808579957	0.0377287909278671	0.163431335231805	6.013677372905072	0.8520119241707469	pre	c
bird5	c_pre	833.9480536244369	0.1753980211212869	1003.6892277947098	683.5718865065367	1527.9517723492806	2765.9308271953523	4763.484452245775	0.3907881118528029	6.922762930582378	14.476942143015258	2162.1562020097463	1883.925875069633	0.93847974783596	3.206121068621367	0.7567244838134275	812.5	1906.25	3000.0	0.1200437565666456	0.0419456454751376	-5.810758075967372e-06	4.741052743823835	0.8736121764224307	pre	c
bird5	c_pre	996.4573029257248	0.0147579197237536	1003.956380383872	955.0789659852636	1557.4959006143724	2648.1182830562784	4540.098327271289	0.3967109483257134	9.641635626192222	20.948009446231534	2976.7164374036747	2042.3287132466437	0.69592724814609	2.287233384493433	0.7794318324018089	1812.5	2000.0	5562.5	0.1193946061076299	0.0362082150180479	0.116380786166481	6.303159261231547	0.8360590053856545	pre	c
bird5	c_pre	801.059159925571	0.1837667997911061	1001.0563600583758	677.9379013029462	1466.5435984413211	2786.0324620915662	4645.773154527283	0.4278927874957614	7.999962915435746	17.053166368197108	2106.8284718435257	1576.0205486565358	1.1572030803676467	4.5564099229825015	0.7817236161501829	1250.0	1906.25	2750.0	0.1235099581325984	0.0411278730538959	0.0404660639524701	5.1654743441332585	0.868296398074306	pre	c
bird5	c_pre					1395.7044687717416	2793.2640599960123	4628.020212628994	0.3508085683731906	5.38239269744398	11.726992784491692	1769.5027202832805	1642.522207992438	1.5828524649182076	6.053120153885754	0.7584844148142237	843.75	1593.75	2031.25	0.122304631597328	0.0445907314398237	-0.0155893231874707	4.330622328647043	0.8933600540162149	pre	c
bird5	c_pre	822.109015946148	0.1705188683128492	999.0040132878216	675.2520848158823	1509.6542261084508	2956.122435947308	4874.450005526033	0.4639862194552566	8.616664238062057	19.468085297325857	2668.7204607556496	2078.886984965966	0.691905971413178	2.2486736200319646	0.7920650304567596	1312.5	1937.5	5000.0	0.1220124533382403	0.0398252368998042	0.0804912390156041	5.415827363537982	0.8614013584237676	pre	c
bird5	c_pre	838.1901802120641	0.1284024980876492	990.298320323192	736.3827609184174	1645.3988526987198	3277.4655769354144	4787.839483560469	0.434546128627395	17.11420995939087	35.11144642377379	3052.5919542220663	1752.012311905486	0.568826806001646	2.3440610660866046	0.8038781972920738	1843.75	2062.5	4125.0	0.1214551893397157	0.0343042783572672	0.2108971788816219	7.208168216211085	0.8236909011167226	pre	c
bird5	c_pre	864.7534108592762	0.009572128265771	883.9195658161458	857.6822525299715	1528.0087506186228	2927.792176913017	4664.03973271512	0.347928974827165	7.949351894878295	17.395583976444243	3840.732126050939	2625.855061142297	-0.0492097423591421	1.5081004490818957	0.8243414871487869	1687.5	4125.0	6281.25	0.1203588005771314	0.0413035276012556	0.0524251376465678	4.9884556895949	0.864431300844259	pre	c
bird5	c_pre	962.1362192560616	0.0055211176232215	969.2263955681716	954.9370688579094	1477.4780142358663	2988.393102874134	5008.752658525251	0.3809168450873633	9.566542783977646	20.636483856555497	3475.590318168807	2198.402325095135	0.0289379788658833	1.492254785665648	0.799937653451636	1625.0	3187.5	5781.25	0.1204144097573515	0.0388813357652817	0.1260784547417579	5.6222059668574245	0.8525363294011044	pre	c
bird5	c_pre	1075.7337461615202	0.2974205362668954	1459.6974332751402	632.128290219377	1510.1307533430531	3107.7046409684663	5039.717923247246	0.53189091342908	10.436067863491246	22.333867840897994	3584.569296038955	2240.1418566735874	-0.0977598162617318	1.4484826955156405	0.7579747875545152	1562.5	3750.0	5843.75	0.1213973012431057	0.0385971966020571	0.2132543765667775	5.777932930739807	0.8579802365269933	pre	c
bird5	c_pre	1223.800511103828	0.2618206505832146	1469.582597420104	737.7903510033296	1482.5256538766346	3592.903063086192	4770.194036252922	0.536632406889717	11.97190976351968	27.12145557761753	2645.8081530959957	1859.595365688052	0.806358836286431	2.756068490438833	0.7386200839366698	1468.75	1625.0	3906.25	0.1239650063383352	0.0369496319033476	0.08521524162647	6.34334818429773	0.8437663400002189	pre	c
bird5	c_pre	1049.0631601756118	0.1531170848839148	1305.0563875191738	607.6845920289556	1464.883070942399	2936.2759691175097	4776.90872288924	0.5015557676904113	8.63051698589622	17.794579924965046	1694.0299948678962	1501.4185800388238	2.4944788968882388	12.238035023841476	0.7027446334242324	1156.25	1718.75	1937.5	0.1317934835507301	0.0446032188538809	-0.1050786575347537	4.707861421370623	0.8936209273039969	pre	c
bird5	c_pre	769.352016856885	0.3663451573267475	1351.439671506197	627.2942756206287	1409.836835856417	2896.2906145837874	4821.0057530567365	0.4745006190917964	7.156517838069498	15.833496940759217	1729.941915939591	1711.9131921817134	1.4216972527593092	4.6675162159425385	0.7323803801106908	312.5	1406.25	1937.5	0.1228201525307951	0.0445408037770286	-0.0512553546705621	4.331493674635807	0.894097021750508	pre	c
bird5	c_pre	922.3253083395888	0.0009757925506574	923.5884024811442	920.8674492572036	1587.7086173715356	3002.543470349984	4664.109844797959	0.425920627644696	13.442670518078428	29.13745980216903	3377.974399905111	2157.4198162089538	0.3989866908740595	1.8140789733015787	0.7712289598277491	1781.25	2031.25	5562.5	0.1210149648165295	0.0352315293431611	0.157972060777439	6.8057200660400285	0.8290835547954283	pre	c
bird5	c_pre	743.8969597475377	0.1709321836982365	958.2624896119954	630.1375349431624	1469.7005084079171	2843.27672176225	4761.28075807686	0.4252647946730907	8.649732312212148	18.7211225165729	2075.903522882925	1578.1759778544408	1.446366795429793	5.156849416050826	0.7694540277745392	1218.75	1843.75	2062.5	0.1238917926366126	0.0402497300047219	0.0914693057869408	5.456986693439549	0.862097805421322	pre	c
bird5	c_pre	976.7887333678956	0.2422134247140971	1484.1770138135082	713.8880057195727	1625.943573257736	3064.8692375047926	4856.627033727256	0.4497007546309565	15.57623319959428	33.3513452857485	3442.355824187994	2096.582358839334	0.3590344791816571	1.8535212989015708	0.8011115588589884	1875.0	2718.75	5750.0	0.1206565465850352	0.0335867025715109	0.1873164499364954	7.358208424030417	0.8216860083839334	pre	c
bird5	c_pre					1482.6947988033855	2956.320092709967	4685.158378102446	0.3571453083487207	15.878877196382687	34.15823383954956	3109.7498369368177	2238.347781976827	0.8349900056304129	2.2874369577010123	0.8294544880323915	1531.25	1906.25	5218.75	0.1195844569686982	0.0310733505046913	0.0718859418760522	8.02092770702019	0.8126951614993544	pre	c
bird5	c_pre	1132.2696802610112	0.1772883012388496	1319.2008059508332	645.2245244956722	1600.8434191150366	3245.69197889562	4655.518478226134	0.4236610002336031	14.961900570231345	30.967910011346127	3040.068545975276	1853.5603785088665	0.6617733454365805	2.3954923964112607	0.7980655221648274	1781.25	2031.25	4093.75	0.1199984819590437	0.0318285914687959	0.1410855502080464	7.814725400245285	0.8178075372709631	pre	c
bird5	c_pre	870.1342119998756	0.1749829395742773	976.9283396943874	641.5992057352685	1548.4357212340044	3111.9617195281694	4612.815701561257	0.4382554113825362	20.07365615822241	43.14503672221855	3006.7646041576863	1921.6190134781775	0.6713394138398608	2.183839677013579	0.7879027082048717	1656.25	1968.75	4656.25	0.1208425427617523	0.0306238430178269	0.1588808485216396	8.47399966998738	0.808476373211689	pre	c
bird5	c_pre	825.7643253858911	0.1753596954717324	992.8722709403752	652.0093717098187	1645.5254314622175	3123.228759810034	4695.403408006544	0.4986254923707794	13.852468060066034	30.014238134049297	3138.8536475111114	1889.4721581884864	0.4649503137195935	1.934565596718336	0.7809406180850577	1875.0	2062.5	5281.25	0.1200249463345674	0.0321276066954809	0.1425911378679643	7.740844843726422	0.8180284079737015	pre	c
bird5	c_pre	808.1330093054378	0.1450927142776102	997.775218029577	723.4391863074013	1552.663788976278	3165.0071097284035	4727.363089047602	0.4613403444710546	13.053093241956716	28.19258137558053	3079.6218299866296	1951.2249763749635	0.4633806773103943	1.9285068901239013	0.7944420627012694	1500.0	2062.5	5218.75	0.1222388400130619	0.0354426318645896	0.1381711557702814	6.704717063030068	0.8369877327109747	pre	c
bird5	c_pre	846.86783609572	0.0821013691163881	962.7504731457108	769.4961020053887	1605.9817292166774	2764.772899450122	4636.305604405915	0.4575219361219931	9.798623474901616	21.31934558770212	3440.727683857048	2284.9968024032955	0.223957456399502	1.522155697950099	0.745146832806376	1750.0	2000.0	6125.0	0.1194684659358259	0.0371469664707705	0.1149560777551638	6.036843669575437	0.8407284456992531	pre	c
bird5	c_pre	699.9941300817399	0.1790189067589541	968.242055864095	628.8378081614479	1404.1705169976392	2899.098064113551	4844.996024914612	0.4358390356796505	13.149718444998667	27.56255524313559	2182.7966454453067	1659.299470077756	1.6352299494080196	5.47715175233439	0.8005172271606553	1250.0	1718.75	2375.0	0.1265806854108069	0.037882400116152	0.0380940737095671	6.168544533894783	0.8509506915719192	pre	c
bird5	c_pre					1348.615233344721	2863.227940538793	4688.711803091996	0.3479224290094558	9.693923347686226	20.24936397400765	2133.9456456870744	1669.6230027759004	1.2724116294513168	4.122731567237636	0.797857980519458	1156.25	1750.0	2781.25	0.1217499359706576	0.0382055230094571	0.011189688774267	5.689629595300652	0.857109044716403	pre	c
bird5	c_pre	813.2373229819003	0.1797668553896885	1009.9020780303672	702.3237579528854	1588.6810167016772	2709.8806900762224	4458.920123153978	0.3888625289170095	20.43171432795873	40.61289482268337	3413.675658557858	2057.5617720580944	0.4209567938349977	1.6694662616781208	0.7932456979590597	1906.25	2250.0	6125.0	0.1205551323527106	0.0307888399836248	0.0828044251998895	8.282714935890201	0.8097412280528399	pre	c
bird5	c_pre	956.352734221086	0.0027726988523166	959.7123293435692	952.4110444177326	1556.6849439571447	2959.224607938133	4811.5809370312245	0.3514893962504144	16.067315758208483	33.31910964330216	3056.0718389542712	1978.206762912877	0.65675227019597	2.079369332592812	0.7957690003774428	1750.0	2031.25	5718.75	0.1211794410910193	0.0330796791606142	0.1349424200308437	7.542112337589144	0.8186044212516829	pre	c
bird5	c_pre	921.3418504821464	0.2419144420027218	1238.1206756738527	658.9560329509086	1529.5539389243772	3209.2333470259805	5047.296454433905	0.4686373436585749	9.769989690098836	20.86121535344801	3264.0032133331893	2102.8410768281683	0.1221239245521065	1.67431544967081	0.7842716583079788	1562.5	2875.0	5562.5	0.119289032061337	0.0376526080379526	0.1338031181408858	5.8519890042047455	0.8480230255331194	pre	c
bird5	c_pre	1256.2726461127895	0.0	1256.2726461127895	1256.2726461127895	1421.5353284105363	2877.501163013329	4831.573101112603	0.3743654041990061	9.95949920127921	22.118917955501505	2943.095475805937	2251.748307250685	0.4914116617356656	1.8680550456390212	0.8111101651517453	1250.0	2062.5	5625.0	0.1220011996125363	0.038032152879612	0.0819126337687626	5.904533665578418	0.8483691999969518	pre	c
bird5	c_pre	1222.629899269711	0.0092363699095071	1232.134147511348	1200.6564658311063	1501.413685652886	3153.139252611444	4915.34961465075	0.4751381947324828	13.49898630781907	30.146035075458773	3556.805681816638	2223.874627146454	-0.0026067293399339	1.5229099285836436	0.8148341692870004	1500.0	3656.25	5875.0	0.1219822026879381	0.0366233956637008	0.1680921610490876	6.360197835415199	0.8428210691666409	pre	c
bird5	c_pre	852.877126788312	0.1224228988247316	1026.520347520057	714.3762392673156	1568.3400605954666	3062.139333637954	4625.121705744217	0.3900846596218439	15.600671409395744	33.284136596296555	2937.157665711424	1867.701245404603	0.6900727659241244	2.378401766488463	0.8259862724454704	1718.75	2062.5	4156.25	0.1221457772913908	0.0344892225357598	0.2357137227691703	7.178916847730729	0.8278070060449652	pre	c
bird5	c_pre	676.4251439776058	0.0058427672992313	682.5599562455069	671.4811507912821	1323.713841028547	2693.6371277745284	4636.502870841752	0.4324061654567829	9.747496827013611	21.369407576902752	1901.002765974076	1576.421701756121	1.4862545258442132	4.8702912727272105	0.775665861694727	1000.0	1593.75	1937.5	0.1213634904301353	0.0380291139293661	0.0444658778770383	5.740726378315337	0.8559624628652959	pre	c
bird5	c_pre	727.8516324302959	0.0018636391762257	730.1891970721937	725.867190847439	1593.919369034379	3191.43157651826	4833.400490927615	0.3794353900853829	16.38762396618933	34.77618421654283	3079.5707166780026	1864.1151173510275	0.5709509827768919	2.0421223609462045	0.8109594481605507	1750.0	2031.25	5312.5	0.1189482357412415	0.0318443668941324	0.0366654307349675	7.627551654341928	0.8164275129264995	pre	c
bird5	c_pre	846.6486192941917	0.1447188765342961	1025.4237313563576	701.8931840898499	1437.7619970897892	2498.9208871291307	4395.338761696269	0.440734319282823	17.13109737514243	35.61793481545467	2924.015537171268	2030.003943824772	0.8337482326905581	2.478453274503172	0.78760603812077	1687.5	2031.25	5781.25	0.1191747381968519	0.0305499559871743	-0.0003610628792639	8.101306184381857	0.8105334265453733	pre	c
bird5	c_pre					1499.568563806569	2904.446113215971	4931.743476971669	0.3806553641004416	7.9479121098677235	17.812843741602915	3151.0351689964464	2160.4653540709264	0.3687893061276386	1.7747406366536855	0.7829020071884042	1656.25	1875.0	5625.0	0.118267278378597	0.0374868388410683	0.1268881643103659	5.852417437207421	0.8447701139714242	pre	c
bird5	c_pre	811.7163118350571	0.1866002989166916	999.0001948748602	646.3179102406323	1429.6432277987767	2721.558429725644	4680.047997795528	0.4509546664691405	8.173109123633292	17.4477717766016	1918.447247908411	1475.6029221583494	1.4579084754427467	5.770133923422126	0.7571063242033915	1000.0	1843.75	2062.5	0.1243141859403673	0.0411487841856351	-0.0135384618728315	5.144379783222228	0.8699362109962534	pre	c
bird5	c_pre	966.4114095169094	0.0084251261505106	974.5510855866492	951.5576966249126	1655.1864790711325	2893.198239388514	4671.746772747211	0.5162208896949911	12.524696390847543	26.88147015420609	3140.769213920966	1972.890002691215	0.445568048087373	1.769645603124227	0.6916670930343143	1875.0	2000.0	5750.0	0.1197076097699497	0.0349276139317264	0.1813153312165412	6.7888601129862405	0.8291667115953053	pre	c
bird5	c_pre	854.3256554562197	0.0014442326050568	856.1925364752639	852.3200155189381	1469.5394466690216	3036.529639886358	4873.654519139248	0.4502866503693034	8.451385689758641	18.050813263381123	2559.939942434022	1993.591690677698	0.9559147197938296	3.0361116642807624	0.7488133934910591	1500.0	1687.5	3500.0	0.121041322185368	0.040010316719774	0.0772755964034232	5.343590295306409	0.8582838495449339	pre	c
bird5	c_pre	781.3671125370191	0.4494703030659278	1368.5944540980188	350.8751522385979	1566.555395072443	2827.8463524728154	4642.7084277485565	0.4752950638187816	6.788648489348061	14.842129103771956	2781.1993365001263	2197.208308857101	0.6884323108234106	2.5306573924354976	0.7750577061648826	1218.75	2062.5	4468.75	0.1230567069871691	0.0416987939705784	-0.0005425827359998	4.953298707678099	0.87497632810343	pre	c
bird5	c_pre	933.9332410389412	0.0420188445482696	1005.4613690889598	893.3824822107366	1556.7597910191516	2761.305285113508	4848.307199097267	0.4010754452063226	9.789430324920335	21.087263363396552	4178.43865074488	2859.613703767649	0.0893751117045977	1.356829202353403	0.7841760584399261	1812.5	3531.25	7250.0	0.1187138859656207	0.03847531128374	0.1796811397752878	5.711906809055737	0.8438866653078045	pre	c
bird5	c_pre					1254.8887502697462	2726.087697353369	4670.987837658407	0.3012045941985561	4.69487151072646	9.867571792950056	1620.7645326735792	2107.845782269727	1.3010345814784932	3.714203816872719	0.6836890225138307	62.5	906.25	2968.75	0.1197668677244178	0.0457952568459767	-0.0383426410577547	3.945362706925089	0.905986559640164	pre	c
bird5	c_pre	921.9343018679158	0.0036268202577482	925.2664662982224	912.729262727756	1592.8704147507783	3141.674336945968	4842.6503910577	0.3851061549976146	8.93527710171747	19.40103920560749	3704.6032915439937	2477.6254080307717	0.2088298351259283	1.647864561584632	0.8146978085730369	1812.5	3406.25	5906.25	0.1209206323297557	0.0390552845012695	0.1709951481010463	5.678377686887394	0.8513995756926517	pre	c
bird5	c_pre	935.6277177924736	0.0019348288202008	939.0542469230088	932.2644324339497	1556.3247726423938	2763.9174906918083	4445.279409341614	0.4588343168500487	5.899892980053196	12.891882076700494	2707.809634908631	2586.4456904345043	0.8501414651351489	2.3928948867153528	0.7403147173664496	812.5	1875.0	5625.0	0.1207331515731825	0.0442462654009727	0.0333844027682702	4.377499582394762	0.8845449956258632	pre	c
bird5	c_pre	896.7760242857078	0.0853063169492003	975.5064949725052	774.6442085602611	1623.38969529979	3101.5026058276453	4757.275303790477	0.4994572466029077	8.758516019544714	19.127708923383025	3713.133990525724	2444.699431794156	0.1672420141351284	1.6064005863659438	0.7823289539355199	1843.75	3406.25	5937.5	0.1215927949575474	0.039214699906213	0.1185446673552709	5.602198640753765	0.8546082444318452	pre	c
bird5	d_pos	924.5594098188836	0.1279784564324986	966.7772671394896	477.4069070566352	1852.1623483739615	3856.136820469659	5087.443870041341	0.5665847101645994	16.346730101584825	32.868638578452064	4549.013480567188	1945.4560389964256	-0.4875275208489829	3.344222442997559	0.7858812252626662	3781.25	4843.75	5718.75	0.1313690483625354	0.0415293969604096	0.266880136344042	5.758655303242952	0.866626610629904	pos	d
bird5	d_pos	935.9943715249284	0.0029642979806877	942.227507131932	930.3871543728033	1740.2457859458218	3753.275054127224	5478.448723828762	0.8505850306884205	17.84365191726948	41.28351795676429	4850.1648397817	1477.8337785592066	-1.3273369973313045	5.577344367077707	0.5566276447790658	3750.0	5593.75	5625.0	0.1271691859238311	0.0353790726921043	0.1555296308154566	7.113375196831156	0.8349692857984985	pos	d
bird5	d_pos	899.4293465557754	0.1746261698077392	976.6496653074142	472.5898535507958	1715.5798852027824	3852.9865005730894	5344.391033538165	0.6198020657348412	13.250021288690249	29.16543433748421	4439.528561587227	1775.9849958510963	-0.9159749261088288	3.8890882222517646	0.7187258409688873	3812.5	4531.25	5812.5	0.1276719363068176	0.0389883591160497	0.187232606650801	6.079389587546063	0.8562149547068569	pos	d
bird5	d_pos	897.7892262604536	0.0784147147620603	946.5664450873056	738.6379458470188	1820.082027006552	3752.6406262837	5346.392684188935	0.5898706943140368	13.13026995026962	28.67669975668264	4691.773718451537	1728.874129977764	-1.1435908514854023	4.425077145045754	0.7253998114895727	3718.75	5531.25	5687.5	0.1252672533867995	0.0374677012175488	0.1364373488124979	6.264778524334535	0.8505208957605103	pos	d
bird5	d_pos	958.3843109985964	0.0897995407275106	1225.298345652955	645.3777706607972	1545.9920808160618	3794.831638744863	5347.509327249246	0.5933351625313381	12.905145043992796	27.308616071092025	4527.605408371175	1753.995010738999	-1.0735479107945949	4.090724233905352	0.7215482535745296	3750.0	5312.5	5812.5	0.1300452530772408	0.0420563464950968	0.2232322202109744	5.460041697378903	0.8741303483577275	pos	d
bird5	d_pos	955.4995741683894	0.0203826617056047	994.2150186254528	926.3697911261812	1458.7011809780886	3830.445393384731	5328.896445432914	0.6164862008412402	11.78102485906294	26.147406976503685	4505.53003448128	1863.199361706496	-1.126078670345626	3.8292723239981	0.7329255209804272	3750.0	5500.0	5781.25	0.1300939408015088	0.0430772700558713	0.1538571140259894	5.261369351683319	0.8735433335042836	pos	d
bird5	d_pos	884.8506311871279	0.1619472832716094	977.31290834543	319.98601285609806	1788.809192381122	3870.663191911224	5430.561026747342	0.6584361925367163	14.286235346225473	28.91845899217474	4665.70274993014	1670.6578191628337	-1.3242498232454272	4.732128374511479	0.6740049157943393	3875.0	5531.25	5843.75	0.1313391388012342	0.0404792135803738	0.1281558851952708	5.797729599501144	0.8666578216283181	pos	d
bird5	d_pos	962.3999571376931	0.0076022843356112	978.8819186651724	948.1041982291304	1712.099447460378	3836.930383595445	5201.199754247258	0.6785257341167238	16.4375414417519	36.18213698544852	5094.885559369437	2196.6043076402425	-0.4067444638179323	2.7959307276871845	0.7132855970375431	3843.75	5687.5	6843.75	0.1310529313090246	0.0394626591706754	0.1615141683769035	6.124958305650125	0.857803556499724	pos	d
bird5	d_pos	980.9472874998932	0.063201180208755	1445.2189926136514	954.3887830155444	1652.4094338860596	3892.4290704243713	5286.961623170115	0.6827087288995713	15.062835283018927	33.10684084473018	4916.608737590106	1865.4097759251792	-1.418760077969238	4.495388683802133	0.7084410833923913	3906.25	5750.0	6031.25	0.132214047607593	0.0432086046802023	0.271962445984854	5.434539510639751	0.8740218837042248	pos	d
bird5	d_pos	947.5706460798438	0.0769670423722599	971.6825599603064	483.3556666451591	1731.1625070665802	3837.096344564002	5284.857703542064	0.6866527142355783	16.218957377136377	35.89620826207349	4875.971307687592	1872.1551760789723	-0.9842992554511504	3.800516425968057	0.6865914290367969	3843.75	5687.5	5843.75	0.1304472518020162	0.0391869138295743	0.2656720325642191	6.288648018481562	0.8555467044422462	pos	d
bird5	d_pos	829.2873795509931	0.2132426250814337	985.8319290235452	504.7196458282722	1795.0478503678407	3892.6940322912137	5432.268188341933	0.5603710343219755	16.310246783636774	36.41183934011027	4810.816361094843	1811.1119401990088	-1.4458819717510298	4.474654363173803	0.7277579458150735	3906.25	5562.5	5875.0	0.132862503861274	0.0417654587318344	0.174250477940308	5.696762936798668	0.8667897561883774	pos	d
bird5	d_pos	955.8469401741626	0.1376977483242609	1268.0471892651146	637.3207950714959	1854.9988784956315	3793.07126413033	5150.517222491632	0.5961093019057676	19.545280668350173	43.8158951460095	4713.490954416084	1814.95325092486	-0.295789050905459	3.332457742548103	0.7167488729574045	3750.0	4375.0	5906.25	0.1312669633353689	0.0381226871169205	0.2966506803717289	6.684041878117062	0.8470958580702147	pos	d
bird5	d_pos	956.283783859786	0.0764141965705574	981.5235151542762	562.6824317324719	1682.0648614508627	3853.26666853306	5296.674411644801	0.6835547927748326	16.08702355368203	34.25674359218391	4780.559380859295	1911.8299048956328	-0.662008917922796	3.518274152820404	0.7094136695837511	3875.0	5531.25	5875.0	0.1273545001456944	0.0399858246688807	0.271455124030374	5.770938013572044	0.8668508406759894	pos	d
bird5	d_pos	966.971555960238	0.0113587195142589	999.0786762109608	948.226001284593	1799.5590966707875	3856.020933668862	5460.431091067643	0.7387832659183371	17.38680033863714	39.10937991911993	4749.967955423086	1738.9080338718709	-1.06375686760122	4.150448706999158	0.6661411146160007	3875.0	5687.5	5843.75	0.1338607112722665	0.0415280865394793	0.2413969652452854	5.944212292376982	0.8617179786279966	pos	d
bird5	d_pos	927.9180251184928	0.0288554135322861	973.7950462367792	902.4140406913624	1781.8627665804788	3777.5999007248415	5472.433008487316	0.749656337891868	19.60344290585487	41.25186681359414	4849.844609274047	1626.144428203954	-1.13325529986389	4.657653637461167	0.7105310892956602	3875.0	5531.25	5812.5	0.1311234188843834	0.0401211359272174	0.3407173140855282	6.093738794746674	0.8624748049124641	pos	d
bird5	d_pos	963.2574924513652	0.188547181572377	1407.3385726827862	557.7579396527944	1748.6597350540642	3823.6304429859074	5423.313022885334	0.6290524855937364	18.53783296195289	41.152306858013866	5004.600298069293	1573.0444467192085	-1.548982431249134	5.699387053107682	0.6809313772711437	3937.5	5656.25	5718.75	0.1327180479451389	0.0396114373538762	0.2523396632366689	6.345876817223408	0.8549138302071361	pos	d
bird5	d_pos	961.5285441931486	0.025826908115497	997.1349008519064	923.1108375896248	1719.969860948754	3834.287454596655	5125.061544296847	0.6645492204367843	13.644612922976204	30.305662653891275	5904.749126137167	2681.8951152072414	-0.8901961560637088	2.7508234828177827	0.758466311036058	4000.0	7593.75	7781.25	0.1291886519557775	0.0398950345910723	-0.0003525100102931	5.764888648093423	0.8609275945222162	pos	d
bird5	d_pos	983.0484233390724	0.1150085595016529	1369.384529861587	929.7176837172924	1735.6085552859474	3794.773772450158	5145.830673492571	0.6862686738654868	12.754666790032584	26.804266083627475	5731.901156979511	2513.377878413568	-1.1098627193176471	3.1923250685450864	0.7618983849826008	4375.0	6656.25	7593.75	0.1306963179650742	0.0431132225007124	0.104844711675338	5.182930522833881	0.878898378882215	pos	d
bird5	d_pos	901.0707224779115	0.1453604048317632	997.669757224666	649.4190278083258	1782.4203869795258	3894.654781647574	5581.090405952145	0.7674488415226479	23.96713411001905	53.868528484890525	5480.6718607329385	1243.489513689751	-2.850550404412203	12.193315862109875	0.5611211789231635	5750.0	5875.0	5906.25	0.1268033335891427	0.0344935865752429	0.2557028300532805	7.321304533252883	0.8368199871159026	pos	d
bird5	d_pos	950.779965861926	0.0204693907118779	981.6088178950686	923.0722047383664	1772.715130920768	3811.144471330036	5481.779251394968	0.5821152309641	15.46398426638742	33.97830771106414	4885.722805345919	1698.1991523927509	-1.597184633382421	5.150025800993289	0.6877522060890984	3906.25	5562.5	5812.5	0.1284685980184716	0.0395756826782025	0.1303289942582289	5.8785769235422425	0.8615215482970726	pos	d
bird5	d_pos	946.0850076763396	0.0094970097679644	959.7431134298112	931.5654103388832	1742.874256030369	3777.9943506502536	5432.924747663584	0.7662788293216685	16.67209041715415	36.00908392820964	4698.777894862839	1563.7672268026367	-1.4001785157666475	4.906684192868705	0.6069843552292007	3781.25	5562.5	5687.5	0.1261556245188342	0.0378721887151626	0.2244046454409072	6.298652682030672	0.8522894381234748	pos	d
bird5	d_pos	815.4808845541545	0.2753913065283825	975.8299293473384	311.1447219160152	1739.0759056640884	3812.161764646045	5477.140039793866	0.6513727677971102	18.04289517827827	39.382275370036304	5012.434623045863	1550.577143255506	-1.816613636398701	6.32784888137241	0.6395491666564441	3937.5	5593.75	5812.5	0.1282080076967134	0.0401675250961612	0.3482246968026543	5.963908435075958	0.8623479504699686	pos	d
bird5	d_pos	839.9799064727492	0.2240102193936459	978.4404371946038	486.65688896705234	1868.320258848809	3895.753378000825	5282.297362639637	0.6591742195081817	17.00272003372124	35.441753683391056	4323.605613341481	1687.268833543266	-0.9561569304564264	3.890105767167416	0.6534454944575102	3875.0	3937.5	5750.0	0.1334844421209891	0.0420692602766767	0.2583289491955653	5.721279042778716	0.8694844165688894	pos	d
bird5	d_pos	939.3433312498636	0.0653995452397379	978.8649870169214	649.1925956190511	1731.844487909428	3833.656224185941	5223.384425572491	0.5832712731957135	16.58571128769678	34.69681893994907	5634.549461203087	2259.090868467242	-0.9653608246259782	3.2334432626737737	0.8000791398742118	3937.5	5968.75	7531.25	0.1317334941443564	0.0401796437840725	0.1735927985246441	5.965021691920482	0.8636410552247518	pos	d
bird5	d_pos	936.3454244166652	0.0210240820985303	965.7904569034564	908.2788429405672	1738.022686990325	3784.126532711141	5366.789771793202	0.6796077407602479	13.798858846455705	29.6982199962178	4625.104218442089	1983.9913579793647	-1.1747013746184545	3.522723374247878	0.691169149043517	3781.25	5562.5	5718.75	0.1340440065890787	0.0457763754835264	0.206145470374352	4.995194148141936	0.8832835306812956	pos	d
bird5	d_pos	941.5514931910932	0.1033296541151482	983.8257287849592	432.3840943306937	1736.837412561053	3823.680712982272	5495.348853061551	0.7017927390109875	16.78779416002067	40.11193806568603	5017.339412568791	1670.4214953648473	-1.7735945659706884	5.760089377378921	0.6165445263069107	5500.0	5656.25	5750.0	0.1308691788203425	0.0402500894626995	0.1827316782997142	6.039737919119065	0.8555652645154532	pos	d
bird5	d_pos	942.0362981385828	0.04685282861637	967.5088111322934	636.6912962223553	1844.8651885914544	3866.6226939780818	5475.491499431852	0.6626653030826544	20.87376392738784	47.81962448052058	4979.511769290552	1498.3240023181563	-1.597184745895053	6.0993885337424985	0.6260372850117878	3906.25	5625.0	5718.75	0.130115388508647	0.037799026486536	0.3646291814995329	6.785153238500884	0.847215639618247	pos	d
bird5	d_pos	739.6601076516368	0.2630851741692305	1004.2917177644746	338.489596428964	1825.7968430461292	3841.7727109064335	5541.549183352319	0.7259195465663635	20.557371927253257	45.32021567907129	4980.028573859052	1590.6450474590554	-1.9188616064688968	6.505134960261023	0.5993548434781192	5468.75	5531.25	5718.75	0.1323620734094861	0.039873241975574	0.3440600100506712	6.342049706959667	0.8562373541737369	pos	d
bird5	d_pos	976.4855078709264	0.0167810855684844	999.761032180472	954.4914217493013	1819.849192741647	3917.986155659056	5364.284927248151	0.4936763625897047	17.21741576608212	36.875523349754985	4849.073595908048	1685.918677213088	-1.468632921469154	4.940469133566398	0.7283780410895998	3906.25	5656.25	5937.5	0.1282856294938103	0.0395995228170477	0.2810060908457863	6.015530143321263	0.8604469784709005	pos	d
bird5	d_pos	941.3322390685852	0.013338277481381	963.6677467456474	922.7723611307972	1773.6066187451486	3769.7403878798905	5310.350893547697	0.6620217682393458	15.592767618109267	34.09023433722457	4617.9465065294735	1670.8100214292003	-1.3757386542442898	4.67083186144135	0.6523980985587976	3750.0	5500.0	5625.0	0.1279241860722962	0.0406028694316419	0.2367427203066708	5.7445585780325175	0.8642061618187498	pos	d
bird5	d_pos	1104.677068364489	0.1395806701243168	1284.43495615613	966.8126199105114	1817.3858716012496	3946.1606718341154	5340.112701827851	0.4469948062443546	16.98526532861044	36.51706543897819	4836.415421423113	1701.8673878140276	-1.4655419484679848	4.884894635419143	0.7549840122561997	3906.25	5531.25	5875.0	0.1294910703891385	0.0396354635269262	0.1959661959339735	6.032739194150479	0.8594545840344824	pos	d
bird5	d_pos	952.500629660178	0.0347213427405061	1017.140287202778	919.1745451644092	1388.69752686986	3819.3232162161344	5351.04687665059	0.669849185357471	15.8417257425779	31.9412807188499	4967.654486743559	2066.753272762792	-0.6935443194702645	3.3007622152385667	0.7711060050066433	3843.75	5531.25	6125.0	0.1301836725492299	0.0411384566264897	0.1857264886138414	5.667017173045278	0.8682057293124719	pos	d
bird5	d_pos	932.3914691586988	0.0226083636928162	968.0612660538824	912.123519087836	1454.3544129608524	3738.8149970368886	5489.797750258593	0.7161884683330322	15.796707898449617	33.31258051932859	4590.056348300228	1703.2365106988684	-1.2491219908841669	4.596428438174972	0.6363133603827436	3781.25	5468.75	5593.75	0.1308542711005608	0.042209624435936	0.1951923978691934	5.443090357274281	0.8741285540382966	pos	d
bird5	d_pos	952.485736915379	0.1112176337599162	1384.7752217276466	888.6232509876411	1793.5266274627916	3763.3975246429272	5394.832827506652	0.5947997539010753	23.21525557196664	52.69716839286895	4948.072396195101	1342.913543995263	-1.6234839074161591	6.973027360051966	0.6887020065473074	3937.5	5468.75	5593.75	0.1299466916380169	0.0356033965380818	0.3872482564282002	7.477152840871788	0.835332313912136	pos	d
bird5	d_pos	932.5208285156446	0.0883090601688293	974.4790267467243	532.2655801025869	1539.8382373572076	3825.9426772960055	5416.883200157535	0.6854749005954182	17.58986174889635	40.63416283064367	5003.56938197002	1654.318927735206	-1.486257265741147	5.619660846803317	0.6370903915566902	3937.5	5562.5	5812.5	0.1301864705180797	0.0405275886523202	0.3360186115420344	6.059930358815034	0.8575517836397599	pos	d
bird5	d_pos	916.9607736965212	0.1245730982306096	990.5416609165272	637.4012310099661	1644.073055611305	3839.8107788932703	5196.678227363109	0.7038173892766727	15.85040188744632	34.842198868804495	4433.20341252336	1610.914189387012	-0.9553217235612368	4.365424772144711	0.6492124339748185	3812.5	4000.0	5750.0	0.1272436766533271	0.0393948206528642	0.2691568972976458	6.053647951683492	0.8570690415945497	pos	d
bird5	d_pos	859.6976036274118	0.2696955019447923	1312.9050385932544	341.551088858216	1520.5386271043217	3810.3534854538266	5331.714253706475	0.4954024631316326	12.360023682325068	26.678287002624803	4096.234718397592	2075.1358996316862	-0.7035039251506292	2.7961181685959837	0.7560237636508237	3718.75	3937.5	5750.0	0.1320004158796481	0.0457345892105442	0.2601820334562365	4.943096987159162	0.8853834836391259	pos	d
bird5	d_pos	1092.8657336243696	0.1511751146000689	1331.8721120547789	954.9135013415772	1447.167180266873	3898.910751035871	5298.323764296757	0.62268003626407	11.588648356545646	24.621115358848787	4254.010491643086	1878.6221038321808	-0.9328834633115844	3.552652307777907	0.7099043305039259	3875.0	4031.25	5687.5	0.1289708551366246	0.0437546434416544	0.1120286141012099	4.967582639882559	0.8813087635602385	pos	d
bird5	d_pos	799.4786977904527	0.3000454521073016	1327.0058584369212	349.6276934572543	1677.3098620296553	3898.453013776095	5072.780173568113	0.5711449459946232	11.56309130457228	23.714913342903863	3870.3467017714015	1754.4459177779872	-0.7987164660460073	3.846052156095367	0.6992912075170657	3718.75	3937.5	4906.25	0.1276566256833669	0.0441138145368451	0.2188743547669086	4.8633265206227	0.8878679080423412	pos	d
bird5	d_pos	932.5073621198288	0.0075886665130522	952.4078870058398	926.1842738844566	1481.980630500518	3798.461039458474	5155.362302828748	0.5317620251450835	13.460533477425956	27.819896039684224	4936.828813386172	2132.65894018706	-0.890494457912207	3.201728932764997	0.7968863695839279	3750.0	5562.5	6406.25	0.1331511601374879	0.042710625122586	0.1449406714985029	5.473753499352174	0.8726529576767152	pos	d
bird5	d_pos	962.6677641837356	0.0255138817352994	995.1783665699658	934.0252022111606	1495.0858667764755	3731.949346065174	5028.900433915421	0.4336452781157644	8.110129036638927	16.488600485579322	4175.472487821131	2590.4567293770933	-0.3668651677885484	2.046022601251384	0.7965542848482227	1968.75	4937.5	5875.0	0.1290351626822172	0.0473211472599249	0.0789706399055691	4.269720431291507	0.9057541181640212	pos	d
bird5	d_pos					1460.470617786072	3868.493234578816	5141.1449643278365	0.321590442355301	7.427107561107985	15.042570850241429	3770.890072840778	2509.40228568063	-0.4476280074551079	1.8211960105259384	0.7933496700436762	875.0	4781.25	5750.0	0.1310002571684181	0.0493787908304102	0.0808401368300834	4.047794270768393	0.9147427424765256	pos	d
bird5	d_pos	936.886015736454	0.0075372060481356	950.826851683768	931.8309906247704	1614.7193721790522	3864.144688057568	5150.809034120444	0.3693469822805871	9.1514963068517	18.20386196919708	4082.871694840974	2368.008383323878	-0.5875080796844505	2.2085789655435235	0.817787426651133	2031.25	4968.75	5656.25	0.1293756620267439	0.0444243011693344	0.0579760460101297	4.754064290780274	0.8911928711736989	pos	d
bird5	d_pos	928.3107192909404	0.0931081071184843	999.294842056618	636.1479456017528	1714.2382233663254	3801.933997029214	5273.098824199587	0.6919791595370488	13.51226695274544	30.203528610554777	5052.578309909144	1986.293425557708	-0.9102304488110508	3.5837816237486906	0.7429194068136166	3843.75	5718.75	6187.5	0.1280927750347905	0.0364669275591916	-0.0056154454428918	6.624372705979066	0.8438356549660792	pos	d
bird5	d_pre	891.5069027806771	0.148420812337054	1001.837823812244	615.8550401892741	1735.0798706514925	3813.890345485095	5547.184089227143	0.7729947343609032	46.56392244788175	109.33222053527965	5249.313624912371	1270.2996383481673	-0.4129108754643872	5.301758158418221	0.6343772696670212	3906.25	5593.75	5718.75	0.1277663010183166	0.0263877360968105	0.3830168079740849	10.665967732274442	0.7978254638717647	pre	d
bird5	d_pre	963.252440921548	0.1020745096024083	1404.874444337671	622.9544121301775	1775.1137645021004	3826.382411655236	5448.4796867790965	0.7471879561731966	21.16678333689266	42.37686724139022	5280.279928648837	1602.844145923651	-0.7568886034678195	5.451599946138121	0.6285451490171932	3843.75	5750.0	5875.0	0.125394371056325	0.0345623765708216	0.2704936048185288	7.074830957499159	0.8427499230756429	pre	d
bird5	d_pre	922.0678361937596	0.0154038038665294	951.6964342669024	906.0638538185274	1612.472026075664	3709.2013361231966	5346.341580441031	0.6212060914728774	39.232558285640046	91.51055428455317	5981.047076922281	1892.2316937128724	-0.8601411687971424	3.1183481995621203	0.7131981010601864	3875.0	7125.0	7281.25	0.1302177463043749	0.0283766743990128	0.3276748632762262	10.57539734146366	0.7956630325903342	pre	d
bird5	d_pre	912.096139668487	0.1313480666269569	974.848899611666	544.2798744309498	1933.370861786439	3803.7619513861055	5240.025024656837	0.593307021953343	28.17466825118552	63.55271651668927	5238.09166092976	1698.4127509113634	-0.5400796084616987	3.1710645505741586	0.753771204870335	3781.25	5625.0	6531.25	0.1297134253306365	0.0302454788342624	0.0891403381088867	9.11976947705788	0.8129860607125268	pre	d
bird5	d_pre	894.4470524886565	0.1246091801284099	974.8871843024368	616.228121439418	1882.1410845217056	3865.724599479416	5289.535229640729	0.6637690293694255	24.659741901194604	53.19318176896464	4862.444134169309	1497.7306665733402	-0.590805477033662	4.122910618122862	0.6975250894496999	3718.75	5468.75	5781.25	0.1290407689585552	0.032286920708789	0.1416419001904514	8.177642756133748	0.8249919939569159	pre	d
bird5	d_pre	880.982337470895	0.1304112413050382	965.2932043188612	631.341964271298	1884.9758543794856	3964.7567677406314	5245.426723213318	0.7012743251838497	24.449792347992688	53.89176735555992	5384.22475094865	1503.6233537310218	-1.2680266195510963	5.82618777587685	0.7038644309855251	5062.5	5687.5	6125.0	0.1251942274455424	0.0323652775850289	0.357900801476772	7.868128081698797	0.8309735317263213	pre	d
bird5	d_pre	838.2359696370982	0.1733587562334489	960.7115773539732	604.8559432304633	1847.4316210573927	3732.787143896014	5321.181668262198	0.7625158183261244	23.46230692187426	51.50296740388422	4640.38761115624	1295.1788172191254	-1.0011054450542531	5.180788187430358	0.6181569259375396	3687.5	5406.25	5593.75	0.1296025155548809	0.0345493632743798	0.2716084795006346	7.605887091478926	0.8334893345083951	pre	d
bird5	d_pre	939.7345171038684	0.0643064094273021	975.1784100170152	634.2837519626345	1662.730739067777	3831.163876812759	5491.073009151205	0.8204587697368066	28.621483106476152	66.01185495197332	5328.931962343265	1191.6268992183686	-1.627451404123012	9.052095308769614	0.5531063785147124	5593.75	5656.25	5750.0	0.1293890470019579	0.0312028886095238	0.2802708545798594	8.918196564605145	0.8144008230288089	pre	d
bird5	d_pre	937.671167527052	0.0811962969763853	991.9490321496656	627.0792670049914	1645.6826845794326	3850.362737668052	5508.422494618476	0.7281174975806715	41.66137432856319	94.20361496408282	5548.105359452655	1586.734031480619	-0.2952297416151256	3.899605835191079	0.7013966192336119	3937.5	5718.75	6031.25	0.1305634123376003	0.0292108976577347	0.4273300834004817	9.871916142891264	0.8068922096007213	pre	d
bird5	d_pre	1083.3914061669418	0.1529728375763884	1285.868045269791	935.5035582161264	1455.7677685954704	3776.8230265668735	4764.284010752314	0.8201059638262782	14.886615812509284	33.45218814226089	4915.855205282636	2023.393381309548	0.0787095934561981	2.4113820048074146	0.5666435738046879	3750.0	3812.5	7437.5	0.1161399361198223	0.0299387100897025	-0.0428937975643011	8.006049840758429	0.8050579193368116	pre	d
bird5	d_pre	1016.0818113737994	0.2118541201440818	1344.4885330738489	615.9003778292241	1695.684815054132	3763.881443160397	5231.464358719984	0.7727187543493916	17.940230918839383	37.21777863461234	6288.171841314273	2692.534594082668	-0.5195595039511458	2.56495118619399	0.638435434820986	5437.5	5625.0	9218.75	0.1350544824153441	0.0373494839627971	0.0812321980070489	6.847727885851513	0.8473733747748603	pre	d
bird5	d_pre	969.8868054085016	0.1884688591021567	1309.1319501030912	635.5808639118852	1755.901857673671	3803.0774683461873	5105.246532084022	0.7394548630917308	22.26503210155094	45.88276761615557	5811.711403374731	2157.128068877457	-0.6077661719871534	2.507258734266661	0.6529327515629245	3812.5	7093.75	7625.0	0.1307572004164723	0.0326031678682237	-0.0073894482963468	7.873428221579076	0.8323752452325193	pre	d
bird5	d_pre	889.6270400596343	0.1031073034218411	963.6371293551844	622.3087926798828	1565.236742698973	3746.4188019698254	5265.119755275249	0.7146470525342288	25.771247044215187	61.86849247591405	5833.717789909175	2025.912422161831	-0.7222726754141452	2.7950568639533357	0.543725911333378	3750.0	7250.0	7468.75	0.1270098840627964	0.0297215768042661	0.2642532520409144	9.67261328509036	0.8017385121553963	pre	d
bird5	d_pre	946.7105317388924	0.0532468451949222	1012.3695901453074	636.9962642125171	1607.7610547784243	3806.501000373039	5350.336192519011	0.6970160987781273	25.870834791679428	61.07527559715357	5185.759093647976	1489.4769885960038	-1.15823375785555	5.91162691907088	0.646547014408756	4062.5	5656.25	5750.0	0.1297003532310551	0.0334506685744608	0.4156657503321747	8.202405859887715	0.8258006484059759	pre	d
bird5	d_pre	863.8609352167416	0.1566084583672611	965.5551823180384	612.4218130095834	1851.161108249557	3831.040755366715	5356.031678381879	0.7873446871600978	31.11575115868285	72.24851237384624	5151.233440230077	1207.2105660883672	-1.60442950115155	8.273517306087912	0.5527044935231529	5500.0	5562.5	5625.0	0.1262355412509927	0.0305805436527457	0.5160728326254294	8.976261090030848	0.8157478871672224	pre	d
bird5	d_pre	897.4317925454943	0.2166489739572228	1388.5832182138247	616.0469343157649	1764.6276404772416	3802.5165961495695	5422.015828928032	0.7535712806267651	41.85386274214811	98.18711751906235	5310.16547408504	1321.1443081590414	-0.5462650673325841	4.827956217157047	0.6464741197872198	3906.25	5593.75	5750.0	0.1278723203237204	0.0273200542190512	0.3919538925919227	10.399813695707923	0.7986645109887934	pre	d
bird5	d_pre	887.6436845730888	0.2247344340950576	1146.8311714417105	401.9862508816554	1736.6732844000674	3710.8544353525176	5357.286455548917	0.5961722440627221	20.611136547368925	47.817395521843046	6726.614352361694	2208.7577297394923	-1.0487498475096555	4.060342231210349	0.6808728102101755	5437.5	7250.0	9000.0	0.1312341933411885	0.0340081985956107	0.152041560832406	7.957311316108218	0.8232948633001879	pre	d
bird5	d_pre	853.4112641067117	0.3525509414223163	1319.7295098631948	451.505494418733	2162.248475490985	3967.513282913934	5362.450171393928	0.5728636274495835	28.391791655359665	65.09555232360121	5414.913236876779	1461.758005488824	-0.9394770357297556	5.470683779652815	0.7090680026408459	5187.5	5500.0	6281.25	0.1332559608970622	0.0312743752929636	0.1417451773495301	9.08107518749461	0.8147790506471997	pre	d
bird5	d_pre	873.7663561696003	0.1184706373455049	918.4921487417816	450.3421797905616	1670.6864176852655	3709.9064069670094	5274.515672766086	0.735665162370894	13.858378711920112	29.459768781479628	4783.288165427428	1588.9520830824852	-1.413350477509335	5.936314493343058	0.6111726263250696	4250.0	5312.5	5437.5	0.1310227807371591	0.0387617148566669	0.0758430525128582	6.165021557798406	0.8574330925829783	pre	d
bird5	d_pre	897.7033508875145	0.0008842592308659	898.4971533621161	896.909548412913	1725.0814721641798	3729.929168549877	4966.768887792583	0.3410846298242374	17.36824999059472	37.54506179277882	6974.294103091218	2803.264878991993	-1.0192453035504907	3.029611267299809	0.8731522322157687	5562.5	8406.25	9593.75	0.1310715377249922	0.0369731401134604	0.1651548434957626	6.848575227231635	0.8449871917180577	pre	d
bird5	d_pre	872.7920553597611	0.2274463453551128	1310.2664655869592	579.7198227057817	1742.9085262563358	3802.034527173762	5300.584076434599	0.6707599477836474	18.28452299909477	35.36010689846072	4976.262805437605	1423.9096240531571	-1.8367594739708089	7.480580314981913	0.6363798986323091	5187.5	5468.75	5531.25	0.1307629472238822	0.0373894717442023	0.282676189994939	6.468875290437372	0.8560400929509314	pre	d
bird5	d_pre	903.0311797859628	0.194046907622126	1372.5856997092676	604.3252620392522	2227.360999105431	4008.639758536737	5441.584590204638	0.7275860772056525	25.60515209883156	52.78693101710778	5096.106938477826	1175.9397129613064	-2.1638438082589726	9.689458403064052	0.5961552860629044	5406.25	5468.75	5625.0	0.13291884400252	0.0337895829857302	0.2955208990498079	7.841711664816962	0.834807166585894	pre	d
bird5	d_pre	891.0847833070226	0.2080747046998985	1155.0062084836336	369.5240373377642	1727.3142718069769	3669.964049171913	5245.186770672276	0.577468497920509	17.580664655878195	39.60703116409344	7091.572689875637	2577.5223840125927	-1.3091534610519835	3.827964371111828	0.7328622372126711	5937.5	8343.75	9187.5	0.1256405509146135	0.0335204117365639	0.3536980070431851	7.820370497720762	0.8275913386928934	pre	d
bird5	d_pre	755.7860144633304	0.2035719506760727	935.3100667990868	599.972680865897	1699.6509718834511	3709.629462653965	5140.665912608535	0.6485638476855158	13.06969682581726	27.87626463121852	6345.884441567846	3107.0524418357027	-0.7232013564149425	2.202137060116071	0.674157221994641	5343.75	8968.75	9093.75	0.1319904427794004	0.0410616117157916	0.2278175632377466	5.8960018532499685	0.8629133987140606	pre	d
bird5	d_pre	798.6692170367759	0.271387183533161	975.9367266185016	334.8386355607241	1709.3315034666516	3693.989670512184	5372.165097177488	0.746110089238627	22.99910455323133	54.9993291409305	5825.212972799942	1612.9370345338052	-1.5615627078140404	5.922720519746373	0.5232037171702173	5343.75	5562.5	7156.25	0.1314064756752281	0.0324705724334206	0.1425685160680676	8.578899376694524	0.8170173342938782	pre	d
bird5	d_pre	992.733758007856	0.1809686534327091	1290.4472377356783	855.1218655812946	2006.431652200868	3937.887672449464	5312.196844035416	0.6329074761385838	22.755195679259668	49.7954923326128	5918.117242182892	1787.2449480454338	-0.8916569736207594	4.957143181093157	0.6944064388174903	5281.25	5562.5	7125.0	0.1323735322831531	0.0343405280878122	0.2132245963211895	7.628116810316732	0.8362161097622245	pre	d
bird5	d_pre					1849.275864875788	3805.127530738013	5200.013732839248	0.3809707528982767	18.656540636391806	43.05061557196448	5984.63227225758	1947.5928641897144	-1.223190989610938	4.492786470204932	0.8030779442984242	5218.75	6750.0	7218.75	0.1309217947890097	0.0342314360770615	0.0976258548483026	7.790100806524059	0.8257550358332477	pre	d
bird5	d_pre	878.0681587092591	0.1023404246458503	946.531139670836	586.5274891614056	2108.5716604059	3827.108900609367	5330.51209581588	0.5645302201284776	29.766777408935127	65.09939991891468	4993.411227410759	1328.3538600969512	-0.9083131078162616	5.302273503471517	0.7381557897138552	3781.25	5468.75	5656.25	0.1305164448825208	0.0318714505655347	0.3360811355824288	8.440798871619052	0.8242873136497383	pre	d
bird5	d_pre	865.1646405032342	0.0510655100736925	893.1681348245776	592.6104679647058	1831.7546342751857	3616.733908529638	5156.512600869972	0.6694076033235064	22.845279596277297	49.7366404697816	4802.62161381924	1242.4205930785558	-1.260652168633475	6.356444330093577	0.63767792889598	4406.25	5218.75	5343.75	0.1253012765876377	0.0325041061971513	0.4407093600852798	8.141390413375445	0.8258326673840649	pre	d
bird5	d_pre	814.3979199815211	0.175134793420994	937.7709284763242	600.4982466016972	2064.6948901915416	3831.1495298512255	5387.752004435336	0.6553493972606289	42.097843610306526	91.69920974521386	4933.743972623759	1357.5199424990526	-0.1436731503147798	4.014424264370184	0.6402311035203927	3625.0	5375.0	5500.0	0.1337193335581673	0.0290726407104303	0.2407658763046385	9.725736675365264	0.8103772213594184	pre	d
bird5	d_pre	886.112960882027	0.1215033545825609	973.687951783737	464.47712948090094	1756.10550419523	3805.534307141064	5428.820504314767	0.6855048938208663	31.28517144437377	72.28054916452908	4940.699245957354	1632.6580123197675	-0.125297459698216	3.48739402900306	0.6635778702824922	3750.0	5562.5	5906.25	0.1303217300709676	0.0309980926504663	0.2970051688634427	9.053231744728924	0.8138811402997485	pre	d
bird5	d_pre	967.5339522286176	0.1461127101914321	1257.6186647098657	836.3071783717753	1928.5482103608404	3721.876465459476	5275.577135424146	0.7292469017995258	30.211353865254505	67.02342712409578	4972.62922012291	1146.4753519553296	-1.3940243521810116	7.771997644881038	0.6187301927320865	5031.25	5281.25	5406.25	0.1298498321379573	0.0315974546014926	0.3155371817972852	8.650953722366049	0.8202935878298486	pre	d
bird5	d_pre	857.3182199764121	0.1367316318339312	954.6187012055824	638.3696604477284	1714.9971946251462	3818.855468188091	5290.07761665735	0.5597179680698657	20.81532290320284	41.4328852501155	5075.460178098161	1551.6806616509657	-0.9560179659456742	4.581844780528333	0.7412790912027505	3875.0	5625.0	5750.0	0.1283040513196298	0.0345629151574634	0.2661004409154758	7.288955543284443	0.8399399433891712	pre	d
bird5	d_pre	919.0435181114964	0.0613723070481401	950.2177558708056	631.6882828399788	1643.572080471747	3739.573366701844	5350.692327661422	0.7383650460603914	28.19388155165676	60.27174203772604	5006.092339867686	1323.5136499184437	-1.0715074587888722	5.904513299685153	0.6044627144242332	3843.75	5531.25	5625.0	0.127690946312908	0.0329134012979277	0.487660587901188	8.242950627951812	0.8253741671312103	pre	d
bird5	d_pre	1402.2708660191058	0.0299493554949231	1485.1968118847485	1302.5353543682195	1069.5496193987365	2960.1517517020843	4725.000519384824	0.5056405459554281	60.730210348785896	135.70000603384875	298.498626290032	1175.779868245378	6.430710943309227	43.75459849423955	0.3197001957650564	93.75	125.0	156.25	0.1157842969182105	0.0227781990349077	1.1128872932370737	14.429961466641933	0.7542077452863154	pre	d
bird5	d_pre	846.4199070558626	0.0989964706378352	1097.3359369692605	705.9232614661421	1413.1986918681423	3484.486079497031	4791.388673971741	0.4403696545542463	15.813178336906166	30.55162717463268	4334.695496856479	3115.070501918145	0.3820870965504441	1.859244085722628	0.8570041144229567	3375.0	9218.75	13500.0	0.1284596009109702	0.0347066095441996	-0.3359006732608731	6.806395357871756	0.8412175486865847	pre	d
bird5	d_pre	785.2753782500267	0.1855771824848778	932.1980612852906	598.9217761984934	1595.0628142919493	3631.232372125246	5279.474426314517	0.7687791790834886	36.40863686108065	84.36583296433248	5091.04325015138	1578.02516962583	-0.078268862404161	3.239389487079416	0.5813201816464874	3625.0	5406.25	5562.5	0.1310604350826987	0.0292210077131923	0.2602256936065457	10.23730211352583	0.7980069100648389	pre	d
bird5	d_pre	921.762100039822	0.13095543345968	1285.8797110164328	634.8224293175072	1691.3549783398742	3756.416239967016	5095.908065123319	0.6149625025068697	26.761732699975543	57.41032599215546	5152.511708456804	1964.012280998933	0.1365185971463064	2.7198339005760177	0.7343762190623382	3812.5	5437.5	7250.0	0.1243190214670546	0.0305680421902815	0.4686764928983795	8.962332114575574	0.8125035202587312	pre	d
bird5	d_pre	952.5061607106622	0.053538103920088	1161.550783748807	911.2240087633156	1631.2746268347212	3783.522533776305	5439.468205667544	0.8009465627785721	15.223102894912898	33.76844771274583	4647.909092694184	1704.5871242861192	-0.9174286032491866	4.419202586047605	0.6000298035571964	3750.0	5562.5	5625.0	0.1264530274611766	0.0374714919612174	0.2721702136700095	6.385447268913514	0.8539891081362804	pre	d
bird5	d_pre	890.1691423226152	0.1943804714885047	1287.535688462265	614.5712203084177	1886.1816971002795	3792.638080615977	5308.466671230064	0.6814991980801506	39.80221664166578	85.22251353629137	4783.75144794235	1208.5330443316063	-0.981228607680952	4.788365989199693	0.6217904517646295	3750.0	5468.75	5562.5	0.1328982844167578	0.0279205809533957	0.1365673830541776	9.999938806072802	0.806865016361957	pre	d
bird5	d_pre	905.9592585568464	0.2403172678650175	1307.5336985488852	468.1894334321012	1966.9845654230464	3916.995221560997	5448.387206435056	0.7669025243531977	27.76676811230273	59.8333917505702	5133.8521572854	1279.442809632571	-1.0627108621212444	5.8329927066122975	0.6659236936981332	3906.25	5593.75	5750.0	0.1278680302677226	0.029069866597816	0.1963838201877516	8.939763636400683	0.8183098252994806	pre	d
bird5	d_pre	840.1721561172498	0.1854776642672626	963.7421024725533	451.34489485951246	1756.1930106296425	3725.997061212412	5374.122243365017	0.7198050539741316	22.919108034911314	49.48249745453533	4692.12138003833	1267.3910730566795	-0.8674650914537693	4.89571985827235	0.6074589584584831	3625.0	5375.0	5625.0	0.1262738119999935	0.0299654326927936	0.0136751761540825	8.639141409406788	0.8184176005940016	pre	d
bird5	d_pre	919.4770612497008	0.0823815803617358	959.3842786100262	615.4831452803243	1649.54245248169	3756.1299928480566	5346.83377522897	0.7530848599482843	34.254335216279046	77.70751134218739	4896.118027199796	1565.9398412447392	-0.0948219120401883	3.8330165674052536	0.6557211639340255	3750.0	5531.25	5687.5	0.1298805946564933	0.0297830444595352	0.3979203930525264	9.51148733116454	0.8100851318573283	pre	d
bird5	f_pos	1038.2905971296552	0.0342865346891107	1075.1996416939987	988.4458716993606	1722.0041732912175	3257.6757150795333	4861.287358459483	0.4602729128540921	14.386658524939758	24.79556941022341	2632.8716263410884	1812.7547419209852	0.7402744558639467	2.8990917935924565	0.8257880697620499	1468.75	2125.0	3906.25	0.1352867235407035	0.0430718102925862	-0.0124679585286621	5.181168071856125	0.8838484405111308	pos	f
bird5	f_pos	980.8056595169442	0.0523723016063755	1044.4732977384715	902.5094830057373	1911.963084452383	3389.0189845753566	4576.008298052106	0.4607355388804536	9.90698277518818	20.97933314832248	2425.6976948119195	1570.1971720150118	0.150924001653065	3.0945170449443045	0.7550751908420344	1687.5	2093.75	3906.25	0.1334147077598928	0.0473970038202713	-0.0058372501244681	4.438478383454905	0.9017315329084976	pos	f
bird5	f_pos	1048.952015836509	0.0370173096010547	1109.121190652049	972.341211721822	1759.2721648288202	3358.380836195032	4953.091222283107	0.4026474958436194	10.426549262576708	19.582679475534825	3055.8269539236417	2309.8849221678606	0.3965340456896505	1.912684605727527	0.8084599351541052	1437.5	2218.75	5468.75	0.1324764108998395	0.0472648815939135	0.1044466702394496	4.420189179754738	0.9044564055071233	pos	f
bird5	f_pos	1089.603223824786	0.0534858711173947	1108.255499763591	805.7303657443041	1865.631002880236	3375.057477156416	4972.110337507493	0.4407502337931835	10.441660205930203	19.061732912670134	2615.886579866124	1966.358097698501	0.8268713403056285	3.1649994807728925	0.7860277403303096	1468.75	2218.75	3343.75	0.1366596598176091	0.0488029402598303	-0.0241821180474067	4.292148422896953	0.9098034631306624	pos	f
bird5	f_pos	990.6068618613484	0.1908425888430976	1116.569996800246	693.5234598893559	1818.395319864684	3118.3883643930426	4912.445743288076	0.4829445953330196	10.348979117576595	21.67257013980027	3275.805779968352	2163.6561586620896	0.2658828875041584	1.9750254786267525	0.7850469317229348	2000.0	2312.5	5531.25	0.1289850187342103	0.0457133220592346	0.1500115489226549	4.619173570117264	0.8925961569897228	pos	f
bird5	f_pos	1029.5017601164195	0.0409275717730442	1075.3114079895036	975.9627927697348	1600.5236987229666	3405.758742660734	4879.585741809942	0.4186560253931028	11.139212334904196	20.00275671096217	2949.257977025057	2100.3487597124463	0.4009663519801626	2.1417265705448507	0.8326571899769911	1343.75	2281.25	4343.75	0.1315746203646673	0.045368106188304	0.0365465192771683	4.613253078244988	0.8980154555021175	pos	f
bird5	f_pos	991.5536840918872	0.1152094986844643	1083.0267817527715	723.0516923209533	1732.959916612802	3467.273915433497	4834.171853997594	0.4819478585286386	12.611391075685455	25.018203022335825	2927.614774414028	1843.4228560841168	0.2273738690992477	2.655479962474217	0.7906778651669003	1593.75	3031.25	4250.0	0.1336046171971	0.0446034997870753	-0.0007600457130586	4.874697356278724	0.8920153997918984	pos	f
bird5	f_pos	1077.7683783538846	0.0126314098064775	1092.3193320925016	1055.138786027222	1619.0174339482278	3173.269165820634	4899.378815409611	0.4216445468533393	12.105632665148056	20.833103798845748	2797.2565335024	2248.0945234582646	0.6722545676886617	2.303193271234692	0.818828674286191	1250.0	2125.0	4343.75	0.1332973600645429	0.0472882733733546	-0.0414316434935006	4.343695442933842	0.9063899511782924	pos	f
bird5	f_pos	1079.3904768423242	0.0137763929699555	1094.2443873010068	1056.8091535502365	1552.4978957554777	3173.9008569391463	4757.462966340623	0.4071994035379515	14.865671717840453	26.9864657273754	3017.592254895758	2180.8411302393447	0.5418167292798858	2.185780592937291	0.8186558613403164	1375.0	2343.75	4406.25	0.1316588802772523	0.0426301183800241	-0.010883042883919	5.11626346070245	0.8839961425461023	pos	f
bird5	f_pos	1111.4950511548643	0.0054692933825385	1117.144668711706	1100.4177752356757	1641.728818906908	3300.4830168444178	4808.749889695282	0.3616977526746624	9.793550133298984	19.183383157410333	2587.3331018714634	1912.8724116846684	0.4753860566524293	2.71586135956886	0.8102619674655948	1093.75	2250.0	4031.25	0.1317740792697208	0.0478013127070114	0.0091675668527865	4.256702004843416	0.9089164135743456	pos	f
bird5	f_pos	1002.5018986214452	0.1150782696735982	1130.6873632757752	710.0107856284181	1704.3722813467227	3376.902249662593	4962.891671397467	0.4089603778839517	15.703091936492951	26.408837840530094	2951.7755921264406	1867.3146111222677	0.4660673419030321	2.1840464027904063	0.8428555133397851	1500.0	2218.75	4906.25	0.134143295783982	0.0419944590347253	0.0589717594402045	5.334445260066733	0.8804162495520395	pos	f
bird5	f_pos	1003.0368394733678	0.1753327144358597	1135.567405698533	414.7765154834588	1689.598555986445	3278.2414022311	4887.665107184905	0.4279813574221843	15.335916146722512	29.474094619894966	3284.746225152374	2009.8186239661889	0.1951128503120761	1.943109312260172	0.8490153791094324	1812.5	2593.75	5406.25	0.1337452293853891	0.0428098776162154	0.0984934091639503	5.322169306398812	0.8790860762882886	pos	f
bird5	f_pos	1081.4166917373618	0.0384802321942808	1128.041357452517	999.4051277141056	1723.5181231201632	3204.75199602273	4873.604917280505	0.3815456459062669	12.847195193924268	24.532592275280933	2943.8176519956164	1979.6536941321815	0.6240509415813384	2.461276748578533	0.8444430980516416	1625.0	2250.0	4375.0	0.1338598073656121	0.0438146501710752	0.0239758858617499	5.054247106678167	0.8866115127127379	pos	f
bird5	f_pos	1036.1415884870316	0.1371956771291659	1133.6422589358651	734.9141850894315	1750.9312984133576	3519.104570346291	5013.888189865297	0.3444448794916552	14.198112830171832	26.288866191024702	2912.453681487358	1856.9229840115784	0.4712244661983202	2.3810870943721936	0.8472353540803513	1562.5	2250.0	4375.0	0.1351602476977066	0.0427992846140457	0.0004461139739593	5.298063411468775	0.8807886779347157	pos	f
bird5	f_pos	1030.303812163089	0.0351103696658602	1058.7596775110578	955.0943216492432	1596.2751207729652	3194.857238298808	5027.15847421544	0.401779517070934	8.030508824377375	13.470201811043754	2397.7968294497496	1950.5791160940712	0.632463601450743	2.8712130726088168	0.8221452807185811	781.25	2156.25	4218.75	0.1319525952825459	0.0485180029505365	0.0145358978853364	4.092612509391532	0.9162925137902248	pos	f
bird5	f_pos	1071.576326873119	0.0171160492132854	1107.4396789993302	1052.5322334816735	1579.7847124526622	3207.678711202336	5022.133663449076	0.3488950005079912	8.333776519481598	14.481955415271958	2669.779840974129	1977.5176557605075	0.590329089536451	2.8072020776181774	0.8489574135146886	1125.0	2343.75	4281.25	0.1305402772289314	0.0461120368398957	-0.015076825856689	4.377833865450722	0.9052164240649492	pos	f
bird5	f_pos	1111.9817857813664	0.0016068882520871	1114.1662435639355	1109.1387073745473	1617.1896570026856	3253.07858050438	4889.085515203541	0.3290916118893172	11.005784183924533	20.382858399007524	2753.986472946017	1919.040202381786	0.5208943010360642	2.6165467617504907	0.8573250202113527	1375.0	2281.25	3906.25	0.1323935391518349	0.0453315434138131	0.0546515041643747	4.696283614533839	0.8959320549461703	pos	f
bird5	f_pos	1117.9566093035723	0.020983064683966	1140.4985115847664	1086.4335941914128	1543.372353232724	3174.454249070703	4948.857537871771	0.3827570323536282	9.79445522665954	16.89149786593595	2558.3557904179806	2052.9144674478703	0.7311699502673199	2.625150016389786	0.8434675298022476	1062.5	2156.25	3906.25	0.1316984009123899	0.0448527724392153	-0.030464809448389	4.631708860595442	0.8985510939877893	pos	f
bird5	f_pos	1118.9666069203245	0.0105692463999441	1132.2438620651026	1097.6641273453786	1495.902450821434	3088.475540546996	4903.413950048649	0.4623085653245744	9.4862164709987	15.03622417089633	2558.15224346516	2039.1235463774296	0.7947122162338279	2.872492287069865	0.8301976117810976	1125.0	2250.0	3406.25	0.1324084540769198	0.0465073377397116	-0.0183320105949621	4.390174852069968	0.905568601325822	pos	f
bird5	f_pos	726.0296807856688	0.3727003086436404	1137.3867005074042	545.9882166187995	1594.5118074274892	3287.1963702713424	4936.6524566969365	0.3837698589348771	11.09743009372637	18.83302275780376	2881.167864264693	2084.9538535608167	0.4679273987833728	2.179729587595004	0.854671942246725	1218.75	2343.75	4718.75	0.1342299691732172	0.0461838736657726	0.054724028700076	4.606422364114951	0.900230287728435	pos	f
bird5	f_pos	878.6535155250557	0.2992302430012586	1106.8873858190366	550.5693211601093	1746.776518170793	3272.456637348391	5048.935883919053	0.4641544510817288	10.678267926457655	17.717076570625093	2953.523567284529	2037.7294687865467	0.547391869307283	2.294177786702944	0.8418657971293537	1593.75	2250.0	5093.75	0.1332273357068839	0.045427548605457	0.0509255996566008	4.595383399322765	0.8983385605981516	pos	f
bird5	f_pos	1125.6299776397127	0.0051736060669368	1131.2387341795118	1109.502005949399	1741.7582713252275	3155.4436596513724	4981.423502153964	0.4607180263869114	9.419394199877969	17.870391351549518	2829.4061168107864	2011.2488671519875	0.3779229439147089	2.194447455569092	0.7897608966729386	1468.75	2468.75	5062.5	0.1326518743768173	0.0456925512239506	0.0341007006374091	4.633677724936616	0.8980561515306081	pos	f
bird5	f_pos	897.0445761354009	0.1668239767922329	1030.2484772623811	466.6484969911288	1866.9645286029115	3193.363613041476	4821.0937934412	0.4708713035155109	8.088587434726627	15.278989243993973	2077.5027113447813	1586.8241349674938	0.7893357747633452	4.615512007718501	0.7362118257718826	937.5	1968.75	3468.75	0.1352505912412908	0.0509560072953856	0.0032546818836993	3.932607571652584	0.9221439582244928	pos	f
bird5	f_pos	1082.3438655830716	0.0059255790865523	1090.6359220539107	1071.750345482277	1747.3235878871576	3290.214813892752	4921.196071734289	0.3412365601934136	11.881292092206436	22.15453941345171	2741.5436928287854	1998.785613987704	0.6534944766736339	2.663084728972763	0.835374021887203	1468.75	2125.0	4156.25	0.1338519238349244	0.0466923879947563	0.1423512575914177	4.578489462372475	0.900922682756422	pos	f
bird5	f_pos	1007.9105648704068	0.1305088664941132	1091.2621774388897	730.9091181075629	1752.9243085220885	3415.7480132558485	4959.444788059212	0.4240961345852607	14.698321098955606	25.58092654644044	2955.0793659031247	1890.605404546204	0.6529144486129694	2.721557633684474	0.8367349128055128	1500.0	2218.75	4375.0	0.1357698674840841	0.0427396309453171	0.0203858313384591	5.328539074446447	0.8795668882689749	pos	f
bird5	f_pos	1065.4435775414497	0.0790321790506462	1126.1228350830943	915.1346538084584	1910.554361078775	3431.72440313303	4994.587763338383	0.4810957060391522	13.347635954195924	26.719218092561565	3061.201263534521	1885.5259495609064	0.5344070492388595	2.517005579219574	0.8014716188082609	1937.5	2281.25	4406.25	0.1332412962793688	0.0431768853328724	0.1257900261698783	5.289675936670561	0.879905702105429	pos	f
bird5	f_pos	1021.1277939515164	0.1532454397794534	1347.1840293869202	936.535816228264	1966.6635354997395	3311.4477927601565	4620.383952322012	0.4242253986946268	11.13483355514943	22.705416986446192	2584.2062642836763	1392.1338925244531	0.0409760453363142	3.75589890155693	0.7822446898377111	1812.5	2593.75	3750.0	0.1279192855578512	0.0419951162105403	0.0882091594797671	5.179473004802534	0.8792108072349447	pos	f
bird5	f_pos	1083.4444209944988	0.0627368226563202	1156.665548548039	998.412279529932	1723.5911792856907	3454.447615741265	4959.908571251068	0.3660262401565468	15.08766459737992	26.001218224650795	2957.9853649783136	1827.0784144217405	0.4600106962957186	2.4819714949033007	0.8483746371574223	1562.5	2312.5	4343.75	0.1360528483151826	0.0425434589251431	0.0025567690811417	5.324211223408622	0.8804363313754895	pos	f
bird5	f_pos	943.132836701414	0.1437086712821046	1075.5454842448305	716.2254089999947	1810.9234479831637	3301.4567829355647	4962.020632730381	0.4604341658759507	13.365492578638582	28.620303328678045	4005.419906163886	2406.007463410548	-0.1641012689928708	1.455850633006476	0.7135557408417803	2000.0	4187.5	6468.75	0.1320388014942997	0.0433284107786688	0.1478001492897085	5.157240719683791	0.8819567815612607	pos	f
bird5	f_pos	1005.144207590972	0.0256322192865857	1043.0118975228058	955.2025777278142	1889.7709202287333	3367.507137060584	4574.478811969576	0.4418704698064592	16.117047420651797	35.59540371287729	2812.102909403802	1382.6626990422008	0.3278743367091212	3.395734929518399	0.7655674937761695	2000.0	2218.75	4000.0	0.1305572098372711	0.0382816517340728	-0.034327139194994	6.288130943465792	0.8488176456573865	pos	f
bird5	f_pos	1053.7743635047166	0.0397552230552682	1095.350317868944	993.762553401851	1834.263751579556	3307.4249038024627	4975.254135414943	0.5182368076739584	9.960121765004406	18.18192470809892	2683.407443957899	2014.4472033446896	0.6799308326557105	2.7476236475208	0.7859421515010225	1437.5	2125.0	4187.5	0.1345113349807904	0.0490090199076931	0.0477219038712504	4.172510619466372	0.9137247744992516	pos	f
bird5	f_pos	1095.9990607585637	0.0760236986997717	1152.2049856079127	957.1804932613342	1698.6246420987293	3474.2610774507502	5089.19083637884	0.4237541001263634	16.172302037735168	31.330007925127056	3609.170702901168	1983.2083856526692	-0.122778754921967	1.7390708986788213	0.8296706348849814	1875.0	3812.5	5625.0	0.1328744285333588	0.0404936157529845	0.1492628104853414	5.680673360633588	0.8724315608753996	pos	f
bird5	f_pos	922.1409232089924	0.173897984399406	1107.8054249895042	497.6295358744303	1935.464457069196	3385.1005188125278	4649.358314885858	0.4838666996651595	10.47352219743073	21.687776324163707	2606.6608930058865	1511.914116373854	-0.0250635229802153	3.1941470758060757	0.7595768677903585	1750.0	2625.0	3875.0	0.1308872221096564	0.0448552071292266	0.016758866018217	4.734846788066554	0.8929041289439327	pos	f
bird5	f_pos	993.5792800204156	0.0956733467903071	1089.4027993527288	879.4948646209181	1699.5438654270868	3150.7271741119616	4734.096605374425	0.4897639977054818	13.619827703473566	21.8735881392622	3172.2772773612755	2222.855241852223	0.5691879263827553	2.121601512111795	0.8331581336087185	1656.25	2531.25	5437.5	0.1352979990183046	0.0456603657559421	-0.01712672961852	4.664497937899221	0.8969971565807309	pos	f
bird5	f_pos	1076.8639312028874	0.0587947467531609	1136.115941296161	950.3091939576268	1802.0590087518435	3287.645414972967	4978.657391589835	0.385289370129562	10.098419533522884	18.74040584260244	2999.0118699879204	2202.2196748741862	0.5740669374442876	2.315059576316004	0.8264095887075852	1625.0	2250.0	4656.25	0.131262514352479	0.0470955551565075	0.0613824890626555	4.353699011060268	0.9052713302866529	pos	f
bird5	f_pos	1095.1928594332217	0.0177372692794036	1117.2116830249474	1015.4802855085776	1848.8344558082133	3369.006824771269	4909.222621769072	0.4358400293953466	12.038577724984789	23.99824802178365	3142.5163395277027	2010.000874153612	0.3485750631418054	2.331386549575461	0.818232502539123	1937.5	2656.25	4531.25	0.1337573352687385	0.0460836425110642	0.0941216490014907	4.673725218486166	0.8957651789063656	pos	f
bird5	f_pos	1069.3317252396976	0.0412801696012279	1107.371254650801	974.9141704948744	1821.7056628850928	3259.646947971968	4868.262523984669	0.414814697573634	12.6208974546106	22.65414274860552	3118.098007526826	2099.299257932966	0.431707843198208	2.121647330878214	0.8290303347921409	1781.25	2406.25	5281.25	0.1337409136943131	0.0458267087645337	0.0864863641432926	4.685749526045895	0.895917452651589	pos	f
bird5	f_pos	943.018587508741	0.1863884326179481	1119.2837892106963	449.4508605882029	1785.645483932191	3168.9982942877164	4898.959592001646	0.4868709119862494	11.748869037588122	20.61976265086788	3272.1685280018105	2346.497836942975	0.3725446140912855	1.806699067429568	0.7932208015148845	1593.75	2656.25	6281.25	0.1362726450820457	0.047003592094593	0.052878765402003	4.571372454383445	0.9003743573824448	pos	f
bird5	f_pos	1118.9611867091585	0.0139510845539233	1135.3562050399703	1085.569799037302	1795.5904718889196	3476.2217324806047	5010.33187869177	0.4022070288469871	14.792429437087634	28.267436293199356	3385.534201051664	2087.093115541603	0.1989816986550232	1.896792325125639	0.851002203389711	1750.0	2781.25	5593.75	0.1332229379497403	0.0439439353313381	0.1793676537111873	5.080458760139509	0.88610637183073	pos	f
bird5	f_pos	834.583095940307	0.3600878602575609	1091.691275004041	449.73677860750985	1738.9412415464883	3420.02193828558	4946.415420209115	0.4460898339215099	15.448599371529538	26.741421113228693	3095.553530437777	2019.097797401552	0.4933722304002088	2.162157162146892	0.836260856412871	1625.0	2218.75	5250.0	0.1364474555262791	0.0443779106576886	0.0441968547883885	5.030941586405792	0.8887726531682576	pos	f
bird5	f_pre	1035.6141723674266	0.0190423368272747	1057.556719531021	994.5279383702588	1664.001100395794	3172.1661467570225	4483.049984904789	0.441466964618153	13.184968600895804	27.58768186555311	2575.480785407758	1615.925654850986	0.9290193148666076	3.75100719258815	0.8016624943482974	1687.5	2031.25	3437.5	0.1335481403032454	0.0392063983588333	-0.1169883569400477	6.073649805007972	0.8584032352687542	pre	f
bird5	f_pre	949.099426340748	0.1361109131966461	1050.7639616525803	713.0141061203831	1915.9633804694963	3117.861207191436	4643.298662559666	0.5555464002492031	21.567562470230342	50.37041235950514	2127.485137280672	743.5938883801902	2.284509716679888	17.24468531556868	0.5642771646899003	1968.75	2062.5	2093.75	0.1277239697940063	0.0315646931838701	0.3244115461084783	8.443705427594988	0.8219555331021053	pre	f
bird5	f_pre	992.9238210802096	0.1535355592054279	1078.8287237938505	537.458939158341	1840.0388681436016	3136.0210929264026	4877.087708765356	0.5175438348244651	20.740570142344207	47.15964353302706	3515.950045884647	2052.312129099588	0.4444363752604617	1.695360408107652	0.7268458676856697	2000.0	2156.25	6187.5	0.1276479897168031	0.0335038632743254	0.2663338845977646	7.763202298787066	0.8305861451504472	pre	f
bird5	f_pre	1021.823099526674	0.0385922714438215	1053.671815919488	942.264457356519	1763.1608739390665	3194.326986611376	4635.199237796263	0.443240454787772	16.035641884314053	34.19754440754787	2638.4026594859947	1320.1493751949863	0.6463028047648718	3.853795720215896	0.7612649791051881	1906.25	2093.75	3843.75	0.1318076208513386	0.036087270991265	0.0108653362262035	6.946760775723578	0.8424545417894393	pre	f
bird5	f_pre	998.4969610346134	0.0359469974937872	1031.5473716440736	928.3349895269048	1704.5403479977429	3483.115670592693	4876.830386130722	0.4083943709981968	10.31535070000722	21.408230723109494	3198.915797512981	2244.490964861446	0.1271313907807419	1.7829496382744143	0.803733574578549	1375.0	3156.25	5906.25	0.1311502506992864	0.042721948709151	0.0739488289687438	5.20933060507568	0.8793354572687151	pre	f
bird5	f_pre	985.9838610089688	0.0288150549132176	1019.910280464592	939.814964020166	1710.4573908590687	3442.8442899257334	4920.530549855384	0.4488866434884678	10.270115605997992	20.96568054330936	3337.3235117459653	2161.742297318802	0.1402648112799151	1.7644591982836713	0.7993433278035046	1812.5	2968.75	5906.25	0.1310952576510018	0.0435295852604868	0.0770395485618892	5.031955926624313	0.8849816741328956	pre	f
bird5	f_pre	1007.0830603338208	0.0243018204385966	1032.2345504328164	951.5160268361828	1764.5558065784255	3171.1720397522377	4363.550699827181	0.4388205933759074	11.923600595441258	27.446008700692744	2933.2420002565714	1366.1007644360884	-0.3916062129013476	3.2930575537282096	0.7234209839165846	1875.0	3625.0	4031.25	0.1276052941527053	0.0382811086854477	0.0446804759801021	6.238324433606014	0.8454051378159178	pre	f
bird5	f_pre	966.0302544232064	0.1906198459000904	1086.607164789855	543.3832106612539	1795.813231586826	3161.6928463323907	4720.048663045325	0.5051826106930019	18.929810297756088	40.661060613473	2812.3947503629265	1475.3886737999503	0.7650264635529623	3.369101168439285	0.7737455645492409	1937.5	2125.0	4156.25	0.1330732230476959	0.0351349350357924	-0.0027327913029419	7.330162308397254	0.8368857564037024	pre	f
bird5	f_pre	1016.3127257443504	0.0093198848942914	1025.5474998506031	990.9872657863076	1896.3546986251567	2890.2345898085373	4915.483862532518	0.5446493948910707	23.437119474369396	51.52474419959582	2162.874912424027	938.0285776840695	3.1066972943062465	15.86531432385012	0.5615371192914277	1968.75	2031.25	2062.5	0.1286660166182055	0.0324662035680741	0.2542884265192711	8.102771328213521	0.8263942000105333	pre	f
bird5	f_pre	852.9046138205274	0.0988231855532097	981.0247515556572	715.2542974088537	1689.183335138073	3342.999836216132	4902.14938175118	0.3959241456691376	9.231500816156752	18.540124989385856	3759.130702439156	2349.227770893706	-0.0974804611309142	1.6490647299032	0.8096105012567365	1781.25	3937.5	6312.5	0.130047801967732	0.0418454811299171	0.0016237698767465	5.271628878669219	0.8764880966323898	pre	f
bird5	f_pre	886.7618472263493	0.1459551943614095	1102.5848643074476	803.9658893278054	1734.421539344966	3442.353331613767	4734.6646207169015	0.3979867769301874	12.142253173859531	25.400413214748003	3761.504954463679	2176.97502942693	-0.0272331282041201	1.8270340591865613	0.820546193745737	1906.25	3531.25	6375.0	0.1297489078393776	0.0389750639506462	0.0943725805280748	6.013284732402345	0.8612911098070687	pre	f
bird5	f_pre	1024.6955925466682	0.09198024569469	1089.0456566783698	724.5852185837794	1695.8924293699424	3132.8346720680524	4614.823720630463	0.4703340084247656	21.878595579732785	43.33943881986145	3018.6179146014133	1787.8843938213383	0.7351361465622589	2.6565279004558526	0.7982823102258542	1718.75	2218.75	4156.25	0.1327120120355732	0.033682333107866	0.0816146553054089	7.643638928301108	0.8376004774842738	pre	f
bird5	f_pre	1049.4134044726004	0.0400482830604298	1089.2296836656517	961.5951080653572	1685.4028680908757	3086.58177801288	4635.732730372355	0.4638214158689918	21.100493428765617	40.46201316478994	3545.8659473258904	2172.354248550866	0.3588526117017344	1.6767606322032114	0.7994709335559833	1843.75	2781.25	6406.25	0.1306922045572714	0.0350116006382486	0.1493926318508548	7.086105840855434	0.845549090175616	pre	f
bird5	f_pre	1027.2224504864323	0.0968863604364241	1092.6627152365018	717.4821476841952	1689.6523653754405	3279.951315847636	4813.15842735719	0.4380986190794838	15.312355167447604	28.15385210526153	2940.645379599715	1806.8258361283436	0.5881303191186047	2.5941394699790115	0.8122767239458749	1531.25	2187.5	4281.25	0.1315475146047908	0.0390511583408165	0.0948561245832691	5.9607670373018165	0.8649520448837226	pre	f
bird5	f_pre	1068.5351423220743	0.1046576256172508	1120.3243248115807	748.2619015719845	1734.968396281418	3430.9736030668937	4763.541610236038	0.4186141466759676	18.89730406000881	36.1817975036876	2970.535607389921	1448.769010589093	0.103544207264674	2.70127447813052	0.8169737256997804	1906.25	3000.0	4406.25	0.1330403085231837	0.0361908599121166	-0.0241936932550563	6.703689909490415	0.852615403555026	pre	f
bird5	f_pre	904.8597959529166	0.160190268814424	1079.3268185910356	728.0514149767823	1634.8149970771797	3248.884020389222	4587.664315575039	0.4709468972542178	24.67143550085631	46.11332209919295	3166.593650808582	1816.8001743659247	0.6240765210426247	2.3844607798943027	0.8246179293978577	1750.0	2718.75	4187.5	0.1327655395302726	0.0333164949717149	-0.0948256152635072	7.46193263499558	0.840136304216816	pre	f
bird5	f_pre	1186.1795783698824	0.2328266562776155	1480.7495559191475	721.2212150792318	1501.4494098153243	3406.461611435622	4740.855673361431	0.5039994104165778	13.132800163643738	25.671980894443315	3596.17125610724	2360.6513319308165	0.1336604642896038	1.5223544783241865	0.7705149875837398	1437.5	3343.75	6437.5	0.1314943859889112	0.0388306234326129	-0.0321790977259978	5.901339502014075	0.8648888393496132	pre	f
bird5	f_pre	802.6795241461955	0.2478205996379932	1103.6225916225485	367.72359561202313	1765.5646753802223	3118.1119509635128	4732.741602246774	0.5290307780262431	17.875550735722598	37.53388789166342	2269.780253493804	1160.1440395110528	0.854531160953491	4.653899328510754	0.7580470928292524	1593.75	2156.25	2843.75	0.1325555681705971	0.0339606620762867	-0.0582403793850425	7.401007176236431	0.8401909377892276	pre	f
bird5	f_pre	1004.3215346829272	0.1004580506646927	1085.2448123035867	586.6557313982216	1640.3825545471038	3353.505171114455	4659.376597840515	0.4338419598165002	21.30003186795992	39.93578089184858	2872.456136604248	1498.809110863678	0.4007178908423395	2.6996561623221056	0.837496907119636	1687.5	2437.5	4093.75	0.1322566277317937	0.0332361310445199	0.0307290837730157	7.588879386781011	0.8392949581812085	pre	f
bird5	f_pre	902.7733176258882	0.2532695048260402	1451.6472532244936	473.5061485876505	1798.9166493340704	3060.750511035134	4361.980620232836	0.4933796551572341	16.78592229375789	39.02680164251767	2268.6839835628866	1065.3757974106843	0.678303428015888	4.976815262640972	0.7545076867620961	1687.5	2031.25	3000.0	0.1320815299383834	0.0360883977155651	-0.0047595189312122	7.007215962641822	0.8386032196891157	pre	f
bird5	f_pre	1038.639249833081	0.0498376738867524	1084.333751025482	952.7954715785272	1695.084502712021	3255.292502853832	4404.814534799215	0.4226007273864541	30.380302068627028	64.2382818605972	2716.37953778307	1270.4167485504613	0.5363400835381059	3.33647923990437	0.8203321932051216	1750.0	2312.5	3812.5	0.1351133614991146	0.0299092668505687	-0.1175991902300471	9.107704243101969	0.8168494106827938	pre	f
bird5	f_pre	1033.7319082047495	0.1086489152068067	1099.0152370973292	732.302788640647	1682.262528947654	3289.935773291015	4718.852394807021	0.4428624879301679	25.745120809157743	49.21034150631522	2999.14252937994	1789.825569295548	0.7514871287543625	2.519547830634409	0.8177637793944778	1593.75	2218.75	4343.75	0.1319714112003028	0.0318851529239595	0.0413849200554589	7.921838955275952	0.8336216577001233	pre	f
bird5	f_pre	1101.2033814885308	0.0231214435529516	1126.5741324330818	1066.119504245028	1726.8564361109422	3300.948689779688	4615.369258622912	0.3915952283551758	19.952959296356436	39.55277360334632	3025.778623838936	1545.7831097898338	0.4985397388795812	2.84679834297358	0.8275703149108111	2000.0	2625.0	4281.25	0.1307522297278621	0.0331925236767632	-0.0118552389322431	7.530931274258052	0.8383408155486757	pre	f
bird5	f_pre	1102.6402158409355	0.0161986706347946	1117.4964802322645	1059.8456376255613	1716.6224635725446	3345.8741518042825	4682.206294270904	0.4289725678607398	14.66728934052034	29.23429609618668	2798.4728526223907	1573.7467127418904	0.4188670272070433	2.9898287540022395	0.8169161617416906	1718.75	2375.0	4187.5	0.1307386668189974	0.0372132250338736	-0.0636957064990485	6.323467090224108	0.8552011682775482	pre	f
bird5	f_pre	1142.5695139899517	0.1635058964054159	1332.4459271196945	723.379322589595	1635.0837078593554	3169.487590881626	4670.105775831103	0.45733433471911	15.854541856570757	29.47031513291744	2999.3894574393894	1854.0787524564732	0.6545026026517055	2.56113709606215	0.8175290059706085	1531.25	2531.25	4343.75	0.1317676878105816	0.0359925583707738	-0.0828041289653849	6.618346608795533	0.853208458184313	pre	f
bird5	f_pre	1047.18148488791	0.0472229747424271	1086.1224171967956	916.1399073484248	1701.7995888046523	3060.1076738495176	4546.070377282771	0.4234483108864939	33.179982503741535	67.50794855065175	2705.232393927801	1457.2979493020337	1.1771841866412014	4.081444674237512	0.8136559783944152	1812.5	2156.25	3625.0	0.1309943568294381	0.0284993875371407	-0.0566465866966277	9.387611100300756	0.8125153980101488	pre	f
bird5	f_pre	1017.5549070188918	0.0750730296089332	1082.4320834797109	864.2767606978965	1702.5894588854935	3251.29375863417	4642.404988898853	0.4451954434650436	20.926480363633257	38.817615375636606	2760.14461721332	1411.7219094007107	0.584189539351596	3.130816935534678	0.8118957223616183	1750.0	2218.75	3937.5	0.1314563861744807	0.0338315264561411	-0.0643201348075699	7.229637174317281	0.8439839389768657	pre	f
bird5	f_pre	1066.4586843898876	0.0241157292784464	1077.4135651900947	991.339795583684	1702.4959206497006	3328.57106291084	4533.326963152535	0.4410003595534447	22.61687372003969	46.47369915130572	3014.6111666955217	1357.6094675968595	-0.0051089210805947	2.8394320380995404	0.7912224921116026	1937.5	3312.5	4125.0	0.1315102558375485	0.0325688972834442	0.0154183043201355	7.90221669837532	0.8325715826642945	pre	f
bird5	f_pre	1056.718105182675	0.0242792642011958	1080.8614765174382	1005.7075426378144	1674.665095690567	3115.534584156975	4664.400342137533	0.449764015478213	23.33483565450084	45.38235120856004	3234.790827009404	1954.3386397949505	0.6479818638384746	2.1595328488532304	0.790073530676241	1968.75	2250.0	4312.5	0.1304588768007904	0.0326367675614091	0.0863789429594761	7.733995622219952	0.83539770155066	pre	f
bird5	f_pre	975.875138969385	0.140376820099783	1063.69529497169	711.7451432598438	1731.3072344181203	3439.5788793661554	4718.447687147397	0.4340458423727845	23.81071875217683	45.29063413514799	2903.9926809550398	1463.720517897872	0.6263215756672059	3.5508410905092465	0.8165343741093983	1968.75	2843.75	3781.25	0.1347888015752065	0.0334041746936473	-0.0878170464031571	7.418504513197761	0.842701424712593	pre	f
bird5	f_pre	1038.031268269255	0.0303245794785036	1067.755468993417	967.6830960724752	1650.645482199929	3197.174034952003	4656.32335715296	0.4139742109497188	20.014929286411967	39.0019978264067	2786.4191315441367	1679.2214860045306	0.8778150392004934	2.9675403052975224	0.8244414416274378	1625.0	2093.75	3750.0	0.1312470529117596	0.0340784894409461	-0.0431895103301786	7.295938923772609	0.8406578262074372	pre	f
bird5	f_pre	1054.6958322987796	0.0516495423090154	1107.2296383827525	956.3602735558384	1728.2116092010972	3066.6524580878377	4599.101560325352	0.4656685875405962	26.301506139535125	51.99224755377164	3244.837411462535	1690.6951985998091	0.5503913188537388	2.654149717600772	0.8305612243922148	2062.5	2718.75	4375.0	0.1275869571454674	0.0311012898637477	0.1594628390289005	8.250989696812317	0.8266396005455973	pre	f
bird5	f_pre	1093.1517310791585	0.0115902366912553	1106.1293556513092	1060.3176639867754	1652.41372264978	3186.3389319696994	4647.032634817926	0.4366478624735374	21.76862744803596	40.85294385074606	2733.3977351416947	1522.257223592681	0.916594698903866	3.6908250328164174	0.8151681191017252	1656.25	2218.75	3718.75	0.1329781197367076	0.0342781844632947	-0.1908939806288874	7.093379679692519	0.8440944610206906	pre	f
bird5	f_pre	1081.608555751078	0.023034631933751	1100.279374606193	1022.29042644195	1713.9972528905782	3166.615593928695	4657.917158669504	0.4718919069956732	25.75766427580569	49.17767027615087	2629.09600438758	1342.7647228302285	0.8222658994614551	3.754738329582756	0.8146976881069368	1843.75	2187.5	3625.0	0.1323209592938756	0.0326421499591132	-0.060814478688918	7.6950673490230175	0.8372925248168281	pre	f
bird5	f_pre	868.9492462694114	0.1433159863217639	1009.1751287875404	738.3811488897326	1565.963219133402	2848.766488052636	4598.352511780402	0.416282473517841	15.494742625486674	33.11375185790339	3087.6857908687507	1931.240132955858	0.6004028328775481	1.946959333870284	0.7820195941216316	1812.5	2062.5	5375.0	0.1205666210809059	0.0321713870786214	0.1864858552444542	7.819689518651265	0.8179221719570688	pre	f
bird5	f_pre	955.720995609025	0.1588375124678952	1104.933743239087	736.2868132448242	1685.647758616403	3243.3567691220505	4545.162971586228	0.3978602451932954	20.28686532884468	40.50967069030062	2719.103488153992	1389.0790406756362	0.4033332957264578	2.928758379278649	0.8170309719689856	1593.75	2281.25	3906.25	0.1311032695470805	0.0349650908941325	0.0498599131937738	7.081815692161327	0.8447454206266165	pre	f
bird5	f_pre	910.4671062807898	0.1869551383883444	1079.785459247744	720.4354203275925	1584.2372419568485	3193.4302696148807	4571.940983822054	0.4758653769719211	17.51134235181143	31.76417922154941	2738.769647104944	1673.2987404963314	0.6748112075760626	2.82935056941958	0.8034598760994096	1437.5	2187.5	4093.75	0.1331529287564658	0.038913016916227	-0.0190842557755578	5.997719778670839	0.8632230177378081	pre	f
bird5	f_pre	1033.3078015261192	0.0079485223466726	1043.1012410338928	1014.767540502396	1653.710192211891	3284.762113997462	4605.242865441943	0.4570498382099792	12.690420346333768	25.074155104756944	2470.5192058438283	1585.0844533485026	0.8978716121387514	3.819585675274582	0.8050207523453017	1437.5	2093.75	3343.75	0.1353742509312083	0.041819843309558	-0.0977735316611257	5.4718236592693765	0.874811570257788	pre	f
bird5	f_pre	797.3794768521411	0.2983699501721165	1107.2039224999764	470.0922123763417	1804.4555125393083	2969.154772031251	4293.097094159948	0.5639066687350259	19.73572951672117	45.481956227555294	2314.749522398572	1005.7948869673914	0.673531855968514	5.007053208475089	0.7429828302369668	1750.0	2156.25	2812.5	0.1304488988278684	0.0350394977099991	0.0369401346808515	7.190256506771592	0.8377885583768154	pre	f
bird5	f_pre	877.3464354561538	0.1658922162059391	1082.645438884054	723.7035367566531	1744.7303316681314	3259.664499727328	4659.55498814857	0.4236191086204875	31.371817481108646	64.8824610913724	2626.381753425874	1364.5712023032495	0.9585672285274692	3.836848570798688	0.8143895577617645	1718.75	2156.25	3562.5	0.133728222640633	0.0320984818914278	0.0002746024814097	8.20153746151935	0.829325803607747	pre	f
bird5	f_pre	992.740780539746	0.1053008445232768	1068.105750952455	710.2788336592821	1648.6562591478591	3203.132297407332	4655.766027885446	0.3875764025802409	13.86168800722397	29.316350653836555	2323.825494689986	1401.6020807104362	0.8301494297929524	4.488395688282715	0.815668676716796	1500.0	2062.5	2968.75	0.1338556848267914	0.0394502967837674	-0.1375064702254613	6.01699008571787	0.8597016710512723	pre	f
bird5	f_pre	1014.8929095586578	0.4675860302771958	1361.9120995946205	308.14184708396374	1337.976581897669	3672.1737447193113	4807.779508533886	0.5080745922927083	13.991088604202409	27.812231255279336	3800.635363480556	1926.3753539791308	-0.2392263250494593	2.525648494441519	0.8077263384565311	2093.75	4062.5	5375.0	0.1238355130910046	0.0385336577980038	0.3105307649014655	5.923760043100024	0.8627949208098664	pre	f
bird5	f_pre	1163.4160816954118	0.1085982651597712	1321.6590060700262	989.7171365150105	1560.862233610765	3241.0144595424767	4758.059192127438	0.4697023859746789	15.52602394844878	27.287132959751226	3044.2160616504443	2103.2846059789995	0.566406866373022	2.007164700369397	0.7975753531997255	1375.0	2156.25	4531.25	0.1325173229248514	0.0377610872117983	-0.0491357679246491	6.124309449534242	0.8630831783505016	pre	f
bird5	f_pre	954.3414866191144	0.0515836245661891	1033.596421334942	870.892798418632	1802.193580514309	3454.1387291783885	4751.5468847867	0.4806657753117599	13.93046766074364	28.647903949777444	2800.650482079482	1693.4401076781362	0.7595826565375945	3.1446723051585144	0.7664416583625155	1781.25	2000.0	3843.75	0.1343237453415802	0.0395409220339336	0.0555900760452589	6.14042554617139	0.8595596085543111	pre	f
bird5	f_pre	1076.3124288584809	0.3740462798401974	1360.481967897275	328.82896364995923	1298.6067356244196	3807.487397375552	4873.9987519667975	0.6226018988448866	22.44477670035404	47.10293244907252	3851.186718734212	1482.1013041837734	-0.5625178119789309	3.485875524263195	0.6957463862279714	3875.0	3968.75	4312.5	0.1210380289164129	0.0317674526777478	0.4864529673924163	8.108523827819454	0.8244735455096843	pre	f
bird5	f_pre	1078.2031955690993	0.029585392448158	1100.9684570535485	963.9957510230848	1696.736193765975	3178.281471375591	4618.216600885364	0.448313661883828	22.123481628279915	44.95132118936924	2736.97920303156	1568.3882314164805	1.018886544972574	3.6230942491550646	0.7902139632546602	1750.0	2218.75	3812.5	0.1297212498748956	0.0335563499996324	0.0751875489623455	7.450858221972677	0.8383137667483131	pre	f
bird5	f_pre	1010.941170550586	0.0754509490899862	1076.541086528159	722.1771126985581	1663.9210055639974	3085.760352522643	4527.568884586486	0.4559264208443165	27.34637177955809	54.0904690094641	3213.146598264928	1887.6278131025824	0.6203000278746224	2.118478967002764	0.8109999153552487	1843.75	2218.75	4281.25	0.1302782327386047	0.0320037981452065	0.1039770765058532	8.031027535294802	0.8315065651012582	pre	f
bird5	f_pre	925.4046874851924	0.2078110358309047	1083.898120977603	399.1967967866219	1796.7111425505773	3398.2092796761667	4625.376741207083	0.4705027838784189	15.51509592389498	32.13298822694962	2777.3996818039955	1340.7096225887278	0.0409119583821844	3.210258772930067	0.752328968930535	1875.0	2812.5	3843.75	0.1356707297468316	0.0387393291650252	-0.1237857322973012	6.284125943225566	0.8572493714752452	pre	f
bird5	f_pre	896.9631451629399	0.1235296233487696	1063.961365321306	795.9937626790484	1691.1243623192734	3287.6082275088115	4766.041793074606	0.4195495720352371	10.203404289993864	20.878113238332176	3250.226597282237	2185.7640959321097	0.2643696300237187	1.8318630777837697	0.799988151689182	1687.5	2562.5	6000.0	0.1315844864228976	0.0423294700387158	-0.0334542525548636	5.254275696813042	0.8772192818708783	pre	f
bird5	g_pos	1192.9808651732124	0.0009004961804613	1195.4893189099244	1190.518866759573	1021.5561012169456	3548.669128080766	4409.208728221244	0.699467420785821	5.573743413175234	12.47489945347238	2692.7173528836083	1783.103103082128	-0.2274666128891337	3.209271100696162	0.5225503342661657	156.25	3562.5	3593.75	0.1138091983242073	0.0402645094706264	-0.0130092023675327	4.6849454767896415	0.8662042766949875	pos	g
bird5	g_pos	997.6394595741492	0.0070471328914558	1013.3911615797192	985.1558808724348	1468.7524563370464	3842.975566616496	5245.759478050198	0.4665625609914843	7.968197077867956	12.308134064288502	2915.5443754742555	3339.1540807563574	0.8910112865678789	2.416171319390074	0.7551493326478916	62.5	2093.75	6968.75	0.1422693818494098	0.0573926440219316	0.003429822102089	3.387770551295773	0.9445047066408292	pos	g
bird5	g_pos	968.2365774902684	0.1506391033618675	1039.7748144237155	491.49880502571705	1786.568004903736	3284.808825159254	5251.836556034431	0.4958264186526646	9.61704165379704	16.20557455882887	2467.250322386698	2128.018689613927	1.0845758002528274	3.3747145496340165	0.7561647683156428	1093.75	2062.5	2812.5	0.1382650642591699	0.0509531929842328	-0.0548661504384986	3.977939344288247	0.9213351166843322	pos	g
bird5	g_pos	966.040650685278	0.0145226844430574	987.48982543181	938.6349725265673	1273.9142098835412	3748.184683384786	5194.392923617775	0.4501004922788673	12.361832442006955	24.25774394460999	4221.734312940264	2430.1812480806075	-0.511561041025524	1.897185381937584	0.8305848882192651	1937.5	5375.0	6250.0	0.1337966775020803	0.0487677197358365	0.3123018475788511	4.398082006152562	0.9048068182360308	pos	g
bird5	g_pos	959.3153682720896	0.0132446360984072	981.6127988015442	940.884413036608	1310.4499062750626	3702.071514920068	4968.313949209999	0.4724037775446677	8.052883161955618	14.644025032461064	3165.1126907118432	2433.762110072191	0.1357860269545259	1.7767579787935714	0.8041298589050577	906.25	3781.25	5687.5	0.130135344720208	0.0478206044978243	0.0057963134310669	4.13687245716809	0.9128494094342252	pos	g
bird5	g_pos	1025.8184057816115	0.0008724694051191	1026.8682562858105	1024.2487916513037	1188.9794894617476	3728.7118235149674	5016.17334259637	0.4276536359295103	10.202230922858258	17.829161504592197	4057.147488707356	2979.508031846269	0.0291280167194579	1.6330190031289202	0.8719446062393187	1031.25	4812.5	7125.0	0.1334084565112359	0.0488933179480414	-0.0063831264043926	4.165493027102608	0.9115674156824164	pos	g
bird5	g_pos	425.2368370751486	0.0005187913740399	425.4285857314306	424.8111904799814	1180.327702355264	3657.665679588532	4947.759630816308	0.3779198922126313	11.814964799810056	21.041236413466663	4627.40667673941	3165.4242854716363	-0.236790289131543	1.5247651960143984	0.8728384587425022	1125.0	6218.75	7593.75	0.1338296871187034	0.0472489076926651	0.0282172442283583	4.481704242383854	0.90215115868385	pos	g
bird5	g_pos	964.4536300672954	0.0198115333471799	983.0242494907296	932.1633501360644	1446.4569199333537	3847.372637948826	5099.728040466356	0.4376895267695934	10.662276766389263	18.765083097587944	4172.322304830901	2485.3103655601158	-0.592099651443326	1.911703711354457	0.8054233539282412	1937.5	5375.0	6218.75	0.1383153734857805	0.0502592448065935	-0.001014189328572	4.152235492247279	0.915632900739528	pos	g
bird5	g_pos	685.8445046742852	0.0	685.8445046742852	685.8445046742852	1696.034561519665	3061.959549213726	5001.754431657273	0.3662591167523398	9.263708607746022	17.06184212425043	2489.6939400490555	2335.6664690779303	0.8906157289038277	2.679476760013062	0.7825647149618326	156.25	2031.25	3187.5	0.1349603969289932	0.0496268992332484	0.0197249204592603	4.133649218013131	0.9145880599619308	pos	g
bird5	g_pos	728.9270350296703	0.3429133075064724	1011.7374512639328	438.7304836490065	1808.1042727552608	3281.790870448443	5155.426149620836	0.4190137450408885	10.977353826040478	18.16009990246502	2872.257906909977	2137.919315432362	0.6700671961612417	2.424204630435668	0.8086473326064019	1750.0	2062.5	5093.75	0.1357158738766586	0.0484148060121577	-0.0269601834661032	4.281850821903675	0.910365287382997	pos	g
bird5	g_pos	394.1154303974061	0.274049791835091	569.3088910441629	300.98650651524963	1222.6561172745005	3816.088549095689	5339.956633122193	0.4146534690619324	14.728840511648729	29.027791072159413	4708.04078093968	2275.9144277194755	-1.0023476474938748	2.5900994038768888	0.8052603269771105	3750.0	5812.5	6312.5	0.1336564342644126	0.0487606995909607	0.4179413656494594	4.496656466182941	0.9020667065601314	pos	g
bird5	g_pos	987.9170576188592	0.0171246092881774	1010.165645852316	970.2053435198638	1127.2722617485992	3763.051006044441	4932.476622559168	0.4495727662078997	12.522075878280326	25.11153043890329	4521.734227208465	2257.073668960137	-0.6121701202043066	2.3818426660692	0.8494513678797969	3687.5	4906.25	6437.5	0.1275434009789864	0.0430402964556607	0.1867350285698169	5.125326648020575	0.8776197528866494	pos	g
bird5	g_pos	704.334266352393	0.3673606207666434	1006.124423974284	471.9147125518869	1717.3948342832166	3311.9989549006063	5185.722191738775	0.4344504617774433	10.274309200362156	16.74844456709101	2715.844978211695	2322.6469189286195	0.7452856801416866	2.366820897913094	0.7982839378099358	1125.0	2000.0	5125.0	0.1350023109345891	0.0493595848441961	-0.0417443260868255	4.096140972297793	0.915861645092888	pos	g
bird5	g_pos	958.4075049696354	0.0860688170325638	983.012452867829	485.98508586292814	1178.45607827423	3800.181265232025	5117.788450395901	0.5154792690614565	13.67666849117439	23.58005636413281	4394.131500219999	2765.7522336570905	-0.1061409924694804	1.8161720979948028	0.8560842182076028	1906.25	4000.0	6937.5	0.1416526595144848	0.048001869750804	-0.0214454377072033	4.599567672229557	0.9030818495656512	pos	g
bird5	g_pos					1524.686452502177	3330.280585721083	5105.182738674523	0.3349189890639908	9.301324946827316	14.135940066594475	3265.609419363468	2787.064865272549	0.4856555770138361	1.7322667799193086	0.8639599063302827	906.25	2062.5	6500.0	0.1373361435197359	0.051382462752419	-0.0567420701252165	3.884141216305356	0.924817808945246	pos	g
bird5	g_pos	1041.5935922922577	0.0014390078385572	1043.5731478266812	1039.8953747343144	1702.2200914200466	3205.6483241268083	4952.891331723929	0.3750214023809987	10.371191371946502	17.110412099143677	2901.724549594688	2541.849247801478	0.6724924952217546	2.171558339407288	0.8184315653276574	875.0	2125.0	5437.5	0.1363330223627117	0.0500781235232487	0.0325541613935645	4.095295946843762	0.917670159925806	pos	g
bird5	g_pos	888.5643444414709	0.321128856681079	1079.3473163754566	413.186364201329	1691.4612110156029	3201.888275754017	4897.043925135855	0.4410186141955569	9.146014208372591	15.564929694520886	2541.4640034343806	2147.5172628805044	0.8209617970556452	2.954091145845024	0.7931458474133278	906.25	2125.0	3875.0	0.1353731683808778	0.0515105038406386	0.0246032182649382	3.8874827244062753	0.923408961127269	pos	g
bird5	g_pos	975.5436214397164	0.0128926096128089	988.2072680672792	926.042165811878	1190.1341145209085	3856.094586257048	5020.120844525397	0.5145186470350669	12.952417477719097	24.278694394467426	3890.3250036067193	2044.9782720239152	-0.2112590549538625	2.6720460003643054	0.8292400071918118	3500.0	3937.5	5218.75	0.1345415446444306	0.043987285593796	0.0417010152973348	5.094775225279268	0.8856453074980043	pos	g
bird5	g_pos					1242.22416125881	3879.1453636647375	5125.24332883211	0.402611722202676	15.302607748830305	26.673133874633184	4194.633031164275	2332.956957244734	-0.3575178205077471	2.002540741791491	0.8610511986534385	2125.0	4468.75	6281.25	0.1411555255426459	0.0460303695763092	0.0691999873562836	5.050275666873209	0.8905139521260503	pos	g
bird5	g_pos	943.5472968108425	0.0036612605289448	951.6594521597036	939.0670492229972	1191.8038369457374	3807.19288894219	5032.115536363089	0.4321233322327962	15.811684235294896	27.565002906039517	4484.286352503792	2373.6388070334383	-0.4219911379515737	2.09895992151762	0.8685230943815311	3531.25	4812.5	6531.25	0.1381004929385211	0.0443413485670894	0.13157583774145	5.213748051468557	0.8846557017101643	pos	g
bird5	g_pos	1031.3302498183657	0.0178792323625915	1057.668899409677	996.2127966182657	1783.9169052129148	3462.237345910656	5206.590693581079	0.4737375677956928	11.6183440187708	19.090086269760167	2912.954478583363	2172.662091112507	0.7658370230020469	2.5731524426004007	0.8039348716459009	1875.0	2125.0	5125.0	0.1383485934856186	0.0491556091410558	0.1083928318044665	4.399054536086925	0.9093853490072156	pos	g
bird5	g_pos	886.7198082775343	0.1866068830323074	961.0259672033454	318.15511160051307	1101.383188522882	3661.876625720612	5036.083061289704	0.4751499096191848	12.506019471288395	19.244992724227068	3532.882467449176	3010.1330760252968	0.620612364256895	2.1872850760222016	0.8630791999279006	1125.0	4750.0	10500.0	0.1410414888269177	0.0477128049352693	-0.0435922447528786	4.590904463103945	0.9034100315553252	pos	g
bird5	g_pos	968.1794967539296	0.0100448476116314	982.3945869831916	948.0538983516568	1115.8595323651343	3838.270595777455	5107.597491532409	0.5133602651134913	9.62822416157432	15.22273918218759	3595.1854921395734	2603.3931873546785	-0.0569042733846232	1.6430203422868277	0.8159092564556142	875.0	3937.5	6062.5	0.1391855311899133	0.0511903088324838	0.0020212075714776	4.02732694782475	0.9204401765909844	pos	g
bird5	g_pos					1080.0355628015009	3717.2181982647994	5199.216998463379	0.3754645100554249	6.811791820063595	12.705559652962172	3325.591374689234	2704.6920687341844	0.0045341387006355	1.3135889613508835	0.7854744786317605	687.5	3812.5	6000.0	0.13231814083193	0.0498008345829397	-0.0613096818090855	3.942723653402178	0.918047181125488	pos	g
bird5	g_pos	964.4405563895932	0.0189883401328221	991.6121984728994	930.7922127293672	1057.6570679754211	3815.088759623911	4895.490270637361	0.5150076849734684	9.251328732855576	17.869350097484833	3191.5755077888944	2013.838677318869	-0.1691374235286573	2.3632983360458133	0.7493168672347738	968.75	3843.75	4062.5	0.1321739418147074	0.0470957815260926	0.0672945752149408	4.446892282268996	0.9027947720133492	pos	g
bird5	g_pos	946.0517869440572	0.1423172018729877	1249.635555656668	301.01270532341914	1113.7579660061383	3636.117427328775	4962.353062386603	0.5660033856975127	6.51314087104801	12.164878049779754	2761.2602172908487	2240.431217325059	0.5197539289023968	3.113615667341511	0.7181932111781831	625.0	3593.75	3843.75	0.1316532289232012	0.0494323853043796	-0.0252279334702265	3.968744130885431	0.9181376739101024	pos	g
bird5	g_pos	955.9473608503685	0.0261643120063155	981.2132265293346	907.8490087698264	1208.7846581483352	3742.874053570585	5133.754843430624	0.5078561291392522	7.645056275480868	13.173672681655294	3216.902869769887	3060.9614031158208	0.481300356936612	1.7530847462559482	0.8112261559101089	500.0	3593.75	6875.0	0.1401941918650782	0.0538366681497398	-0.0484602009753041	3.691181159192531	0.9326441088027598	pos	g
bird5	g_pos	968.8867382594442	0.0236026278328047	1011.7562715925036	935.1791798681614	1235.5570145048346	3822.684678100077	5070.762397814924	0.4670077390170075	9.784995714121443	16.15054973963707	3003.6776263538363	2685.6828541677496	0.7405844500265615	2.814355802880813	0.8141286155000954	968.75	3968.75	10218.75	0.1407328323912575	0.0512827466151036	-0.0232679063771777	4.063492364294036	0.920184432553141	pos	g
bird5	g_pos	892.5363217547626	0.1514572497166457	963.4206959690972	445.1783122204889	1196.6693169783066	3742.633493091325	5214.409496907782	0.482225437789392	6.66052770173934	12.666476594813744	3400.2561723761223	2485.565695577757	-0.1852358499401812	1.644202605355331	0.7661911914313443	531.25	3750.0	5750.0	0.1301485170056666	0.0486535686997726	0.0092255089854193	4.034343934452365	0.9154309958273767	pos	g
bird5	g_pos	927.7297795755512	0.1539501919663676	991.2269438499828	486.269907033153	1566.9094069864086	3415.7441697907407	5192.51148414074	0.4369273476364278	6.386308114259193	10.629378805311	2094.590884790053	2327.251386203835	1.2551252402202369	3.629494600215521	0.745721129685313	93.75	1812.5	3531.25	0.1364465720674074	0.0551033292424281	-0.0086946597590569	3.424553757812591	0.9415999193057754	pos	g
bird5	g_pos	352.6781534433393	0.0076832771130126	356.92593155540663	349.71332857347187	1284.8867805404043	3739.67512893703	5225.480576241223	0.3940133524226509	6.356617344632992	11.875096478985013	3050.7813632528714	2597.606289601575	0.052218340863065	1.3665219383902052	0.7683923395658241	125.0	3687.5	5687.5	0.1305224275984809	0.0496466246000801	-0.015200914578546	3.893804461565308	0.9208074896766172	pos	g
bird5	g_pos					1285.7136963680489	3636.773191413426	5076.492555626516	0.4036524348279436	8.260719649562777	12.11851840878452	2860.7266681471524	3238.8419077104586	0.968895013157298	2.540160224713249	0.7970986392563891	125.0	2375.0	8937.5	0.1409520660085336	0.0564973442944213	0.0191064081557538	3.437976742489341	0.9421040669191866	pos	g
bird5	g_pos	981.3422554474926	0.0189704942207296	1022.091186158451	929.5175888606884	1768.8214018116375	3268.606316216804	5135.228447836066	0.5018468884150331	7.822644871855266	14.115401684155769	2394.5953819320343	2101.5113590388523	1.010653452520393	3.248410131418134	0.7577683963965949	968.75	2000.0	3312.5	0.1306205424040571	0.0461271544229348	-0.0210433197837817	4.376556982465521	0.9060625482976432	pos	g
bird5	g_pos	742.9766327168381	0.3576175053787148	1006.6502012266068	409.07436176560975	1638.9457903710313	3328.357222362776	5246.297287539668	0.477643703576403	7.2630143199447375	12.85421152330051	2537.2125684883767	2267.887373020028	0.761884895567207	2.4362291163193883	0.7701341631790983	875.0	2031.25	4843.75	0.1305683372881942	0.0485906837411812	-0.016324416569738	4.016802883617883	0.9174105355787476	pos	g
bird5	g_pos					1307.7173284096723	3663.0276835611166	4913.534142665264	0.3776244277436479	10.641419192644156	19.455875952294637	4227.139878740563	3067.290850252412	0.1736346775512272	1.8606402344473003	0.8749064937922436	1343.75	4031.25	7281.25	0.1323611653831939	0.0470196219271882	0.0538643373277693	4.462928220057444	0.9021474640598628	pos	g
bird5	g_pos	1045.9718622037817	0.2475543371397505	1260.9207401261858	571.7523857430726	1037.691245578172	3545.388622286827	4107.584198969065	0.6625146701293178	5.860922081202223	12.999632914458145	2714.051253378283	1776.6164216926516	-0.3127793099303971	3.02022860883046	0.6150198439649013	187.5	3593.75	3750.0	0.1195562746574595	0.0430081347145732	-0.1207914141274147	4.401647438748827	0.8802012502477243	pos	g
bird5	g_pos	964.6696714166752	0.0009038490408319	966.6349372740946	963.7571563368166	1153.5855030290015	3556.719535791168	4678.536451155623	0.4122350150402357	6.970607963929011	13.63005230850884	2498.2399786468027	2552.369749552273	0.9346149773131242	3.1100744074997912	0.7544575918303535	125.0	2375.0	4468.75	0.1282763516600118	0.0494717363120357	0.0016376743080446	3.831219583036172	0.9213848232047488	pos	g
bird5	g_pos					1060.66512858693	3390.165725380665	4483.166943575416	0.3452118786128887	4.50251714293389	9.786544063522658	2019.3517662621523	2228.656192011485	0.8473727354777514	3.205879147267861	0.6609786729244381	31.25	1281.25	3625.0	0.1172962156571968	0.045363594334795	-0.0841723550765725	3.857536853273204	0.9020292518660596	pos	g
bird5	g_pre	857.0715297637694	0.0076173547412557	862.0254016344077	843.8372124848846	983.8381776987056	3370.044450215279	4595.418717393377	0.4116526328948026	4.132613323678895	9.155314725261364	2237.848024375892	2071.668040161622	0.5709663759822396	3.0861852034734367	0.6850437186763488	62.5	3343.75	3531.25	0.1177722039191366	0.0437540310593514	-0.0569620149602933	4.201512579708878	0.8862696840299072	pre	g
bird5	g_pre	1054.6441416515868	0.2166411375431335	1144.6799159424063	378.4593783817367	1356.7982174917584	3611.113322374394	5129.032679787945	0.4620087350696215	10.640655179125842	19.9066654206635	3781.057171658024	3339.282271046162	0.691081249518152	2.0779154014594767	0.8383578374527637	1093.75	3718.75	9781.25	0.1407098362658777	0.0457811647571296	-0.0891131970826171	4.930359206591824	0.8928496848356462	pre	g
bird5	g_pre	574.0900072636383	0.4763487337625029	1209.5967648220376	324.26988021186696	1125.4583751950038	3774.535870648888	5180.861224937817	0.5250531328413839	9.849289144494367	19.740913031163377	3885.715157556013	2593.413192790304	-0.2277439123405573	1.50318113232159	0.7790633366420447	1062.5	4906.25	6250.0	0.1313115546948334	0.0456466854146479	0.2396995764365499	4.730283195589956	0.8943276476217465	pre	g
bird5	g_pre	524.5214664246648	0.3524835546218698	981.3817330074688	343.70344123068844	1172.224277851931	3695.68245103309	5152.30382845217	0.4244961802019954	13.53379159433961	27.86960834425817	4876.466491734668	2440.7914474634213	-0.795782964723023	2.3548383456995827	0.8446679640479027	3656.25	5906.25	6781.25	0.129353083977819	0.0411063830130354	0.3203095565089575	5.558492997266672	0.8749911738114192	pre	g
bird5	g_pre					1226.8344946857178	3539.641993667004	4846.424693733575	0.3431638366775129	5.454906929298565	11.39684516058464	3073.5334886534324	2518.245873601362	0.5436615531097801	2.9176971796156077	0.812810935111604	875.0	3562.5	5375.0	0.1250347465484027	0.0445031439264097	0.0109887694604913	4.495669711197353	0.8938045730412243	pre	g
bird5	g_pre	968.826439171706	0.0129468249785575	981.2681906873216	945.6741712707714	1261.9139595658748	3771.509740723863	5017.863661357728	0.4394171703177713	9.922369269194723	19.25823208947051	3921.24991833848	2409.779529446076	-0.2281405649711835	1.9229717651371985	0.8523950181417483	1656.25	4000.0	5875.0	0.1310326690064694	0.0434083386202162	0.0098750654767785	4.991505441739298	0.8864119792019938	pre	g
bird5	g_pre	956.5441975553908	0.0385790405866758	1013.8283101989704	884.6195188208875	1567.4201310400315	2908.838834949227	4728.103801066271	0.5642976838605429	10.643464550133638	23.188026879985674	1956.3481149721067	1518.870094496	2.6042359185081305	12.614318141317565	0.7061110575093225	1218.75	1906.25	2125.0	0.1313786473521828	0.0410325543761836	-0.0129964065517923	5.551439336527987	0.8703407077175326	pre	g
bird5	g_pre	839.8755394714565	0.0150947241741059	853.9394498680688	824.988380570906	1358.783708101519	3302.5939293846304	4587.154147985887	0.3594817937444522	4.741677478619715	10.356270878630024	2619.184038299212	2352.3709099131192	0.7853320876493256	3.0220752904773525	0.7502059679233373	156.25	3281.25	3656.25	0.1155047163921136	0.040939492487383	-0.0546891480861899	4.610054894945952	0.8708844701710821	pre	g
bird5	g_pre	943.4392877090368	0.1998248085281919	1204.9970804702953	682.2160845787514	1040.8189271097574	3439.62253559118	4511.493202964335	0.573849090073738	6.6628565647396565	15.034022638417566	3087.2717468883666	1581.368855953625	-0.4805244444655266	4.173547654518538	0.6892234002688434	3281.25	3468.75	3656.25	0.1181164584262091	0.0383689896080314	-0.0341357501801481	5.408474820756769	0.8552365503575328	pre	g
bird5	g_pre	1043.4270974573742	0.2102300983939222	1226.3452428365972	392.34324049438726	1031.7316105468196	3523.548217000912	4308.29183660937	0.5583305984207791	10.910637315863315	24.90463197915	3180.9788557157945	1463.310296603101	-0.3237444990013025	5.413435186042798	0.7095734148249142	3312.5	3593.75	3781.25	0.1252987330859637	0.0373236521678791	-0.1258020598446206	6.101393527303838	0.8487099524108489	pre	g
bird5	g_pre	787.4846292731056	0.3979648586115135	1251.2261144065187	398.7631273480857	1185.5530257342432	3746.476800842743	4886.479630511358	0.440343637434395	16.97965258708765	31.399839660292777	3827.740177049024	2535.0877441690304	0.7766916776708549	3.3662027725763477	0.8307940521586951	2781.25	3812.5	6437.5	0.1394925214692351	0.0411463626367333	0.0462571178878174	5.8460717438565055	0.8717555851381291	pre	g
bird5	g_pre	731.3140734058654	0.405209033167869	1012.1573407286728	406.9318019771918	1643.29434780797	3088.366431616525	4920.645176051066	0.4746355458518088	15.214735551460876	27.20523552574573	2999.707617668025	2339.2949402781933	1.0274312005668675	2.7537188459010946	0.7968233808070244	1468.75	2062.5	4125.0	0.135823496225123	0.0410450629095019	-0.0470560948233871	5.644373942541734	0.8728569258734313	pre	g
bird5	g_pre	410.7914138848443	0.0081698154509547	413.7600901061827	406.1000161150318	1241.5963991266478	3733.9399833044135	5001.681276876992	0.3882102253460519	11.247155754503162	23.077129076786388	4148.138758277552	2143.360378978312	-0.7001359085822673	2.293681730552931	0.8242793280541714	3156.25	4875.0	5843.75	0.1296381776873764	0.0408615333422848	-0.0409980747816872	5.4685870813537285	0.8698436354014178	pre	g
bird5	g_pre					1314.116690569085	3552.949259063353	4871.211979555284	0.4049225047473574	10.704918251180477	19.479052134048786	3138.0326712319675	2648.9273015203435	1.0110180741356425	3.421594814411547	0.8411360339788734	1125.0	3531.25	5187.5	0.1345062578494548	0.0436104749572962	-0.0230592461242558	5.072469525457457	0.8861286891030159	pre	g
bird5	g_pre	835.604513402478	0.5320390563906724	1230.6378011604538	326.7970205416526	1250.3309406210722	3668.235300035292	5191.645588536214	0.3956105727052504	14.433123189916078	29.032012842941874	4623.011694117458	2437.001237195805	-0.6277323838886745	2.095093129230557	0.8276968362862965	2375.0	5906.25	6437.5	0.1311447464064589	0.0404954458890957	0.2719103607412439	5.755723222824896	0.8712884848618484	pre	g
bird5	g_pre	496.6664855417986	0.3040748413726908	710.2463226463279	389.7567902470678	1279.7493145195283	3692.243466251142	5024.598973138997	0.4533989972311429	14.068657972933108	23.88820882610446	3523.5931264256265	2838.7317294253203	0.6561027446761071	2.3576551195039515	0.8829173839548123	1125.0	3625.0	6375.0	0.1410595541693453	0.0458803694202338	0.0721840051807237	4.975565767071992	0.8919648319802436	pre	g
bird5	g_pre	750.621820206537	0.5184922256517683	1234.8126370199236	326.05866301375715	1239.5990997736433	3752.1268347606674	5183.291795781059	0.4852287468174014	15.447156033178567	29.697871365539136	4043.3687793654394	2411.619445285417	-0.1431043478411581	1.8483250814118168	0.8301707873916933	1250.0	5000.0	6218.75	0.131251734190227	0.0383319581537795	0.2451404932937851	6.145588903216248	0.8628402931848963	pre	g
bird5	g_pre	710.8845718389249	0.3208432738736246	932.946533695695	464.9161355413007	1199.2903340181033	3714.63758651752	4888.425997006009	0.4929850495757979	11.496327885176036	23.476268983425932	3355.1862520976565	2166.629515499582	0.5579229305677322	3.719951592122601	0.8109454019102941	2031.25	3718.75	5312.5	0.1305418527143591	0.0402898125188666	0.0411601075387554	5.676122488910736	0.8682305230509026	pre	g
bird5	g_pre	1076.190223858326	0.248189950556122	1190.5081576376097	403.44282147030447	1236.343985988168	3562.7550802108703	4862.781986776571	0.4516027010040574	21.44589844175845	39.18931172273113	4621.4234635217945	3289.201653912456	0.3255711582128692	1.6193665023092267	0.8782624410623983	1406.25	3781.25	8843.75	0.1405077073782266	0.0380106655362823	-0.0270829432780105	6.67710409545499	0.8536625558574455	pre	g
bird5	g_pre	436.5685140916924	0.0013028653144026	436.9757413696207	435.7641446699848	1534.1770856102207	3070.157162322884	4912.989075894238	0.4074500437643416	16.533930981329775	29.63981046056136	3120.1510805492103	2269.248833814222	0.7662082481495053	2.2311282793994947	0.840355662452011	1437.5	2031.25	5187.5	0.1293532153645765	0.0375166280508073	-0.0302277529071601	6.266734603179969	0.8528201007240739	pre	g
bird5	g_pre	926.8156495585072	0.3603341946770741	1272.6356294208028	415.20095208386607	1171.7799718812726	3718.00109339667	4994.334385872379	0.444989427192755	21.392315840315767	47.23890548399999	4282.664505640968	1765.6886486951717	-0.4768251410144699	2.697455698803257	0.7896086505463439	3718.75	3843.75	5968.75	0.1303666923954373	0.0299297915272963	-0.1610918356558465	9.077315405861423	0.8120543932888576	pre	g
bird5	g_pre	1198.9788349455707	0.0045454067930336	1205.5600019510782	1190.1871229388153	1360.1907818050324	3781.068037162544	5033.351826723541	0.4309287697721595	18.70629149686891	35.467981437087296	4555.179118535641	2017.7417006065025	-0.7404540185051698	2.5030710606500044	0.8386253660891888	3625.0	4937.5	6281.25	0.1322107051759271	0.0351124528178054	-0.0277933381586972	7.026421441007037	0.8457964236016616	pre	g
bird5	g_pre	1081.266046812345	0.2336519162292856	1192.4125437306311	412.9048959529225	1215.819965434102	3554.5893674528897	4845.240219351089	0.4385054392372633	16.564730018829255	34.7968953856479	4320.746961386964	2026.8558313827507	-0.5041011660320486	2.2862861141780324	0.854490410582276	3437.5	4656.25	6125.0	0.1257894302085082	0.0323228944194509	-0.0144365762868362	7.844632070883524	0.825716538216102	pre	g
bird5	g_pre	487.133391425204	0.0019356428496375	488.8423702774744	485.80192406136894	1218.6280402135762	3559.051777823554	4929.720261333012	0.4109658501021923	10.252833172963104	19.304276333575284	3925.501740856742	3067.4522600567248	0.448349795054104	2.000264664091714	0.8660200942934044	968.75	3750.0	7343.75	0.1334019394525475	0.0445632719049604	-0.0102140182754208	4.848804072287837	0.8923414512521762	pre	g
bird5	g_pre	954.905453202444	0.3664622022920334	1298.2846508638345	540.7340866858044	1130.8114386373802	3714.5272525622577	4924.9047037603805	0.4926036857628965	10.75980830914942	20.005548225294778	4025.328073577827	2538.763579182041	-0.0962750659322153	1.7874954599790738	0.8355657400128166	1750.0	3968.75	6906.25	0.1295246921935178	0.0416503088836428	0.1075070174599271	5.25230275572374	0.8801256611845346	pre	g
bird5	g_pre	1033.303804787986	0.179940961562821	1298.0447742160566	871.9157890820218	1075.753100416205	3623.575727227936	4601.842858433576	0.4627810909270315	5.931438217459863	12.181741665849165	2428.740370146621	2221.459870355952	0.5703212321890192	2.879822151308669	0.7114674006824678	93.75	3500.0	3875.0	0.1255234183722137	0.0476120272924453	0.0458486897129379	4.032247077523514	0.910320680120842	pre	g
bird5	g_pre	887.190058793242	0.1703033862916306	941.1765728103816	402.9926349372296	1166.1196250391386	3725.144563627361	5103.582960072567	0.5383560191927758	9.243748919939303	17.2372748709381	4123.989634917811	3227.062803597318	0.2854318451015405	1.7868103774101545	0.782323446926566	906.25	3750.0	8687.5	0.1363014687603394	0.0470177010756454	-0.0658001869439848	4.498368184052249	0.9041923032991024	pre	g
bird5	g_pre	315.1801991009612	0.0174002817296094	320.9104837840592	305.5799744717814	1155.434252693952	3637.966204450292	5127.464690486066	0.4805104563684355	9.534588127301564	18.610450086613668	3584.40434980963	2667.468833858249	-0.0035382637273446	1.454926798526088	0.8270478351352762	968.75	4062.5	5937.5	0.1258475237535819	0.0409444429153828	0.1604981215107763	5.336333347117463	0.8756646455259224	pre	g
bird5	g_pre	1361.4498745004516	0.0110831958586991	1383.4099329896717	1348.4674392733343	1463.0179013964246	3307.549974183306	4466.696741031749	0.3910319076755613	16.857760058943082	36.30313159394489	3614.571786628316	1436.6881769164866	1.0575363196661964	7.798254978898621	0.812205521633548	3031.25	3500.0	4250.0	0.1262660532333465	0.0316337716977502	-0.166896594945069	8.033969137468764	0.8210108934548145	pre	g
bird5	g_pre	414.7778441912107	0.0086391584899951	421.1221348188336	407.41109369028817	1216.350781232714	3707.1300350736897	5027.4393906208825	0.48317925512853	20.813592767949448	35.69937196606052	4371.400422778372	2896.6691855845165	0.1834189348702418	1.790505433450592	0.911431616272832	2031.25	4906.25	8437.5	0.1410449966239849	0.0389856499304788	-0.0659668792272885	6.397045096061781	0.8582841877350634	pre	g
bird5	g_pre	1064.9570360153273	0.1461977076846372	1258.3123584971402	936.6761916666366	1154.4921686399657	3518.894426006927	4300.062293566213	0.4597954948270744	5.656765392575098	12.406775284164276	2669.221311732913	2167.29436822421	0.4420381715611393	3.252745511547989	0.7058689622912224	125.0	3687.5	3812.5	0.1155388969191765	0.0409216864449331	0.0211005109859957	4.685001268432661	0.8702634259174267	pre	g
bird5	g_pre	496.0826225269752	0.0006786130785051	496.4046423533331	495.5375548846045	1313.7592934634365	3733.20896723247	4911.4721690169135	0.4279429671483662	11.932082631914238	23.94603454999434	3856.238605698001	1876.026015111188	-0.7430253697719941	2.5389874705700097	0.8055982507640872	3000.0	4625.0	5031.25	0.1284444873068302	0.0402922830317025	-0.0250065907282876	5.530937663605798	0.867846086022888	pre	g
bird5	g_pre	392.60776038028496	0.0061855300379725	396.8857476655239	390.1450098643297	1208.0439845914009	3789.990753090288	4954.559572425143	0.4012033339036734	11.131547286678233	22.013242648907635	3885.033979421413	2142.0212050705186	-0.4739112848672721	2.054443081954964	0.8364388566259122	1875.0	4593.75	5750.0	0.1298916172721619	0.0419092772592932	0.0168399240600411	5.272689399754252	0.8763812201170541	pre	g
bird5	g_pre	695.7275102296568	0.471474671188351	1272.095267800095	372.5041664272914	1213.4601615670877	3840.934045060837	5135.476736932922	0.4828126803156283	11.41452574292362	20.35009143268241	4264.850933748254	3039.0556455649858	0.1629298828162801	1.762598177185853	0.8429953548943159	1187.5	4500.0	7937.5	0.1415895347493149	0.0472317931990115	-0.0828815858151968	4.66753355532606	0.9005260050355184	pre	g
bird5	g_pre					1258.061591114628	3441.4490379719555	5118.0886698528575	0.388930125603021	279.2039742975508	550.6015078537501	86.84134693171724	225.5318415321124	31.88266123539993	1151.5370865853936	0.2484110928401975	62.5	93.75	125.0	0.1285900776532311	0.0204135055463627	-0.1724948670915011	6.809223947229683	0.8079179981501762	pre	g
bird5	g_pre					1256.0095657251668	3607.11132759849	4852.185706376991	0.3880124924246986	14.329372993746006	30.409301869004064	4011.466723027882	2121.399130360669	-0.3970686344315973	2.1619019716560337	0.8641211081090187	2531.25	4375.0	5781.25	0.1256169275920553	0.0350661434257435	-0.0692430003552156	6.839672433934809	0.8386778846393226	pre	g
bird5	g_pre	681.3080199724395	0.3931640458146351	973.970990509824	430.5628999673137	1256.8842506431906	3857.7619748195975	5082.265903590419	0.4095340164841035	20.1306050555014	41.69013840817555	4491.852079044387	1969.467579571668	-0.7188413708638548	2.5905939675709755	0.833363994038723	3843.75	4968.75	6093.75	0.132699540552395	0.0330660484408353	-0.1625884219094723	7.758867388716626	0.8317179808722142	pre	g
bird5	g_pre	365.6373940201164	0.0	365.6373940201164	365.6373940201164	1248.5249171794412	3767.9244323952207	4999.971964347702	0.4942733954080354	20.997046780732585	41.46521239174987	4129.747261358171	2085.095279591443	-0.352884797540368	2.037031932183025	0.8230981971099594	2281.25	4156.25	6062.5	0.132622132236038	0.036110615738484	0.0998614626066237	7.009178946121406	0.8439185713448456	pre	g
bird5	g_pre	303.46114201394505	0.0012344047109441	303.83573587723555	303.0865481506545	1592.6630740319745	3112.1402795613308	4907.537908267582	0.3924465772431485	14.144237242925708	27.338056726640776	2848.1129264479155	2016.2941597466277	0.9455874041082982	2.9058649658297475	0.8212638059471392	1500.0	2125.0	4250.0	0.1303037582959933	0.038798639070813	-0.0182733814484429	5.99568738374835	0.8595683234395621	pre	g
bird5	g_pre	349.4403956660061	0.0881642537959708	391.637558214664	311.802600652345	1130.271585658584	3666.2356462410944	5163.180259169278	0.4381695796382781	23.3542352295106	46.9646616687136	4291.243031370032	2229.300656123649	-0.5986082811460863	1.8679752915964387	0.8292213859950364	1875.0	5343.75	6125.0	0.1276983128017196	0.0340547121506918	0.317083588347594	7.273979695600348	0.8417296641210541	pre	g
bird5	g_pre	574.600815586688	0.0066416949154635	578.8970364031011	568.487508088111	1464.5481877724628	2907.7005345147536	4858.542912023032	0.3851449104144469	11.09979592131291	22.792185312679507	2784.8199331126075	2110.076751997401	0.9498056318204696	2.9824622533617995	0.8334893244936364	1281.25	2156.25	4281.25	0.1270357054368525	0.039506994960098	0.0030508883027663	5.661418180042546	0.8639829868182471	pre	g
bird5	g_pre					1594.969698562619	3423.2181713832056	4960.904387701266	0.3526300067911946	7.933260982180134	15.590533348153926	2937.910513289855	2620.2709752408423	0.766920338176727	2.5050055441496406	0.8097858721516246	625.0	2125.0	4906.25	0.1323380765394118	0.0465941251779063	-0.0709485145211723	4.400068075376093	0.904160334536413	pre	g
bird5	g_pre	1166.143707583347	0.226536944166467	1322.8559417326433	545.9779344144861	1208.865473933989	3716.120685075544	4890.17809753586	0.5310027222768874	8.374416967301489	17.04699386354115	2966.9934004541697	2440.752091038185	0.5951289456232967	3.004348337623881	0.7455090989814208	1062.5	3781.25	7625.0	0.1339124028993029	0.044368392336407	-0.1107749377267065	4.8529929973618176	0.8914014949340769	pre	g
bird5	g_pre					1316.5391016614808	3651.219765083461	4899.777861223379	0.3855448110136794	8.31334617860724	14.546080020415204	3341.906254489059	3129.4856673936715	0.7078901261990319	2.306510043805505	0.8411466007572399	906.25	3718.75	8875.0	0.1380117656133792	0.0496729961627859	-0.0421172679952144	4.190088253827053	0.9143278497635772	pre	g
bird5	g_pre	992.0615191635354	0.0011578677901776	993.620729298787	990.4652415773088	1583.49367909207	3032.50061412161	4869.70127106775	0.4001145990373221	11.2307206936685	21.46262033218092	3350.0668861517984	2511.214247255618	0.6281233728957332	2.0730982434001946	0.836241125125174	1687.5	2218.75	6312.5	0.1330338935850674	0.0431351576482212	0.013668063922589	5.172537414736923	0.8819665873977789	pre	g
bird5	i_pos	1369.775135991555	0.0031661785737443	1379.3648192233293	1365.6024250798546	1460.1644357870518	3936.552367922839	5159.938157978565	0.4143919692486525	20.033820259976437	43.51441545237863	4943.106704777887	1486.9939223055685	-1.6004376941463847	5.881408767057111	0.7346979820794026	4218.75	5468.75	5937.5	0.1175452103590331	0.03375209340552	0.5601561042020485	7.499034990869666	0.8202668065826978	pos	i
bird5	i_pos	1002.6554697615322	0.2482387863500126	1152.0826467518546	556.9757009592199	1693.3339108253865	3450.352447897548	5199.117329488113	0.4017602555709123	11.201052155330746	21.57984147003912	3195.072342800736	2298.188270771018	0.1900689061185055	1.7082249875343742	0.8255828577583824	1406.25	2625.0	5687.5	0.1321089956275267	0.0465927177103991	0.0742825491994054	4.435535497388668	0.902277677257933	pos	i
bird5	i_pos	1169.829213093073	0.3574329808230482	1414.2458041286948	350.3750766548612	1330.7092458235202	3845.75157890079	4919.519700483138	0.5155361588562717	10.547826108120978	21.95299976836677	4272.224006038018	2118.9278906354666	-0.6507265800433797	2.9655579450655045	0.7518070606739562	4125.0	4343.75	5687.5	0.1221978169270238	0.0452038035662271	0.3932109083077496	4.588420956981844	0.890153110028386	pos	i
bird5	i_pos	995.8831606205072	0.4869802682487582	1380.6743387736576	360.48530616955	1451.416584878058	3765.1124155725047	4771.733931202908	0.5589127548599363	10.903199760188878	22.755119723612545	4190.240865585301	2171.7850489990387	-0.393492968763483	2.7157897100889308	0.7744474592510094	3906.25	4156.25	5656.25	0.1232296024589409	0.0444177139474497	0.3323446947276879	4.687154646273028	0.8899415420549242	pos	i
bird5	i_pos	1034.7456441471693	0.4004571790703949	1371.1894831261154	369.5087050669958	1266.2255366344227	3760.381293885142	4847.276946494493	0.5255575882122773	9.87652274632066	19.7578370958613	4358.376770967879	2431.322705036061	-0.3775131176443597	2.3535945414530297	0.7715167060116586	3875.0	4187.5	6125.0	0.1223560296340916	0.0455505424048718	0.3203618074558667	4.433444762227441	0.8960459076565668	pos	i
bird5	i_pos	1163.4889233604936	0.3598091371345446	1479.4311342293202	349.81643040145195	1208.1719405207375	3777.157925245716	5251.043558725338	0.4896233217459381	10.679348015676096	21.11529617915912	4412.253918608365	2185.8522940539647	-0.9596485109642702	2.950966418164845	0.7301621995588939	3937.5	5531.25	5750.0	0.1220327070934368	0.0443749246262941	0.3483976623703042	4.66004447470601	0.8882339161080879	pos	i
bird5	i_pos	985.6836825950028	0.2681141250046501	1143.6096596327534	503.9825582596727	1776.0294883857075	3369.392709813759	5024.934021667858	0.3852737614560834	10.324917552479135	20.26353413581897	3051.889044748709	2236.041643358938	0.263647199902633	1.9560131720850769	0.8217407608102228	1406.25	2468.75	4687.5	0.133680292492177	0.0504374406097821	0.1481910735152917	4.028280475879815	0.9171374770712912	pos	i
bird5	i_pos					1696.94838215317	3274.551345634933	5042.977103465923	0.3437548027545174	12.188497235439726	24.63602051022108	3300.32975590163	2124.9072256502554	0.134278206184332	1.9270322733961327	0.8584865403612149	1781.25	2625.0	5437.5	0.1310634931458303	0.0466459678658858	0.1976240920923819	4.545385063772638	0.8986522208060125	pos	i
bird5	i_pos	1113.5337024456355	0.4043277510008229	1389.1588256043626	357.0862741446123	1349.0923592393106	3833.70627200409	4692.957942862584	0.5307863407810233	10.28507126713092	21.205016148660828	4138.226215752231	2038.9275555619488	-0.7189226010499361	3.035206109459287	0.6994641506900637	4093.75	4156.25	5625.0	0.1222466518645233	0.0450669064685678	0.275742427791796	4.4727678172600775	0.89296975189963	pos	i
bird5	i_pos	1073.66724910009	0.4087685046074933	1377.3924684046483	352.9791617084399	1329.6323856991742	3859.422185808034	4963.5713897183205	0.4925519341159435	14.206511431397963	29.86374262244088	4309.129628125589	1937.985121231113	-0.5293751804611422	3.238413625391417	0.7622391601097084	4000.0	4125.0	5875.0	0.1238063946166779	0.0428132717930055	0.430073422726333	5.143239703330479	0.8772942584906158	pos	i
bird5	i_pos	1112.1168682186749	0.256012779423197	1356.2335224032483	665.1765813363807	1406.8323125763588	3751.8748578837913	4998.650937537768	0.4860676728990094	11.8727830664202	25.839514803850715	4605.197435097478	1895.6292271653383	-0.9712930663100824	3.7342069551755768	0.7560250816502068	3937.5	5437.5	5593.75	0.1191727060315512	0.0393869769740847	0.30567030498377	5.566085491669519	0.8587653129999953	pos	i
bird5	i_pos					1485.0061830214372	3512.986571016321	5077.375489895093	0.3284857000083776	12.142741233846714	25.27490232466968	4646.94506352237	1589.0940585770545	-1.5176676650326348	5.059452966445683	0.7774182263304956	4250.0	5156.25	5500.0	0.1152779933097538	0.0329318896089955	0.0969948215601755	6.890760277016469	0.8276908813559479	pos	i
bird5	i_pos	370.35783155344006	0.020585315932523	378.5360495833771	361.6565100058025	1385.3077941338213	3671.742274819653	5048.994025333491	0.3790993964352393	10.587555123202955	22.86329603377348	4235.267047424324	2520.4510987293143	-0.4394807832916652	2.1359086926920057	0.8217486479110048	2531.25	5281.25	5968.75	0.1268626430390455	0.0468930580505958	0.2818896900780993	4.434853705634746	0.8969091968626347	pos	i
bird5	i_pos	1331.1623101379134	0.0599773704290666	1356.2925910647714	1017.1163993554048	1313.728627160489	3862.0727272994095	4741.087466102658	0.6079587497883515	14.402049885958103	30.201049223243874	3995.7642077357687	1643.8264254742771	-0.5900646579668024	4.347072485237278	0.5889964327606884	4031.25	4062.5	4125.0	0.1226974753561886	0.0409744727382641	0.4214039109008169	5.473592982185665	0.8690658985026568	pos	i
bird5	i_pos	1235.2775421021893	0.2531729753291673	1363.081320205087	369.37441415579485	1296.1082816868006	3859.705950719416	4777.003551142623	0.5482789883762499	16.185810392448058	33.10114155859475	4090.671372834112	1835.9238114412744	-0.4078910779434697	3.591110658150647	0.6984823721625547	3968.75	4062.5	5375.0	0.1212451690252341	0.0391656203125185	0.4484678383085561	5.859660787144216	0.8601262753328742	pos	i
bird5	i_pos	1138.2213580593393	0.3364033762543474	1339.5513647714913	361.32608437269903	1177.4144545623471	3866.774918955277	4482.123535904109	0.6485728223376309	13.638933447423584	28.958904365749103	3778.2416749116014	1275.9947389179654	-1.3552504692975993	7.2027674929402	0.472742800084533	3968.75	4000.0	4031.25	0.121884267220416	0.0427571225194526	0.4403033035545888	5.065990837424083	0.8750290107066004	pos	i
bird5	i_pos	630.4520698064159	0.4495649057159263	1001.4347761811792	313.5453389832444	1161.472324123724	3865.801575975861	5032.5388894310645	0.5635268234645043	15.316032314390284	31.083961295303062	4751.605445814583	1896.373019466748	-0.7768023846482986	3.3409524747907	0.7288905637580326	4000.0	4875.0	6281.25	0.1214201186587509	0.0404149099200222	0.5374642689983101	5.65600456417275	0.8641195161330903	pos	i
bird5	i_pos	353.7504408311118	0.0289614173575974	359.7610823964844	319.5759482952156	1167.5142696816783	3679.73266660618	4776.463072323653	0.4374165697046856	12.27336698449154	25.05512300978416	4694.52391295319	2131.9274662426524	-0.7926257499559708	2.841002607788638	0.8032126499507368	4031.25	4875.0	6625.0	0.122138312960179	0.0402618978123527	0.4286777158226657	5.581223570611333	0.8676678789860373	pos	i
bird5	i_pos	718.5054948021132	0.6709696773543771	1356.936501189138	350.1255351361238	1404.389930397535	3732.061810632469	4855.950683159616	0.4130989048543308	13.131031187912914	26.449197685185275	4567.59495402084	1826.112924987875	-0.8386477829937905	3.394837572638431	0.7848359732537119	3812.5	4656.25	6062.5	0.1203130605441512	0.0390482188336072	0.4338986773582838	5.81308671209796	0.8591063163350258	pos	i
bird5	i_pos	1115.660781142113	0.2483210791720439	1385.7490077695577	825.6643006797261	1497.6403444155912	3704.8592752549193	4763.451585528423	0.4985612980716422	12.711480087394415	26.06757575720741	4555.41325255528	2123.930650058393	-0.7249528192299665	2.8600069908780528	0.7747420934133855	4062.5	5468.75	5937.5	0.1238864242681373	0.0436447114975512	0.4735591391150057	5.046763546228334	0.8811382890423755	pos	i
bird5	i_pos	1369.8788497058315	0.0037027903132015	1379.710710852528	1363.627477183972	1435.678380366443	3841.28889340666	4698.403649763747	0.5221147066036461	15.967834902376138	34.39978933603106	4994.453979188178	2133.5744774208983	-0.4399152711687928	3.0969123203622577	0.7378706485270614	4062.5	5218.75	6468.75	0.1188201250895549	0.0377904819165568	0.5578431254315923	6.26031682628557	0.8476261608647069	pos	i
bird5	i_pos	1110.239495113007	0.3964631896154568	1373.6077500811516	359.5842004149516	1444.8976775738915	3850.415813815935	4695.277148277378	0.5649702907329485	13.711956940130689	29.47833012088976	4313.780215520085	1909.2501920422624	-0.4298278857569111	3.3232024125535724	0.7034713407738615	4062.5	4125.0	5687.5	0.1226456937821542	0.0421042828491642	0.5105352779181811	5.386902590171973	0.8691810689330995	pos	i
bird5	i_pos	991.963917463478	0.193235156335379	1347.7455179182343	793.506787661275	1536.1340777301496	3806.0900714480695	4819.094341560558	0.482137039177814	14.217531255710158	31.912413879771528	4548.146733940964	1741.7818105328392	-0.545179638634549	3.9979476605581694	0.7510868719917071	3968.75	4093.75	5781.25	0.1158280125182185	0.0331039393738318	0.2484394442719441	7.140561897966554	0.821093159966596	pos	i
bird5	i_pre	1109.8116216133706	0.1133252223048665	1262.2871046375028	940.0949075296384	1333.2510966673658	3638.3253908513534	4826.723587239404	0.5250303170610116	12.975883693072747	25.09518733045672	3908.9506980052456	1958.6105634618827	-0.3207328417877262	2.319969956929224	0.7817515507743283	2812.5	3906.25	5812.5	0.1237459325459798	0.0360692601948575	0.2502704874265163	6.46911117149148	0.8517390898786459	pre	i
bird5	i_pre	1205.6584444989523	0.1384828718150306	1350.1842601348565	969.1578444585584	1303.3601203225428	3756.818200028469	4717.081644377236	0.5329820343234178	20.37879136680717	42.96120413686288	3962.0937560180505	1421.29673995866	-0.5784445182927198	4.37257894789854	0.6875867417618683	3875.0	3937.5	4125.0	0.121300193676628	0.0334554854535045	0.47387272304488	7.622554899931661	0.8274112033285907	pre	i
bird5	i_pre	1097.799253932185	0.3503623939130852	1353.7574695243577	331.6323242377766	1294.7669153192933	3783.050206118941	4934.259285594061	0.5968612963511325	20.332741532359456	39.28699819470678	4065.160118839868	1619.1360829923146	-0.4927015886025107	3.0888381197746706	0.7392930903492032	3906.25	4031.25	5312.5	0.1218536698526251	0.0342028366348755	0.4634997899984739	7.086365242184724	0.8423936246835908	pre	i
bird5	i_pre	1032.6226072399263	0.4338474227742185	1364.8554789897853	319.46258171989825	1291.4670065561431	3761.5191139095086	4915.342619979721	0.5699742731350175	20.76409161976093	42.14747097543013	4147.886215576429	1673.3174223053802	-0.5905548903700399	3.039214519460524	0.7468061956770926	3968.75	4093.75	5406.25	0.1235800669171788	0.0344705098296538	0.4922733272420652	7.329039881846035	0.8374918092489183	pre	i
bird5	i_pre	1354.072785501527	0.0070544944375703	1363.6716422986894	1331.6058308394174	1322.7695085687826	3797.7443769713336	4892.818731816499	0.4933341260954543	19.8099235404378	41.11600256028554	4175.357709930491	1456.0817720540113	-0.9155754348102854	3.941902594953687	0.7127485958569483	4000.0	4093.75	5156.25	0.119111532454931	0.0326266146649001	0.5732810169061993	7.849036400296446	0.824832665099503	pre	i
bird5	i_pre	1064.5265137157485	0.339331883001307	1360.7949315234189	322.83143748571206	1349.2716325697568	3796.424259750808	4854.944252549006	0.5102426194775538	17.962796475662493	38.063484463506455	3885.6515737635104	1614.4717073225522	-0.522248958954425	3.15484451287275	0.7425342605228222	3875.0	4000.0	4875.0	0.1223614148334915	0.0342459556473326	0.4458686480347733	7.300045455634114	0.836752259335822	pre	i
bird5	i_pre	1128.7366915862112	0.2797876169573102	1372.0669413974842	349.1612703993577	1200.5962753012554	3727.28388500276	4809.396375678318	0.4748443027532878	10.04442505821335	21.45686667514108	3991.1611648571534	2099.8059511387514	-0.7239369292240047	2.326469668975029	0.7528757617822712	3156.25	4343.75	5968.75	0.1215333641080421	0.0390696812980434	0.2751078009404812	5.685094375326923	0.8631868460287384	pre	i
bird5	i_pre	1249.5199830947804	0.1275945765494755	1351.738974390994	324.8239508897966	1242.6631790721308	3729.6192080930255	4775.555792797113	0.5774930814192825	20.21825147100696	41.752684689138704	4125.080922414858	1700.4867081841423	-0.4318436134039676	3.1002805862183607	0.7168424623756654	3812.5	3906.25	5468.75	0.1227887432913688	0.0342260292311756	0.4780884400144992	7.29517549466719	0.8380145865970076	pre	i
bird5	i_pre	1215.1130714629028	0.2316678205164369	1362.6470626403934	576.2227365053129	1310.0320830132523	3656.56322654951	4606.653711466172	0.5393137274816392	13.27104910141944	26.626959519050107	4181.247503341803	1934.4833164129664	-0.3495288994900703	2.72711023606434	0.7515680572387127	3968.75	4093.75	5687.5	0.1221490403953315	0.0371232223539652	0.37387106467131	6.32997200956615	0.8522675341339081	pre	i
bird5	i_pre	1335.1991767325749	0.0047704168618767	1343.189330819346	1326.0200071260333	1378.4477693486372	3683.618434085394	4740.531235000782	0.4137559035599154	11.672347268049249	24.08413740643621	3917.002752523201	1796.200136156493	-0.5952259152796535	3.026940196055391	0.7538374241997011	3750.0	4031.25	5531.25	0.1224782869447464	0.03958383469456	0.345379324338237	5.653481820719167	0.8661713125780058	pre	i
bird5	i_pre	853.6637838737221	0.5678502256430566	1333.1822254962776	313.8841975639247	1339.6156494534664	3633.6355958254144	4943.048002747511	0.5844269155449238	10.8079881066734	22.658552458640987	3756.024420490015	1858.3967156943056	-0.1730748353885318	2.947865739058169	0.7485029235813699	3656.25	3781.25	5218.75	0.1231880938559228	0.0410727043744958	0.3531731474604291	5.37402440004718	0.871991959632337	pre	i
bird5	i_pre	1280.0460601481168	0.0736414021141936	1362.4148656517916	1122.5383762438437	1255.0729654038123	3735.1453353156103	4762.091109868429	0.5675219844859462	19.91914857156431	39.70430762252745	4122.883296778919	1717.6018900017343	-0.4341713903455826	3.049436597350908	0.7410471382787912	3906.25	4062.5	5406.25	0.1211928639355811	0.0341561619245659	0.4567503472353749	7.240310291503031	0.8373919336460924	pre	i
bird5	i_pre	1367.1824433240429	0.0122212117511412	1385.053825153968	1345.4948576816546	1283.504907429879	3780.158559471206	4404.999741668001	0.566361108741455	23.32867941542456	49.56636951881176	3994.661541141541	1134.0328307142752	-1.1805731052502264	7.143970124304638	0.6334762566406401	4031.25	4093.75	4218.75	0.1174373559632349	0.0310963152898871	0.6569615412402111	8.48851853593966	0.814031257188536	pre	i
bird5	i_pre	1064.0566192479932	0.3621638678453525	1350.0707858747312	311.98571015063885	1282.05678916447	3976.9241387209377	4935.551620750408	0.5489034371026384	13.267342773596342	27.15406610298433	4047.243286341992	1996.7821487195613	-0.5126807938706519	2.502759561743603	0.7905899246086584	3718.75	4187.5	5593.75	0.1238733430971576	0.0386917710335397	0.3073631252710068	5.899711940329691	0.8631002118368736	pre	i
bird5	i_pre	1136.835996427585	0.3363171786648618	1370.6672266649691	306.9553994740857	1300.9782120923496	3784.073090219539	4929.1670777032095	0.5159245620732705	12.559195113749135	25.146077091638464	3945.782766162872	2041.013969106363	-0.4609001113087381	2.309490690023965	0.7964080161345333	2125.0	4125.0	5625.0	0.1225190744539019	0.0383000662797852	0.3382112041716728	5.964579839043969	0.8611688037881894	pre	i
bird5	i_pre	1297.5103170981272	0.0730647293541181	1356.7152831803396	660.5092729360518	1258.8628820885217	3866.561749104365	4929.574488450387	0.6104712156342629	13.2266119555294	26.487019651434583	4236.992243431149	2113.807025064996	-0.59793972905783	2.5775221214911963	0.7283954540232124	3906.25	4062.5	6031.25	0.1215502431989865	0.0399839392394107	0.3398023913728628	5.523119873692358	0.8669116352837071	pre	i
bird5	i_pre	1013.6482259570844	0.4125631556834006	1387.3124993209542	326.38275334681	1350.467334517935	3758.368104508981	4621.6613314951965	0.5196938566944616	15.483588083351522	33.205486719410644	3986.914907581788	1557.4616587455273	-0.9218791674667484	3.715796354541411	0.7318750128348622	4031.25	4218.75	5093.75	0.1211763531820413	0.0355466777383277	0.3961609392671398	6.850942939048663	0.8377694494653638	pre	i
bird5	i_pre	1273.3223246535892	0.0762695472593506	1422.746730798123	1054.4446738139857	1309.5403522192669	3815.754514228908	4570.591415082493	0.5619883882423271	22.256617619150177	46.08602893565861	3827.691453258424	1364.0405220330515	-0.8546532497300308	4.043989004291349	0.6970814257170949	3875.0	4093.75	4281.25	0.1214817888663962	0.0331106349561503	0.4446752385384547	7.62289320224493	0.8302929242470048	pre	i
bird5	i_pre	1249.499178942128	0.1031444919703481	1474.6970879270684	956.9720958698136	1239.193583720226	3830.262219224762	5006.190728915193	0.5102056639249665	12.793107442174277	27.0621713167792	4239.753995896827	2107.397103866425	-0.5162728729377556	2.348608956458353	0.7730228926069069	3531.25	4281.25	5937.5	0.1245490754595143	0.0396935683349712	0.333437754329923	5.807344270681757	0.8629822761842391	pre	i
bird5	i_pre	999.1704141641624	0.4405427719057266	1384.5496421122812	300.47774130575874	1361.7150431473297	3667.4599726010856	4769.932779012442	0.5870830659436388	10.86182973804038	22.355302702703675	3708.066957171687	1791.9608354000618	-0.6640503458713596	2.902840068990124	0.7511319820004042	3156.25	4187.5	4437.5	0.12446926480185	0.0417679537615428	0.2608197526921135	5.1825623683977335	0.8792916803426891	pre	i
bird5	i_pre	316.0270725954028	0.0044617363497406	318.45346151090394	314.3566166361983	1379.534214271608	3532.0289470460207	4952.366294766899	0.3979133506691883	10.205290706981602	21.031658420147288	3979.525228487612	2420.999300219154	-0.0940482578760887	1.8276689878127568	0.851529722689589	1843.75	3937.5	6062.5	0.1255693067399506	0.0413412844600817	0.1913768066806488	5.283928025968483	0.8753651235782592	pre	i
bird5	i_pre	528.9672790229855	0.5271191178509661	1333.5557551600675	363.38621706300165	1323.5871137601937	3458.611088323501	4662.189484636423	0.5425350075619683	11.702077371028642	23.895992392659	4271.664267352672	2634.2571162585477	0.0330164756318434	1.894247864558451	0.8074807205356718	1875.0	4031.25	6906.25	0.1236374101452455	0.038744920382251	0.2588674704922472	5.852422452116548	0.8628336055143067	pre	i
bird5	i_pre	1072.7075281899886	0.0931204917650056	1190.1981015851209	947.6797364457972	1314.6989028539192	3648.679504861935	4858.307094064915	0.4598097432402389	8.807629047873528	18.95587366121572	3705.975546772015	2111.584278093855	-0.115336574000059	2.345229623496053	0.8105586007844677	1812.5	3812.5	5281.25	0.1246470215707	0.041179545074243	0.1906938056478289	5.309368625212992	0.8730641805273199	pre	i
bird5	i_pre	1011.3956008332392	0.0401852001576633	1075.920570769339	979.1074468249976	1305.435356931393	3614.890816063833	4778.372661851903	0.5339013942094978	8.3076538150771	16.965283557774477	3886.7916306923344	2494.127239533403	-0.0625000336004422	1.9560421723269787	0.8131640241218907	1375.0	3937.5	6250.0	0.1230260760001716	0.0411039226900365	0.1556505066831132	5.160596275328111	0.8764820983437092	pre	i
bird5	i_pre	340.42232768628406	0.020363267493706	356.03773438384786	335.07078502035847	1241.658052071008	3593.814064454674	4872.118202626814	0.4524522098983486	7.254806671539304	14.486764383404418	3701.3306060359737	2724.30656985149	-0.1145783688934765	1.4930897486316546	0.78764377345796	1031.25	4093.75	6468.75	0.1222860132511819	0.0434827692044026	0.1361810426385279	4.61348716448039	0.8895656729819412	pre	i
bird5	i_pre	824.7829938419586	0.5372270409842553	1341.038354632483	300.89256339965675	1325.711097026675	3634.8621461403136	4700.495066507865	0.548241622356204	11.473925299193771	23.489186372922493	4546.76073824985	2384.684595365531	-0.468410703490498	2.126121155928001	0.7848957957500928	3875.0	4218.75	6812.5	0.1231433064540675	0.0396653453460134	0.2941652163603064	5.642862885143796	0.8664561791756275	pre	i
bird5	i_pre	1035.6735362406162	0.0494423759060419	1119.1707481767526	991.3221708470855	1263.8467246032048	3651.7441188653006	4764.619988316776	0.4335286724902117	8.917174160131623	17.822615970795425	3391.176823943986	2026.7347177901795	-0.2042091445735126	2.1556913622365768	0.7947187911664013	1531.25	3937.5	4906.25	0.1244295775912438	0.0428696308012345	0.192728926769208	4.9141545070153	0.8839313254787422	pre	i
bird5	i_pre	659.5504186063512	0.4706187861385726	1007.0875802258746	310.8392045038158	1347.762771462125	3703.0183993873393	4839.046941852123	0.4933122907797727	10.6140085446377	22.08277120264133	3440.3582185534106	1999.360860694068	-0.4377827280247259	2.153884119166971	0.7573863390087332	1687.5	3937.5	5125.0	0.124826202670738	0.0413060105449579	0.2425302749055873	5.274634137661437	0.8763181213031471	pre	i
bird5	i_pre	577.4321889037373	0.4514551438493313	864.531348615994	307.7785788658213	1304.244220881474	3650.737859769021	4855.52463401096	0.4427158282166092	9.64421662285944	20.091781580368405	3596.730910558322	2046.894439910542	-0.4358602736698347	2.036143990266022	0.7925560950369759	1500.0	4093.75	5375.0	0.1240622110675341	0.0415358964616833	0.2251584851926467	5.215893503523776	0.8755578730548844	pre	i
bird5	i_pre	593.6859382387562	0.5424188909387624	983.742348724484	318.3823622027599	1474.738170997022	3418.9203172428797	4878.536219418867	0.5204505078608042	11.371189550699867	23.82048691408074	4463.263315762016	2352.8010588202383	-0.6288728436493563	1.9473002410329825	0.7724785600996782	2000.0	5968.75	6375.0	0.1243523088501415	0.0417475869163361	0.3370614768212485	5.298505202064972	0.8751140100719238	pre	i
bird5	i_pre	733.2205543635872	0.5739943350764402	1320.472641456783	320.5954087733241	1320.5439600551972	3655.835589835472	4677.3026740953	0.478462670137804	12.932506632975413	27.455911483134845	3809.245299939105	1900.670193650715	-0.3771327799623018	2.6510255943130403	0.7728137148521107	3000.0	3968.75	5125.0	0.1234986663200351	0.03850388082	0.3462421161453918	6.024045883182517	0.8582570742416087	pre	i
bird5	i_pre	1135.7512524997958	0.3496214719186579	1347.3407973236074	315.1044209075334	1305.808895088409	3752.980527334031	4873.377781597736	0.484849358705491	15.6823328846657	34.33333077943069	3987.470208836655	1467.6199966628462	-0.8944634906212736	4.149079275229759	0.7100383466670872	3937.5	4000.0	5156.25	0.1231666329458685	0.0358249809426263	0.4581740782105865	6.922445500427109	0.841726417151578	pre	i
bird5	i_pre	591.9977168719408	0.4525915740237833	1005.9509739356812	314.7553340542011	1320.5362150475084	3635.417349570096	4900.939126168327	0.488133178955742	14.2534003766681	28.108870755814515	3979.5631388704096	1964.579610766093	-0.3696078472479164	2.400346787385533	0.8162722310501737	2843.75	4031.25	5781.25	0.1234841861225073	0.0388612457397201	0.3994891877566923	5.88649399162319	0.8644090733192764	pre	i
bird5	i_pre	1157.913026949358	0.2991304491796521	1369.530977671676	303.3687664215654	1319.8600803670931	3674.0034686680183	5019.581248342673	0.5903345367540153	14.352483151722788	26.73039890713169	3842.796091207403	2156.660013389418	-0.2011641658204914	1.812757998041479	0.7966487389324757	1437.5	4000.0	5562.5	0.1256594084131163	0.0382091311497431	0.3043918765232385	6.065955410893266	0.863187852088759	pre	i
bird5	i_pre	1061.7778292241078	0.3888694307844471	1341.424757918965	305.36980310039735	1283.0220187004018	3746.850248504507	4880.846574094229	0.5788048788749892	22.783662766379763	46.15082321195237	3741.082810015573	1879.314532173563	-0.1873996669269274	2.133010966632042	0.7777662572278762	1812.5	4000.0	5406.25	0.1273767936355626	0.0347521164058156	0.344272382024501	7.203379980686077	0.8421365109938617	pre	i
bird5	i_pre	859.3621700976196	0.5465868015777257	1301.6215771879902	341.1727444833291	1282.7471128978134	3720.99126177182	4913.940818963869	0.6107937011612089	18.75736443909274	38.1770796064236	4560.250077690047	1801.5576328153368	-0.387806737185482	2.9460842609407614	0.7272109498523388	3843.75	3968.75	6312.5	0.1220029169596102	0.0351528386575366	0.5370414026648523	7.104373716914448	0.8393890773557549	pre	i
bird5	i_pre	1012.539464760682	0.4157901455186025	1348.8217936521282	313.9515629263646	1271.119196066615	3526.5110119052733	4532.083693043069	0.555068917291847	11.186780879963754	22.95095214291108	3573.95695433411	1967.776521864934	-0.1911875692577832	2.534604258592817	0.7348437330240916	1937.5	4031.25	4187.5	0.1214186112593319	0.0377198169486487	0.2839703485571428	5.988511944749987	0.8577415863618791	pre	i
bird5	i_pre	806.7711728653048	0.5577357091943558	1368.3078088940408	323.4886521135266	1311.798113297574	3743.0628210584064	4801.4253375877215	0.4914576974184154	23.78728538578813	50.32962283206968	4270.508073808181	1719.2591803192463	-0.3668084144741337	2.9833976912982583	0.7934604469734822	3906.25	4093.75	5687.5	0.1212442548906283	0.0307478152672629	0.556424019535657	8.712430546578696	0.8158364091597964	pre	i
bird5	i_pre	1025.5024298370445	0.4461107511405413	1392.6529123494247	325.9986990300621	1348.5006673567293	3725.728154586637	4770.5502431079085	0.6132226237630963	13.499511279495715	25.607247422292	3632.219886070035	1840.5567880288936	-0.3237751328869602	2.402991257771286	0.7591050849089381	1843.75	4031.25	4312.5	0.122866879815308	0.0383656032928359	0.2383566706319581	5.783359272605416	0.8660249486637792	pre	i
bird5	i_pre	1232.8190310855896	0.1689941198508372	1376.8119709894845	593.5751894553921	1315.78324753471	3751.5838697437366	4826.981379664093	0.5734642053478903	16.0355995657304	32.14328315040332	3849.3372727545457	1732.3663059160338	-0.378115899925701	2.952567085516397	0.7591114854187008	3750.0	4031.25	5250.0	0.1229945108542721	0.0367770930022016	0.381086051576731	6.432339233752896	0.8525311986339862	pre	i
bird5	i_pre	1191.5177068631665	0.2172563897745833	1383.8369526879646	582.9726469232749	1292.3733729430687	3827.118804616789	4942.4611048688	0.5848556973891111	16.192576341853986	33.07905782622317	3910.835074860858	1711.79961589028	-0.6016802802661326	2.904585286902198	0.7417029625357715	3875.0	4093.75	5312.5	0.1239976609300021	0.0371818599782541	0.3826351177322156	6.4659317284787	0.8509434184571051	pre	i
bird5	i_pre	993.9528677859688	0.4494337657358153	1317.1407550322976	311.53516668872	1208.3585274695438	3651.326313901631	5138.917137538193	0.4639916644070401	16.030615937160096	30.304760594969164	3630.714660603151	2296.572047886424	0.034619122525307	1.853618644460337	0.8015453247413249	1187.5	4218.75	5437.5	0.1269624149260445	0.0386062629795533	0.3414111746068601	5.950083529738803	0.866351451936247	pre	i
bird5	i_pre	1317.3708142577918	0.0359396952125135	1480.5823977440425	1280.9905576824435	1311.184669241658	3745.9935015666106	4798.948086495855	0.5503728473727505	23.088977850190957	46.23964132944754	3977.964165324528	1434.491824802074	-0.6159006158004655	3.857842367624416	0.7298890058823944	3812.5	3968.75	5156.25	0.1232710428698589	0.0327389232545459	0.5352048474315141	7.997508625641379	0.8261580481189075	pre	i
bird5	i_pre	1226.8969424487489	0.1251831461633838	1317.9990789955598	594.9283763576631	1288.1607963715517	3633.2536464707896	4895.962503608933	0.529502916022117	12.730573268110405	25.96010519580464	3711.815397917708	2188.9488879269334	-0.0471094790073145	1.8440158238079405	0.8130722997925645	1312.5	3937.5	5718.75	0.1227686847059896	0.0370621902883641	0.3222036089646161	6.2922588224283285	0.8548086070397785	pre	i
