# Supplementary material for: Lesions in a songbird vocal circuit increase variability in song syntax
Source: eLife. 2024 Apr 18;13:RP93272. doi: 10.7554/eLife.93272 (PMC11026095; doi:10.7554/eLife.93272)
Supplement: Figure 2—figure supplement 4—source data 6. [file elife-93272-fig2-figsupp4-data6.csv]

Bird	calltype	fund	cvfund	maxfund	minfund	F1	F2	F3	sal	rms	maxAmp	meanS	stdS	skewS	kurtS	entS	q1	q2	q3	meanT	stdT	skewT	kurtT	entT	preorpost	nameofsyl
bird6	a_pos					2427.99355769014	4283.138443031536	5381.2677227005415	0.4053046960189206	607.5279161884712	1167.5254120279544	3589.2745381975915	2403.796284068768	-0.5571429892736193	1.8562454089849776	0.6701015669886784	31.25	5156.25	5437.5	0.1435070727441699	0.0606522256877135	0.0583685217219795	3.2585271361315025	0.9478248379681896	pos	a
bird6	a_pos	808.1939479899969	0.2436549336003127	1133.6919758844988	386.6306904601673	2363.3260228456825	3942.237444384745	5290.37670492537	0.5615746827343439	904.5876061281704	1742.7764248466756	4405.647399163766	2032.1019520026252	-0.7293865234683071	3.0909783295793565	0.7298235562328934	3468.75	5156.25	6406.25	0.1351850355191877	0.04749918081298	0.0105273738947013	4.4879979680633815	0.90171143597295	pos	a
bird6	a_pos	1023.6119886801642	0.3000439048939924	1328.714607562502	471.4887932753192	2732.467918026842	4270.839246466973	5425.003154236969	0.4902845943655932	1040.1534704388364	2267.4718316991243	4497.8291103923775	1726.4687931097671	-1.588900317499579	4.688382831796825	0.6887724474400576	3593.75	5218.75	5593.75	0.1450964630871759	0.0517959415416574	0.0741948780916014	4.471407279223328	0.9029838660473712	pos	a
bird6	a_pos	844.9192698828991	0.3760951579470302	1340.4999433338733	485.0752919416973	2619.485161454016	4036.2435635713714	5241.498942756165	0.4905537234108151	837.3868038888176	1583.4432124840118	3876.1020746742006	2086.727283589891	-0.2152781990287867	3.5118056614755235	0.7281051299055653	3437.5	4156.25	5406.25	0.1394611834865469	0.050604614010243	-0.1001906834536679	4.106961053006754	0.9161890097298164	pos	a
bird6	a_pos	984.2069008341113	0.2250990258749372	1331.8117223995616	675.3059045122797	2449.704831815107	4126.477397590179	5280.199879196666	0.5017085707188002	822.7881178492726	1669.4002078035026	4296.372078141718	1909.8768145998397	-1.170230481588873	3.9663774401106298	0.7323578921980296	3906.25	5156.25	5406.25	0.1324277660920966	0.0470464659871906	-0.0209354784935965	4.410036445794029	0.9025166833005982	pos	a
bird6	a_pos	1043.9440927222677	0.193775870935788	1197.656906557917	383.1648466362373	2553.785694492992	3634.100118614256	4792.633247648626	0.7330081759751744	1310.610156794894	3290.0434860327064	3416.194361206756	804.3536082394176	-3.542328747549093	16.005514855837138	0.4483779657895609	3531.25	3562.5	3625.0	0.1319222703105952	0.0390156226565994	0.0035862915983925	6.288067480154319	0.8469000878149555	pos	a
bird6	a_pos	929.3371689323508	0.2841695002593908	1170.335214395076	390.34912969773205	2662.752022364274	4224.317834909797	5444.487314048907	0.3880443079864336	488.4961973902556	818.3128927393549	2651.405099516676	2476.9433626194304	0.2230184915445485	1.8146409062756244	0.6374727343545966	31.25	3500.0	5000.0	0.1471939391371909	0.065955604895377	-0.0096232295508624	2.851978926164841	0.9655112269623556	pos	a
bird6	a_pos	1065.4832474909192	0.000302603434476	1066.108304276543	1065.257444604984	2566.6259541975464	4063.53763008373	5304.003886458037	0.3757198721017047	646.2661311931188	1275.2152359581078	3535.5454234756667	2520.5370877658565	0.1097891287223112	2.616766965253917	0.7289733763716313	2468.75	4000.0	5625.0	0.1390841837615633	0.0546479509424975	-0.0873296443854424	3.6084422904421034	0.932020169184002	pos	a
bird6	a_pos	710.3037358744945	0.5087275896938421	1152.737899783206	306.3249374875091	2349.0135448725755	3982.9161172781487	5325.4357994332095	0.4710020151741613	505.2001321669	916.5491991746871	2781.2459360668954	2580.8341840829385	0.1995793811922871	1.6835515962321863	0.6544808918585756	0.0	3375.0	5343.75	0.1510633002733157	0.0690122025456881	0.0516752513947493	2.8106358265233515	0.9676972711342215	pos	a
bird6	a_pos	1156.5238583438495	0.2559895659553066	1340.1713133689582	326.14572341078554	2393.217333784241	4041.8559709610986	5373.205613447618	0.4643325999076996	643.4574730773857	1376.3593515822472	3672.086495607748	2288.5406801240124	-0.7282151932306019	1.9882056068840612	0.6396177039275722	1156.25	5218.75	5375.0	0.1449232991937855	0.058731848558015	-0.1022316043632106	3.4069631637837663	0.9382228248197853	pos	a
bird6	a_pos	602.6495542891125	0.4577778160852453	1113.9311989735988	428.7828311759249	2387.3081532608303	3950.251478489743	5199.4137245954125	0.3706974443188351	458.3623067850394	867.5975186728083	2470.056707648689	2502.6084798520046	0.3166136186519939	1.6463978445999146	0.6003088941390538	0.0	2781.25	5125.0	0.1482680801684959	0.0691868584166747	0.0900376106320666	2.744347105284437	0.9691668906119332	pos	a
bird6	a_pos	1324.231936987475	0.0007465659437825	1325.6788587142437	1322.9079325930368	2364.950033993748	4015.600399587112	5290.492683363603	0.38434613040298	477.90432728291705	864.9741884610229	2461.332082531295	2455.146160224424	0.1999353067492292	1.405394009344149	0.5960190912618574	0.0	3312.5	5031.25	0.1484384223220558	0.0684113859259942	0.0425117403681137	2.761872859059056	0.9694664638495594	pos	a
bird6	a_pos	504.2045168711177	0.0	504.2045168711177	504.2045168711177	2298.732584677896	4008.701521150824	5177.336437476152	0.373315144259903	462.5153174870055	850.2545227749229	2588.779330470358	2423.3269153662227	0.1523097657609942	1.5868554206130914	0.6308454390861832	0.0	3500.0	4812.5	0.1438464529574584	0.0640280035282769	-0.0199320860186692	2.898318234658392	0.9630754930827224	pos	a
bird6	a_pos	803.7157384699412	0.2991450235675122	1175.9544859856326	443.81592832220895	2472.537022511366	3971.995025783821	5322.29168702576	0.5023709780981762	542.6296759184991	1038.327703764877	2599.0674299978323	2304.2161613340045	0.2156396529178524	1.9670161459695288	0.6178932527388181	31.25	3531.25	4625.0	0.1499554051007501	0.0659340459630542	0.022543380765265	2.988749756005998	0.9602322339856828	pos	a
bird6	a_pos	954.3008671954154	0.2558387634674013	1203.5698783939963	515.1003405068161	2507.645764076098	4112.812796846054	5396.617336610758	0.5652162245364601	637.1716204475792	1259.6940645722193	3273.308611753794	2215.444971095014	-0.2864241234763902	2.13849303925058	0.6743005303137823	62.5	3625.0	5312.5	0.1509705353308712	0.0633692693275985	0.0242861444172885	3.2542556447674	0.9493197688036192	pos	a
bird6	a_pos	952.4800554486106	0.2479549408456276	1087.058913075711	436.4959832185525	2350.2582170458763	4002.591621878439	5123.666011594768	0.5075225233436639	527.0893556467413	1063.1142013938238	3120.754805663988	2392.542978469254	-0.3794806704519947	1.3871676344356876	0.6168556165165334	31.25	4343.75	5250.0	0.1409588519947729	0.0597077550185669	-0.0762635685715478	3.147492629338437	0.9498521812849576	pos	a
bird6	a_pos	969.1371945411524	0.2096994723882559	1174.798199957417	723.6345929199856	2353.4676919853127	3893.861690870057	5334.540832203682	0.412595980518507	561.1644883041533	983.4756271497988	2977.0688632077336	2570.2830214452874	0.1905513153592246	1.92897351701073	0.6953029358813575	31.25	3500.0	5375.0	0.1507865050634926	0.0667146023594224	0.0283590657657976	2.9588154235405084	0.9615604070979584	pos	a
bird6	a_pos	1197.1289130428245	0.0143739514026254	1216.24531004327	1166.8343346408476	2429.486213701497	3954.974841516309	5328.025675410785	0.4173179789184514	562.3968742312526	1031.3969779033823	2771.872099774474	2446.994228289897	0.3274614373399688	2.225503849824723	0.6900526850687249	31.25	3437.5	5250.0	0.1484833497856942	0.0644359881989926	6.331106932079406e-05	3.0454894135861044	0.957525821780373	pos	a
bird6	a_pos	934.7722365672364	0.1673904261825116	1173.1486898964151	580.8746504507621	2367.121982888565	3886.774085502817	5320.735145132662	0.4913636524470655	593.262513430678	1076.0147863588877	3035.911610188737	2468.671649141826	0.1883322993733294	2.097275634525384	0.6887092280808886	31.25	3531.25	5312.5	0.1464980438507317	0.0625602914996638	0.0442470198236088	3.170809938692286	0.9524647177988502	pos	a
bird6	a_pos	494.25925576905627	0.1144636889128125	548.0362956168597	433.1231876809401	2281.7066833881263	4010.563847444585	5269.646900206701	0.3926724701960649	510.1742866750659	923.9224283992536	2736.1316677728573	2480.8611859383877	0.1330718102087544	1.6340994715817716	0.6397860930007276	31.25	3531.25	5250.0	0.1507635172554234	0.0679086379867935	0.0306502794040456	2.866179825067316	0.9651412825833005	pos	a
bird6	a_pos					2274.4991491749206	4037.6237928454	5350.465151419962	0.3444240836281704	445.6295269162409	779.5743211968376	2228.676978285872	2546.4931575250976	0.5163047871625533	1.735758814557996	0.5819115400561906	0.0	31.25	5125.0	0.1499995903340195	0.0703487733276899	0.0183857000234697	2.6593114594246896	0.9737359641851376	pos	a
bird6	a_pos	1087.414366437978	0.2271086390150195	1198.1481787620232	394.1267343871236	2612.871197500095	4054.638949407158	5355.085260394459	0.4566456351373231	667.6364385256575	1232.327467035234	3487.918317739989	2279.450233098827	-0.417147654505702	1.986665039986688	0.7200058303207941	1875.0	3625.0	5406.25	0.1472848969211385	0.0606499543227316	0.0550220806281498	3.391516185854116	0.9439425798085868	pos	a
bird6	a_pos	879.2541512356247	0.0097941555842036	894.4669306101708	859.0025763643984	2519.960344726752	4026.641388660203	5299.657614203688	0.5101642029556722	761.4689720707828	1502.7843881995032	4119.463688566136	2209.0806816260065	-0.7072868969824199	2.718715269317772	0.7200695112140668	3437.5	5218.75	5468.75	0.1390702149999355	0.0526623932720937	-0.0181304399082696	3.911765084798944	0.921606710963272	pos	a
bird6	a_pos	932.9769367237108	0.2049102795931475	1329.1321062869777	501.2277474457564	2697.6976898240523	4278.703922087228	5336.752362314631	0.5848313106890791	1512.3643624825197	3366.6223541401173	4691.210982361183	1272.5866902028674	-2.275845403261172	8.458762341610383	0.5961656673204161	4031.25	5250.0	5312.5	0.140075951086944	0.0414542192566605	-0.1468467919212969	5.975332330057678	0.8608869714451403	pos	a
bird6	a_pos	984.6499674868154	0.3342341178628063	1323.2165778374017	325.22606275728054	2574.5998550257427	4311.5764585016295	5363.0869487662085	0.5472433389319218	808.1076316450353	1464.7516771577364	4150.576417168982	2055.609694328942	-1.0462293813759604	3.00605229364805	0.6947076714355256	3500.0	5250.0	5406.25	0.1408445831167177	0.0526938318797174	-0.0384076608977796	3.910170472277703	0.9242720217018628	pos	a
bird6	a_pos	1062.9972521282732	0.1809673589485561	1334.699848250122	582.9331674019967	2380.9380153458897	4042.89132190243	5328.467925225727	0.4208435712845791	538.1458861681471	1058.2956174631	3133.8778986837096	2484.8152809874614	-0.2269489037584821	1.4886768755575488	0.6360961326533104	31.25	3937.5	5406.25	0.1427624712072777	0.0610218726452594	-0.0100892841063418	3.142501244643815	0.9519810831386912	pos	a
bird6	a_pos	935.6980086534336	0.1445167600859694	1313.2778996834716	883.309689306628	2707.702708874343	4267.719807032563	5332.680374595043	0.6020682660665428	991.5661378577328	2063.8793509234324	3879.8909741827847	1762.1560727034907	-0.8091602219868748	3.628147613043131	0.6468053432509214	3531.25	3593.75	5281.25	0.1499051148048059	0.056308113726036	0.1294168790369611	4.079981263135767	0.9183141062455146	pos	a
bird6	a_pos	865.3419322625668	0.1595251835629069	1142.5930763544231	666.6782517321492	2692.4906023581457	4260.349398888207	5405.974392419684	0.5001233205785237	785.7939661410736	1524.889753595246	3980.0201742274858	2276.3769525228618	-0.5576546657283565	2.409105664569529	0.7016359200927923	3406.25	4437.5	5625.0	0.1502874367048909	0.0603861684118037	0.0564414130766771	3.550541982487608	0.937918928219488	pos	a
bird6	a_pos	750.055168204837	0.3662292375391578	1144.4100795620047	437.5884633846906	2672.8562150628927	4188.547082196675	5392.3533798481285	0.464350402579364	728.683609284637	1497.5972583337327	3472.340715425854	2149.6497857720483	-0.4190688011402989	2.322220034718936	0.6875027416117359	3218.75	3531.25	5281.25	0.1499258444176917	0.0634503520775976	0.1587437412483087	3.335561027894592	0.9439643884754388	pos	a
bird6	a_pos	933.7326379831062	0.1092563362836783	1187.5156335157883	881.6306250106521	2489.375656428462	3917.28273273943	5215.385220867139	0.4717045790644808	613.2769943270758	1186.7514925698056	3333.121448966868	2552.7937177910994	0.0483010070826067	2.018090228092076	0.6846625350784903	31.25	3562.5	5406.25	0.1513616509320679	0.0647189317992901	-0.038053558531937	3.1040083457689267	0.9545737644136304	pos	a
bird6	a_pos	1051.757050778043	0.0645232294890591	1071.742349793685	759.7994877681114	2562.2249343418544	4289.378421116943	5381.9037932656165	0.5395895464447307	806.5166609368886	1569.917961167397	4446.448950619566	2059.77471242379	-1.2068224837362516	3.5198635086155767	0.6706201505799485	3593.75	5312.5	5437.5	0.1362582608293438	0.0505147668386037	0.0631724152573	4.124128043680993	0.9144630441074136	pos	a
bird6	a_pos	1000.9152078915262	0.2372151220764235	1326.1784057861748	579.168311749295	2625.469905881076	4314.2433918436445	5348.854930577475	0.5282722184410091	893.7406626948036	1651.970210736999	4105.647221193756	2115.7800795170574	-0.8376116725915851	2.823410450579721	0.710732569606108	3437.5	5187.5	5406.25	0.1527492653069753	0.0596000863711758	0.0344517963388059	3.701718844252051	0.933115360229804	pos	a
bird6	a_pos	767.2170901653984	0.3495888607540911	1329.794831962067	437.5864447774952	2709.1823864520966	4242.268928568399	5398.93237058754	0.4907465508775011	862.2084116882014	1843.6246648272256	3945.87972300961	2083.493688992636	-0.785360477309136	2.726360968890282	0.6881622017396295	3468.75	4500.0	5500.0	0.1501292795859368	0.0611342397575361	0.2400316346935052	3.6767216153834736	0.9311542710255384	pos	a
bird6	a_pos	1017.9027930751896	0.1792174320070411	1353.16638384028	408.4968734697269	2576.753514732165	4265.802514507769	5361.123684601489	0.6092074781006103	1110.3889644980068	2544.063952167164	4541.124149795737	1642.4045407323613	-1.8329404774885705	5.603362823432127	0.593577604153885	3687.5	5281.25	5343.75	0.1430752744004303	0.0549878356438437	0.3690320566451833	4.21539005784735	0.9075797211313412	pos	a
bird6	a_pos	1115.1539546671715	0.207808397471286	1328.4208346313185	684.3103907626139	2733.5189191604995	4373.517140717067	5390.545080093905	0.4903469208252876	919.6394417755624	1797.925911451062	4116.313490383447	2013.1710309538064	-0.9434545822068152	2.9810831203461428	0.7337130567938015	3437.5	5000.0	5468.75	0.1541247065491585	0.0595779738609858	0.0210160392272064	3.787499388762073	0.928240709244066	pos	a
bird6	a_pos	801.7614962378506	0.2825626448926029	1313.377114791031	654.7335959564065	2454.7817821172703	4075.444000360988	5385.322378086658	0.5053318601239686	665.4658264637144	1297.0517603541564	3828.976889295235	2398.99449144053	-0.4841770444277214	2.128370905775986	0.7092632228683139	2093.75	5093.75	5437.5	0.1447381068701528	0.0586595990403462	0.0338103657362439	3.493891273069897	0.9386501548441588	pos	a
bird6	a_pos	890.5581569847739	0.3539035039359458	1155.0314669866748	418.2014517824505	2418.213220780801	3981.376832784057	5329.06606575375	0.486750804437102	744.6228339640967	1572.1139362712838	4002.54805043922	2347.104837200168	-0.541836084102486	2.3474150249738424	0.724124530055405	3250.0	5125.0	5531.25	0.1492681917545383	0.059733473894641	-0.037934474391226	3.522243499327049	0.936592800248761	pos	a
bird6	a_pos	948.2244889357004	0.2367487994229679	1322.714588086582	308.06675736244904	2596.408855694964	4239.307833692687	5328.453039210746	0.5490506336143914	977.2255585071036	1845.5569354404083	4240.379988437815	1968.8242987428723	-0.9078054739686324	3.239980307573806	0.7177382828166633	3406.25	5093.75	5375.0	0.1522755280166755	0.0570509229131314	0.0099753087533467	3.956162880323794	0.9236647416505877	pos	a
bird6	a_pos	1270.242624886028	9.198886319420076e-05	1270.359473061072	1270.125776710984	1342.651752045104	3242.9509083257226	4877.929646485812	0.3452921956381617	265.8473323455774	560.4578203002899	743.2709197909323	1606.7468733628575	2.090237952839368	5.792182671163632	0.3890713274659763	0.0	31.25	62.5	0.1223983067829568	0.0554658809067915	-0.0014535763912595	2.8786800999880966	0.9562381080899706	pos	a
bird6	a_pos	891.7895171852301	0.1852285821595289	1178.969976326174	435.2671768308758	2760.146074227541	3979.8012063138335	5313.238255457982	0.5762439733538637	775.3111814699956	1588.896226291436	3654.545181365131	2026.1973204547328	-0.571976223000597	2.5878048301259318	0.6899700694317951	3343.75	3531.25	5343.75	0.1447941010431962	0.0567603374857408	0.0816907955562053	3.752057040154916	0.9292487844980148	pos	a
bird6	a_pos	1118.622550885507	0.0882648779010054	1348.860732696931	1059.886652949205	2693.3245145364813	4408.9251314930125	5322.851335145721	0.4938444828309001	993.9613055769626	1903.2982123722115	4418.608601659288	1823.508737130644	-1.433223470545066	4.330063308151848	0.7227247402644338	3937.5	5281.25	5437.5	0.1473871711567036	0.0546542336273702	0.1547895966292451	4.169917387776788	0.9163860965549624	pos	a
bird6	a_pos	818.0573566227536	0.1113219795715271	893.4908013692379	672.8781025701738	2729.574440191052	4265.541866902682	5398.638118452712	0.4359657346478123	823.698493330015	1726.9061083604363	3943.995601960554	2086.6377598162308	-0.7609468838222583	2.7378250145773166	0.7185592340631901	3437.5	4187.5	5500.0	0.1477255671853733	0.0587998124258723	0.0853798758492278	3.6708108971541766	0.9307032566791392	pos	a
bird6	a_pre	1104.8248122848902	0.1244584597227429	1172.1905621463084	691.3584034283637	2157.184288011312	3739.282548188691	5029.029481462854	0.5964239322619339	5490.362062593036	11768.18758527352	4684.138400587332	1860.249788311467	0.3515420966502432	2.370767751236153	0.7977573948551933	3437.5	3968.75	6625.0	0.1392304088967098	0.0329356252764751	0.1411701150202779	8.608392695869387	0.825429613735416	pre	a
bird6	a_pre	1141.2262218034923	0.0149265242228602	1166.257749551181	1119.3220298562178	2204.696221014902	3520.938291475583	5013.610465408426	0.4991977094402995	4143.104107927546	9098.238820232278	4856.572936077804	2266.105108182067	0.3695462551955104	1.9023653513999013	0.7978185113620306	3343.75	3531.25	7312.5	0.1423687738812147	0.0369580449808819	-0.0024441127408112	7.45470572519348	0.8374689549941121	pre	a
bird6	a_pre	1138.7212895892771	0.0075635495710138	1149.840821286508	1108.1432239744431	2100.5640564592222	3725.092992300665	5237.0226132180405	0.5453257391484668	4245.449452930193	8566.12919892283	4868.650039817871	2138.3969003633365	-0.1977016807533617	1.9939956860361667	0.8439990083796786	3406.25	5281.25	6718.75	0.1455611130774042	0.0376847225976097	-0.0903423015543489	7.141378238979142	0.8460612271825673	pre	a
bird6	a_pre	1126.9800886051785	0.067887242995575	1174.0648498273924	696.9977482591265	2447.0449721885525	3670.851019792602	5183.195417735041	0.6974938890097703	5027.3688720052205	8685.944436532887	4461.183455003808	2102.695884065983	0.3238945583728211	1.9274990079171157	0.7851459853999346	2593.75	3531.25	6875.0	0.1422648375102071	0.035964708091047	0.0476334050450276	7.262753132780157	0.8463598714660238	pre	a
bird6	a_pre	992.2054396979717	0.2620999602518314	1156.7332627005735	442.3585259600624	2228.735517967507	3611.830254598917	5101.712151871257	0.5050436941480544	4552.47881422656	8947.806946906663	4235.904395592886	2120.8771323243213	0.3831487996384208	2.034736296097362	0.8623846817064769	2281.25	3593.75	6375.0	0.1434455585616308	0.0356879851767829	-0.1703503640287517	7.453039114043462	0.8405527636015843	pre	a
bird6	a_pre	1148.303025138916	0.0068622867580172	1157.6834703732447	1135.9168716299375	2241.39700375462	3633.074678511721	5060.302865060276	0.6514420608384349	5696.169789996496	11946.889228809809	4798.74743042317	1976.7034434847667	0.1035397560813246	1.8896464162663127	0.7725416421853613	3406.25	4312.5	6875.0	0.1374286464046736	0.0302949638760856	-0.0507786766344064	9.109566172199283	0.8187218595950887	pre	a
bird6	a_pre	814.5379708546001	0.321209530716493	1120.3760359360338	417.4588744660412	2003.453341313922	3852.024406968402	5153.9945185044	0.4644172327688401	3751.684567417728	7068.816119494225	5073.714544542762	2045.5823597877045	-0.6865436948319288	2.3893871981653856	0.8361609871094353	3468.75	5750.0	6718.75	0.1476554441503713	0.0397967652402484	-0.1589366902671652	6.529140591648193	0.8579131663312273	pre	a
bird6	a_pre	1041.5656252059953	0.1699695397966878	1228.43957502024	723.3940168842577	2238.1279172330583	3825.603929883169	5087.409500429231	0.5090012424604972	3716.305715006779	7534.529264523954	4739.132609318667	1996.3580522538423	-0.1219941889001128	2.199427043180897	0.8204846314035458	3375.0	4531.25	6562.5	0.1420002922514595	0.0369832175543696	-0.1924330823907679	6.8802997159117245	0.8504316522535739	pre	a
bird6	a_pre	960.204102868145	0.2405608903891421	1090.6648194544075	537.8525050431671	1940.87329672407	3598.3004181780466	5185.593434083026	0.4961224677816004	2901.390913056692	6520.585606970953	4438.254690581463	1794.3354333700845	0.1903945679712466	3.245563173564625	0.7457421879204087	3250.0	3718.75	5843.75	0.1331839567612875	0.0348729453786319	-0.3053472526242004	7.290542959702749	0.8332167793517226	pre	a
bird6	a_pre	1032.3897327026843	0.1649242732641503	1151.0014792821628	405.9881759155469	2173.416875647327	3798.41528294378	5191.974616781441	0.6710030639065546	4266.511766944229	8948.210353081879	4650.034432562504	2151.5172360214387	0.0321517407245627	1.9215006257590328	0.7960159601143166	2218.75	4406.25	6531.25	0.1466207839297111	0.0364760349292276	-0.4048743782135568	6.911937814188083	0.8503850127518042	pre	a
bird6	a_pre	857.2357810605108	0.3531366829640919	1270.1870980264985	365.07141575543113	1815.6800994879543	3534.58520284758	5217.833228909914	0.5799959349528385	3954.367326399168	8221.345693182677	4227.851892292048	1803.7752302105823	0.1281372627422102	2.4617931921251333	0.7724241876080646	3343.75	3468.75	6093.75	0.1455307057218155	0.0392492642805377	-0.0234430829702742	6.717203815499614	0.8552184540007753	pre	a
bird6	a_pre	905.1071093680588	0.2926856811030799	1294.828439403361	316.6147993283482	2149.144807141433	3723.3795408146543	4985.579033625429	0.5868997863440455	5366.664714634039	10814.92577486858	5295.05420335176	2003.876722265251	-0.2142808508053046	2.054201891566652	0.7900135832595718	3531.25	5718.75	7125.0	0.1430721417792398	0.0352572900714789	0.1484317476267295	7.924559622228883	0.8345783333321849	pre	a
bird6	a_pre	1128.5865753415958	0.03536366418573	1205.0676634104273	1075.299929694127	2174.6842714374925	3577.438507225626	4911.479969773439	0.4973653252801711	5383.566087324126	11645.51449479531	4995.694044759212	2164.612878752612	-0.059861692264402	1.710480090766323	0.8110960618756732	3375.0	4625.0	7062.5	0.1448459088344876	0.0347032633929529	-0.0484752086895369	8.099815205900963	0.8322665791109661	pre	a
bird6	a_pre	1109.926221594162	0.0879513607563988	1164.357235654404	866.5166502509751	1884.749665268998	3580.929974608414	5018.632228049449	0.5286951000155594	4046.352748004191	7932.285965475397	4644.401925946786	2024.229658589161	0.1515279105703946	2.082884508300512	0.7710330628466037	3437.5	3625.0	6875.0	0.1396254808928132	0.0377453153769669	0.1735286938424268	6.953525919854793	0.850272948702871	pre	a
bird6	a_pre	792.1297158241887	0.2966052261573494	1096.2129384453394	404.2084392053823	2163.878652136214	3559.453962794266	5121.779314793158	0.5321358933439204	3307.481343403196	6710.199135990759	4108.122809415652	1675.5014037679605	0.3291713654006032	3.0597731154839973	0.7482450648228176	3218.75	3312.5	5687.5	0.1381406369838102	0.0380163378931008	-0.0026827778572041	6.747231575157801	0.8478201238648639	pre	a
bird6	a_pre	919.99262219938	0.2439644354708922	1153.9843817896851	351.08918878643635	2031.6997112048075	3631.483048556725	5009.911920611927	0.495852728828516	6233.255875763566	14312.6407055149	5562.460444303277	1834.5193240066264	-0.7895181688692716	2.597022430637339	0.7177200574002133	4187.5	6781.25	6875.0	0.1407908666047768	0.0300402898323631	-0.05144591706087	9.679968813644656	0.8115769588204474	pre	a
bird6	a_pre	889.222917264301	0.3642298821327752	1354.04238249384	314.14660620788817	1887.1462167648049	3469.036900796317	5129.595371383263	0.6753858996889075	4172.5728358247125	8969.600962038494	3968.431509897232	1626.2787676799635	0.5967631398803683	3.2442322637611016	0.705801650117044	3343.75	3468.75	4718.75	0.1425982793370959	0.0369426656622154	-0.0310323887964784	7.23746924876069	0.8438707671079386	pre	a
bird6	a_pre	642.1699421119182	0.3126257017698244	1241.8730653052369	409.0189377626121	2095.281459550197	3710.852801756302	5097.35033215946	0.4551068136943005	3867.1395241714417	8112.557264791585	4396.453159574885	1926.2261022081084	0.2774584797090059	2.5539876535498283	0.8252471028176518	3437.5	3781.25	5906.25	0.1458618286417178	0.0379091097340176	-0.2534722432949295	7.098454461356228	0.8453905209073538	pre	a
bird6	a_pre	963.353187248484	0.1689215321025524	1080.843581804473	694.5688457185578	2129.733104629986	3707.7172143011694	4898.317433441118	0.5237624565773298	5355.703316508824	11353.159869653598	4566.966380509133	2055.668239946014	0.354274914448587	2.318676587838235	0.7907713648896124	3093.75	4187.5	6656.25	0.145975766443577	0.0340430686950678	-0.2794316912462012	8.02534413330034	0.8326799823308187	pre	a
bird6	a_pre	822.7746130509275	0.3323744040525896	1137.911263922194	417.98832239667126	2290.721316447151	3695.392941699072	5114.853811526594	0.5872160402592836	5430.544871610847	10012.577352819304	4563.889290494595	1972.766452461209	0.4561950948558239	2.3182303316563555	0.8048028287125817	3343.75	4156.25	6687.5	0.1418298050183971	0.0331790624552037	-0.0732667188144792	7.853504265874095	0.8362345404455195	pre	a
bird6	a_pre	505.9009016077959	0.346411807228501	833.8632473584017	411.0035826817724	1931.0454144734097	3689.855404568189	4878.808879012116	0.3460345948412417	3605.862226959395	7588.892362935181	4254.943614261237	1902.7182056594588	0.2047471743570553	2.5315103301917983	0.8444948220203938	2875.0	4156.25	5875.0	0.1304216910192615	0.0339098904496044	0.1178236570765037	7.6981955201251955	0.8316829135353461	pre	a
bird6	a_pre	457.6603941806929	0.0476555792491286	492.6691864595701	435.5465693235287	2045.393969236265	3621.497659103619	4963.0098400689685	0.394722140338508	4660.204074356435	9184.175415789285	5174.25748964109	2099.773377630784	-0.4111288515470773	2.069458969115146	0.823666894726317	3406.25	6343.75	7000.0	0.1404058378918157	0.035353316418929	0.0386828539401294	7.377210879592413	0.8426002405496973	pre	a
bird6	a_pre	1010.1547505696424	0.1574406468582403	1145.157039594864	668.5116080711405	2042.9170302097036	3491.8318244818915	4929.92076394193	0.5533198788499866	4063.759531473229	8419.161702464917	4276.361477936673	2150.288379096148	0.7706079081523282	2.912278480978429	0.812478197743744	3218.75	3406.25	6281.25	0.1390498275585429	0.03713177158835	0.152316593262135	7.13504500200677	0.8466852622215836	pre	a
bird6	a_pre	945.07785822698	0.2414270916251892	1116.9943947008276	347.17938241432773	2214.977243585044	3679.8063121641503	5031.679945137235	0.5307062290834315	4866.345076300601	10470.078683062433	4951.252323022461	1912.4878058305555	-0.2164047845673928	2.010588475695383	0.7637918473403182	3375.0	4906.25	6812.5	0.1406706986037369	0.0343859563965778	0.0385200215619459	8.084273023049427	0.8315381272129991	pre	a
bird6	a_pre	1000.7576824552948	0.2132786949599807	1424.1043890476285	708.7209915449724	2109.5323794836745	3516.6091805725023	5039.772336120555	0.4893943990341165	4878.43545040523	10453.858705685674	5757.255083622133	2184.5511742007425	-0.6922354872563328	2.2390550705314127	0.76582496277948	3531.25	7000.0	7093.75	0.1422466629557692	0.0346112764620757	-0.0812719237387789	7.924217766034554	0.8326644742847942	pre	a
bird6	a_pre	924.295977991974	0.3944056026454141	1426.2010556212372	393.6611219951429	1813.501729552834	3646.5489413982687	5089.030572416195	0.5309348357769084	4832.860183396678	11169.464391900856	4749.716535501577	1793.9992252891311	0.1333157301674646	2.4266328991902646	0.7662604559819227	3531.25	4187.5	6531.25	0.1409076136035142	0.0338828584412215	-0.0472792528730187	8.513873267662387	0.8205842764812474	pre	a
bird6	a_pre	847.1221938328912	0.3552484166818925	1106.0869965053764	433.3546484395114	2180.300034502943	3633.1051029332207	5016.117514523324	0.4797592048094143	3880.3191608716434	7457.953626440341	4615.411831975141	2121.2533069796955	0.0706063882136706	2.076322233317934	0.8615597083602355	3125.0	4218.75	6562.5	0.1423292757048279	0.0377477211114213	-0.019352508087711	6.823155298644698	0.8524309732311156	pre	a
bird6	a_pre	485.5860124672131	0.3413550324381282	1105.4699867998474	428.4186748214297	2232.934218825621	3680.651847391301	5056.633471716397	0.4313930264909936	4472.682041630961	8942.1523865794	4348.937932274657	1904.316514055983	0.2490257901887574	2.452705936719595	0.8749901219425397	3093.75	4031.25	6281.25	0.1447560191510168	0.0362164969671624	-0.1926693219675576	7.195743627250354	0.8460958656273999	pre	a
bird6	a_pre	749.6350210374444	0.3808324887929025	1125.6991911423847	433.3618380031822	2161.0514668901037	3658.288283350815	5057.847304082762	0.4555876982186283	5014.533870438753	9360.023694828042	4570.544379618155	1905.998513208321	0.167554957586194	2.172014380782121	0.8505412545552037	3156.25	4031.25	6625.0	0.1388136399248335	0.0342175047690907	0.0622263051047438	7.354011891882356	0.8447674502178388	pre	a
bird6	a_pre	935.6843111915698	0.2502562776726891	1112.48699087997	435.38928438859705	2065.958397893619	3703.4130642519194	5101.256646831313	0.4457080485708307	4468.922387688697	8992.873232531101	4454.14158856233	1800.3280878046016	0.0603974979673337	2.674762075114461	0.8533957579533066	3281.25	4218.75	5687.5	0.1442063855985023	0.0357319076203128	-0.2181393306100937	7.52177111601394	0.8391995001470296	pre	a
bird6	a_pre	845.527591544337	0.4790778512699519	1386.305265407095	459.0220014842343	2146.543736778065	3725.3398447546792	5186.576984375578	0.4471567305297355	4669.840309251198	9568.268818774615	4356.949739930104	1701.1191685266228	0.0200976768231844	2.691758951847893	0.8503048306020415	3156.25	4250.0	5593.75	0.1403789938925468	0.0341641105584836	-0.0996104778132149	7.826527729739823	0.8360051996007201	pre	a
bird6	a_pre	1072.9539944500857	0.0942244784574206	1151.8645801379123	862.793321092782	2268.485991012161	3650.076995342905	5103.284095535718	0.5080349917187819	4669.821456979371	9473.734973974162	4645.267893547183	1908.245626381701	-0.0664017160231433	1.960869909393528	0.7660534915105054	3281.25	4281.25	6843.75	0.1436361205982057	0.0353983812446035	-0.1079217843255235	7.598198142144127	0.8397352357408469	pre	a
bird6	a_pre	1069.7858765588553	0.0866336997072544	1151.511574075321	836.9565033341846	1893.808496582988	3623.867006637021	5013.078258274886	0.4742232205604636	5098.389763003261	11718.81955347706	5712.905618733732	1723.6374546135958	-1.2267561103775488	3.641751629864784	0.6909254994169898	4312.5	6656.25	6812.5	0.1337152497061574	0.0318942247040065	0.2674550977665255	9.018588813519449	0.8148294256519799	pre	a
bird6	a_pre	947.9183706522664	0.2996599590878445	1163.606883343032	512.3934088460815	2142.7157622826053	3692.482280925414	5019.686289804275	0.4405965295092136	4968.045538676898	9865.551932811066	5867.448392373019	2397.096374711009	-0.4152177003542823	1.8292411046743229	0.8566643997731276	3593.75	7062.5	8062.5	0.1426343820425595	0.0347031177173953	-0.1145174272194486	7.705489752448335	0.8378357486613319	pre	a
bird6	a_pre	1033.6014863332518	0.2572571788061268	1203.3182888223853	517.049945323723	2153.738470645502	3626.07480929402	5011.616382201168	0.6138022995320592	4700.997323300642	10315.589346438186	4318.0884182411	1707.078004072749	0.4408680971242861	2.5892045458372137	0.7294990722281207	3531.25	3625.0	6031.25	0.1421762644479011	0.0342201986004082	-0.1699401454900761	7.663698074611569	0.8380501828629059	pre	a
bird6	a_pre	1084.0261091332186	0.0653392233421309	1133.478793749183	851.7802426346011	2245.4766154258496	3727.1102342657114	5014.029402370382	0.5011771247194241	5987.117744007369	12527.806876675404	4799.101321693572	1791.2891682172617	-0.0566858024643805	2.046226734178916	0.7832079136614256	3406.25	4437.5	6656.25	0.1429915938028066	0.0328608387117043	0.0086479549099977	8.469308767027085	0.828405724256747	pre	a
bird6	a_pre	722.8895990380287	0.2108796908181706	843.6235081970777	522.3226071529414	2011.664844668251	3683.709874462594	5008.009427114378	0.4938683586884989	4310.105479169301	8203.879552971588	5078.457963942252	2145.5961727159693	-0.1847187715177169	2.0448208257656217	0.8401704781600153	3562.5	4750.0	7031.25	0.1417910183984311	0.0359201717956264	-0.1316904219724441	7.163178534115971	0.846915473198071	pre	a
bird6	a_pre	1192.3211965480884	0.0106286237799758	1209.2427418193583	1168.0256873320704	2093.827860403761	3606.042737857519	5059.045710478266	0.4716420371333136	4773.933366656621	10220.446787242385	5421.286366124284	1961.953857799925	-0.6038312095533052	2.35842258484093	0.7912752960735318	3593.75	6625.0	7000.0	0.1415744168932804	0.0340525498247186	-0.1065872943881754	8.08288390866792	0.8306306593374958	pre	a
bird6	a_pre	1122.708608408553	0.0157909931103846	1147.4653178622766	1066.7685710111944	1981.6159664409367	3509.8960471194846	4876.272727961023	0.4156307245507251	4081.2856711686536	8814.766525291117	5224.124024016523	2053.0281472777942	-0.3855099446098211	2.129904332025148	0.8012754962097675	3437.5	6468.75	6875.0	0.1350608846566988	0.0341911910364637	0.0801376974010137	7.947010434427026	0.8303774315790842	pre	a
bird6	a_pre	439.71333931912335	0.0138068410807617	445.83980024375353	428.4952947369793	2012.1939851294576	3635.6865677793503	5010.205527757282	0.3490097209660947	3368.5148859135734	6898.199969402468	4583.655068205386	1971.196693045632	-0.0896212398566491	2.391085848938224	0.8644602982624161	3312.5	4312.5	6562.5	0.1401451441023653	0.0373344877421332	-0.2140844782838356	6.829288126986491	0.8481877119802417	pre	a
bird6	a_pre	885.2707935164365	0.3799753468501285	1162.4152817385732	433.5783481516671	2028.3502127380973	3586.183093769476	4969.940456712537	0.6087564748249071	4837.782315756421	10041.584703962211	4731.968160903087	2349.606381435162	0.1828972543487738	1.7559952679283666	0.8599295512085895	3031.25	4125.0	7156.25	0.1430985639734425	0.0354052981473678	0.0067018184765758	7.82414849308762	0.8355081936410504	pre	a
bird6	a_pre	979.632608085578	0.2831108682137044	1157.3774691588746	449.9635167833923	2124.9809821250287	3526.728069755018	5054.832196060499	0.6052639261327006	5425.299379326525	11326.415804823911	4461.672254224429	1902.2613714011989	0.4922641454923916	2.424713558764086	0.8065704837596979	3343.75	3593.75	6531.25	0.1392189010138657	0.0325282507703122	0.051040295748362	8.356980955895326	0.8286107552028082	pre	a
bird6	a_pre	1013.625062086758	0.2037042466067866	1155.2120149234745	448.7323670611436	2171.1962305407146	3700.575452913866	5042.71871295009	0.5387828898808458	5026.844761707962	10282.900807383005	4667.306386202488	2012.172846184441	0.3350059679104559	2.2431475717621248	0.7974066451051913	3406.25	3687.5	6656.25	0.1412506624729269	0.0345277097984978	0.0592407767134909	7.899524525603144	0.836266009226519	pre	a
bird6	a_pre	891.5219717920406	0.342667142563591	1153.3672647625058	511.44873958582696	2064.692012895917	3613.529009606374	5082.589781425363	0.6403617985734574	5286.9382900665805	10958.060364004645	4842.73805890653	1876.7781654403009	0.0791410352375392	2.119138343291292	0.7474321905431011	3406.25	4093.75	6750.0	0.1414290093192452	0.0337022871636536	0.0442461367403753	8.063939557733061	0.8337562695764481	pre	a
bird6	a_pre	959.3324224337224	0.2465323932342877	1175.800177672311	419.494002430241	2149.304329618344	3601.837303454531	5041.08170927646	0.4895310840838765	4708.148184505173	9028.062949804756	4948.787273932019	2151.093490157051	0.0152624057598386	1.9370961338082315	0.8397092308421247	3343.75	4625.0	6781.25	0.1447425740574144	0.0360730643833087	-0.1127027515012629	7.3378415151877086	0.8447778224833197	pre	a
bird6	b_pos	792.1978809950023	0.4020172109370872	1156.4821934001004	383.8602688811673	2449.084821794702	3797.145890794133	5176.04936707201	0.593873579168353	475.8911755275304	875.3615846547864	2328.6646054543903	2351.432953409126	0.5539446847058517	2.390091828877918	0.5745648467967914	0.0	3281.25	3531.25	0.1439782986441299	0.0633417264539704	-0.0398374420913549	2.945335418809345	0.9609137663921908	pos	b
bird6	b_pos	957.9707927010596	0.2209244780923555	1173.5295217772275	427.1557121260369	2389.664895117201	3857.209387550354	5270.7813898942895	0.5863914762390379	528.9642989256611	934.7067053636656	2467.308197096675	2147.806277887481	0.2662704522196004	2.438767267174764	0.5642771926176442	31.25	3468.75	3562.5	0.14512776603114	0.063848521201216	0.0378505211536504	2.999110477210331	0.9596721732285832	pos	b
bird6	b_pos	1004.4532933482826	0.2015265416687332	1185.915532198624	500.8944360239289	1989.7634935028	3629.3431639888568	5319.5688597025	0.6493160745681871	539.1765769158967	1044.714456512465	2361.9945988546515	2033.9108044266943	0.090034482536181	1.9319270503799493	0.5315063146336254	31.25	3468.75	3562.5	0.1499272466114091	0.0661227176929052	-0.018315687793521	2.945748820120969	0.9613204203776118	pos	b
bird6	b_pos	972.7759604231132	0.2340332230266771	1182.275676581369	384.2638651708792	2070.5758847504308	3688.4487505415073	5264.617942572316	0.5543479107331917	447.284263390406	792.3506581700236	2110.0931770735656	2296.628100972597	0.5038264200103159	1.9128631969328316	0.5796102331461155	0.0	1906.25	4000.0	0.1472883635360251	0.0665085370512994	-0.0697909274870061	2.7652975345497985	0.9688994268911392	pos	b
bird6	b_pos	1106.835890449109	0.1445215017825591	1180.6519595208906	695.9752619352538	2374.3761623867217	3863.2503471317054	5334.5690301309805	0.5876412943463014	503.2000859068322	842.5204491703242	2387.092474542001	2397.7754502337034	0.5110813839505357	2.1890010838228746	0.5779112411494626	31.25	3468.75	4593.75	0.1480605299521811	0.0666620138760999	0.017803423103348	2.85411046722412	0.966025061327236	pos	b
bird6	b_pos	1165.5193395828924	0.0133135220557786	1193.4301196297467	1142.9789307956282	2435.882641293745	3987.970385921102	5406.192594814352	0.4801770077186605	542.4089549137068	1097.9153400571151	2910.378118319415	2422.2269844981456	-0.0771803560475774	1.50317715381032	0.6308554734714916	31.25	3531.25	5531.25	0.1492530476924951	0.0662740644141543	0.011513493284152	2.940441950715923	0.9607325991432266	pos	b
bird6	b_pos	1049.6135213285784	0.1999490898335634	1203.1854438349935	595.3513180623751	2334.6328463625505	3737.531900537138	5333.338457362986	0.6033673522878171	545.573149778915	1025.6620919863356	2533.4107992905715	2196.96732972556	0.2218687512889798	2.205005618439277	0.5457756069389128	31.25	3562.5	3625.0	0.1477155287323098	0.0646706639665277	-0.0106023691560696	2.990628125530142	0.9596484865739446	pos	b
bird6	b_pos	1015.4630439472204	0.1634373521732702	1170.570674681427	694.389662065001	2417.5919222025004	3835.35756563786	5212.391789155611	0.5581742653863423	520.9262182288855	964.2246712260765	2664.738363230753	2684.5637685459483	0.4470709566427181	1.8935548278000691	0.6017674513636264	31.25	3468.75	6843.75	0.1489980119833887	0.0661942356348721	0.0207000773507733	2.936156820018756	0.9620583326560008	pos	b
bird6	b_pos	976.7499772088954	0.2243236579425405	1199.5540750762757	514.6649368128558	2332.9302303970094	3742.770086841896	5345.189264148218	0.6807713736620484	659.7475822801688	1342.8780827567884	3172.324980888566	2187.70331719817	-0.0968467892835097	2.330326814195751	0.5910987723572652	1187.5	3593.75	5000.0	0.1492658063116985	0.0621053984446521	0.0094692153097203	3.313462019606118	0.945616167396026	pos	b
bird6	b_pos	905.1088151819991	0.2078535407979047	1228.170294014045	518.6245730130255	1979.0300711282264	3683.394879355042	5211.862423581568	0.5407537578433457	423.6439714900617	708.252410098162	1785.3423732239785	2089.760024251153	0.7219956685429123	2.614193168339951	0.4958502311702777	0.0	31.25	3656.25	0.1501856614218706	0.0706173121713366	0.0175014219148639	2.6363102335157365	0.974994723487553	pos	b
bird6	b_pos	903.2021445305388	0.2444246967407011	1178.139532380324	389.287360185854	2107.574196352938	3694.6955690691743	5307.977241008069	0.612017935338704	545.3324044508396	1033.238866164896	2735.580517454162	2194.813350959425	-0.0950561331444762	1.65031398743377	0.6150274305132606	31.25	3468.75	4812.5	0.1485263344547659	0.0643495027037579	-0.046976821795408	3.0199833289807003	0.9574817560659112	pos	b
bird6	b_pos	798.3489433997506	0.2487786632116331	1156.5226711071412	426.3290350933634	2732.7525246622004	3944.652160742996	5268.409871702196	0.6551263202239441	666.1244376120434	1372.3991230233007	2973.3188796138093	2102.7687812329164	-0.0113037743662304	2.4346143947407746	0.536295430519962	62.5	3406.25	4125.0	0.1492207198397944	0.0620056305885071	0.0580725379377841	3.3538381211172488	0.9444805428787092	pos	b
bird6	b_pos	985.9021523059386	0.264122892273848	1176.9874117410518	434.11190307308	2312.7920382946936	3746.65513223489	5137.585774649159	0.6045625686656667	527.3559629430034	954.9929235455686	2341.845967353745	2119.3944863182182	0.2166486612968102	2.0424752489879574	0.554138775061884	31.25	3437.5	3562.5	0.1507059992021495	0.0668632003480964	-0.0076419320297453	2.9087177081757494	0.9637900109246188	pos	b
bird6	b_pos	882.970527314916	0.3151224299361985	1141.670724222527	386.460367713977	2529.46464428944	3944.827077757093	5238.232421062918	0.5778677242212407	522.8790520154084	1033.9412072876844	2583.136432697986	2190.4005239020776	0.0643471648209316	1.8012534184033826	0.5889006091407144	31.25	3437.5	3968.75	0.1490272954701486	0.0645440915637131	-0.0665102631461525	3.012770389122884	0.95778021686639	pos	b
bird6	b_pos	797.526743881357	0.2643441164131626	1323.1898683889503	434.3221361607899	2060.651472046514	3743.578526528857	5348.084333168105	0.5848979298866045	479.3975173301637	812.0154720612076	2372.343785099691	2323.434500748557	0.2854981051340811	1.6476479941783069	0.5657174733682796	0.0	3375.0	3968.75	0.1510228702119354	0.0689240670724181	-0.0212254432172086	2.747199265486267	0.9701768540428524	pos	b
bird6	b_pos	768.4886982628759	0.3160779958059584	1161.5112727229173	388.8215862801479	2502.178625483665	4027.407774371745	5256.535899619136	0.5546638005840901	619.66290999113	1237.962457540229	3390.363163352796	2462.7314174959192	-0.2049313666613091	1.8500300882504053	0.679770690345456	31.25	3656.25	5437.5	0.1492699264087218	0.0632606041870231	0.009391048890538	3.2009962589062835	0.9504408250111244	pos	b
bird6	b_pos	947.7726060787533	0.2301076537541004	1174.9624829748454	513.1971004451387	2528.501459701513	3785.0776721152793	5221.966187414088	0.6051904231944754	599.0375983454779	1214.6757992891942	2786.0832370980534	2184.6809107775457	-0.0145638049372588	2.012291859380816	0.5968324995490816	31.25	3562.5	5218.75	0.1460437925965678	0.0606324832607136	-0.0578014669371777	3.265783388347234	0.9473954563612472	pos	b
bird6	b_pos	1135.1058917693338	0.0776942252404965	1206.7812685628498	890.5272568642185	2370.497747146177	3753.854718058489	5281.658894170829	0.5975235877683636	607.512577525096	1267.7938348902478	2838.79006487196	2673.791859321392	0.677414760258611	2.7818056497684087	0.6208712052764567	31.25	3625.0	8375.0	0.1475084772015378	0.062107157575251	0.0449197024156558	3.2752677749985017	0.9469941786377302	pos	b
bird6	b_pos	1044.242338105934	0.21698759668433	1217.6384295459832	393.933957474696	2626.425953023313	3783.2752067820393	5335.70255397723	0.5636157168189431	617.9230728060605	1086.999953846156	2795.498348888019	2462.2305296851628	0.4711370502040285	2.74063965770039	0.645517095612132	31.25	3625.0	7437.5	0.1509241071312145	0.0644337964342459	0.0260072089756925	3.132560581826936	0.9546888569594812	pos	b
bird6	b_pos	875.9906347220244	0.1987954436099058	1217.8423137349375	604.1048538865207	2445.4130980993286	3914.743567595678	5367.866504712127	0.635953096639585	579.6639382354895	1103.5897097706406	2964.3357894074816	2516.458941188923	0.0907107882644187	1.7840123029213006	0.6347660363594091	31.25	3625.0	5375.0	0.1549571563569536	0.0677126960373448	-0.0197074319117265	2.9755963808250687	0.9608363624769648	pos	b
bird6	b_pos	1005.2910352819584	0.2385244103162999	1241.8337053284406	498.57660882999073	2531.9670316728398	3788.097943812905	5224.780300135127	0.6247646727874143	626.0885774545868	1215.2999525893872	2984.5589592594897	2214.6097950799453	-0.0534227241875141	2.1300826280353817	0.6620334690750371	31.25	3593.75	4250.0	0.1524135124489709	0.0649055055399978	0.0036597897610319	3.1550743919863704	0.9531655254682634	pos	b
bird6	b_pos	949.1587840626952	0.2091932135713508	1330.972860928689	669.4459467394541	2717.989692806796	3949.509014577593	5315.271256040842	0.6539354489253694	832.9820115309335	1637.5334684568425	3602.3667319543474	1955.0351692994568	-0.4880990938568237	2.8095388877860565	0.6551783353842106	3437.5	3500.0	5312.5	0.1501425840975426	0.0598689386989779	0.0606734806836824	3.607777078626218	0.9355692945784544	pos	b
bird6	b_pos	924.976994866262	0.1898423751876722	1178.4982710707343	499.14093794677393	2301.310989519483	3691.1169689292897	5177.638323753792	0.6498554853269439	737.2907629884459	1614.698274850459	3146.009909538077	1891.928761627733	-0.2891030057520349	2.886637200183063	0.5558113675259334	3375.0	3531.25	3593.75	0.1462331207202196	0.0588884373879368	0.0610347977671638	3.5775935886495627	0.9337566654895784	pos	b
bird6	b_pos	969.323265495552	0.2086406466019419	1391.9177942955123	683.3417559362485	2526.185536710584	3937.450610784373	5056.189690529024	0.676363944401571	638.020447937381	1238.330526628624	3991.033494049445	2450.121748868285	-0.4110187994620616	2.0646787401425173	0.6269581314010999	3406.25	4187.5	6812.5	0.1321031225778527	0.0516323387699951	0.0413549617404362	3.762406324898523	0.9257012836365318	pos	b
bird6	b_pos	1026.9078358375946	0.1384548587709003	1172.4553509304003	699.4706460086284	2454.017175088224	3918.543702500256	5066.921974880379	0.6749664499410447	765.3306683919616	1636.4736287890953	4149.287897302271	2164.3326841386915	-0.6768814082077114	2.6455632328970986	0.7244953080493572	3468.75	4375.0	6406.25	0.1347426953009042	0.0495706194219633	-0.0525602674390958	4.106560208845987	0.9125936154303488	pos	b
bird6	b_pos	839.9044821043316	0.3211016514979428	1118.194785723016	405.5152269704103	2416.341105354646	3787.420590690809	5322.989088310066	0.6194965939368275	704.6612893397253	1355.4402195499813	3807.9238711691896	2864.56168483762	0.0660046930631324	2.008546940250746	0.6351381293625393	2125.0	5187.5	6750.0	0.1470387879014967	0.0599092917200716	0.0202095368831111	3.4464314126529527	0.9406911175398855	pos	b
bird6	b_pos	1015.2728430907372	0.1302350173162808	1173.617480050547	698.9354075207647	2190.9950154399867	3757.263150450546	5361.75218049947	0.6142630969214383	518.4725465856344	955.546919907806	2547.153813157289	2411.8214612710285	0.3948983261147487	2.300054502959904	0.6012859022463137	31.25	3375.0	5156.25	0.1490134495738776	0.0652977863332511	-0.0866073972031183	2.911071408729714	0.9628371556166944	pos	b
bird6	b_pos	949.9425315606688	0.2548170069064328	1314.912588587813	473.1528934500719	2630.177072742716	3683.53705612756	5293.138914802964	0.7332409497638575	795.2641036500341	1586.3610718292737	3758.222166938792	2233.115436247462	-0.3189754779391687	2.299401628768013	0.6729525605714572	3343.75	3562.5	5406.25	0.1486518443346184	0.0592607890833225	0.0389296253347675	3.588988575758504	0.93627206745638	pos	b
bird6	b_pos	1024.4804934252927	0.1239593563721062	1155.9295426647157	558.3048084695779	2413.2527420854203	3742.7328802954303	5281.015939589024	0.6595141687839444	781.0137530438135	1536.3372326235435	3794.8914606812714	2353.1332089505668	-0.142311929654213	2.3279739521184277	0.6754939167293387	3312.5	3500.0	6375.0	0.1474965529613069	0.0593234962288957	0.0920050346123149	3.5858012748436434	0.9362724029364498	pos	b
bird6	b_pos	1133.5922182600443	0.1444562784101668	1329.3619051122844	874.6396504906634	2681.7947680339307	3737.1641641124975	5292.832503209231	0.7306810364462784	763.0202416687665	1605.7324681331995	3294.1623993185435	1921.2894112278295	-0.2690153564369899	3.016984157252917	0.5501998063482071	3500.0	3562.5	3687.5	0.1466010259782175	0.0581056303476478	0.0915600104282055	3.685645285459495	0.9309983231113672	pos	b
bird6	b_pos	884.9675838338989	0.2637306815526329	1126.8894515595068	415.181943132587	2670.028223840695	4198.364765373498	5337.448740130057	0.6319954484707089	731.4398852182874	1378.2341762946287	3821.440864919403	2498.0306895242934	-0.1289308607551757	2.2531811061862745	0.6601799827476906	3250.0	3437.5	6625.0	0.1468734028787612	0.0592291357297607	0.0755377538260537	3.54045446501683	0.9380319583136454	pos	b
bird6	b_pos	997.9893983742052	0.1344763053462673	1147.8774450847047	861.504764963666	2244.751559583581	3704.9266596546954	5239.600676200822	0.5352017454348577	521.8812635428537	922.7909019738296	2597.154745111802	2581.9224523592943	0.5270542491937664	2.3059308893577897	0.6098400293476188	31.25	3437.5	5468.75	0.1446006601335924	0.0628726857164263	-0.0067959598584216	3.030622056076356	0.9578202811034944	pos	b
bird6	b_pos	915.791422213166	0.2506740157337512	1157.3855404333888	575.6485816939899	2876.107875536675	4205.7093890036	5338.274615000054	0.6660858401219304	882.9172403405526	1629.8065088076385	3753.1425058791606	2080.896302405983	-0.3579070937517014	2.756791865046944	0.6977832736023597	3250.0	3468.75	5312.5	0.1494700527848521	0.0569305393591867	-0.0507403580679894	3.774987053251278	0.9300477384765864	pos	b
bird6	b_pos	872.0077397296996	0.2694033165790723	1186.0735707479223	438.85293272436434	2835.381404832474	4083.048278306952	5342.922962746361	0.7045358999631183	925.580087250172	1922.4432041165376	3797.607744201287	1987.5372497423796	-0.2332895313488067	2.9953917553238187	0.5897758091005477	3468.75	3531.25	5250.0	0.146825881096636	0.0561294049181595	0.1271861719092533	3.9425721978967134	0.9245648648828314	pos	b
bird6	b_pos	1145.029944489518	0.0200140444424711	1179.4071300757214	1111.1574678372858	2897.9262614576805	4159.664790946962	5387.625873357425	0.5532095461776969	874.0258374814035	1680.2252837459846	3621.2573541246234	1970.3252543019737	-0.3284618414064845	2.849741513600744	0.6864323973442917	3343.75	3468.75	5281.25	0.149439666625673	0.058500035954661	0.1416530296702105	3.796648049332943	0.9292373050585933	pos	b
bird6	b_pos	991.6032040860008	0.1339603162335889	1150.15289831239	858.7323026757164	2583.077412889608	3956.4964716867225	5313.388221583674	0.6908704294879138	846.4273652855163	1749.335007380458	3836.1534451101743	2059.8566550442306	-0.4761004331968616	2.6485812315379533	0.6559136572307004	3406.25	3500.0	5343.75	0.1515997794353769	0.0583190350539702	-0.0506109504201233	3.753186005202669	0.9292997638183976	pos	b
bird6	b_pos	772.0290788454267	0.152640614058139	878.9039297748537	358.2170107078132	2553.077944940278	3980.050566765868	5270.042921003223	0.6476968750132958	756.9458984227778	1582.6854042507173	3503.1613274407737	2222.266618353042	-0.1188541188326648	2.347675994790925	0.5887564661548367	3437.5	3500.0	5281.25	0.1453415963608864	0.059147885182129	0.1481138519131973	3.577897450724032	0.9347413373448136	pos	b
bird6	b_pos	916.9956462286186	0.2202855634296324	1179.3160488367016	390.3017709690866	2500.528295304577	3787.646327739272	5193.852998688684	0.6936996063741341	1004.0974909870024	2053.954514516995	4009.324469028549	2082.6341382253268	-0.3129594523891708	2.701004743720328	0.6261403982611607	3500.0	3562.5	6875.0	0.1470002087540023	0.054718323656177	0.1261094441664248	4.143941346959453	0.9157697145439933	pos	b
bird6	b_pos	844.9920339607681	0.2544319210785386	1313.5907261120794	579.967427007843	2541.752688722	3863.188867939549	5293.973677454059	0.6954264411673224	973.64913931616	2288.9318640434217	3525.575332529396	1553.7826683167907	-0.8785782529807523	3.859742827167969	0.5235699723053762	3468.75	3500.0	4875.0	0.1466504711696926	0.0539546686079441	0.096157738814252	4.263021878299502	0.9092087700394964	pos	b
bird6	b_pos	984.556052301023	0.2016879913937667	1176.196166320809	492.7007590332634	2615.5278072779083	3970.554690597484	5420.972313913408	0.6245394692021324	651.4042511053941	1303.318070925662	3170.788094534093	2023.563344782942	-0.4708554068902963	2.074274390476709	0.6152037768722838	1843.75	3531.25	5031.25	0.1410062694344777	0.0557660703386564	-0.1089974604199018	3.5261300268151468	0.936276770343948	pos	b
bird6	b_pos	934.161503344715	0.2402808731230905	1156.1294458569132	505.7436639517316	2539.3861577754446	4066.637874914101	5378.549135673144	0.6265136427681557	737.601352958287	1411.2598068908246	3695.253460195839	2304.693395086919	-0.402179410999345	2.1385927652565777	0.719988083046202	3000.0	4187.5	5562.5	0.1521877327161175	0.061287000309777	-0.034886197677547	3.395454584124441	0.9442116833313832	pos	b
bird6	b_pos	752.128880923041	0.1595424124632589	1053.651778378098	584.1449840440087	2610.5592304347583	4118.849772076136	5224.5840316556405	0.586319065563478	777.5917494865024	1433.546806057092	3988.875899194966	2390.8211590322685	-0.3870501581878072	2.175757911514034	0.6496569658702396	3468.75	4250.0	6906.25	0.1447533585271089	0.0573028341127953	0.0364198091793244	3.649689569975532	0.9322784885409332	pos	b
bird6	b_pos	981.7686233586873	0.1320428858587088	1144.144069193195	658.3263962044608	2500.4764725953905	3812.0407587025793	5239.995831075456	0.6573035058337381	767.433804291876	1442.0034662849057	3690.328878709956	2127.9872695393824	-0.3125532633176192	2.6494793596107646	0.6763466875886328	3312.5	3531.25	5468.75	0.1387054004308509	0.0511470313025727	-0.1416663560987373	3.9788906260432095	0.9190228487666432	pos	b
bird6	b_pos	1033.9059109506727	0.1645965435121481	1330.3363082737908	585.4720537307531	2699.461140608895	3929.464429453522	5317.713202313933	0.7121506175298701	983.3788806831644	2147.0286235753297	3854.263954187759	1857.5717444555676	-0.3869282447626462	3.225705495288778	0.6428324500516877	3468.75	3562.5	5343.75	0.1484981271495296	0.054238594734082	-0.0001812564732457	4.183112085257679	0.9141141296506032	pos	b
bird6	b_pos	775.5908003222531	0.1874666292794964	882.8255876497464	439.1406606885712	2726.149666253416	4149.782860626403	5380.125683605342	0.6474545693351508	1157.429519034719	2389.762913176634	3978.9493326583342	1591.1540838091307	-0.5239869720451205	4.128035477404944	0.594356976951559	3500.0	3531.25	5250.0	0.1409738622804695	0.0462849711141439	-0.0891307597853995	4.926316588988638	0.8915697323959579	pos	b
bird6	b_pos	859.6748446905367	0.2024580343405667	1133.9772515354148	563.6941278573825	2543.098852496956	3929.129930391955	5237.377321655432	0.5118664195813011	519.3638251676982	1004.6043105785086	3481.244099977846	2915.0634299872618	-0.0585887549657857	1.3862319081537515	0.5802954806962621	31.25	3468.75	6781.25	0.1435942916965061	0.0614604530827685	-0.0443395163412437	3.100616044080713	0.9539831721504884	pos	b
bird6	b_pre	1067.2829386126336	0.1219618024029341	1259.8555930222465	841.7586374101803	1741.3398498508946	3488.0190731494904	5132.298781833158	0.6387713838586536	5772.892296917549	13311.782692987372	4189.82256652716	1651.9341283617598	0.730599467435099	2.898301752718464	0.6132954565406873	3437.5	3468.75	5781.25	0.1400079782056469	0.0321357853047602	0.0821919045648003	8.756534070441218	0.821721594166097	pre	b
bird6	b_pre	1030.3681811622691	0.140185332915401	1131.9845707100876	678.8950413261996	2103.754116886903	3514.291012533952	4901.740120331673	0.752362211118106	6328.962736118519	13213.940902342412	4811.891225649306	2116.43688585297	0.295741311291827	1.7708889520991355	0.6814434556421697	3375.0	3437.5	6781.25	0.1441023311249791	0.031961861383119	-0.0760222555974725	8.633585230898133	0.8265866647170765	pre	b
bird6	b_pre	954.8819575382036	0.3208017032965787	1190.9239599072491	398.9956733980222	2300.76101208011	3592.51766238592	4966.997742723695	0.729446620119505	6996.311386374217	15470.276553788162	4998.47776333647	1851.220663104452	0.1598748446897893	1.520671257054124	0.5898428635641836	3562.5	3625.0	7156.25	0.1396313721328353	0.0287529885280323	0.1729764399295421	9.874575342089472	0.8101259091786551	pre	b
bird6	b_pre	969.4847762433642	0.3286348693200551	1194.1953967214854	444.99295048055694	2219.908967083184	3645.711035867114	5006.197052253173	0.7015479598775467	6697.965692874398	15180.043334547108	4750.057539624666	1814.9353935928316	0.427019019660951	1.8226197839695704	0.6002122890394018	3562.5	3625.0	7062.5	0.1398548078375735	0.0296317261833929	0.1647986557563824	9.720730656793114	0.8125658676635197	pre	b
bird6	b_pre	720.1227040142498	0.4382441573491213	1148.8325012292814	324.4689867702296	2008.8997149514744	3585.221686199719	5043.573468692031	0.6678789465338638	4756.143184119195	10046.569526245044	5765.720343451128	1914.711524604736	-1.1414475324028066	3.131125856833049	0.6658484553485767	4468.75	6812.5	6875.0	0.1437203558268324	0.0359506373729092	0.0313114457964146	7.565227222478585	0.8402620439522078	pre	b
bird6	b_pre	1154.2908460885176	0.0339162539300281	1196.416921281578	1100.4685846462555	2175.4689283062303	3696.182459240609	5080.61136396121	0.710605026399209	3313.0620880814126	6984.501630979708	4741.223703878928	2069.870488927236	-0.104723813979856	1.850331776475474	0.6799206719566581	3531.25	3687.5	7062.5	0.1417319002795278	0.0393393231304399	0.0292775674229417	6.58414985910126	0.8543443246371022	pre	b
bird6	b_pre	810.8250936729557	0.3809963935756762	1381.6220565578271	415.39722292581627	1938.8009226994784	3561.742194827677	5178.466952645335	0.7680020009374718	3538.543491695445	7392.848640470954	4819.63544583297	2017.2668553558783	-0.1484609790455648	1.9072747285426104	0.6680235762739107	3437.5	3781.25	6906.25	0.1455445567705363	0.0405640613518987	-0.0140922960581489	6.536188655349593	0.8565135042222438	pre	b
bird6	b_pre	1102.9739629504927	0.1379491640272352	1201.5472773182246	740.093093797712	2037.4129220605832	3677.099468046399	5082.14000516902	0.7061665635869077	3946.962644245558	8169.232666676708	5431.836808173521	2193.3902617849694	-0.7157530174630244	2.02942230149185	0.6291180869469755	3562.5	7062.5	7156.25	0.14671897596948	0.0380333332628055	-0.1653922393724065	6.999044404133832	0.8492931834705211	pre	b
bird6	b_pre	803.1099538180911	0.3520245220307523	1140.1837234003265	381.44323884427024	2121.11537437969	3530.4316743622658	4977.962378919699	0.7478089162246122	7634.5570098693	16741.45971360343	4461.549348875384	1775.3822680689266	0.4676639834876945	1.9371661958306745	0.5699124934200315	3406.25	3437.5	6812.5	0.1413223899822183	0.0281304474610438	0.0332952109514703	9.626199022426912	0.8118885720825194	pre	b
bird6	b_pre	1005.7179480434536	0.1878370879397439	1168.131284547568	501.4998524193429	2331.1925507408705	3597.563201930582	5140.476997175923	0.7421800471928284	5219.675412562604	9589.730821571731	4088.9381447474734	1505.6668709917417	0.8445343918388578	3.3825509071663973	0.6446473233084778	3406.25	3468.75	4156.25	0.1394217485755685	0.0354386508980332	0.2135756024460641	7.064750436767408	0.848716845728278	pre	b
bird6	b_pre	967.0626304973146	0.1815269531892719	1178.6121034041196	671.2612282609985	2073.9738460833646	3568.448776841649	5077.403307059793	0.6873138800361168	6244.2630127071125	13946.809158286904	4328.392008825178	1674.761992200933	0.7800408775364469	2.652881049567278	0.5735806946984239	3406.25	3468.75	6656.25	0.1408508339201281	0.0321657668978004	0.1674924207246431	8.842549913757562	0.8220418350181666	pre	b
bird6	b_pre	916.1252072843666	0.3122008269477179	1177.464704516054	433.5975578902032	2033.7814490854885	3539.920751944176	4889.747492513743	0.7720914279867848	7336.447353576791	18077.27140404833	4687.727414399223	1774.3649941070253	0.5066586455334815	1.8257459001980767	0.5151708739319589	3500.0	3531.25	7000.0	0.136479666805483	0.0252645054839436	0.4100788948969276	11.672329168270709	0.7871906849656727	pre	b
bird6	b_pre	844.0874017564298	0.3473129513111854	1292.2855949159243	499.87273220834174	1737.7920919207054	3535.1325899564717	5048.123515431814	0.6994590256133538	5920.171054319662	13622.617132776042	4064.338544779888	1525.9188415009974	1.0119811386290178	3.5786034929992323	0.5121601640349093	3468.75	3500.0	3562.5	0.1392695532857639	0.0325338181579392	0.2225281622279779	8.895638969329655	0.8199371130049834	pre	b
bird6	b_pre	1000.7393772322812	0.2890818815260125	1185.779224943356	437.9533018491952	1958.4121689318065	3570.195136714336	5037.647401705154	0.6857665090665894	7876.087538499996	19122.801504581814	5242.67961494857	1897.480969694179	-0.2352512900893313	1.6202336659944914	0.5234841540163032	3531.25	6718.75	7031.25	0.1364573004715815	0.0195987621261764	0.0349706955712395	8.663712230708768	0.7761178934596746	pre	b
bird6	b_pre	997.2949467623006	0.253467712898261	1176.2784781220685	437.6890188221246	1888.7836964225685	3501.877362988605	5026.092586413241	0.6701972204856084	4902.6085201007645	11218.72567173409	3862.7211044645846	1484.5661929085663	0.9422900111381834	4.031790243413655	0.5813525147046242	3406.25	3437.5	3500.0	0.1432169930365155	0.0343634932887378	-0.0710832093783714	8.216907392217218	0.8274919390052791	pre	b
bird6	b_pre	895.0104684734118	0.3035462348058431	1149.8991142866598	429.76831431577386	1923.265695444968	3482.866071479264	4885.089182152231	0.6798790500158176	5613.096883194967	11898.642007221606	5478.268861465101	2146.541927842719	-0.4594961873730869	2.0239327537315748	0.6889559522878169	3468.75	6843.75	6968.75	0.1421929137482477	0.0336714873216614	0.0677224590356899	8.307276022116934	0.8308975883255246	pre	b
bird6	b_pre	1128.0580891990444	0.045918810640105	1187.2900056234769	1030.2827444554844	2078.65075010822	3554.5318209109905	4851.984428008216	0.671230524987999	5191.159314975881	11051.615668051796	5271.190674262102	1976.867246293261	-0.2501933238636324	1.781446646506903	0.6745677471394428	3500.0	6687.5	7125.0	0.1415796394070291	0.0339406678201567	-0.0285462573868118	8.28715457498562	0.8283834881369012	pre	b
bird6	b_pre	1105.2745261827836	0.207557437510351	1409.355967194316	694.5397275097584	1861.658539883256	3486.702670657565	5123.140310336472	0.6384048736187247	4238.545596063346	8967.265255889819	3911.7721363745295	1609.6134249099264	0.7359827670892972	3.522003576669666	0.662211816151557	3312.5	3468.75	4031.25	0.1403317207463503	0.0363985023978036	0.1265049533875593	7.347557661495927	0.8424607536423022	pre	b
bird6	b_pre	931.2227923901096	0.2428479738576779	1159.8191970307942	421.4536318044025	2078.08810861864	3550.618487430505	4910.106548036769	0.7384146089411463	5598.990385520881	11614.763542586355	4949.532118125006	1971.3672030306705	-0.0851701594308108	1.6821439762492925	0.6725541907944649	3468.75	4250.0	6968.75	0.1414919748684752	0.0333868744114682	0.0428820923220977	8.306224777698217	0.8302944544200956	pre	b
bird6	b_pre	1060.111788733617	0.2329702604375942	1206.2517449557474	453.5813363593337	2038.837836479467	3499.9237300792133	4926.300974767957	0.6590615023676816	5442.209234042602	12647.629443032549	6037.3154090679045	1901.7293841618996	-1.3090568642419391	3.351122277633699	0.5657704099608016	4375.0	7125.0	7156.25	0.1398690088695713	0.0335730301152362	0.2304109179232565	8.298127188486177	0.8293945045526372	pre	b
bird6	b_pre	969.5815211776292	0.2790009691572092	1178.2058004494602	389.0396137805648	2087.3247059483624	3579.760251074296	4955.410530487292	0.6348777689765268	7205.435923126861	17014.318542751233	5695.461653481254	1813.0419179255216	-0.8328790647701975	2.329955918593644	0.6085744625570246	4156.25	7000.0	7031.25	0.1429222265093607	0.0297776772854637	-0.0552345034394474	9.93106307336114	0.8073433009362238	pre	b
bird6	b_pre	1029.0346454092196	0.2402432195591746	1187.7994782308454	591.3907216180667	2272.6364631275846	3787.319657983893	5201.727318636181	0.550399628070222	4763.708195080831	10150.72964860653	4239.469685031642	1655.8819688204924	0.5721562081219177	3.241433391592852	0.7396587379268982	3468.75	3531.25	5593.75	0.1446548637080907	0.0358489162210379	-0.0258528326247862	7.685399884566502	0.8374311243816669	pre	b
bird6	b_pre	979.4168194899532	0.2086630600175196	1164.658500770075	583.8294237799807	2018.254214353196	3480.161740866141	4987.061770885157	0.5779892833657755	3481.1161214399267	7340.674100870108	4989.045324473721	2141.4857153802823	-0.3691013400754841	1.81254585759897	0.7262629476440661	3406.25	6406.25	7000.0	0.1439662143963385	0.040024421894274	0.0202447696398054	6.559792759305427	0.8563541277078435	pre	b
bird6	b_pre	1016.5554517870114	0.1398553175289793	1169.2582120369436	696.0998025924114	2144.869906584886	3583.39630088171	4957.631815580817	0.6423607954221706	5540.305898513174	10990.085460461343	5018.080185539759	1949.1317707605924	-0.1953414273398692	1.84866918785168	0.741925623985293	3437.5	4531.25	6843.75	0.1423301492453522	0.0331307058294132	-0.1073481424334887	7.903379518500515	0.8363065291939212	pre	b
bird6	b_pre	793.1050826794877	0.3234715050288562	1152.2293911085335	430.10000640385806	2113.5385331611838	3582.679045111139	5018.362690441157	0.6239981671374216	4665.547918510631	9957.865245397375	4411.597422261821	1740.7492509660258	0.3232359250489663	2.3517110213292978	0.7371005817599129	3437.5	3500.0	6468.75	0.1441241449522904	0.0353495999197154	-0.1470911730751216	7.612821592994851	0.8391895883420928	pre	b
bird6	b_pre	1145.6039325001752	0.0804787594734669	1216.4995263663109	730.4609468959395	2206.0679928734007	3617.136827312109	5007.8468060240775	0.6601743773824366	5053.057888080656	10851.948956813025	4342.12942821284	1782.4699504320909	0.7748669254723599	2.890775550847399	0.7058183859420103	3531.25	3625.0	6093.75	0.1425735171858437	0.0343745663439442	-0.0323592351301171	8.010588172266996	0.8324021284853717	pre	b
bird6	b_pre	1009.909492763996	0.1924804004527598	1162.1769689002256	450.8463031280834	2053.8243140136938	3525.7448322696973	4998.474378638764	0.6728309661630313	4618.797389122653	8158.373215025896	5207.94863060366	1979.416883191307	-0.5851965725849916	2.0518769106384727	0.6961217304095727	3468.75	6687.5	6812.5	0.1403980488420331	0.0352279169354295	-0.0435043218002037	7.175850985527983	0.8471906367985172	pre	b
bird6	b_pre	907.8968468600197	0.3257936348959526	1382.6471295498166	344.665372501524	1965.0686751185715	3555.6108883072284	5153.293140054317	0.6651794243790273	4453.959986303335	8916.36606815704	4603.9825607110215	1878.2635112793075	-0.0049464696804332	1.990888878342605	0.6810152558580179	3406.25	4156.25	6812.5	0.1445986036293966	0.0360201501622867	-0.1805135689778441	7.266922340531872	0.8452114488415016	pre	b
bird6	b_pre	977.6977300227376	0.2418508735060737	1135.3673590495607	434.5960359372834	2067.329287900007	3509.415875566219	5058.550512896105	0.6301449599047437	4125.4177820863415	8169.2754635928195	4347.87133079667	1825.4430947056296	0.1883466518886437	2.313258972131526	0.803316756191104	3187.5	3968.75	6437.5	0.1463230265357201	0.0380637538254538	-0.2227115063102518	6.571330750945157	0.8566039473493938	pre	b
bird6	b_pre	966.1337278259568	0.2120019194501306	1160.7880655621652	427.7722051553734	2172.9267510986783	3523.722256904472	4995.450826685803	0.6500502780147086	5329.925810193793	10039.811014347442	5149.2614172298745	2026.77861198553	-0.3405445993914002	1.925297201161844	0.729100322463413	3468.75	6343.75	6875.0	0.1442929555702336	0.0344545210776619	-0.2510445275576616	7.236264153290739	0.8434637367269002	pre	b
bird6	b_pre	1079.985135390486	0.1511437604869171	1179.7140167070747	695.3860048037953	2022.9704697873285	3559.224102413473	5073.063677545326	0.5879415582512958	3647.375033104419	7273.840485636549	4753.280749266161	2050.64103421502	-0.139015016981367	1.943716418549425	0.7510573076256377	3437.5	4156.25	6875.0	0.145204762894891	0.0388141907175347	-0.2095735650479079	6.666006199005965	0.8549315400680654	pre	b
bird6	b_pre	1000.8089104209088	0.2087750214718294	1185.1602611661503	666.2075370176013	2027.8573796484584	3559.643141502275	4883.995906766051	0.6904281027987555	5571.304320367782	12527.082473654807	4650.761766505605	1871.581972797184	0.300581137999003	1.8775976769653773	0.6444677311747895	3437.5	3531.25	6937.5	0.1384855668762599	0.0322879881841803	0.1237107379228653	8.821222061841647	0.8201667389174402	pre	b
bird6	b_pre	1006.4131909641944	0.2102735374459925	1184.6655047230945	696.5148108935074	2003.3492064591796	3583.635410257636	4890.603327105414	0.6824041240997389	4476.288671281169	10296.629347423792	3816.235009527739	1327.9580196131224	0.714191659788974	5.038662848347002	0.6391251894468991	3500.0	3531.25	4187.5	0.143077058563418	0.0344558319456476	-0.2214924617527192	8.069311670663774	0.8303741026030896	pre	b
bird6	b_pre	892.5019558489146	0.3213463921956132	1185.2424842592843	504.4624192303706	2261.953658682694	3639.5724988591423	5113.529743622697	0.6810524223285885	5084.0237555143	11143.394330876878	4163.863451877151	1639.844734492331	0.6914384942272694	3.0518382553303125	0.6411882537699907	3500.0	3562.5	4343.75	0.1446589265475708	0.0339685529128054	-0.2722707980526563	7.998156869731555	0.8342846681679723	pre	b
bird6	b_pre	754.6609862901354	0.3782405854553168	1152.990094958143	436.5582711616241	2142.8358458912667	3597.543603383847	5056.653246691026	0.739548676441508	5888.954438707165	12540.351585845632	4532.445208634762	1784.329300141889	0.2818393309449781	1.9178695360091216	0.6609712046985831	3468.75	3500.0	6531.25	0.1446535166549767	0.0320772845529551	-0.2750057199779694	8.377846293864744	0.8286837954912174	pre	b
bird6	b_pre	880.590036527584	0.3245826483119198	1152.7136907251563	426.3850506312077	2051.1928878153435	3548.277846489022	5132.351024427803	0.6315419424729259	2757.796606390468	5525.39245310987	3821.67734110123	1813.375535967287	0.3594604719666932	2.653889530422105	0.7049320206066858	2906.25	3437.5	5218.75	0.1429732671476327	0.0411913627614577	-0.194451214634428	5.89355396210472	0.8695715883559029	pre	b
bird6	b_pre	953.2930194272928	0.2709924825562531	1176.6862249680291	426.7629854038047	2005.22542906084	3546.4672494488173	5202.478416166612	0.742024647059018	5229.325805391601	11070.83284218052	3719.185552922	1359.117854596082	1.233397898210117	5.285245822652271	0.5738971150265811	3437.5	3500.0	3531.25	0.1440397179021854	0.0334115983564731	-0.2171333338989412	8.024341269484813	0.8353066885038914	pre	b
bird6	b_pre	890.630105730882	0.3006471291946301	1157.0705068928853	418.567523392866	2273.37425504916	3578.039492460861	5161.358730414246	0.6024833631918268	3813.5899356461473	8020.467845454697	4510.0080983502485	1968.191136452032	-0.0796908202657058	1.8187225247308647	0.757575849028058	3093.75	4062.5	6750.0	0.1448208824959025	0.037203179882688	-0.2693789112901404	6.864594777595493	0.8524015013076328	pre	b
bird6	b_pre	463.6564345006876	0.0006821981431714	464.06821650501246	463.2539310031552	1655.7803684760845	3068.7963642582845	4925.497601816156	0.333537701713781	967.3863581353104	2000.5004408362347	3141.531313358506	2192.5509477838605	0.0717724108551884	2.0039842695253367	0.7796820325382487	1406.25	2906.25	5281.25	0.1244726811868806	0.0477805391242676	-0.0173107509269664	3.944758293978989	0.9060759730691564	pre	b
bird6	b_pre	920.6636503400508	0.2289003490206887	1156.505801995066	690.9762688998389	2058.0055335216084	3599.2143001631825	5000.275914712145	0.6062032762941588	4101.85094429675	8117.647357108662	4445.60196642258	1835.02264343596	0.2843644689547832	2.44296165747798	0.7022540146976529	3437.5	3500.0	6343.75	0.1392155413760418	0.037809376026183	0.2440730320749546	6.72308380399284	0.8541879428190258	pre	b
bird6	b_pre	830.9611108160016	0.2898394947892301	1127.6750322005728	515.5140060961285	2028.1660301116249	3505.869007988762	4994.258216309988	0.6287503141465616	7381.226808672231	17977.074063252017	6176.384067653768	1419.2964500844057	-2.0280740819912912	6.46139968256925	0.5417855309816529	6687.5	6750.0	6781.25	0.1394324577553065	0.0291640037479738	0.1184283945372689	10.077632625635896	0.8048740572431105	pre	b
bird6	b_pre	1058.5280735519286	0.2224605593041052	1191.03546302237	445.8456405198584	2139.244866437214	3646.3699594550926	5156.7395938784375	0.6172288330949334	4790.184642029303	10911.059873811177	4581.57816142433	1984.9535891478931	0.1514457160311005	1.9044596301913417	0.7623918986543647	3437.5	3718.75	6968.75	0.147055607578033	0.0351172506035337	-0.3635278081934822	7.700425477249095	0.8379096512810621	pre	b
bird6	b_pre	903.4459144137596	0.3094074846102702	1170.1398461284994	390.4376870421241	2008.3172503445887	3568.191151236019	5032.380475487798	0.6644932758936739	6680.067444831231	15047.192504676088	5785.9949904499945	1831.3813595172203	-1.0235343075545251	2.7521773177353235	0.6292998866768494	4156.25	6937.5	7031.25	0.1443255188470109	0.031686122508333	-0.0067989682815939	9.128472378007462	0.8199957693131809	pre	b
bird6	b_pre	557.9449388193109	0.302507877492133	1085.8294346125615	425.961760274394	1962.4981362676	3608.940124989	4989.432042477197	0.4649055651956686	2983.084744040826	6328.833720656862	4664.749689872104	2120.5906098740666	-0.1301296142839336	2.164235283234834	0.8244528949247003	3218.75	4281.25	6562.5	0.1420882723293797	0.0410391247505291	-0.0531426710185845	6.188009448040245	0.861858947500273	pre	b
bird6	b_pre	872.4100709964753	0.3212532822752375	1181.3410447679862	447.3037118276051	1917.0715259256056	3532.783231781201	4984.161687000862	0.6425831129884505	4836.470138896459	11229.559496082638	5596.251405990044	2012.4423661589385	-0.781950528869093	2.366326699056608	0.6954618576566839	3531.25	6875.0	7062.5	0.1454199908498838	0.0356491728671823	-0.0808462819771422	7.97121907620165	0.8327453963406566	pre	b
bird6	b_pre	1048.643014864894	0.009104343503721	1061.928253705781	1036.189076215927	1776.1272930990517	3034.0509265722417	4332.237280706188	0.4102797725566615	3040.734596196506	6751.814322516818	4304.175430798096	2060.818941410899	0.3143523441603637	2.176909545327064	0.8350482638007098	2562.5	4156.25	6187.5	0.1131903446021987	0.0275134401231815	0.2613201645190807	9.107025680543204	0.7949812515723753	pre	b
bird6	b_pre	881.0098513134894	0.3316236648558293	1157.2568716316166	438.1161180771748	2042.7640684226203	3540.4468589612543	4903.182170674229	0.7550220924210127	5634.314435541844	12006.973898422397	4997.142103184552	1934.2538797473824	-0.059472739563623	1.643437142124977	0.5893376023835369	3500.0	4187.5	6937.5	0.1412000348648008	0.0333787327588529	0.0629190980658333	8.364370475349538	0.8287534272842066	pre	b
bird6	b_pre	960.086398341114	0.1905074414948634	1161.5411563037785	710.6016152980732	2047.628090893229	3508.573056224107	5060.147392506495	0.7026118213943845	3854.386413628205	8266.517554912907	4000.49470134133	1539.4891068108618	0.5788026509634544	3.306113961134801	0.6476414256948185	3406.25	3468.75	4343.75	0.1421992580039599	0.0375063017980373	0.0071104946457247	7.262475411611735	0.8404015849233337	pre	b
bird6	b_pre	845.7710721627865	0.3259230395675433	1154.744112805872	389.613368772028	1967.967835819204	3489.3139780485712	4787.270739813228	0.6860175916454533	4980.795539318403	11507.07413175518	5271.477072788315	1915.093311537836	-0.3290867501999494	1.831289337354719	0.6234641380106813	3500.0	6562.5	7031.25	0.1396271191284611	0.0342852878396974	0.2049545728306984	8.509645333728676	0.8228937092296277	pre	b
bird6	c_pos	798.9655403904834	0.4815354910438206	1205.586238103631	393.88839730945807	2717.217427621284	3827.39481745752	4914.469788905853	0.5529862109160081	799.8917354665077	1844.4406781088956	3256.205241810569	1482.5395720432086	-1.3773961924988585	3.9107412748466666	0.5920526414617897	3500.0	3593.75	3968.75	0.142684687338364	0.0527773676335448	-0.116414202425185	4.050576362881615	0.9118416159266678	pos	c
bird6	c_pos	1119.717536037725	0.1259249855245727	1321.4675570026525	407.09008190261176	1838.9137586347197	3401.7109864110503	4452.427300672884	0.6960446787118794	515.7799387454811	1089.2747964630348	2223.710697297809	1654.16247593298	-0.5055467538272682	1.471885303699792	0.4733708887156205	31.25	3312.5	3406.25	0.13868944395974	0.0587457988219322	-0.0574104391427414	3.1773762417918108	0.9473736291033306	pos	c
bird6	c_pos	1084.9793792946543	0.2471246150275928	1212.6629613119103	394.6764682960659	2522.322993743409	3721.149059759221	4723.936886834728	0.4837194722754708	671.6078776578332	1574.1809505292233	2898.001855362966	1586.7944987196329	-1.0924339984368563	2.707084514627165	0.5843690188025393	3281.25	3562.5	3687.5	0.1442982734808277	0.0586412283140032	-0.0359088299676549	3.4718009873690834	0.9324154125339184	pos	c
bird6	c_pos	1103.382425541939	0.1856615216749677	1318.110884322858	390.4153675806686	2625.5816557667035	3551.7524486499788	4723.4631887745	0.7811778212051381	1125.9424942233193	2922.9306275017616	3233.603625111265	968.451518744085	-2.884126972998501	9.93485097641203	0.4156410489697633	3437.5	3500.0	3562.5	0.141632604323506	0.0486774378748683	0.1142453611371042	4.9603960616333005	0.8770053373964719	pos	c
bird6	c_pos	1103.649983515401	0.1603867845123253	1314.4568817688903	657.190246875451	2344.9904289436995	3485.0419386997805	4727.211808977389	0.6837722913729902	752.9691814650967	1872.0997364576651	2761.3261307475145	1437.699220646257	-1.2428531843288149	3.08556797670268	0.4837510177296607	3312.5	3437.5	3468.75	0.1466082667364655	0.059498690094927	0.0896304492552617	3.5887593205857624	0.9282194336180154	pos	c
bird6	c_pos	1135.4692461314417	0.052620417600016	1187.1924262107957	875.154224812137	2516.5872817275454	3705.008262576001	4927.7984205893445	0.7191668905045471	1080.8156454907291	2766.241923071106	3255.077134351817	1093.204931853688	-2.167804636298803	7.644078491519397	0.4654894448606754	3437.5	3562.5	3593.75	0.1413053597025493	0.0496799246553773	0.019249181709021	4.645057342192731	0.8861672634807838	pos	c
bird6	c_pos	960.3567513301912	0.266624315827951	1194.8729240473738	507.90552257887714	2313.065557844996	3627.5555281332113	4911.775997546221	0.7880102080708157	1145.5749699640664	3031.8011044974405	3271.592711765921	1005.337590796783	-2.5501895841786704	9.25822230464195	0.433982245621235	3468.75	3531.25	3562.5	0.1439203077088011	0.0493668362500664	0.0400651216420755	4.872574852158176	0.880661721774642	pos	c
bird6	c_pos	1065.173621960981	0.1882519374365878	1206.639807513228	514.1381611648185	2204.827152405477	3569.27736692244	4657.999528682815	0.8299809331575148	1326.6243311541923	3491.016234139806	3348.8623631005235	881.3651866054383	-3.2997976837435115	12.860168138266989	0.4040974737038896	3531.25	3593.75	3625.0	0.1411253072100438	0.0464960183914776	0.1518419799786281	5.384909961875389	0.8656516036810612	pos	c
bird6	c_pos	1174.1505615640606	0.0704401561001505	1247.4141400717092	720.5508872640359	2429.8489486103954	3565.656524317092	4488.9368843827015	0.8607075256574738	1623.7024249056194	3916.4836206577233	3469.6327788170047	636.532138053473	-4.864164558704995	27.499570589775747	0.4105971684366872	3531.25	3593.75	3625.0	0.1331589057321078	0.0357927060635133	-0.1773315053289206	7.119304608143551	0.8356778027665319	pos	c
bird6	c_pos	1022.4483215586906	0.1508508232827227	1146.4872049361825	653.87222363581	2568.735778535291	3397.397411658738	4873.077702083094	0.7508907288134538	749.9993984885488	1676.8518528499824	2771.315592670501	1320.6910302193617	-1.2311641475773425	4.706374983129033	0.4613073049889292	3250.0	3281.25	3343.75	0.1409235951947643	0.0536864471057978	-0.0253544120065559	3.9064819269183255	0.91896853443549	pos	c
bird6	c_pos	1090.0422760048384	0.1511889648201979	1184.710801232157	477.37123793795007	2808.542782665125	3747.855568832798	5054.81535437701	0.6990705728930493	1055.6030673315747	2625.325404107723	3279.077340817377	1140.6377550155555	-1.860511666614581	6.984898654587027	0.50795226290962	3375.0	3531.25	3562.5	0.1432250264554099	0.0514970593534344	0.1273311265759235	4.523657147553309	0.8961085201065139	pos	c
bird6	c_pos	1053.0499749789367	0.1993710861748342	1187.6916426397152	683.6579736820531	2525.361897809701	3564.7954559796067	4634.487271138495	0.7071591752104537	890.8927499304472	2208.594386308649	3046.452168090956	1215.4544077376256	-2.007134474270804	5.33201168076929	0.4323443006556371	3468.75	3500.0	3531.25	0.141423802064253	0.0528322361893734	0.1158797591918508	4.2104355249325165	0.9055627542899324	pos	c
bird6	c_pos	1026.3250736938492	0.2545122314945812	1206.2657431350192	449.990248322908	2356.207490621729	3621.817035403049	4804.389767013759	0.7109296230866494	1164.1563989249903	2998.888403383429	3336.3683663152	988.1396702126444	-2.8281695144227217	10.089445963821756	0.3935052668833226	3562.5	3593.75	3625.0	0.1412629762028944	0.0489706836021384	0.1893424026579521	4.9341118133692925	0.8805378284598493	pos	c
bird6	c_pos	1102.8416724090353	0.1373555804242536	1230.7679024235756	494.9487503232957	2577.053872079947	3521.418175097627	4614.169428197907	0.7528791021957505	1508.6368803658609	3991.290201863472	3377.70133661125	744.5704186497719	-4.070722493322958	18.75660296041669	0.4680988243514254	3468.75	3531.25	3625.0	0.1382926802743893	0.0424744991931198	0.155043724297681	6.134832445477277	0.846842280505342	pos	c
bird6	c_pos	872.8251749658614	0.3715930537665138	1192.509614680151	497.2800057381671	2445.394475372052	3713.182596870081	4730.83304173928	0.5972107380937383	1162.2532027643338	2902.42118357178	3403.0764050860034	1085.0179268786187	-2.166816683821529	8.061287425543116	0.5680991199425349	3500.0	3562.5	3718.75	0.1429736252728928	0.0504031393324503	0.1453975562145313	4.728784982809662	0.8866860283323524	pos	c
bird6	c_pos	877.1015132529812	0.27033010070883	1275.899939602425	376.8291396752229	2402.12012287017	3542.8916852475386	4941.064449285427	0.7476788183039843	805.5973665680536	1964.003901652453	2903.582396612245	1284.3287276385188	-1.5915691692692844	4.363221459793874	0.3681934052061823	3343.75	3375.0	3406.25	0.1389963624419824	0.0519139095009851	0.0281010051077354	4.130684179109304	0.908519049783936	pos	c
bird6	c_pos	1112.7972646258092	0.1159375665678042	1211.8326679945471	671.5776462999639	2904.4454914396	3581.2338649218536	4866.583556703934	0.7828031282552923	1378.504392693972	3576.5725708465293	3286.4832366082724	883.4381045585478	-3.0820856540754047	12.289325760395265	0.4514574808237359	3437.5	3468.75	3500.0	0.1440149720162451	0.0474812648303337	0.1529492055881213	5.33906653804483	0.8708523350864498	pos	c
bird6	c_pos	1020.5004992724045	0.2520638113304153	1205.2787843361878	501.6764612516618	2779.470170677097	3549.6144371137493	4678.345009508241	0.8789979405015211	1934.847021629302	5203.55782133722	3441.4594188312267	605.1539328351073	-5.288895509492006	30.215304429597374	0.3797109941618631	3500.0	3531.25	3625.0	0.1401228883694947	0.0410906482313687	0.2378749662297909	6.773761704857401	0.8337707248374071	pos	c
bird6	c_pos	1192.2995350092565	0.0586343918405399	1307.5033028589417	704.9419756677685	2739.5179032268597	3684.095407945543	4710.312281820221	0.7532004742424784	2073.582248386427	5514.949663573482	3504.350124557452	583.7018297922592	-5.241740483054645	32.38483198255298	0.4452561541396787	3500.0	3593.75	3625.0	0.1400521558080143	0.0394814725888586	0.2481887457189579	7.231284306316053	0.8293210141985105	pos	c
bird6	c_pos	1140.521873509807	0.0780812618176477	1189.0504562396452	706.5468662847154	2498.505654680934	3531.5523204307647	4647.335756699941	0.7896402894293204	1376.5226781960775	3663.585984468679	3363.322485586209	816.7988281570197	-3.484500295393116	15.149651336274454	0.4180499558472524	3468.75	3562.5	3593.75	0.1413312304142333	0.0452581528088779	0.0846958787457395	5.624166257605824	0.8564536748581798	pos	c
bird6	c_pos	1050.597190157495	0.2508985886496696	1249.8642422329349	485.0378953016114	2774.5216151593445	3621.83467804525	4620.449974419467	0.6366360592687698	1690.2411535816425	4224.876907481937	3458.039158158616	727.0826883158109	-3.661796648070182	19.47865899855465	0.5201016361157966	3437.5	3593.75	3625.0	0.1405078423757126	0.0411310395518852	-0.0617987234577881	6.3712650108917845	0.8448728456283279	pos	c
bird6	c_pos	1126.3898032760226	0.0780236013937701	1205.5497240394943	874.4629257126317	2354.177520639042	3709.4310008254943	4641.671276609558	0.6875897113118564	881.833299701832	2169.469655212832	3134.1050383912025	1216.436210904325	-1.9419070468668087	5.577640264165709	0.4938735205727116	3406.25	3562.5	3593.75	0.1402777555786241	0.0506629022548692	-0.0153232675015607	4.355777837249983	0.9000171990031388	pos	c
bird6	c_pos	1145.258422598795	0.1206996029885608	1236.6096374109898	723.3156164762048	2539.7159503027474	3695.769565309592	4610.398563203661	0.8592044819233734	1523.2437890455	3839.897033238682	3551.570296401338	679.1031982538831	-4.68227366343684	25.26210607647706	0.3811652287803281	3625.0	3687.5	3718.75	0.1327532471575537	0.0361875301429819	-0.1652276886552527	7.089482723482106	0.8326000432088856	pos	c
bird6	c_pos	1024.1600525149006	0.2250843494599006	1186.8630555483926	554.841076067905	2513.942237374862	3527.180016316962	4428.334978178871	0.785174172196027	1509.6031938228728	3847.29854115577	3361.5582108414515	745.7056726976064	-3.649481712116735	18.32274126926709	0.4268625151603067	3468.75	3531.25	3562.5	0.140674813825881	0.0423021308110897	-0.138838255229744	6.045924895723492	0.8461452341297002	pos	c
bird6	c_pos	1122.709720883588	0.1854198812725008	1235.0014536996534	500.4058555153104	1821.795740682676	3579.547876278959	4231.038689801682	0.9033974493044448	1180.7862691908458	2980.9410165941827	3424.0200065850954	765.5015535516998	-3.918183415665792	18.35640759225741	0.4238793421931802	3531.25	3562.5	3625.0	0.1208040353005859	0.0341837983085687	0.1088690942951104	7.011101966116748	0.8302111717310612	pos	c
bird6	c_pos	1094.9166158933874	0.1255162563605441	1234.3738542031635	867.6975509121951	2514.910848344883	3764.358356529221	4755.78562505105	0.5631958426136983	909.3380169348106	2012.6878623298885	3593.939805269187	1272.9879761222471	-1.729626030548898	6.180537709105725	0.6808970700038823	3531.25	3687.5	4312.5	0.1256044010947655	0.0406306675509934	-0.0339140390398976	5.323923789852659	0.8692613878777251	pos	c
bird6	c_pos	961.1079455878884	0.1649213007771675	1155.0001100836623	677.5477106863211	2296.559428960272	3512.987802029202	5247.412865239025	0.7233164121161585	741.4948654169216	1660.1380293402665	3108.787788231883	1596.3152265711606	-0.8518337896933552	3.1239768609252527	0.5007698509890943	3375.0	3437.5	3468.75	0.1421623174589662	0.0544458965950562	-0.0367346700692548	3.839925195669808	0.9228644660269376	pos	c
bird6	c_pos	1021.8552084661278	0.1924721594827557	1138.2863134827514	484.7478585881276	2243.351103615251	3410.358055860252	4645.205283587145	0.6647023801811694	828.2713056527966	1949.8124098731369	2857.41794401486	1258.6254463673924	-1.6047688756247864	4.423232776279698	0.4560593743734834	3312.5	3375.0	3406.25	0.1387060068961055	0.051695251714698	0.0430495479448591	4.1485190930054205	0.909164665060626	pos	c
bird6	c_pos	964.5076760543	0.2350177039074489	1163.685408397724	572.4920340040366	2403.707774946673	3827.1144142019984	4922.271199756094	0.6570470665391535	610.5430410364859	1387.466927380444	3216.960757354489	1941.776362551086	-0.8715715166828106	2.096627398074352	0.5507642664459885	312.5	4500.0	4562.5	0.1396969112210203	0.0559459361545361	-0.0635333395731502	3.5473096865270666	0.929882567973154	pos	c
bird6	c_pos	1062.6992880490716	0.1504474191172159	1170.207848703143	553.3045568233401	2341.9527407564733	3623.111941590204	4883.354663046671	0.641643530777678	638.8289047118865	1271.340101643748	2670.6504346447337	1551.310262399824	-0.8838155553171082	2.5212902195617644	0.5326865712984951	1906.25	3375.0	3468.75	0.135667038567916	0.0555185707786518	0.1410659290186117	3.53942851225772	0.9339266422792574	pos	c
bird6	c_pos	759.9779697360334	0.3516016903445248	1191.4980378634334	420.9967744796443	2566.135952929432	3686.080412661304	4868.537432821721	0.5154871626484289	1173.299981007731	2786.478220907178	3363.151885904038	1106.0001583185306	-1.8474990459540903	7.367721318174949	0.6006416412664094	3375.0	3437.5	3687.5	0.1398156805475997	0.0478508505807232	0.1004504470205635	4.915236506759204	0.8849088011003483	pos	c
bird6	c_pos	1210.0325387362202	0.0203735198682792	1236.0283100867266	1170.9598050004945	2734.907762297823	3657.9449250940233	4768.897114368348	0.7576120929595044	1687.9511871855889	4281.611712515261	3515.666662221825	720.7969578740592	-4.263564205995395	21.37562153406755	0.4564064525078058	3562.5	3687.5	3718.75	0.141772039486164	0.0414016738554608	-0.0098376754160081	6.441630491945687	0.8439827389033138	pos	c
bird6	c_pos	1030.5057043986865	0.2577972945575048	1176.977952234761	440.94657135475165	2279.878599978977	3526.178585677424	4486.557921063186	0.7224753722665856	1128.4682147502906	2868.780125161723	3232.192327740637	966.7545673359606	-2.8475735801937923	9.90201398239205	0.3557102474298499	3500.0	3531.25	3562.5	0.1383051605375392	0.0456588958855582	0.0147147160615878	5.190704604789468	0.8731466891432436	pos	c
bird6	c_pos	1160.0575728314786	0.0948390143176012	1261.1895372463623	737.137406496086	2641.059860479009	3753.660767290165	4716.779507667078	0.7457729617421214	846.3132202398333	2014.927790499476	3142.2713495866665	1380.7240818411472	-1.6505778431311635	4.3247741161682445	0.5240683279758547	3437.5	3718.75	3781.25	0.1469622272872554	0.0565082292664558	-0.1394522682377386	3.7761676529600887	0.915609284650928	pos	c
bird6	c_pos	896.053476089308	0.146218706122757	1147.9605558126714	365.7434350253114	2437.347874756313	3558.242715514445	4933.744747264688	0.7509017574640579	1227.415162287304	3101.907312707832	3256.764281111851	979.4052294098724	-2.367565513189948	9.542481394981277	0.4584003566747315	3406.25	3468.75	3500.0	0.1412319605089627	0.0471831939362672	0.0819075339380393	5.143007656194323	0.8757684291786906	pos	c
bird6	c_pos	1091.4466151358022	0.1662656188719053	1201.86706237841	399.6621953306044	2760.904162144584	3821.729461742832	4995.898427885976	0.6019147107259586	567.0607474753972	1285.426886324498	2589.188096945331	1708.974935476101	-0.7183216132522895	1.8489374032577144	0.5116827850384513	31.25	3562.5	3625.0	0.1381473841925773	0.0566621525258526	-0.0376759639573321	3.4076058584147737	0.9366990160959128	pos	c
bird6	c_pos	1087.8755040983758	0.0387774498491545	1155.5520395244614	1035.3371549908024	2536.3145411783294	3869.150580310285	5025.703700367753	0.5411456300148481	583.1153935281018	1235.0545719748632	2855.8193671626323	1968.1651934369747	-0.4585189422383899	1.801753373777558	0.6582468500260382	31.25	3375.0	4406.25	0.1408688014547317	0.0587322668009048	0.0141792221075921	3.3255986561490007	0.9430604222135662	pos	c
bird6	c_pos	1074.1163109142658	0.031850014084174	1122.6508428955349	1034.3881129815825	2587.537835288607	3850.499955520419	4984.220960512731	0.4722248167506973	486.3466747275926	915.6153365898284	2415.8466566224247	1977.88294563291	-0.2215655704169443	1.389530510582808	0.6093127094556282	31.25	3187.5	4156.25	0.1387877559602434	0.0601646695712962	-0.033661263565049	3.051933809524146	0.9547062723917616	pos	c
bird6	c_pos	1074.7885346199612	0.1187876628883673	1131.0370741560932	546.3161655812243	2459.1564079002187	3771.3210628165434	4812.620676263631	0.4084296580151195	541.4577739558874	1164.3053178475595	2670.0084737765205	1951.10815896116	-0.4239769176817093	1.5721165484614004	0.6435408754897542	31.25	3531.25	4312.5	0.1397945479723303	0.0588058237819563	0.0074154712609433	3.274281947681619	0.9440409005969618	pos	c
bird6	c_pos	1150.686621001635	0.0729601338385275	1203.9472738321697	895.974484864928	2615.9424618391176	3645.4672659187167	4906.874017177677	0.7199920851623147	804.529873040272	2050.486054604722	3036.8744708833547	1314.8250118747626	-1.7504159809754427	4.461366190151257	0.4152338213053052	3500.0	3562.5	3593.75	0.1441254400988167	0.0549453466087179	-0.029441200484744	3.938971116267112	0.9115489384486544	pos	c
bird6	c_pos	1097.682645010894	0.1573875111265102	1157.5586248986515	379.5202174029072	2324.384412055291	3637.178832458286	4864.890448421372	0.728616302781091	600.6195289299692	1352.5834246928366	2707.6090552849896	1554.673682482938	-0.9643621403469405	2.469510973256055	0.4853467463387937	2812.5	3406.25	3468.75	0.1371713263990003	0.0550749556367128	-0.0532884466528228	3.541890787829899	0.9296528671916924	pos	c
bird6	c_pos	916.3901320093428	0.1199304347873654	1136.4854090864928	823.042866740549	2592.4617834352557	3661.94653665758	4895.509765155982	0.5690059421896617	681.4464404303675	1587.6648401706484	2846.6033792797043	1529.1568102772828	-1.0547719983525536	2.874427846768091	0.5668113301348249	3281.25	3437.5	3593.75	0.142237118189093	0.0564035854761503	0.0159676496482855	3.663699375919788	0.9277581779946577	pos	c
bird6	c_pos	963.964062608299	0.2312977106918094	1262.963608269477	421.2136585323349	2554.495842091911	3665.53540214394	4701.977959406086	0.710511726813315	875.924485161429	2079.7785701281578	3206.0953196368123	1287.1945437283591	-1.9893067574907997	5.20444696826765	0.474142378898706	3562.5	3781.25	3812.5	0.1452992627495646	0.0543870708424336	0.0125881470686179	4.059136842005533	0.9142574789006036	pos	c
bird6	c_pos	1052.820731866078	0.1302067765846173	1241.1836306437042	899.4312287910856	2498.839248341481	3799.357790970893	4843.573579349945	0.5887777117922044	909.8689211716104	2248.0152533916216	3260.4464663181197	1333.3526657481525	-1.72486570266216	5.0336798077731615	0.5613529244884099	3562.5	3656.25	3781.25	0.1436147015432361	0.0538666742603214	-6.006597349729186e-05	4.079620517264906	0.9073103921963224	pos	c
bird6	c_pos	1105.558211627812	0.0101588137322008	1124.446264012195	1083.9193679244288	2655.924727683212	3863.397700271466	5007.991117044234	0.612440666968981	697.3230926578644	1597.190931874556	2990.972571531713	1673.7238838752637	-0.8416519084163221	2.655870599276323	0.5808294440525121	3218.75	3343.75	4312.5	0.1421086182931703	0.0565858708316245	0.0704438329330045	3.6817035975677808	0.9276824026162256	pos	c
bird6	c_pre	1028.777341301488	0.1457244254120589	1074.6487146109769	509.0944697464028	2188.056552865402	3377.852117507463	4504.092506137839	0.4905661470601795	7530.530678450759	17501.18580686157	3348.0128825680604	779.7388879661213	1.324190989279223	17.131336021230034	0.6621057806955164	3125.0	3250.0	3625.0	0.1372964140273254	0.0280394012418933	0.0869602980410627	10.338223325084815	0.8033074888597	pre	c
bird6	c_pre	1046.1543014080296	0.1579842074935833	1205.460563119522	720.4380602067118	1856.6040760739104	3590.897940459694	4296.7826704151685	0.7490526263217017	6288.534079298961	16436.94372204236	3574.4160781714377	485.7423233410983	-2.029282690585865	38.71113966628288	0.3958170179681867	3593.75	3625.0	3656.25	0.1400960189364421	0.0297086786527751	-0.1144139879441804	10.454292281101472	0.7943838867142703	pre	c
bird6	c_pre	1173.9512086287943	0.0839596045101061	1301.5313096033922	865.5345107486041	1678.2939604420835	3495.5216776256198	4305.3938022482	0.7510362325625989	5277.598475508637	13670.267914940963	3422.349400570068	582.6090146739613	-2.192308319904398	21.457414603152472	0.4629544420495403	3468.75	3531.25	3562.5	0.1376301830382164	0.0304849668170911	-0.1065540051782908	9.80459681811042	0.8019790939019636	pre	c
bird6	c_pre	981.8044391551005	0.1911296415878803	1157.391418430698	677.6263470567824	1924.2556945410952	3426.115653211511	4205.640528327016	0.7858212004087659	8141.197483730118	21995.195389900648	3402.797049875369	313.62886239394805	-3.531629583864845	84.40222561082543	0.373827138468469	3375.0	3406.25	3468.75	0.1360072666774479	0.0258518093912743	0.2502154061142839	12.97584631624672	0.7732196306664724	pre	c
bird6	c_pre	1090.2044807439631	0.1978466431782414	1242.3311510623712	464.963004361557	1931.573987925788	3476.54133207201	4401.825134036399	0.7172323647471399	3378.6974147627097	7836.085712130857	3367.1525965364835	743.7202301400428	-1.4075018292149142	15.763132144579302	0.514070546501656	3437.5	3468.75	3531.25	0.1368502773905359	0.0367346329538736	0.0305715912839122	7.2553933369571775	0.8370219351788122	pre	c
bird6	c_pre	1112.683209957978	0.1482306356846975	1230.5837908448264	582.8458557610479	1675.0526164782605	3510.934286364026	5082.105722866601	0.6512345083863358	2868.4422523997723	5363.038955119378	3651.210082035441	1798.5616271316571	0.5991276586819548	3.33376621016892	0.7485634611002246	2531.25	3500.0	3750.0	0.1441923415513417	0.0417362462099787	-0.1226097532726023	5.701055260940847	0.8742881754818439	pre	c
bird6	c_pre	1072.3122572908012	0.2135000903429103	1228.0570531613562	323.7266165046085	1773.9053988852006	3535.238188031236	4180.278762858	0.7874506378189178	9887.419156479342	26156.11721964776	3544.838263774468	370.7555535553909	-2.9255089101703406	50.21385522020707	0.4304199672996894	3531.25	3625.0	3656.25	0.1397153306364802	0.0242496881144976	0.0056411878174025	12.793423498976392	0.7790348657863083	pre	c
bird6	c_pre	1085.499816756539	0.1779395793850946	1181.2693966786228	655.5235398235147	1870.8007805342645	3508.812490997668	4521.002445133609	0.7262011107014636	9165.435361752126	23972.8603333432	3470.727529652612	377.7691268047339	-3.1233188133985585	43.71208959224063	0.3602731289149012	3500.0	3531.25	3562.5	0.1382740372217151	0.025344447606893	0.2059641014502772	12.478116514280668	0.782783312686362	pre	c
bird6	c_pre	1129.024197921573	0.1220362297223073	1241.0018999023107	696.0237305670387	1858.6097262322653	3556.0416792789574	4498.642576721132	0.7922041713483697	5133.090956059341	11813.533219033248	3533.0086145492405	523.4472835685959	-2.0688241747507257	35.01945326892639	0.4610862451146261	3500.0	3562.5	3625.0	0.1378517658592143	0.0321524579682404	0.0260496778928206	8.985619346264361	0.8166137446843647	pre	c
bird6	c_pre	953.969536244262	0.3402128374718484	1194.8759759590905	447.4964247741144	1815.4088791972777	3474.724813548105	4247.061097142479	0.7119429439950199	7717.9661438442	18770.310641861342	3442.8782033534544	497.6929251869529	-3.100979935699631	22.828717090396363	0.4446972116837528	3500.0	3562.5	3593.75	0.1371310702277239	0.0275902202017285	0.1066921766579527	10.784028833723465	0.7982613138562918	pre	c
bird6	c_pre	896.8688944833082	0.295804636503193	1199.3632090376625	524.922165013606	1856.1647869971105	3437.6428519221017	4128.1451028671545	0.6790026384653305	8448.959022085422	22531.40890478582	3529.723717310917	437.1270173273951	-1.5327318946069897	46.21632097577543	0.4625818981561193	3531.25	3625.0	3656.25	0.1392479614510251	0.0258572370255318	-0.1322601491065443	12.06045849745149	0.7816157469680217	pre	c
bird6	c_pre	1030.3401592398072	0.1728792896451473	1158.5148320286269	526.4357233585432	1993.6876982768656	3383.177484548184	4339.750522086841	0.648458509014851	7499.660181188755	18669.254836895117	3372.879450497023	449.6462886320927	-0.902863965088694	44.93828039048022	0.4652244267007743	3375.0	3437.5	3468.75	0.1379417356237531	0.0284556752205254	0.1350212723521933	10.626898827116255	0.799563236928276	pre	c
bird6	c_pre	1072.802122771903	0.1564559622384883	1223.959772209259	723.8759161566222	1930.2908141780936	3473.75458012384	4202.24843752476	0.6565060047935798	8315.667495310376	21050.27437391373	3525.4431558412107	412.1075787441837	-2.808090331858365	49.885448622003885	0.4626072443311946	3500.0	3625.0	3656.25	0.1390672428698653	0.0280713253104629	0.2330332892113206	11.386974659592877	0.7925354828979999	pre	c
bird6	c_pre	1099.517568957025	0.1277873534833476	1205.0238134177828	867.4454391931158	1901.0066251823189	3493.252027540129	4363.855033494922	0.6421818381620229	6555.857561728394	15971.911803439569	3457.58262344166	488.1769497976911	-2.2290067041002795	31.39723183126145	0.4773102476513205	3468.75	3531.25	3593.75	0.137177806727543	0.0302787294260597	0.2610565110549203	10.162466154522962	0.802657881687466	pre	c
bird6	c_pre	844.2131892350877	0.276028308263677	1204.50241038583	509.021006355772	1977.7247721007611	3537.296076699433	4243.489000966019	0.6827178005722754	9224.150487891176	24731.64400511535	3576.8887572097888	366.0062590389877	-3.155684242849248	46.79711155585683	0.4117567796896094	3593.75	3625.0	3656.25	0.1358709605874679	0.0241922897453925	0.0672915466658501	12.980603818087202	0.775748823581583	pre	c
bird6	c_pre	934.9413762676036	0.2797662840441343	1209.181048377097	515.1240992447327	1789.780964990624	3593.1058061997846	4571.537419542157	0.6735875796892892	5302.821703748192	13514.518038874114	3534.674943161117	672.0221193087843	-0.6111174832706984	18.43433021156553	0.4511187682958497	3593.75	3625.0	3656.25	0.1385923949642325	0.0311440685993149	-0.1091210571373797	9.43563908668637	0.8081768927412	pre	c
bird6	c_pre	963.1434639744912	0.259295465754333	1200.377464753748	600.2412389924035	1904.9525153556465	3575.1614556095506	4255.804249201764	0.696853975975256	6775.030565522304	17923.828284587744	3551.225640630491	391.2298798987262	-5.678907680109697	50.060891872488845	0.3853499738691183	3562.5	3625.0	3656.25	0.1373710820277936	0.0284081990198171	0.0397105021187343	11.212615869357428	0.7869406138312698	pre	c
bird6	c_pre	1009.4036377753214	0.1783446875551083	1165.6837465134988	695.4083201595467	1805.2030632941885	3397.9903050063685	4296.576033569583	0.5977559103434298	6852.1953108473	15855.768534022116	3334.9829727429706	611.5824125466903	0.6015054866570517	33.075432146564545	0.5430951525099522	3281.25	3468.75	3500.0	0.1393087553836317	0.0305393773753348	0.1445784662002861	9.33871921584195	0.8170129686761824	pre	c
bird6	c_pre	919.6867319341072	0.3170313332008752	1212.2750357942068	455.4174141959284	1867.285518939347	3425.85206412898	4089.841941153726	0.656051781521807	7283.68031424039	17868.393480623425	3482.989459349462	483.9715061783571	-2.4046114182470046	30.010466754323943	0.4821247947382865	3500.0	3593.75	3656.25	0.13854734580325	0.0285485944282073	0.1010143530217782	10.523449056054256	0.7983853956865813	pre	c
bird6	c_pre	803.6926227465692	0.3049981225947687	1153.2671513010098	483.5002006931141	1903.245657142036	3373.8236056411865	4277.940861618185	0.8551714070764765	9827.186922538049	26631.220612299778	3429.24613201644	269.64407337286434	-3.51294111798565	113.67158896583172	0.3548120738191013	3437.5	3468.75	3500.0	0.1362775044897542	0.0231179295730535	0.1234840218754608	13.260010293721836	0.7735492283407749	pre	c
bird6	c_pre	1012.3498766803432	0.1818105834028374	1179.1096908851125	589.9115518640297	1872.5120230523823	3523.2593912669704	4162.832375458616	0.7835451397548531	8639.078670288374	22824.31980724617	3499.404869138093	318.1259835300402	-3.806431292660792	85.98306289569263	0.2918926870216798	3500.0	3531.25	3562.5	0.1366556917554452	0.0259363083490081	0.1887461823697279	12.616996757873665	0.7792003235885143	pre	c
bird6	c_pre	974.5139242776836	0.2833675273183307	1434.122786115231	516.4856639133549	1995.5489412415488	3485.7517355188693	4530.681385775415	0.6328325580245308	5286.997099951303	13038.948567259766	3447.854687021943	630.1528145869361	-1.8367578299379408	15.282953612025526	0.5072573180574407	3468.75	3531.25	3562.5	0.1391934214822382	0.0322435372977349	0.0145499492982364	9.059023416845616	0.8148537393256496	pre	c
bird6	c_pre	903.8585439131526	0.2935977889134776	1156.8474450289934	437.0956703220224	2033.8802893769869	3414.878497791422	4361.712077490102	0.6150529361894541	6780.567477648808	15313.594585278135	3383.7692386499184	564.9821481240905	0.4031308792166765	36.64834501537175	0.5459956242844217	3375.0	3468.75	3500.0	0.1359488385734888	0.0294214156678862	0.1716382936092114	10.098006427195395	0.8049426186556808	pre	c
bird6	c_pre	933.891590766372	0.321873205866473	1183.3706509060514	485.2105229341635	1938.380204941168	3495.2349325052664	4335.897140474916	0.683027906311167	7613.27270361156	20275.739323067617	3474.651742991321	429.02168031273607	-2.6072077030607	37.867297522089466	0.4034202538241395	3500.0	3531.25	3562.5	0.1398814673114065	0.0269390370742002	-0.0953973614381472	11.740787225781816	0.7847305042261701	pre	c
bird6	c_pre	1064.850155117317	0.1020892865708698	1231.0100051967297	861.2854947821188	1820.3459636509976	3411.219488249708	4259.341324070771	0.6482468993321381	3148.8761003821387	6964.713685663519	3377.3356599306017	929.3386549539885	-0.1095299391084856	10.606232832536946	0.5972059279551324	3312.5	3437.5	3468.75	0.1344083022014414	0.0351459335966727	-0.1326878545816697	7.074760169620671	0.8438843153515653	pre	c
bird6	c_pre	1074.441723683505	0.1570192643854005	1175.184268894095	501.2325355665957	1914.907863834127	3464.871485635432	4151.144344058815	0.717502972990609	8258.138880806933	22202.78670285288	3457.1414675822325	335.4020370336413	-4.273719503105846	68.86462920103482	0.4280321626966396	3437.5	3500.0	3531.25	0.1373459561067744	0.0261141144839782	0.1279249385383288	12.711541084644788	0.7762186796608197	pre	c
bird6	c_pre	977.94400267742	0.2295768721788154	1151.9619821767556	507.84247854898325	1778.3007183459056	3433.116569423913	4326.480345948182	0.6827284153505402	7115.229753266246	18221.70443638173	3386.4213423504298	417.5720955395005	-4.056891816317231	41.061080549484295	0.4089170131991814	3406.25	3437.5	3468.75	0.1377989395389562	0.0291766995508083	0.2382020519815695	10.950459339939952	0.7938245218490594	pre	c
bird6	c_pre	862.8145369072881	0.3408757824081417	1393.1813213001965	466.1506786964647	1879.3659751704424	3541.0256646498106	4398.935296851666	0.6398107192057116	6400.701428820829	16287.543525790265	3518.395531482076	512.1785352806496	-2.4203337605547977	25.515407933127698	0.4749206871258937	3531.25	3593.75	3625.0	0.1397725659867437	0.0287916819651937	-0.1902402567768499	10.794911745739476	0.7918754539519692	pre	c
bird6	c_pre	853.7439499641763	0.3012044042497943	1188.320105524033	386.5806388137708	2014.9953561384489	3501.50363366242	4490.697041781238	0.6667400789735318	6004.282408325264	15306.919311477655	3438.9477921460625	507.06804770520887	-2.4003591829282738	25.57706681893948	0.4145453380563305	3468.75	3500.0	3531.25	0.1409595364262089	0.0304697877535586	-0.130808103872019	9.855080396098456	0.8046317589523213	pre	c
bird6	c_pre	913.8712734013488	0.3301037546087135	1204.411125064972	454.1197251168743	1854.5321280626883	3388.071290898972	4145.65287852349	0.6696376781608301	7227.477260250866	18221.074862982798	3444.1360550535333	522.3280848205558	-1.4083564409821625	31.23137031644849	0.5018528975312454	3437.5	3593.75	3625.0	0.1387777320258453	0.0281694120072363	-0.0157058898722404	10.641607952808029	0.7970822756593001	pre	c
bird6	c_pre	1177.6603842758093	0.0984529697858667	1292.5451639893172	451.8550612339593	1725.947911848781	3553.239849205843	4506.964698426747	0.6519230611863939	4729.87076512427	11403.578137946335	3443.619521355815	689.0618132407128	-1.7450909993009434	13.994434970367337	0.540539800670307	3468.75	3562.5	3593.75	0.1399142909184629	0.0329716035048511	-0.1407830039096674	8.434321329761632	0.8243514331618	pre	c
bird6	c_pre	1137.9670989371896	0.1431447551344752	1237.414228051749	656.8765105122028	1711.5035144598428	3552.952938965007	4457.662389802042	0.6875588140306594	7556.346763998057	19516.74965213705	3495.8968765605728	467.6788604590747	-3.4197832026057164	27.20447870353691	0.4172698447305146	3531.25	3562.5	3593.75	0.1365941136135073	0.0275169838541447	0.157904483843362	11.486105165412257	0.7899871735293279	pre	c
bird6	c_pre	1078.9354838313743	0.1053186431289808	1149.7092969333453	821.569875110359	2030.467686468508	3391.2489320896484	4521.162463197427	0.687215659598401	6864.089378959287	17685.398460509627	3348.682737024545	404.60623516080847	-4.188904445873184	40.991176847114026	0.4670367672629365	3312.5	3406.25	3468.75	0.136217250864632	0.0290455952183126	0.2709497434092914	10.719897554075278	0.7978454025599869	pre	c
bird6	c_pre	1082.8205237307336	0.1039970317397507	1218.3714763940395	880.8331808297263	2117.0664629099583	3602.819001605947	4657.131094900889	0.6371304831176952	3928.9724873180944	9045.745065616966	3844.665192714108	972.6896192957292	-0.5774957728414268	7.942241132995082	0.6738464197000501	3468.75	3656.25	4500.0	0.135090569725603	0.0334595324125157	-0.0854889079727382	8.20447140367104	0.8227126374453702	pre	c
bird6	c_pre	971.7112915625446	0.2069810730660526	1236.038920439847	694.3254801583611	1955.658519134639	3475.676739463117	4392.419842191831	0.6554151300779468	6097.928254693341	15359.745417981349	3423.573304242331	487.0023848935747	-2.1952906433078496	35.374356397274816	0.4104453149879371	3437.5	3468.75	3500.0	0.1357991700265606	0.0301323052240815	0.2091764192914234	10.168611106437789	0.8004351674734721	pre	c
bird6	c_pre	1145.9779608482834	0.1036359010340632	1189.29316531621	579.3450448926985	1985.3620684102373	3499.41596029539	4380.681360331423	0.6866131102629304	8655.40763624254	23085.73683551208	3495.6368703599005	388.6379730266261	-2.4466638891757	46.00126865941663	0.434290215524747	3468.75	3531.25	3562.5	0.1383449380795273	0.0260465915897749	0.0135075053889143	12.502770664781051	0.7793400437613204	pre	c
bird6	c_pre	994.6212510920416	0.3010570665491907	1403.2105814338613	438.2445870881718	1904.4046627073485	3514.290141330483	4388.894771025337	0.7107943021247849	7795.321535735583	20274.388218963417	3483.769651344862	398.588450219017	-3.779640836426436	38.1327831160704	0.3590477101165343	3500.0	3531.25	3562.5	0.1381555809820745	0.0264230357992182	-0.050834199453271	11.81648734414794	0.7862569548417633	pre	c
bird6	c_pre	1112.188938659962	0.1451179261359918	1485.4400667717798	835.0870524114843	1807.3404862424643	3311.37964175929	4333.823529737319	0.6765357825112298	6377.538752241019	16719.039097514218	3274.108964576504	491.41370351164255	-1.6577936475512678	30.71119288968013	0.4470181536426011	3281.25	3312.5	3375.0	0.1378340818183582	0.0295641677227388	0.0648078511625114	10.69325586447076	0.791970180319074	pre	c
bird6	c_pre	1150.8061837994892	0.1241056912152765	1336.8945949601548	683.6683458694114	1840.6532087324904	3543.149074104046	4505.507613973183	0.7070459860834916	6442.990750981055	16200.063118409313	3476.8544239910384	569.3496929914575	-2.4918464519683887	19.302952201191644	0.4597250827998297	3500.0	3562.5	3593.75	0.1377602946717157	0.0299060006301283	0.1456409797900566	10.111582538015831	0.8046729372743767	pre	c
bird6	c_pre	1142.3634688240638	0.0418087216864535	1285.4649901966336	1061.229049995724	1748.3422129053029	3383.815931792646	4266.314661009489	0.6743416159501775	6903.145566045505	18165.01424315739	3362.6091546706343	410.1682633981155	-4.026688457862252	40.30492872366736	0.3956800275090449	3406.25	3437.5	3468.75	0.1361920671570434	0.0283815574037374	0.1399521192792157	11.163992870374564	0.7890545133771548	pre	c
bird6	c_pre	1096.1133811277784	0.1365761899662491	1313.1641986094894	862.7028093022105	1800.377164053985	3401.0353306888046	4221.930958956944	0.6889167549463981	4330.716574372624	10692.187699915898	3322.0055760979217	618.7005495625855	-2.234558612160072	19.26199014640173	0.4661754345766608	3375.0	3437.5	3468.75	0.1368354073507171	0.032907260237402	-0.0459549401243928	8.56081670872472	0.8183331813108755	pre	c
bird6	c_pre	1155.9183313723938	0.1243060021977899	1256.4579919994271	601.8192992883138	1892.0674696717172	3488.091615505039	4333.500881302827	0.710278111115135	6669.465286527808	17232.76486388004	3524.639191904049	457.85164984855874	-2.6873117299010247	37.38049555018441	0.4117897186735888	3562.5	3593.75	3625.0	0.1387521624167317	0.0298453292532062	0.1770186842791379	10.687253920662034	0.7930851073944822	pre	c
bird6	c_pre	1038.071680060414	0.1698180161317306	1170.5187340634493	693.8949129852929	1839.8556533327785	3455.825277220584	4402.891284372418	0.6698636575636494	4303.761267933641	10779.881286456126	3337.4844779537966	621.1187065277194	-2.3108747222633297	19.48485209579425	0.4419161710468871	3406.25	3468.75	3500.0	0.1386119458114512	0.0347674028455718	0.1424856640919535	8.417791736434344	0.8183467361500638	pre	c
bird6	c_pre	1079.0265721971953	0.1620524242585675	1265.8018247179953	700.3933282973659	1820.2408069184528	3467.007614842514	4413.697352774705	0.7429592938062487	4908.556095990346	10903.470507495893	3350.632640413989	569.5022560155637	-2.899285873517549	19.48708804146972	0.4497149230522639	3437.5	3468.75	3500.0	0.1371322709891602	0.0323644797865607	-0.0155759204393896	8.594145513910542	0.823597213107704	pre	c
bird6	c_pre	1084.6686369927932	0.1125377403607093	1147.362041687495	551.3108489650648	1970.3009964464284	3442.284413195749	4675.454830588727	0.6724392073607409	4415.743896913276	11472.463180505496	3343.113928465465	647.4819526683823	-1.5341457826076506	17.71214670458402	0.4562154711210874	3375.0	3437.5	3468.75	0.1419533843875251	0.0344272861973372	-0.1091719162398477	8.53359185394741	0.816112028011661	pre	c
bird6	c_pre	1154.7349611124396	0.1417683634727807	1455.9082886164088	692.4709282038297	1734.0310827889764	3470.1386301075195	4588.164058211069	0.7150133990378652	3149.270630207112	7039.682158852119	3217.234419948584	823.4466917533942	-1.81493758530443	9.562648783402135	0.5300425750227047	3375.0	3437.5	3500.0	0.1403748395378404	0.0384744292261045	-0.0838331914418051	6.790562812021482	0.8467002845470757	pre	c
bird6	c_pre	1154.4774085315653	0.0417564884982709	1298.0789210992875	1090.698260086073	1793.6063084000891	3419.203995609422	4357.181383711699	0.741067536011088	6263.288285162551	15885.074181039005	3390.822312711421	423.806094248363	-2.547719563600428	40.96754724447302	0.3980886695026861	3406.25	3437.5	3468.75	0.1341114302728027	0.026102664413832	-0.4670236376891193	11.008288649842584	0.7913629173219375	pre	c
bird6	c_pre	984.2146459184422	0.2863499272604515	1212.6378123767274	449.2326521707655	1826.7123701072	3578.291596173522	4339.749865545266	0.7418397919650475	8094.505334632671	21964.335242888515	3541.6178535221006	393.29602122922256	-3.706616674034022	44.46510923554703	0.3719429153981573	3562.5	3593.75	3625.0	0.1376699430957981	0.0267295158212931	0.2241445020053871	12.573406771800972	0.7767661891105118	pre	c
bird6	f_pos					983.6818050240472	3610.5136272425993	4930.021384464807	0.3394114048543353	244.9907547354779	546.8083772879846	780.3141815544909	1774.529337533048	2.0317381295189554	5.471603461091059	0.3543115776449561	0.0	31.25	62.5	0.1195858513077473	0.0537287258737371	-0.0039631316101059	2.9388732281722514	0.9500883536713156	pos	f
bird6	f_pos					1443.2853582781154	4031.925058796952	5161.826157929625	0.3743202088495043	261.9649297543896	485.5722930617904	369.08128830966734	1253.6329443469435	3.5618208895488457	14.811272182436834	0.2721594145790806	0.0	31.25	62.5	0.1304700429396071	0.0616336698049409	-0.0158278796336139	2.6231769552180757	0.9724876139191432	pos	f
bird6	f_pos	1252.466098083957	0.07491684407995	1294.8047607935964	1020.7360767598476	928.02328262321	3897.172413792737	4984.535241028985	0.4116706010583162	272.4513655852096	576.4383169038607	1232.9859103443066	2118.9826856823843	1.2846137536290254	2.9421541877130992	0.4199401535328474	0.0	31.25	4000.0	0.1203735880373309	0.0538303750029321	0.0017166550708525	2.9631940611838123	0.9505095630657936	pos	f
bird6	f_pos	375.9372979229501	0.0056293899401139	379.4663990782317	373.3414841831621	1105.7455810665656	3404.770497393002	5248.76743404581	0.3259113536828643	233.1648545730619	538.8017931938132	172.57606760909363	895.7089887714217	6.232879719867394	43.427344445710425	0.2110645744403946	0.0	31.25	62.5	0.1220710465181954	0.0559279986432217	0.0003063433382168	2.827437202267636	0.9575065618315658	pos	f
bird6	f_pos	380.452749206089	0.006973301613546	382.77150921819134	373.0534769005762	1179.724080952393	3979.0204933631785	5134.632216322696	0.3523081088226192	256.630835532438	498.3222240125073	341.9369715713843	1209.3524676194256	3.654126966124489	14.971758610084745	0.2567334667727892	0.0	31.25	62.5	0.1280439717695658	0.059865117880952	-0.0280761101510532	2.669847322284161	0.9696993955642612	pos	f
bird6	f_pos					1107.976943918385	3569.9015726133352	5205.857485069236	0.2260369563533998	248.38642860041745	518.4445695934993	57.93119907840324	442.380685381527	12.200130771487157	162.8711032730361	0.1796506468743798	0.0	31.25	62.5	0.1266946766703475	0.0589497772578499	-0.0229206014143392	2.7062244505713298	0.9670256634684344	pos	f
bird6	f_pos	1018.0276075190224	0.3232616728469131	1382.9873755735944	610.2680983637516	1358.7131113997675	3885.8220395182025	5309.939364740153	0.5782320019515386	525.1897439567041	1156.1376178330768	3908.435353316852	2361.325870934485	-0.9899892727864588	2.0691656666491105	0.5243503850210568	62.5	5281.25	5531.25	0.1224415270707521	0.0490970073456986	0.1094518995300348	3.734240056956733	0.9154683437985796	pos	f
bird6	f_pos					950.4662354825796	3978.0750216132033	5019.7897748212845	0.2985676428956914	255.07780148697967	516.1381151771567	234.50311983286335	1058.80279422527	5.289530075933204	32.72916515841401	0.2325741394853625	0.0	31.25	62.5	0.1251710483245627	0.0578847030184821	-0.0184809457998254	2.7427141486210718	0.9651377624522004	pos	f
bird6	f_pos	1215.266913568324	0.2428546843995259	1388.599599065854	663.41891324574	1731.6265275242592	4071.3238180028334	5177.958545145251	0.4122705007880254	301.0581409219295	598.2329514874476	1495.6483180644848	2408.362227774401	1.2329843653464838	3.1393870603455425	0.4341544836380117	0.0	31.25	4000.0	0.1267032614168909	0.0576122880117861	-0.0080110583607676	2.844037770949147	0.9598805768958923	pos	f
bird6	f_pos	469.1177892710972	0.000143815466481	469.18525566479576	469.0503228773986	1218.1858361298002	3957.809901299184	5325.260631711496	0.3416286910231665	275.335170325892	438.3003022383351	79.11021917770447	561.6966571108012	9.37408692937448	93.81017184422883	0.172544968211329	0.0	31.25	62.5	0.1419118265339987	0.0709935491555899	0.0208604356775601	2.355864835207292	0.9857514856109422	pos	f
bird6	f_pos	365.9467670643664	0.3340276430682043	657.2200631117555	300.0926648994502	1640.235117902452	4264.956580689166	5380.348369311523	0.4384924761423452	325.8415440733734	532.7440512764568	1183.4993940146012	2233.807382109904	1.5221477378168895	3.7345998685062862	0.3609730814006153	0.0	31.25	125.0	0.1433393301870053	0.069307632275381	-0.0360136145078605	2.4627836914800345	0.9816133270609252	pos	f
bird6	f_pos	399.872446238673	0.0411900935454223	423.96257735418345	378.74006068659975	1342.506159833927	3784.9358410202663	5301.518758326275	0.3997657837079483	283.7427068657508	461.7297006032599	121.34848456777776	685.8872799827388	7.455828815194232	62.08219967132584	0.2013286238255573	0.0	31.25	62.5	0.1418114480096863	0.0701962729865453	-0.0146706904338196	2.3791305830460168	0.9849862733446528	pos	f
bird6	f_pos					704.2688495958189	3436.17804680933	4982.244210185338	0.280964212597319	199.22092316386505	483.178957577005	346.4286380414426	1210.774170465969	3.684423715122521	15.472742156669987	0.2675676479613493	0.0	31.25	62.5	0.1158452712621505	0.0510558403177812	-0.0394292273225237	3.0394319692814404	0.9392242958518514	pos	f
bird6	f_pos	1324.0750978433448	0.0010210743451722	1326.0609215045465	1321.6776385279006	1442.9888877378671	3773.733177051033	5214.599739642335	0.3553339454455388	270.8428766773534	464.9135000512285	127.78603380994691	721.4284404638337	7.470828263210204	63.52364054873679	0.2018999652237037	0.0	31.25	62.5	0.1343058154635652	0.0649931131933211	0.0066389950141314	2.5056113822591968	0.979168486420118	pos	f
bird6	f_pos					1436.9618896066256	3512.2958558555288	4595.346104924862	0.3229568317296934	265.90501682294183	540.1661195420488	530.8338072138229	1348.1662829299876	2.4411958714873423	7.466622225860751	0.3207022000588174	0.0	31.25	62.5	0.124812688950937	0.0571896370547336	-0.0204596819526457	2.7906050895270904	0.9625470347256316	pos	f
bird6	f_pos					645.1081478230852	3167.003855234303	4816.694642171569	0.2016283834553651	206.1160445118952	509.8451888295259	101.763094808351	630.3069470139625	8.849618675321452	87.09701792408676	0.2234013703754031	0.0	31.25	62.5	0.1144742920867969	0.0504312693047239	-0.0171769314603844	3.060561348599198	0.9380733081406848	pos	f
bird6	f_pos	1164.725008325987	0.1087629175013689	1325.002025163296	916.7421803179138	2120.331427517924	4435.877967515884	5301.346488023629	0.4847604407699357	365.6467881356809	601.5204785801268	1106.3571233989032	2031.6447717978344	1.4285265368972897	3.3798634744402603	0.3660687317344168	0.0	31.25	125.0	0.1601889657935192	0.0818486663205469	0.0116009473804586	2.246327627432399	0.9899319808040316	pos	f
bird6	f_pos	1177.3939728060654	0.3369627772368228	1384.3175950460973	382.4262614380952	1279.616805156402	3953.350783618933	5394.646472833939	0.3753270448123479	288.8089325486215	442.40589468851	56.67795053644051	433.7095547529724	12.444370242856042	168.80600133263744	0.1806984997927207	0.0	31.25	62.5	0.147485362885096	0.0748311838422781	0.0002923798489014	2.269586380844159	0.9893449246109576	pos	f
bird6	f_pos	431.0344349650893	0.0002557204357702	431.1446592786305	430.924210651548	2009.727700519052	3967.995876250939	5297.075576015847	0.3597275779768615	361.39681526916775	622.8372139636716	1879.1059735286196	2465.657673854422	0.757219840935088	1.928773665537057	0.531957661692585	0.0	31.25	4718.75	0.1354054864972965	0.0620849315688504	-0.0074177242512606	2.7687829392859764	0.9670337842612328	pos	f
bird6	f_pos	1319.8279764785682	0.0008614041090095	1322.301037571289	1318.532091972014	1219.2006209505428	3612.9085613712655	5245.459917127596	0.3985079433585143	277.7091510127447	438.9122208000763	179.2375262428096	878.6926805254617	5.610345404232615	33.696674080229656	0.2153503829781852	0.0	31.25	62.5	0.1378976682244207	0.0672958777807405	-0.0189008822264609	2.4355302128334757	0.982356100650109	pos	f
bird6	f_pos					1416.4264763380954	3756.129911322725	5324.745064780627	0.3667278479620796	289.22275937714124	432.55434659881024	279.7457797316512	1133.3463320553028	4.512027918761281	23.03043727833266	0.2399909129993681	0.0	31.25	62.5	0.1435319825243834	0.0716590432675586	-0.0022127121100484	2.340969004576837	0.9866556616273578	pos	f
bird6	f_pos	423.6825124751189	0.0755971759011022	473.1696583348307	371.86901386846057	1671.7437485836078	4101.70910088824	5239.502112637335	0.3467626698482038	355.0346949495823	598.9420604832324	1368.3004653608798	2267.59933320639	1.2461282638598676	3.012969716690032	0.4321850145088293	0.0	31.25	4281.25	0.1454471246102904	0.0695558141191952	-0.0410564233637942	2.513845448867436	0.9794114928886742	pos	f
bird6	f_pos	840.4873076641087	0.4771596562781217	1348.831946936558	384.5056251978615	1183.505893755213	4037.738179760508	5198.351667940779	0.5209166925351042	315.26050275264595	556.2468564128453	980.3526779401064	1928.9045762063645	1.6719561273978254	4.317880823933296	0.3479178922936437	0.0	31.25	62.5	0.138141568516092	0.0656411153650745	-0.0294077263262703	2.567508990640599	0.9765434535899608	pos	f
bird6	f_pos	459.8445829039022	0.0	459.8445829039022	459.8445829039022	1313.2697424111363	3876.8605147545136	5303.056175847089	0.3783311213806705	283.19149249671847	450.2287157474104	141.05321835068906	778.6207770616486	7.057761254948068	56.66613008053147	0.1958734993300102	0.0	31.25	62.5	0.1419603069298717	0.070259861171764	-0.0196702384664978	2.3706310298954616	0.9851666729510988	pos	f
bird6	f_pos					1597.141296120166	3950.880702116194	5088.971523772398	0.3537090027671151	325.2070654004492	589.7940215488904	1205.299005546909	2061.262956770628	1.2647883621652558	2.827425787976225	0.4139415567850391	0.0	31.25	2781.25	0.1360093567371643	0.0637203263855961	-0.0272658626273082	2.641683071540697	0.9727914020953042	pos	f
bird6	f_pos					1333.5627214161054	4031.885715789882	5314.1650583146165	0.4055975928925628	293.6258345714714	601.4278002372956	1445.6631085037477	2351.8310448698408	1.1141384623024997	2.4166486457366902	0.4142698603643122	0.0	31.25	3812.5	0.1233558538968229	0.0554185320400097	0.0018969637249869	2.922253254009131	0.9552067546471406	pos	f
bird6	f_pos	831.6439306311669	0.5600953113394306	1336.3241264212984	398.6505589868185	1342.459574306071	4029.631253520763	5187.541532757606	0.387767526176512	291.191305098082	473.68086846336456	486.5608834884701	1457.4603495759145	2.898469234949586	9.67380790639399	0.2764986148997789	0.0	31.25	62.5	0.1385232231986431	0.0675601561692604	-0.0042485505781647	2.4525194134643478	0.9817612901765144	pos	f
bird6	f_pos	955.2670567712048	0.1674641679937936	1272.7940861237737	475.4824261911151	1648.6582722938797	4025.328606477862	5029.316305968518	0.4534426471378695	335.6684696271448	678.7468529451371	1771.50449736884	2251.9310806321946	0.5861922904393175	1.5013968736032393	0.4827403511981659	0.0	31.25	4031.25	0.1270072947502927	0.0563228806007388	-0.022521805961569	2.970108383821115	0.9537585696773274	pos	f
bird6	f_pos	1300.2524610233183	0.0638703651573904	1393.9324367574832	1044.7070844055083	1357.618317620766	4108.504462156145	5265.904576886429	0.4483362792519252	338.7816100006604	596.7139684956842	1331.6982351885554	2232.5479682780065	1.1802495777800213	2.543761786567869	0.3956522189089803	0.0	31.25	4000.0	0.1433271132749149	0.068977105620508	-0.0370600354341976	2.491408299270009	0.97985022218904	pos	f
bird6	f_pos	1110.3697561824504	0.3355840823609513	1330.1165469445618	458.38049012385534	1396.179007973279	3971.969064688319	5376.251070757832	0.4013839381139939	317.2460247861173	531.4701924478359	1124.585844224803	2154.1550359015228	1.5298266713781703	3.542563076786815	0.3683052195260433	0.0	31.25	93.75	0.14019946481261	0.0672434376797628	-0.0320565403559312	2.5119911481686428	0.979037439534986	pos	f
bird6	f_pos	1116.4375870822064	0.3457078334189641	1342.2048663085884	343.5262971549285	1230.992592148987	4001.1880811507817	5306.509147502935	0.4179023699765452	278.8963359240246	449.9935302767889	187.21496977626367	904.8005956409744	5.543563540183572	33.27940796206118	0.2178600591440926	0.0	31.25	62.5	0.1383593935877878	0.0679959119093087	0.0044245556353646	2.4257305531456392	0.9829126379997428	pos	f
bird6	f_pos	409.5224676729971	0.3715728742207406	673.3288199606491	317.521240775284	752.800012524824	3453.1584761698123	5219.254020282908	0.3417655575055923	219.4446031279456	507.2847479225688	320.89930625306425	1240.736693142006	4.074641636166842	18.44461835354847	0.2548438078296289	0.0	31.25	62.5	0.1173300879505134	0.0526207229148018	-0.0020704015129985	2.952770850140493	0.94874633470252	pos	f
bird6	f_pos					1456.081985437954	4129.772945012223	5164.223813977635	0.3645289851318852	349.3293454551655	659.2440119436746	1612.551674166731	2344.71522588452	0.8817736836367024	1.972720211391618	0.4743139104311045	0.0	31.25	4750.0	0.1309874112148339	0.0599767838391975	0.0237206773963194	2.8088272083232857	0.9643308202493672	pos	f
bird6	f_pos					1856.1679767085404	4284.370368645205	5480.148051665639	0.422561249020564	314.5684098598466	449.6408430841411	468.3583085462345	1508.4750012668549	3.1988963664336456	11.73378975663968	0.2736262214176577	0.0	31.25	62.5	0.1454720366642108	0.073554537440271	0.036622044762593	2.3040535436871394	0.988034059274384	pos	f
bird6	f_pos	971.086725043121	0.0024057698158366	974.1830688084146	966.2768700671792	1223.334266394814	4265.7162171147465	5231.337638510457	0.3921078886023375	320.8124459320812	544.9709041078465	1082.4941388382358	2076.985410812255	1.4877087116235534	3.343643166711118	0.3509804581787576	0.0	31.25	62.5	0.1425216405832209	0.0690294970626617	-0.0448841842443308	2.4431942609317705	0.981843246101702	pos	f
bird6	f_pos	790.1037954253538	0.3689736194417478	1326.3160479783455	372.5457421466651	2189.322930814152	4149.042278101667	5385.858277721366	0.4472489619127029	315.38394944862506	530.4584417840731	940.8711521526478	1963.4873954752895	1.8153175722811932	4.803634181049079	0.3463985539243057	0.0	31.25	62.5	0.1353144456009047	0.0641388468556687	-0.0335680827324365	2.57851493797118	0.975736515528306	pos	f
bird6	f_pos	1097.1518652917125	0.1045699518094517	1208.4533087820096	956.580186227037	1687.0601571879388	4513.897368618541	5174.272083166898	0.4479469435357698	442.3181684327672	872.3772401767105	3026.657597362236	2442.1632914597067	-0.3161440312391397	1.4265330645870968	0.5534451750763052	31.25	4625.0	4937.5	0.1338742015949732	0.0572417127900313	-0.0388827342060292	3.144499168965765	0.9486540869916116	pos	f
bird6	f_pos					1647.7909255075829	4005.754302598094	4979.366994280468	0.3583440995685462	284.6101609786211	561.9050402771239	921.44982702558	1842.1424022697595	1.6898514116434404	4.347800643718776	0.3669857483493416	0.0	31.25	62.5	0.1252788751336995	0.0575171216146275	-0.0114152315671401	2.7910140595056188	0.962216611171018	pos	f
bird6	f_pos	919.483972366977	0.6053651895852974	1455.6896006659892	327.9512579339591	2198.8127413581906	3999.215659967825	5317.27947685492	0.3709795574963633	393.0611601110821	764.9858094974239	2328.253561974121	2608.687426891206	0.3396976035826336	1.2706741406702158	0.5346047589864809	0.0	31.25	5312.5	0.136668582632823	0.0613812393197987	-0.0468664608971392	2.8518861006782226	0.9627288889837	pos	f
bird6	f_pos					1294.513647584397	3786.545023824957	5103.673893114189	0.3839985773743006	284.4898902278184	609.0767995643163	1756.491182562731	2405.789390517205	0.7350026679308268	1.680234386836405	0.4699475590264398	0.0	31.25	5000.0	0.1212748529019838	0.0538738425167161	0.0130003659717022	3.013947965242924	0.9470879284569328	pos	f
bird6	f_pos	1045.634403932862	0.3461673883250504	1314.2049314428211	492.24453164638976	2329.8401007523435	4358.055143532318	5349.943043288827	0.5080525620888969	386.4254935280956	746.468284412822	2483.952148577875	2515.3401963443757	0.1430446442922471	1.2180348858386514	0.5345541227697209	0.0	3187.5	5093.75	0.1317185337220017	0.0578586897123462	-0.0301444272788527	2.996647778638829	0.955205402836151	pos	f
bird6	f_pos	1301.1770206758429	0.0099642939117207	1315.6498435371798	1277.5941114321756	2653.3132315339026	4414.847578384117	5244.615489232027	0.4545544356043843	514.3053420010291	954.392248907229	3342.06632666887	2330.968071664234	-0.656551119894548	1.5620147418896169	0.5896665852678762	31.25	4781.25	5125.0	0.1374549005726254	0.0583607517291677	0.0012198619421203	3.192008631026775	0.9494785583374508	pos	f
bird6	f_pos	1096.587198952623	0.3115247666855258	1319.822120576132	396.1258952981647	2914.6544174737023	4630.417252069719	5361.675896372968	0.6175007221646664	600.7124847363344	1187.8897925828644	3726.994409907216	2230.5836289816725	-0.9677931426482108	2.116872999454435	0.562220808415959	125.0	5093.75	5218.75	0.1342182691410406	0.0544499597384798	0.0779757144193094	3.554003968629899	0.9333155467673844	pos	f
bird6	f_pos	904.9186494889556	0.2494623258841841	1291.763308812676	643.0985856632087	2297.036673161701	4315.953332601786	5378.171797656311	0.5270011890398034	370.9624503565338	686.4174314398618	2129.008472649459	2532.833447141205	0.5854007633683415	1.90842292287734	0.5053057060233608	0.0	31.25	4812.5	0.1313755759016975	0.0589979500541224	-0.0090909031769355	2.891170831998892	0.9602299210661784	pos	f
bird6	f_pos	979.2284620081944	0.0013036135682539	981.4102534313648	977.6838041432832	1821.893085108041	4002.820050514268	5228.908523743689	0.3544910437037376	329.22201314455083	557.0528667834167	1046.411911544723	1998.102158672133	1.7021222272611662	4.746676574907911	0.4052997366713065	0.0	31.25	125.0	0.1386583140929678	0.0658959811223953	-0.0466786408278743	2.5507286651405447	0.9769948023914676	pos	f
bird6	f_pos	1271.7660937484486	0.2114413472237435	1405.310751425607	675.901722568519	1795.4816578190048	4120.42155440537	5252.806547907658	0.4222833944881316	385.1626101418302	699.3143687706582	2375.425302720869	2833.429170385324	0.5851291539882354	1.8174949686495816	0.5525080868648132	0.0	31.25	5437.5	0.1372971359455476	0.0626597027864991	0.0034556994284286	2.8017012956917786	0.9658686132237232	pos	f
bird6	f_pre					1175.888612429923	3728.81717185344	5007.920216280703	0.4497234784219624	1364.6811476946325	2861.3644519147	3474.187531580392	2380.473264727282	0.1287971912813716	2.246513988902553	0.81349045741974	1062.5	3843.75	5000.0	0.1449521134149146	0.0548459857067133	-0.245189136060909	3.735481479836432	0.9214589726023108	pre	f
bird6	f_pre	997.50234307229	0.2481430591155176	1154.6638224966562	423.6769127734051	1237.1769535117023	3895.891526852543	4973.24829042821	0.4772898094165958	1650.8650061170033	3659.9489043760495	4030.461622805967	1882.5872154376868	-0.7738449960968782	3.4568412785962943	0.7376679488724952	4187.5	4625.0	4906.25	0.1435266619459018	0.0494616499229172	-0.4414166704616176	4.326437107283683	0.8941165169587646	pre	f
bird6	f_pre	731.203656715999	0.5275256907752759	1251.3288832118724	386.9172004852248	1278.570900668692	3683.8780428966	4841.125451225295	0.4707258583208649	1939.31093652047	4373.743432577324	4341.360693556824	2391.6937203957286	0.0304500651503595	2.2599130451980587	0.8066656253287278	3656.25	3937.5	7093.75	0.1413960829434987	0.0450107013134288	-0.4083465216875989	5.054998583987366	0.877857141104566	pre	f
bird6	f_pre	1294.6220996614325	0.0778698572827983	1397.323864176726	969.6670907503308	1298.6349683697613	3746.0343342527385	4589.62216798198	0.4786695970871735	1824.2457803998984	3586.418406860776	3591.9567197838937	1370.0010641676868	-1.2371047415502103	4.644938331695218	0.7107824121487932	3750.0	3937.5	4187.5	0.1295094204886187	0.0408897057624021	-0.1185472741033	5.404202688895765	0.8707762504875256	pre	f
bird6	f_pre	984.9729668172688	0.0518625792177562	1007.5357971128724	794.5651180950734	1024.1698701109842	3577.8764110420047	4402.618941537009	0.5893684342266462	840.5065680397561	1737.6998123870803	2428.838006201589	1946.77458433224	0.0593006108579043	1.947280340270766	0.5910689553013251	31.25	3812.5	4000.0	0.1268879985441016	0.0494435117686569	-0.1728161575239859	3.6695718277454175	0.9187332485355	pre	f
bird6	f_pre					1251.550772980045	3375.43719485528	5045.155078727494	0.3978666796144067	829.7326357705696	1312.8799969952486	1809.8967100282584	1998.8501870468983	1.1770152057900007	3.5595669272403825	0.7095595668867118	31.25	1093.75	2781.25	0.1331433294647483	0.0567866270495453	-0.0419491622520937	3.13144526660835	0.951062811265277	pre	f
bird6	f_pre	501.77799564443416	0.0027142312873487	503.4382901659783	500.3735562286583	1183.9269124514567	2793.5604480863435	4798.320907356272	0.3666002456657873	801.9294712805411	1385.639529703274	1385.2469753170772	1532.846508730597	2.0203490498815637	8.028019808123597	0.6869273149003522	31.25	1093.75	1625.0	0.1259941850902622	0.0523237173602735	-0.0397797680511501	3.3449484668623977	0.936792962954328	pre	f
bird6	f_pre	865.486745514077	0.463715863323754	1387.9767840795455	345.4202148549129	1597.4838268070623	3537.080069999018	4856.888246387743	0.4749424316141177	2119.351710989674	4898.096431240811	4137.591111427751	1764.796861794043	-0.3476977472582739	3.948454619030372	0.741647237852681	3000.0	4843.75	5000.0	0.137664744664538	0.043136589576815	-0.1602076759745769	5.526886332791872	0.8634943573255549	pre	f
bird6	f_pre	529.4872856928419	0.315578296736386	1013.0918130393636	324.0622577045	1153.0363873515453	3817.037457910044	4932.741913829765	0.4722446964021362	1462.2427903611049	3109.91807801946	3661.458790448863	2413.217258541211	0.319897494335949	2.9554594410983714	0.7656507212104868	1343.75	4031.25	5312.5	0.1403142168303707	0.049654762996107	-0.3024402240594689	4.220426415358167	0.9029190958084368	pre	f
bird6	f_pre	730.3518622490337	0.5103915535367515	1173.0794448926322	310.1334298302829	1224.069575859672	3778.704446505356	4920.162855898512	0.5446744940916658	2293.471680463878	5292.932111071726	4355.105797173541	2242.9417900311314	0.0762622196058929	3.0874435705835763	0.7822179576784668	4093.75	4343.75	5562.5	0.1482372211174333	0.0455580945497818	-0.5708518153007314	5.211606239093969	0.8736538230588322	pre	f
bird6	f_pre	1164.961073109887	0.0016072502878888	1167.5863226195838	1162.3093062399728	1139.387656746026	3521.0798556830787	4774.435623214579	0.3761248362690083	1146.977223103799	2411.7036185585857	3926.570074640669	1930.9796790900696	-0.7727686236660426	2.9093619684200003	0.7971328407482201	3125.0	4468.75	5312.5	0.1129098807831226	0.0378899241004868	0.1394691263460118	5.317113052661584	0.8522549940307406	pre	f
bird6	f_pre	337.25211906349165	0.0017118525226344	337.7613127237341	336.2720565455549	1231.1991054591815	3615.223819928984	4937.597859484101	0.4391594302099115	1336.8771042521862	2737.414535477444	2903.853244868684	2359.008831666479	0.6221033431665199	2.517220554974506	0.8035706765550056	1093.75	2968.75	5343.75	0.1391786168187646	0.0508208677587637	-0.2279699255157807	4.0144752470399965	0.9131028659589387	pre	f
bird6	f_pre	1099.8202361278777	0.1170747703233607	1417.5169206453468	1001.3445281132028	1275.8049435773817	3824.8894522580135	4898.307725710905	0.4524032002747434	1458.1751589579428	3145.021307651967	3466.569449999171	2004.6951392623	-0.2423685198733493	2.643260138847864	0.74664057399613	1406.25	4187.5	4500.0	0.1413714025135908	0.0512248620945322	-0.2372575393726528	4.0751797238338	0.9076208482999768	pre	f
bird6	f_pre					1291.9606358288634	2960.304348584358	5032.57820637476	0.3719162963166373	706.9898241157937	1069.007646297042	1231.3948158316684	1706.2594021715809	2.080216521558727	7.85389103781933	0.6241017509310385	0.0	843.75	1656.25	0.137529903947621	0.062390411204005	-0.0526543650049111	2.770331330936848	0.9676536149189332	pre	f
bird6	f_pre					1206.9449999793817	3490.247268446984	5026.782698960466	0.4470891138405106	1027.0265122166302	1850.9488895234745	2341.724720509688	2296.318741335573	1.008777495272868	3.3077844828733665	0.7616632604906912	812.5	1375.0	4343.75	0.1379291342364937	0.0554691878236862	-0.1408965435183921	3.396480847042445	0.9387660538780452	pre	f
bird6	f_pre	902.4073970212612	0.0996551106834029	1052.555774435055	845.5834647335927	1125.3579621322194	3535.860637296177	4947.690482261019	0.4893400823085498	689.088664289419	1161.7574165185863	1231.6082692813222	1706.6532526917697	1.701521434389821	5.302641849343469	0.5994292698711279	0.0	843.75	1343.75	0.1343410822061388	0.0594328857351908	-0.0479575118568998	2.922076510884549	0.9600968565375932	pre	f
bird6	f_pre					1180.359324797662	2867.5799510634265	4703.629272184528	0.4498648116625587	611.2363707618049	1033.8808460689386	949.7711635052304	1342.9563747567872	2.1991932463441493	9.083168108402509	0.5826587067897739	0.0	687.5	1343.75	0.1268534392671899	0.0564247092435053	-0.0245973806298036	2.9391116495444387	0.9567628577465946	pre	f
bird6	f_pre	1113.8532865006252	0.2414764258810643	1413.2055796471495	835.3548558086883	1199.0753471858366	4077.93782796157	4850.0051269534815	0.5871821009779239	2268.855996795887	5571.769927512285	3890.529721129143	1443.1777040676586	-1.167738137539151	5.939100698425285	0.5941158072499101	4125.0	4187.5	4312.5	0.1535339462542873	0.0511241359044526	-0.3292969336164401	4.761378686296692	0.8756662242933662	pre	f
bird6	f_pre	485.19983273156936	0.1309259617742403	524.9972478177608	381.06090801526943	1193.4371433023323	3727.844390254229	4931.642023518742	0.4868439564038385	1110.5944319100745	2271.265813914436	3274.909073763796	2347.8173245263115	0.0247020528162667	2.21871844273386	0.739881341088096	937.5	4187.5	4812.5	0.1426980745665488	0.0568271225011315	-0.2274558054025422	3.400178329280931	0.9341647103611396	pre	f
bird6	f_pre	1143.2027149929904	0.3333134485894589	1407.135065399703	382.47225120689495	1243.7537348922783	3959.967697535489	4674.238204869225	0.5823294061993529	2556.333461230055	5911.918159501951	3921.362328875637	1345.4180259218294	-1.0830451898603628	6.274129045679241	0.6404641877049868	4125.0	4187.5	4281.25	0.1425921266242997	0.0420416676950274	-0.4456183435827219	5.82057904263578	0.8577207298104687	pre	f
bird6	f_pre	1035.6734541829487	0.3342482216178592	1407.8122825191276	386.9325305185826	1454.4868141272543	3877.90808961376	4809.771915548534	0.5380469024412454	2207.689724414946	4981.887077804128	3906.043359987183	1433.103964860002	-1.2086955893639038	4.89734962934168	0.702415684315526	3968.75	4218.75	4437.5	0.145350670761507	0.0466252343455011	-0.3764032985843661	5.027868263580895	0.8762471076249052	pre	f
bird6	f_pre	1402.1450582155496	0.0039136952821981	1415.1085009445712	1394.9637983325572	1224.5556640731768	3771.449115748523	5024.9240131511415	0.5786602450248294	1441.300654156879	2934.5319600204234	3620.152491188237	2443.407938719137	0.0894434246831449	2.0228111574197407	0.7988569940321124	1125.0	4062.5	5593.75	0.1384104360899964	0.0491654652233785	-0.2557886278375769	4.2012281173691965	0.9054137780060418	pre	f
bird6	f_pre	1181.7942981658944	0.204415031828084	1340.1529149087078	458.2213348842261	1346.7623572416578	3835.592852759751	4735.772006711403	0.631352653177255	1927.151097684602	4402.902835364659	3960.8720863824938	1867.566553375693	-0.1892204765277221	3.719116642452555	0.7081821361455569	3968.75	4062.5	5218.75	0.1411155356068951	0.0462716122278958	-0.2385590570928706	4.9796508063737015	0.8776673840391586	pre	f
bird6	f_pre	1056.8266937937922	0.3329015483994031	1339.4865679473498	434.858782037174	1059.399188697559	3911.7741744517866	4951.188518400403	0.5314235590799555	1495.4878143006206	3073.7797940651853	3612.459269539969	2032.3268023183596	-0.1990174076645839	2.9215313564850467	0.7467899086573806	2750.0	4000.0	4875.0	0.1371962144775313	0.0473969561943682	-0.2537755137641871	4.449777918258561	0.8970779605028575	pre	f
bird6	f_pre	1286.618292870187	0.1756148056346076	1417.7914853315458	525.9430079587545	1353.2878464835128	3932.6436700912905	4704.508090333316	0.5177939726103141	2777.6903509791464	6409.767110519097	4116.332902909805	1335.2799843871	-0.6814174409740802	6.847840906656395	0.6833435634807418	3937.5	4187.5	4406.25	0.1396282397238175	0.0389287095526227	-0.4132806064738296	6.504803980351489	0.8442000721989701	pre	f
bird6	f_pre	451.5254216183927	0.0891266116905725	512.8666835678341	399.8376946751464	1215.6219032642207	3816.5556830510254	4833.633855259257	0.4898002380941326	1823.1366695605664	4064.181143168303	4256.5715324331	2170.3131033108816	0.0325198669327474	3.116554046025709	0.8035438205629104	3687.5	4093.75	5250.0	0.1403474435634608	0.0458896228436855	-0.3311988850745988	4.908422417226865	0.8812305253274113	pre	f
bird6	f_pre	695.9678596833548	0.3338594652619769	928.9038766310912	461.9604373694477	1158.9815574646404	3711.640273763945	5011.2342298378135	0.4199486562257289	1513.7795726124616	3337.0173410391417	3691.640940059448	2192.6509226209705	-0.1074363105143907	2.352286745468996	0.7908414707867133	1687.5	3750.0	5531.25	0.1381030048094923	0.0484029600619966	-0.2366073315549781	4.39308482887489	0.8948855961126322	pre	f
bird6	f_pre	466.58731919267785	0.0001044093075173	466.6360352515711	466.5386031337846	1133.2778272840176	3355.2170400743125	4593.156421134574	0.3389926081961761	910.2442369606464	1928.6864881057388	2822.7135429221644	2200.764939932509	0.1505077235172565	1.7412613525556424	0.7759650066462029	875.0	3125.0	4500.0	0.1228553647502894	0.0479734940486191	-0.0028770924350835	3.8627337201695218	0.9030489230859314	pre	f
bird6	f_pre					1309.020075140379	3410.9823884720845	4957.658803842316	0.328020702676408	919.6917204195836	1647.3291228743346	2286.1500670742967	2056.157071627028	0.4987751245766181	1.9712799006586688	0.7566468326848315	62.5	1531.25	4187.5	0.1351008966763756	0.0553609802789627	-0.1514357892528463	3.2836365336961544	0.9422030732692556	pre	f
bird6	f_pre	1393.7928115436907	0.0076987981588954	1424.1160041692772	1389.370764569505	1287.194366282502	3737.84205344801	4743.109351526659	0.4614534201445449	1878.849971801296	4198.901591785231	3795.6364450849383	1786.4962381053724	-0.5004055180020018	3.3740060296991468	0.7707835877737271	3093.75	4187.5	4687.5	0.139147063309285	0.0459871948104951	-0.1820156274786218	4.951102530822015	0.8790481612678893	pre	f
bird6	f_pre	431.5283610488632	0.0	431.5283610488632	431.5283610488632	1193.0563630401782	3363.7819740634977	5083.785357782451	0.5490355228010705	990.3985809208704	1712.2540113268287	2161.577426378813	2158.252644257916	0.8972652431034001	2.6447460126725413	0.7180888730491172	781.25	1250.0	4218.75	0.1357724765214785	0.0552630342592718	-0.0773681050296624	3.3870268234360443	0.9400493982299304	pre	f
bird6	f_pre	573.4811985807769	0.2997590847248392	853.1769055990807	464.4386156047005	1072.0219994955212	3571.423762835036	4665.482289334833	0.4910079168145786	815.2325202000662	1671.530373147885	2937.3701752725165	2232.27012660758	0.0416089884563117	1.5969320378251086	0.740463282629474	937.5	3687.5	4781.25	0.1151145822378225	0.0424797360710044	-0.0188447658151935	4.3123371819929766	0.8776459185154892	pre	f
bird6	f_pre	1040.879721338514	0.011677186720233	1048.9338430629405	1011.4594951066832	1162.072404134125	3949.7509822725615	4901.357137577627	0.5293643867924378	1578.1042094057873	3404.029601605	3812.859381496693	1984.7571683579167	-0.3431367118453405	3.203136552544737	0.7392226430537102	3687.5	4187.5	5125.0	0.1363054414757387	0.0465979234288977	-0.2722176682783253	4.573673283553739	0.8888845555830438	pre	f
bird6	f_pre	1294.8919570312028	0.2636120780470855	1435.8524875330052	458.76857833042936	1265.4002961988629	3667.422962155508	4592.289755165207	0.4233898642759524	1994.751925525662	4475.085399059522	3769.56572784095	1493.2465052383457	-1.1784388737982283	4.521316804599945	0.724295922304814	3750.0	4312.5	4562.5	0.1388504355860392	0.0452890852595099	-0.2311365364109875	5.081755891750842	0.8718245818961491	pre	f
bird6	f_pre	340.771702994778	0.0047336583718993	343.0427946551036	339.4497998411486	1314.3864762463115	3049.1014977298714	4774.782099956459	0.3685008262471573	667.948122106747	1050.6208879035169	1236.9909195698172	1688.707303582342	1.992565309429032	7.229098742588079	0.6324904780730327	0.0	843.75	1781.25	0.1300013457546538	0.0579536955167584	-0.0320909810516191	2.9081425314572806	0.9595609059720572	pre	f
bird6	f_pre	854.6533220647761	0.185683809541323	922.8147573258756	456.5517058891373	2115.34768262952	3959.12194834449	5197.856855009182	0.553844670873358	1739.2226793979646	4195.744996109655	4309.931644854351	1605.4004997528618	-1.3543632488383617	4.755288303763226	0.6754923788644134	3656.25	4625.0	5406.25	0.1419415664918728	0.0468641704194081	-0.35875804138032	4.795545932032112	0.8816217311676339	pre	f
bird6	f_pre	436.5047463438627	0.0028980148968119	438.15486651352415	435.08122601705327	1396.8850194740207	3180.9030456090045	5045.733534686897	0.3235173757745042	490.1193710889861	860.5179261978294	485.7538428880544	1227.294328043204	3.507836211076413	16.645379513051566	0.3659396753491724	0.0	31.25	62.5	0.1330251080866316	0.0628091895756004	-0.0143452871889183	2.619154085719116	0.9734610112347952	pre	f
bird6	f_pre	1114.334012175102	0.0012812544553687	1117.3198481443758	1111.5810545700117	1375.7995826439997	3678.777211576434	5024.26038950538	0.4141188125740364	628.3726862105755	1199.3536055544907	2005.166542299401	2499.274526667419	0.8285949154882594	2.359223041580051	0.5874408454288027	0.0	312.5	4500.0	0.1312074313679143	0.0572384142210688	-0.0985394378617106	2.9752068814827703	0.9552603761484008	pre	f
bird6	f_pre	734.909856995232	0.2376361051008978	938.0791051073204	421.5516248802499	1270.3511958596816	3482.533866582917	5064.674607967417	0.4063347276681916	684.8532347462883	1193.2434034877965	1362.4862005672055	1968.922514028908	1.886668790307499	6.248794307871424	0.5966439302535526	0.0	875.0	1437.5	0.1340738571227622	0.0593634490066029	-0.0331362407358059	2.9376715947296383	0.9591448908898088	pre	f
bird6	f_pre	790.9348860667676	0.4455286992482643	1147.7514937310336	438.1489729585976	1485.129949485196	3727.185384394211	5014.409988792793	0.4056325655136053	766.6498528344836	1482.50849643267	2633.4675367454147	2592.0540497523784	0.4646876710016459	2.0630704546987397	0.685726289603243	31.25	2468.75	4906.25	0.1357041244774626	0.057712670473725	-0.1219005386505724	3.095167766336456	0.950346656167621	pre	f
bird6	f_pre	1309.1836853243622	0.002846537145988	1313.1979987052553	1302.5867498506384	1378.3077797348762	2801.6763976501134	4643.196241221396	0.3512254840221528	732.7078152691727	1584.9938308192684	2284.8467906829915	2252.392597310401	0.9740444691344712	3.4271857401882517	0.7422578945163395	31.25	1875.0	4437.5	0.1232734741116631	0.0483431903728027	-0.1355100007095836	3.6834293442927537	0.915373722718858	pre	f
bird6	f_pre	1449.4936220318325	0.0052091687814833	1457.0131065915143	1421.976546322983	1462.2705803888375	3824.84502214297	5171.367808791307	0.4608978775455735	2069.211550559487	4478.027794773991	5023.294010599208	2448.0652262501144	-0.7673251257361939	2.332508106934916	0.8038294902165182	3656.25	5875.0	7125.0	0.1377581475453143	0.0465677172170756	0.16396172549951	5.07230504168341	0.8826655008235467	pre	f
bird6	f_pre	1158.0176028701394	0.0031338934762836	1161.7825920050689	1148.069449552384	1254.2201859933575	3277.5668238395583	4919.614690862668	0.4662017380554516	997.8711709216848	1983.329995994373	2965.2108742529235	2298.507224723267	0.1567791005724907	2.133748186931124	0.7215242380271516	781.25	4312.5	4656.25	0.1336905204922279	0.0512983668713006	-0.2523953630948422	3.63150749209369	0.925044322253538	pre	f
bird6	f_pre	962.1390374299532	0.2002149783540101	1245.855021420614	741.8594885503095	1334.0111219812034	3563.295450330297	4356.790402944426	0.6797772866601351	1421.815775528998	3331.2711560436665	3414.759646669128	1351.4129177875154	-1.162370935695181	5.004728468296928	0.6063643988200016	3656.25	3718.75	3781.25	0.1249375230826266	0.0388506480871255	-0.2351009781256975	5.588354530109648	0.8558762109774585	pre	f
bird6	f_pre	908.2190404458836	0.1044173644935521	988.8971155325509	789.0131388331865	949.097809073656	3539.6101448843942	4424.459121036257	0.4690028146144883	554.7870264351195	1156.2884435324615	1718.807465643271	1954.3377010791191	0.7925633932319917	2.4074935161493576	0.6105828766870431	31.25	875.0	3906.25	0.1169452589152767	0.0479773631433861	-0.0518615842022773	3.4708435562054847	0.9197086424524296	pre	f
bird6	g_pos	1099.0966733945236	0.256752725131335	1472.555544140961	744.3294836698432	3091.7122666803766	4231.6908174338905	5038.937234699576	0.7813148781082545	1083.7159493124568	3134.9580503365587	3654.821706551252	1503.3970524699116	-1.917750501237978	4.937261126023413	0.4783720156001367	4093.75	4281.25	4312.5	0.1765751322706218	0.089643742661232	0.7308391055379877	3.138605645367889	0.9243212714222582	pos	g
bird6	g_pos	1205.8840955426454	0.2092632255699768	1401.010356293676	700.0636575124933	3115.112453355715	4328.956010594205	5352.030812490496	0.6975184741078326	980.271840410176	2524.8519354834207	3797.541216367633	1836.218302414852	-1.2492925163305466	3.2852256619543097	0.6273820398894421	3906.25	4062.5	5312.5	0.1695117921415173	0.0842856586401925	0.6261503975740954	3.034674489336319	0.9366460961661698	pos	g
bird6	g_pos	936.4157683638588	0.3088700409502969	1437.9940743429268	302.5622760366344	2748.8888552916537	4299.413235049579	5317.786291768891	0.725690355734571	889.5829486180343	2052.490831546414	3475.3095765296057	1696.289290556043	-1.27440971567856	3.3261251639459224	0.6494508519800071	3750.0	4125.0	4312.5	0.1709202754099771	0.0817405109766537	0.4961774322389044	2.994929502684048	0.9508556520461549	pos	g
bird6	g_pos	971.9349041385832	0.2761644682335885	1429.5411681426815	525.1466253920485	2129.652760547426	3887.1665099798793	5150.545472830752	0.7529537766352484	648.6093756374061	1387.0666082823864	2619.938398157225	2207.079666913383	-0.0958688416374052	1.5902670527449063	0.5805422576907713	31.25	4000.0	4281.25	0.1968336712091783	0.1019112215915021	0.2477693971018973	2.3847393725615373	0.9772059040566308	pos	g
bird6	g_pos	1097.6338378305352	0.3099611652298272	1438.8486567715177	540.5404975811782	2762.2185119569845	4254.312868183	5269.6128099372445	0.760133972970537	1123.5182108889865	3125.0484052016545	3755.4192959522456	1476.1124070130682	-1.835118452697644	5.463444282136137	0.4784008769142576	4125.0	4156.25	4218.75	0.1583886032762545	0.0800576453414024	0.7458529696206597	3.036573801425771	0.9237726039405366	pos	g
bird6	g_pos	1059.455257306269	0.3345661691529005	1405.951365355547	522.6610583443128	2620.254828021939	3998.803506042983	4953.579358235191	0.7583114104705823	1218.8556557233446	2900.383730303743	3695.606258289601	1415.1831283237825	-1.7391023436885542	5.695918706429724	0.5725985892804307	3843.75	4156.25	4218.75	0.1755762565660616	0.0806564938889015	0.5514283469115466	3.204130422799242	0.932131777970818	pos	g
bird6	g_pos	904.1874957388558	0.3797781885742963	1434.917385418472	311.85817757540286	2283.6987861097014	4005.181583375428	4999.942876137875	0.7673998606559906	1012.4827586286208	2720.988764998845	3521.110481470568	1676.8812565053568	-1.3116797510852962	3.57620185723073	0.5614492584398779	3875.0	4125.0	4281.25	0.1948027061577617	0.0918762299025417	0.420030013499139	2.9613685682543225	0.9458347856007432	pos	g
bird6	g_pos	1320.116532788609	0.1633326770270939	1432.7104247015668	432.916487400729	2662.279011489922	4143.796710384251	5054.633566859262	0.7385689631291092	1221.0258840418358	3392.6922901920825	3855.465298975044	1473.5586643053907	-1.7147301480024733	5.591142063462405	0.5050890045525983	4156.25	4187.5	4250.0	0.1693193164275631	0.0819119219239884	0.7074754244809899	3.222850346922792	0.9245757848979904	pos	g
bird6	g_pos	857.9577298769048	0.3028819784434113	1451.4875386116364	321.42522722285634	2470.4266473256093	4504.670652916631	5336.947263694948	0.7145751271990779	840.1186426567382	1915.9137734642384	3540.316365308563	1983.348028393251	-0.9395432870907484	2.525759985095822	0.6584135133432741	3437.5	4281.25	4750.0	0.1728293338436154	0.0872501586030516	0.5159077221610422	2.743519745941329	0.9578052514559802	pos	g
bird6	g_pos	1159.9156811940206	0.2272443387176007	1346.5897568286734	657.3288706421059	2831.482330672927	3966.260242323396	5014.602794283851	0.6671249200499314	709.5475833927964	1959.0707772518515	2790.746283016436	1869.586160372799	-0.7405727745595497	1.721690074075192	0.4467775434575485	31.25	3968.75	4000.0	0.1812394618419305	0.0966876186182388	0.4523864701307421	2.4941279271786074	0.95695695323802	pos	g
bird6	g_pos	1036.2679522719188	0.3116461927116348	1411.2971023048212	469.70371691996513	2810.12825218694	4343.155642805242	5335.253658905501	0.5628992110225436	732.5521897941647	1767.949366616036	2935.576172660005	2015.4369261134077	-0.6241044536218665	1.764838289416052	0.5571245995749252	31.25	4156.25	4250.0	0.1830573813146618	0.0964151768828726	0.4425390725358298	2.494655475144053	0.9647163985479932	pos	g
bird6	g_pos	928.6653663075556	0.3828318133657643	1448.9897624026094	316.2119253716743	2293.232642163899	3838.838384751025	5043.397062946205	0.7959881031476024	674.9309540231285	1679.0122247767886	2796.5720732465297	2028.0170374574252	-0.5322892766958955	1.5248980416958275	0.5643322825433846	31.25	4093.75	4343.75	0.1902993533029914	0.1047428305100893	0.473058828604027	2.406370784091666	0.9667314232598212	pos	g
bird6	g_pos	921.2781882225836	0.3032997456318376	1498.2477347003005	532.1640285996513	2362.163957009333	3869.4879655932696	5110.634554780199	0.6796695604499803	488.1211977570752	1062.6660892615537	1841.809696975752	2139.4567008986924	0.4341106838060353	1.4133869250538649	0.5156799438419547	0.0	31.25	4062.5	0.1926794213550169	0.1071475495293392	0.2494202068960599	2.1148433692229465	0.9840004719181286	pos	g
bird6	g_pos	1063.1005702212174	0.2807686443612449	1439.9760335596304	523.8190419827843	2230.7017223260955	3939.7284292319537	4762.256502619503	0.8443259153591457	853.2802022635918	2378.7492275729223	3292.544923342748	1722.1795006098846	-1.2879546500548	2.8657706151226816	0.5018232609932959	3843.75	4218.75	4250.0	0.1762606426353365	0.0927757352801997	0.6483999170894045	2.8488353339155617	0.942449793419828	pos	g
bird6	g_pos	1012.0134839698948	0.2739421249344662	1484.9170732741918	308.31377036213075	2138.551713193231	3922.038120927927	4999.277218521875	0.7493440064171298	621.3010031424533	1507.817515158785	2557.602155645418	2070.1093840612148	-0.3346940378932048	1.2736882861960974	0.5525202246801699	31.25	3937.5	4343.75	0.1801188070206668	0.0964166961626449	0.3997445296913463	2.415561697771338	0.9685143251034372	pos	g
bird6	g_pos	1102.8169295110472	0.3410631169730206	1394.7534242518032	407.5654822382936	2590.602485195333	4171.175716640847	5187.062211618691	0.6040411760966748	659.1531423599447	1758.237478256796	2648.1085856663994	1982.4355462653944	-0.4917100235032609	1.461974899326444	0.5082043070040295	31.25	4031.25	4093.75	0.1864620853115369	0.1021162068902073	0.4636537386359588	2.415253390292579	0.9635700737590414	pos	g
bird6	g_pos	1000.2537872471188	0.2829834188361066	1498.4913220986448	387.14632709580206	2440.511412806364	4129.883363645893	5353.652798401241	0.7717009754658829	673.0529879898443	1508.666140632339	2689.5685223094133	2015.6024052157252	-0.4231985515353622	1.4943991953501812	0.5750346650660823	31.25	3937.5	4250.0	0.1865613297600559	0.0999286171420999	0.4396959314775139	2.447751744684409	0.9694377247634612	pos	g
bird6	g_pos	1024.3019526255905	0.310254749764517	1440.8652185602486	529.8087523739044	2266.9203598399945	4168.024542052152	5079.887285243197	0.7695029829888821	645.6009033257158	1339.707833343029	2622.529131133871	2056.7979337941338	-0.3858143477279797	1.3604274788632849	0.5545477188885788	31.25	3937.5	4218.75	0.1874821148886702	0.1031865199720416	0.4249875694375003	2.346083392705134	0.9735760065278868	pos	g
bird6	g_pos	1273.8785577208157	0.1102082993149873	1398.507784288907	842.1089771994564	2420.508712804072	3993.9230135785215	4846.338578529145	0.7872252142849478	853.0236849127192	2455.1377459409364	3150.5600139285866	1708.3040325223585	-1.1817282700729843	2.7011942303649983	0.465061661535898	3812.5	4000.0	4031.25	0.1777576884706019	0.0967735456922702	0.6097308942802091	2.622108363972377	0.9423729868393133	pos	g
bird6	g_pos	1143.0670185035938	0.1848903720374517	1381.48472658819	781.0107556452939	2575.075364232256	4277.489972617017	5291.793303608496	0.5226956292289099	679.5104064128201	1559.7724685166918	2833.268483186706	1969.562138629766	-0.5612009126585927	1.7131418664718912	0.5823969600141036	31.25	3906.25	4093.75	0.1822541939232442	0.0950574019670253	0.3602488162539751	2.427950736429189	0.9706764803316816	pos	g
bird6	g_pos	1115.1519336104602	0.2557757736082209	1457.666912158587	757.6531354127175	2613.418936758608	4072.834814252664	5163.886763944194	0.7814818598773933	664.4763618605909	1768.0915481559227	2746.619754378846	1970.4509444107784	-0.5784165442743023	1.5202436197338374	0.5139121541186463	31.25	4031.25	4093.75	0.1812613022953721	0.0974023506817751	0.46620720031413	2.48832325627381	0.9618753225970292	pos	g
bird6	g_pos	846.7374174740546	0.3380199273341127	1408.6341931752406	319.8755945306729	1971.2177561838744	3820.464472966735	5067.495031301069	0.7693692048601397	621.775078305819	1422.3401935733489	2478.1328721347254	2033.6377226673371	-0.2636504768275027	1.3421221344623495	0.5303614962587136	31.25	4000.0	4187.5	0.1824974525698675	0.0988568344163074	0.4221396183652504	2.380718658546886	0.970956838479355	pos	g
bird6	g_pos	760.0509828081023	0.3207059956140251	1119.7964026143002	362.69184501331966	2344.0267146668093	3977.214723172566	5177.643196584912	0.5788319571775609	574.1822092123599	1149.714263335306	2378.712296308474	2123.2721991244875	-0.0402591168604687	1.330864486207405	0.5913852937111147	0.0	3281.25	4187.5	0.1827306544024153	0.0986947010499375	0.3664725878422151	2.332958654722894	0.9771767735282132	pos	g
bird6	g_pos	1304.950668271259	0.1164239535956622	1381.3345355556887	679.4318091153822	2807.1432845308555	4039.848663912289	5066.255990264398	0.6623108781551558	956.7904871306888	2876.4688764234907	3356.8157609118925	1600.4557431990547	-1.4396586779219482	3.6597787378329953	0.4899917718322785	3937.5	4031.25	4093.75	0.1781103473288968	0.0920912855941088	0.6401039766811925	2.9078521884041875	0.930443387471066	pos	g
bird6	g_pos	1069.047331777705	0.2928047358112833	1447.279538864408	364.7413581822669	2893.68117729015	4158.6356759388245	5400.393892560915	0.7122820728628575	746.5649755773778	2052.770759495107	3052.549298622322	1910.5434150564247	-0.8180168392733642	2.015692430845346	0.5218412389557091	31.25	4062.5	4125.0	0.1821992450972582	0.097011270730217	0.4949894121678038	2.5498230694275668	0.9571421983685654	pos	g
bird6	g_pos	953.218518523654	0.2700391516139195	1372.5172240649854	531.7144075915904	2104.0809957107504	4095.4173197401783	5201.666443062022	0.6899048990726754	651.1593430491358	1524.1189744693402	3054.9287773651517	2390.44757983754	-0.2907566024311329	1.4379169488583488	0.6020320596956772	31.25	4093.75	5343.75	0.1824467478008281	0.0956018252825643	0.3571858686419702	2.4206097661529773	0.9712135698922292	pos	g
bird6	g_pos	1008.0193763427224	0.2834494040592525	1443.0055116696328	748.7535372278027	2184.589525936534	4046.881656877437	5222.296970671543	0.7278954511409875	802.0332983293471	1899.126116269624	3233.119828646033	1933.7733660291524	-0.8431002787184627	2.184861598613251	0.5879598316434392	1562.5	4156.25	4312.5	0.1797392906494639	0.0914031433974324	0.4733130696339737	2.6644370859184385	0.960200412047284	pos	g
bird6	g_pos	946.7080208626428	0.3847713028750475	1498.3238476742083	302.02031507307873	2724.999601027877	4482.252599330273	5422.593421855682	0.5094339457498287	874.9362842373637	2065.131526158076	3462.511959708183	1941.9464030918489	-0.955710821372026	2.4483003910112617	0.6679825676173707	3093.75	4187.5	4593.75	0.1865505686478842	0.0947602667281622	0.5291423205582317	2.738993176067668	0.9588192696803184	pos	g
bird6	g_pos	1033.0270971107277	0.2964283315051376	1457.5967496870333	515.3996635379366	2594.194024826793	4457.979816760849	5435.927349949765	0.5442286575158255	808.415900408127	1828.9461779916608	3499.5278409790126	2133.886207956637	-0.7603953043007747	2.05679839202434	0.6945462838280132	1562.5	4093.75	5250.0	0.1918682839939259	0.0966434355447057	0.3513202087725962	2.4919848729454803	0.9659310035926316	pos	g
bird6	g_pos	850.6168534665985	0.4070321154562538	1474.5492205969829	434.9275322684679	2604.414863443228	4507.372482607962	5514.477649861452	0.5935371848869407	849.8068709246586	1764.5286388038571	3625.095276498325	2057.3853613510937	-0.898626999093346	2.386624888218026	0.6602677287358341	3031.25	4375.0	4687.5	0.1900552570530583	0.0913154659966044	0.3332063777193196	2.6806466228159582	0.9670131188368384	pos	g
bird6	g_pos	1120.3221914308504	0.3014014718514364	1448.0045304421565	383.8742855654537	2915.787947339777	4421.083433204557	5477.49038532194	0.6036825815556596	982.2386464734468	2348.402636274838	3585.611149058283	1787.3074437205414	-1.2244173680841337	3.2009800003610414	0.6188484656177458	3968.75	4156.25	4375.0	0.1855084322732698	0.0943134286305427	0.6272781880344704	2.9309719275316417	0.9528059559139954	pos	g
bird6	g_pos	1023.5450390168854	0.2395668371507517	1443.019972261784	531.1643004310358	2286.6746738074366	3977.002797536936	5189.907775358744	0.674867494294637	669.2216222374363	1532.2900851756697	2860.498876716825	2091.0525324050795	-0.4054872534821073	1.6413279137521424	0.5936305156067517	31.25	3937.5	4125.0	0.1839472424722996	0.0981258754950267	0.4650144522948184	2.519347140838791	0.96890984876883	pos	g
bird6	g_pos	913.6868637540434	0.3259195490584531	1464.0811712461536	398.8024810877944	2290.6221786999017	4147.353962315785	5208.25475502341	0.5579543339708182	790.009893804489	1804.2244682404253	3203.989192084925	2003.648035707496	-0.7313234911772974	2.0951382566423944	0.6492316867049039	62.5	4156.25	4375.0	0.1810732834064127	0.0946289500515055	0.5031139913857551	2.6062897750199707	0.9588983125178532	pos	g
bird6	g_pos	1133.2865971968993	0.3021395180401737	1489.3842266706126	326.2037129793412	2439.228087737633	4139.0898541374	5249.698823447827	0.7054352519783104	1014.3374606420286	2710.766215266807	3591.0659725118285	1696.2501238914572	-1.2811135529968591	3.6322850159086433	0.5264057380217694	3968.75	4187.5	4218.75	0.1764921619066775	0.0867000826980328	0.6193334465680038	3.0455589626460577	0.9423884774084668	pos	g
bird6	g_pos	997.6101008847344	0.2966866772441642	1429.190529649012	325.55905187966806	2353.0033894636813	4153.7024329229735	5026.819408420897	0.8886361323320343	1372.9313828816892	4071.756753647706	3826.933001221156	1236.3536932820466	-2.4959989991009404	8.348542492275271	0.5145947344748267	4093.75	4156.25	4250.0	0.1685126872209467	0.0787162714203086	0.8300314055854694	3.660449103806221	0.9085358456710064	pos	g
bird6	g_pos	1112.2209021959327	0.2872272162539618	1457.0181267252128	516.4526216615752	2471.913719037251	4006.226971585938	5150.601538586088	0.6915339616568074	896.4509355860683	2306.5210734513835	3423.477912006278	1827.4081460053208	-1.005291402141069	2.8105773220986228	0.5807534851575514	3406.25	4156.25	4218.75	0.1762572621432989	0.0887195609041057	0.5205222716747241	2.745242375463913	0.9516624316085772	pos	g
bird6	g_pos	912.3493582240872	0.3433267005762372	1444.3911671870064	389.0967100643362	2414.7740875988834	4419.986040520031	5341.676178440756	0.693720477619986	969.3629342348798	2383.3110810134485	3733.036416806905	1811.68201495784	-1.1941815645326814	3.396934852654183	0.6160628662571995	4000.0	4250.0	4468.75	0.1805234667664739	0.0870264233873865	0.4976758839158551	2.911278687219793	0.9507197993458136	pos	g
bird6	g_pos	1329.1554833595744	0.0409195775856084	1426.6436184877691	1059.9638962788663	2435.494761806742	4005.353097916984	5041.748758273781	0.6724232555348046	1187.3825356331322	3242.90195961956	3661.311522878249	1459.668782717023	-1.6541115569301683	5.0502312043566535	0.562976279265741	3937.5	3968.75	4062.5	0.1725228231123911	0.0863890282265957	0.7096021022902798	3.0383490900937096	0.9252600141592542	pos	g
bird6	g_pos	987.052373401142	0.2837898139973424	1423.1840141568646	512.2705828307572	2332.561838661501	4271.601146474716	5326.756980055716	0.7021698483283715	842.1073774896888	1838.4815160002847	3434.1145093449954	2046.422931511478	-0.7249581230166051	2.248751022000839	0.6604680235288941	2062.5	4125.0	4375.0	0.1826698484922354	0.0884925459720532	0.3409655708935747	2.6626365149807185	0.9651215798828158	pos	g
bird6	g_pos	1089.0547149177985	0.304309366250494	1412.971564245194	514.6890850577879	2387.4948171076144	4087.97564174874	5190.540651516029	0.7147715662622356	868.1369438977844	2122.987209171752	3405.101328929198	1900.358891435498	-0.958674481462875	2.5613606596640106	0.5838236974454131	3500.0	4125.0	4250.0	0.1783267917050453	0.090185483525997	0.5536370476928081	2.834923855219484	0.952356003790245	pos	g
bird6	g_pre	984.2929952594204	0.3142739974970572	1460.8160166360783	398.06364746545086	1986.495533115056	3636.804129962906	4912.691916502422	0.8019367429249642	6751.69815817159	17668.536384309486	4086.570470195994	1150.6723707575748	-0.3379853669514329	5.429793275252915	0.5954478233687772	4125.0	4156.25	4250.0	0.1677388631693177	0.0555388955532795	0.7064908747047041	4.420393373574578	0.8783546598429788	pre	g
bird6	g_pre	955.8805795366222	0.3714832912675534	1474.1516064920802	515.7057714371326	1971.811084462879	3594.9432154219817	4598.936583564715	0.868995388096705	7848.341832878132	23148.943302338663	4059.206270923744	841.8818679270412	-1.3361822748245702	9.892616991010431	0.5725291544434312	4093.75	4218.75	4312.5	0.1653690370883968	0.0551508774642133	1.006754888353521	5.056013394041432	0.8617490074135885	pre	g
bird6	g_pre	941.1394663524428	0.3779455558121824	1499.0528897174058	312.53167307332893	2123.344638180145	3740.744529897879	5122.707817259878	0.7555698115234083	5066.538034598147	13137.852472395063	3794.674210653912	1110.1128942628334	-0.8667779237373282	6.143845602261872	0.6161658546447853	3968.75	4062.5	4125.0	0.1667032030288278	0.0620719291524675	0.8176309858944046	4.276822223385435	0.889070140928842	pre	g
bird6	g_pre	964.9000966759168	0.2956836838637004	1425.6268897064183	524.0202930876495	2016.8438707646485	3711.722437429353	4875.073188007053	0.8082113332007554	7408.570454563724	22419.239455729385	4055.7780880116775	869.243149611706	-1.3976841834572151	10.394004284933798	0.5633165979490803	4125.0	4187.5	4250.0	0.1680457343433795	0.0573109310609712	1.0097434154948888	4.936167096068154	0.8621229746224298	pre	g
bird6	g_pre	929.2621007020048	0.3369460013373867	1499.4594558299766	512.2659509489973	2044.1113218870764	3614.7405842716153	4877.85921087344	0.8529292136313219	6670.342403500063	16873.091171079046	3891.068174819072	917.7642312354322	-1.310024740644186	8.219964548526553	0.6014608103396695	4031.25	4125.0	4218.75	0.1629883560130207	0.0546901438598952	0.8663085755340654	4.776290148184975	0.8728665043164461	pre	g
bird6	g_pre	866.1461042070065	0.4385895408065741	1441.2563637031446	506.716645894022	2309.760999001028	3736.788989953989	5202.73153181763	0.7460512535189266	6122.08920551109	15073.913721237886	3891.385309431623	1046.1434832856005	-0.7726731266675844	6.981006372151241	0.6390709640199891	3906.25	4156.25	4250.0	0.173230055071022	0.0609734627945655	0.6603603388862551	3.880214675882677	0.8932387210757746	pre	g
bird6	g_pre	838.9081957150269	0.3324234928176922	1387.8198916845513	381.10461588334334	1893.339111498542	3606.3168723543977	4916.9229399242	0.7943365456916688	4934.945550610168	12316.233325140814	4099.156518228226	1397.348464288689	-0.2909260025100346	4.164850373373064	0.6229470267548113	4062.5	4125.0	4218.75	0.1781874045807406	0.06634651320499	0.6267281016788135	3.812826174164705	0.9059108609717051	pre	g
bird6	g_pre	930.1565029776046	0.4003180536079828	1453.2830055375457	513.0948210300896	2171.3021704255407	3654.425302497296	4944.454491184862	0.8176677943489449	6509.941262501987	17585.73808225845	3886.5950225053466	970.9604875389168	-0.6368671920957651	7.664773312097777	0.5845890201441825	3968.75	4062.5	4093.75	0.166025530016497	0.0589284655385188	0.8984809933690375	4.536329738134881	0.8769070289820731	pre	g
bird6	g_pre	925.3310634250264	0.3737496790005933	1457.258688847349	462.5797269400018	2286.020079004693	3748.098944884281	5018.831455713575	0.7754097278540154	7738.160001063064	22096.2915752146	4121.585187010336	891.436000400757	-0.887606142069124	9.139174115580968	0.5873639876635847	4156.25	4218.75	4312.5	0.1654379205209553	0.0534299868879623	0.8978986566631763	4.931510938954762	0.8637029061338051	pre	g
bird6	g_pre	991.0169458390226	0.3020523691732529	1463.5279449604557	450.4148199120767	2081.010186423573	3734.069804739304	5146.43673749699	0.8133333532960133	6815.990878606244	18187.48441236839	4166.301938364177	1037.232496139463	-0.5893894504688011	7.352142190053271	0.6081520784436547	4156.25	4281.25	4343.75	0.1698297851193828	0.0574318173067266	0.7430751455540971	4.22940372871916	0.8772789412631957	pre	g
bird6	g_pre	807.256716882848	0.4026127097713133	1475.7833774234252	523.1879770910462	2143.856684673018	3660.963977291838	4808.955290781286	0.8638274474630617	8495.139848881448	25749.16889073956	4060.98498454448	811.9311281512934	-0.9434184902451312	11.473413188295826	0.4827171739080548	4187.5	4218.75	4250.0	0.1598091645051174	0.0520297367879188	1.1834362337379416	5.625916004043111	0.8473243433917254	pre	g
bird6	g_pre	992.211392230562	0.2961116009967841	1498.5905527219024	753.3045220967593	2222.4506759201267	3720.416565357204	4853.619382450517	0.7910953211866413	8007.011144031051	23790.79697012186	3990.7449200661167	803.5980053981724	-1.7772644617349986	11.498731884044863	0.5203276159776821	4156.25	4187.5	4250.0	0.1588457107384887	0.0520799883261136	1.1907668760828745	5.768045658598996	0.8482635819541435	pre	g
bird6	g_pre	1011.055646835348	0.2935431278877664	1442.7820582736313	756.977830252752	2123.422212245291	3702.359031417254	5138.290470788128	0.7721824272938022	6262.840354016215	16269.28178272227	4010.815574968046	1028.8125304057696	-0.8837448157613844	6.860979472823996	0.6364748159956155	4031.25	4187.5	4281.25	0.1668334939295291	0.0568574353351796	0.7687863323291624	4.390294237348372	0.8779208915127155	pre	g
bird6	g_pre	1041.379420832702	0.3404356775665468	1459.7426193120104	513.3921469735393	2127.1511345243307	3743.4796536805775	5244.239891088283	0.7888785373299573	5614.1360797140005	15279.276446188756	3981.974131581832	1042.040629358492	-1.136713949272791	6.693799052690794	0.5743672967253795	4125.0	4218.75	4281.25	0.1628049174741084	0.0586280791722789	0.9013736774500832	4.528796174837794	0.8775583307000782	pre	g
bird6	g_pre	925.446513755022	0.3764886602835366	1488.021270577906	513.2680406677074	2165.0210611801613	3753.994522089328	5026.423063233909	0.7303917139890065	4638.810360042586	11018.39460097623	3895.8271403261806	1386.9152722228662	-0.3155194825282365	4.005021270272477	0.6699572245381842	3156.25	4156.25	4250.0	0.1692619614136688	0.0629904946223675	0.6852619545632417	3.9779993689161297	0.9023080206679214	pre	g
bird6	g_pre	1161.259828684908	0.2793975412699374	1485.2325946334954	523.0387081556505	2222.534189887833	3881.064606584923	4915.50699495796	0.7149474314510559	7391.617902511267	20571.508655723515	4218.367706627829	976.1384418792228	-0.3670842680144552	7.643921104833304	0.556779898911243	4093.75	4156.25	4281.25	0.1632773724832295	0.0537887535718246	0.9164698445745562	4.9615022618718765	0.8614243841010689	pre	g
bird6	g_pre	973.305420701313	0.3396568161632707	1451.6405583969836	513.6682312417887	2015.6098691362952	3536.2300936552438	4762.721440192532	0.7870752079631705	6478.11671974862	18632.791051670105	4053.9313047863575	896.0032795474	-1.865203823633813	9.424050105925174	0.533697369045722	4218.75	4281.25	4312.5	0.1610871488683193	0.0581130916213088	1.1213066303288073	5.15303509983332	0.8593542679327246	pre	g
bird6	g_pre	1064.5402497806335	0.305876048654383	1497.889287602167	708.4618691911927	2125.4607274045543	3899.7450574224513	5182.530938559721	0.7413086280050126	4463.101882311256	10810.823438381532	3972.3207127942	1197.3206673134964	-0.7749272681378196	5.963608017186868	0.6597918907471064	3968.75	4281.25	4375.0	0.1650455612106273	0.0599853780142361	0.7458978198732437	4.411940619652837	0.8974005893705371	pre	g
bird6	g_pre	940.0725601401112	0.382906131739171	1450.925115350219	392.78519559140784	2008.3118046672676	3739.2968081102513	5142.723656373602	0.8543602321418836	8132.433310389177	25092.86046919536	4156.841491843748	886.7727523361568	-0.484293781225676	10.252453205594849	0.426700713908193	4187.5	4218.75	4250.0	0.1600320192035609	0.0532897712812851	1.0511722318481729	5.0295325881886415	0.8514273369044362	pre	g
bird6	g_pre	1014.6606582721616	0.2899725260949239	1447.1565339628503	385.3410125890101	2138.3800794901485	3966.923735125084	5150.57451229681	0.7143377179581305	8708.899457872707	26481.851610692123	4183.608682963784	894.8778064817295	-0.2632089120823846	11.425440860525644	0.5830054610210996	4125.0	4187.5	4343.75	0.1617973663872524	0.0522506218477599	1.0798734272009922	5.189724554947326	0.8496798743541578	pre	g
bird6	g_pre	1004.985819352702	0.2206982623079467	1430.4768832224531	394.1673969822977	2168.701372774395	4087.13548969731	4947.657272947688	0.7769669742240652	7675.03415040658	21446.2300686722	4217.622753422827	940.7491205916048	-0.1659135320798183	9.018778291046186	0.5279939159979717	4093.75	4156.25	4281.25	0.1646982507547035	0.0496955167607245	0.8338126319324393	5.442459293893912	0.8642736889680487	pre	g
bird6	g_pre	924.1788732538804	0.3574783177288643	1443.5779032369603	511.9713712896044	1964.0389580469157	3561.3498549889487	4749.341866528089	0.8534536016826432	7334.711950987225	20657.382655497637	3988.402369557544	846.1908719965323	-1.3262953222450864	10.023661348416208	0.5725343455984345	4031.25	4125.0	4187.5	0.1634481913176046	0.0570060793635693	1.0116746647094974	4.726451286534683	0.8626236074659726	pre	g
bird6	g_pre	943.1103012874972	0.3649336256472558	1449.1381515158755	517.741673922036	2052.739159405362	3688.246802432651	4892.975616864255	0.843706715823299	6980.701301225359	19816.8128500511	4032.955496618416	835.6670544083488	-1.7148916229077644	10.836136767017312	0.5627489914953601	4093.75	4187.5	4281.25	0.1656216234119082	0.0574196930721335	1.017271089627052	4.955294736668119	0.8664050550305495	pre	g
bird6	g_pre	906.432987540671	0.3887338432163474	1454.406231194563	323.05375275059856	2001.4764838574845	3670.9314792025298	4957.144622651168	0.8089606336862376	6479.781433650018	15950.824153364749	4187.001538711927	1178.886831218673	-0.1936476846331171	5.48601720712826	0.579749661107537	4125.0	4156.25	4250.0	0.1707569068220157	0.0580164801547041	0.6447416856451668	4.071498653876833	0.886236315400441	pre	g
bird6	g_pre	957.0353747610046	0.3466186434754644	1488.3964255149633	514.0525347377333	2054.1534241093004	3571.2670660821805	4939.456832076537	0.7845166771318669	6070.864220423606	15391.70812301929	3865.6764211482673	1083.5323649654113	-0.771044259924322	5.615925269530465	0.6681059471023589	3875.0	4156.25	4281.25	0.1641239058502059	0.0558100753739202	0.6875568855196738	4.169849223201805	0.87900035394627	pre	g
bird6	g_pre	971.6525708336504	0.3563586045767687	1488.8880578278074	514.4924564896239	2133.45563622854	3751.935537558714	5160.293532683033	0.841072768955276	5389.869264997099	11566.93746833468	4014.85063839213	1249.4246155551418	-0.6000450826837873	4.666652825523848	0.6450145653295569	4062.5	4187.5	4281.25	0.1746709177336504	0.0630197052917834	0.6770973928219154	4.233449455619127	0.9038313789875488	pre	g
bird6	g_pre	865.5617992520432	0.3793633273207153	1393.6669051732267	435.1762778693101	2324.020340355286	3905.569615367759	5215.483124885826	0.6704287570773858	5969.428489635043	14126.90370494961	3963.055907013123	1138.0999796025735	-0.5974054751384298	5.41485805259986	0.6903753159134052	3968.75	4156.25	4218.75	0.1694273325788352	0.0580627602144102	0.6931678204609762	4.286589946260799	0.8909786717625631	pre	g
bird6	g_pre	967.6856329966944	0.3451417158298161	1469.3160218012065	523.7433952665514	2079.4339772257235	3626.662990184154	4930.827420959872	0.8619097862299832	6963.004348961001	19011.00316941896	3959.997296613245	874.6886106504812	-1.3311458046078686	9.236078592594136	0.5962163264974981	4031.25	4156.25	4250.0	0.1600263177379604	0.0520722552563035	0.8685607796514311	4.905621460386494	0.8639164175958752	pre	g
bird6	g_pre	925.98817027935	0.3582460637012583	1462.3644156260327	514.9497333668161	2190.8599179786584	3692.0992904609807	5058.550041417336	0.7930553459826131	5929.20051357235	16362.1103429935	4143.148171039915	1079.9487130935445	-0.8245478393580727	6.50643918099388	0.6133199055936023	4156.25	4281.25	4375.0	0.1678419391571571	0.0606675641325307	0.7207989231118884	3.8332834813792944	0.8806529376818049	pre	g
bird6	g_pre	962.2129957046632	0.3180044222073587	1466.2300489703653	538.3213195345012	1852.0716464384052	3627.1506992027	4800.417215091885	0.7845494847908095	6407.78458658879	16486.123288405233	4191.352805047012	1165.555991210453	-0.2074876006424723	5.587063618317388	0.5485015668632912	4093.75	4125.0	4187.5	0.1656957574246764	0.0564695435495031	0.6845343094814865	4.198497160856451	0.8800559610992079	pre	g
bird6	g_pre	894.640806132686	0.4358054378712209	1496.9721784694225	311.3446388685686	1824.0905596916348	3877.957088521901	4998.115881697453	0.7539961590740336	2901.037122412373	5249.433161841941	3902.24250108863	1967.2882557197904	-0.1936051659827219	2.0685170306980774	0.739662083114748	2093.75	4156.25	6187.5	0.1724403839850359	0.0671462267552277	0.3988758537149207	3.5189671487501823	0.9304402223959556	pre	g
bird6	g_pre	1029.176277235401	0.348289644694763	1455.9459350483712	307.8939671268185	2060.3246621661347	4097.085910845533	5189.499052614947	0.5159620743695565	3378.450463247372	6101.445226255087	4016.881330109944	1649.5226702039536	-0.5280717452427731	2.884206634116781	0.7576258981029337	2750.0	4343.75	4750.0	0.165298469004608	0.0617927443144634	0.5023427809922973	3.862402297558721	0.9173393850693996	pre	g
bird6	g_pre	876.9402872571156	0.4147377495685183	1495.9757144013254	513.7450061051611	2035.0606760672624	4098.908922929722	5210.754816039615	0.6333769013854919	3565.004898557229	7714.558808941241	4034.790094168055	1564.2688304266187	-0.3393290940568514	3.5304464699944504	0.7193731716783704	3718.75	4156.25	4531.25	0.1689821767659877	0.0627961114930095	0.4750185126329819	3.732795838001905	0.914125345291112	pre	g
bird6	g_pre	955.3119260881506	0.3730108062843543	1471.5291926886034	312.9218572617991	1957.154031451649	4106.069685962325	5141.791571051493	0.7281969922858762	4601.057154084051	10068.74271835871	4073.3232546525296	1295.9642722131507	-0.7910351877401202	4.5066908008965365	0.706889258431397	4031.25	4281.25	4406.25	0.1678477319084001	0.0603428539575273	0.6501665560335319	4.218144776197173	0.903781138969716	pre	g
bird6	g_pre	803.3161235194854	0.3122660300575859	1427.311375742578	512.8996823829691	1982.898856137068	3853.989364691824	5014.143900054119	0.7426724847435032	5645.908597497724	13157.993176602364	3934.649076711476	1294.500427614934	-0.2907581788231844	4.8884940732380056	0.663092806570503	4000.0	4093.75	4312.5	0.1640543025543582	0.0559814646478943	0.7955101945537622	4.811862557199423	0.889602231175738	pre	g
bird6	g_pre	958.9835651724604	0.3342416798507141	1480.004445512876	515.5274365638296	2187.384540010595	3913.736647881241	5209.431650296848	0.6810002056916653	5854.262555473022	15166.311289691872	4250.345344658923	1216.7459060676908	-0.5676585274004161	6.0086059972554695	0.623639742074578	4312.5	4375.0	4468.75	0.1696540185668129	0.0607117161321991	0.8829797458182492	4.623989642429795	0.889217271775178	pre	g
bird6	g_pre	968.7327043671202	0.3324748253271662	1456.141450112087	306.59028472535937	1993.0969498012107	3603.7825564540735	4906.501029659762	0.8110730466978442	5386.198583210773	13128.34388391943	4067.23502635446	1301.456467268382	-0.0011964561749822	4.984811691896224	0.6278399627490817	4000.0	4062.5	4312.5	0.1717217479218503	0.0622268678713086	0.7470401325964042	4.220223495938095	0.8957926976894681	pre	g
bird6	g_pre	983.6171394565648	0.3804731170378247	1483.5386585618596	524.0851079601374	2146.2361202246834	3779.032193244415	5209.400145223103	0.7425420562674262	4754.230139949122	10320.79363547538	3948.7940024213135	1352.354071374248	-0.3359718379815464	4.379361562808384	0.7371489804708745	3468.75	4156.25	4468.75	0.1689187203092781	0.0603866756395507	0.6890211560652278	4.357732401699932	0.9025699177494207	pre	g
bird6	g_pre	991.0272960726448	0.2967875823889307	1493.2892242834073	523.0503301000235	2189.0870688171194	3816.4376702956406	5221.446028971641	0.8113645571463882	6129.718169278767	15713.163714349686	4062.2366515663807	1115.3212583944878	-0.7266072443186388	6.523436521908898	0.6548450416489512	4125.0	4218.75	4406.25	0.1659748963379081	0.0576926971409701	0.8067979845253856	4.470342228493273	0.8802953275750559	pre	g
bird6	g_pre	938.0476966660012	0.3315613631041301	1486.6864094681994	514.9824430879075	2232.6457980889336	3726.1631760408527	4986.891744235332	0.8666861534145647	8359.793368672152	25566.308920167463	4033.3667384210944	717.9095984027592	-1.9615554657018104	15.072587137674107	0.494317329070196	4156.25	4187.5	4250.0	0.1633325157556557	0.0543756164327726	1.120264369986125	5.146196664539439	0.8468334398465164	pre	g
bird6	g_pre	1102.1883880157654	0.3022413279081146	1474.9345360005575	506.2627205112812	2235.869408478559	3797.146638410844	5083.832412060477	0.7780975734973696	7657.832927550145	23244.039490382234	3993.856284747287	827.5073960277318	-1.6469678343596943	10.827652330146432	0.4695965756119124	4156.25	4187.5	4218.75	0.1620688892960678	0.055981016008994	1.2499129309185415	5.7015411905718265	0.8501738162966997	pre	g
bird6	j_pos	1292.1396044775963	0.042581757310098	1357.7453287501278	1018.6524790587124	2647.316047078373	4142.425691928168	5253.763460376845	0.5116061137861212	547.3430240595337	1136.419033250885	3145.821694138588	2372.525151090995	-0.4477553951322128	1.4311506656274655	0.5916839444945181	31.25	4187.5	5218.75	0.1468860834030749	0.0684688645083275	0.2284404428464001	2.8570869237915937	0.960559136134682	pos	j
bird6	j_pos	1393.0794998936606	0.0037067669954617	1403.706306544099	1386.1733917015315	2241.355809006576	4221.682696842708	5364.215568882392	0.4634359285193118	607.7969078979398	1154.8967758769938	3792.8450930223385	2482.38088349758	-0.7263446720095901	1.8193163765783733	0.6434203442849931	31.25	5250.0	5562.5	0.1452160407597753	0.06449225854498	0.2251708162049281	3.11892496287077	0.9530554369375136	pos	j
bird6	j_pos	1211.058719368832	0.2125888292791554	1393.4217537201089	473.3788198012298	3202.2846064068017	4888.548002655746	5633.396876781894	0.6215102287227906	2168.6445256575453	4374.2265150710455	5219.6450819100055	1001.6763357690076	-3.6278259661954326	20.15092728906477	0.5712023934484692	5250.0	5343.75	5687.5	0.1440975802465481	0.0449735266712929	0.5712344083818802	6.18006875028266	0.867035966238328	pos	j
bird6	j_pos	1027.6301534192016	0.3421361402042278	1295.12756642644	478.0026094854292	2854.323857853141	4563.410130024385	5499.863261372771	0.500923950797167	1312.3359174869245	2766.324730023338	4756.81660358919	1457.6744650510852	-2.1303167484831267	7.806084609911172	0.6456206181223028	4031.25	5250.0	5531.25	0.1402757865936026	0.0498128412406473	0.3897772789976246	4.882014818314002	0.891410508603962	pos	j
bird6	j_pos	1323.706766755777	0.01033931501637	1352.811932463581	1281.8447772739307	1596.610894445275	4002.876731262347	5092.528214928027	0.4234762503326085	309.62453309361734	632.1126733113286	1570.0899748266688	2291.0279405851707	0.8920068395638718	2.0213516125884605	0.4500237156585587	0.0	31.25	4093.75	0.1249836934201857	0.0558882645725601	-0.0174155853630783	2.935556933016973	0.9542310223291676	pos	j
bird6	j_pos	1344.5337002695092	0.0215901234440933	1388.5760098959545	1258.1269266032484	2692.468189741821	4511.9652440014825	5442.789870464242	0.7105843569402127	1574.9370672935902	3399.491030795945	5103.473927139611	1200.5833412921602	-3.5537351542934075	15.335691112139298	0.5689190539444764	5281.25	5375.0	5531.25	0.1368344530372419	0.0468862352748406	0.4978890795486583	5.375553901695671	0.8757903507376233	pos	j
bird6	j_pos					2457.7305874248013	4182.588553633977	5413.046209138172	0.3291684768628053	536.6354744994086	887.0070513541508	3058.449622983612	2592.4100795233367	-0.0416226667845315	1.5180924639295348	0.6742586855184913	31.25	3531.25	5468.75	0.1502369878881549	0.067640276650497	0.0526695721256747	2.8762845687463923	0.9652623158289352	pos	j
bird6	j_pos	1010.7458849110308	0.3918474614478058	1421.5758513747858	366.3777057987293	2834.1486875690184	4703.839428053468	5570.076110461566	0.5845844048869654	2013.2780359534947	5005.703410624532	5400.4848577203775	1052.9559387484014	-4.2592509525781255	22.41491122741054	0.5633206015422803	5406.25	5687.5	5781.25	0.1547590709302517	0.046952669808846	0.1614639999834076	6.1514034331107705	0.8564482673908234	pos	j
bird6	j_pos					1919.9273920129888	3844.078496237537	5040.306835803171	0.3802699215137286	337.2220215563106	554.3729716765474	1346.2869851185892	2061.1230242804404	1.0586479389819652	2.3324438086709844	0.4577920256674605	0.0	31.25	3093.75	0.132522614647876	0.0613799961187702	0.0025957421983343	2.718062138302671	0.969525717389263	pos	j
bird6	j_pos	815.9822475316546	0.1173231223850946	983.4082131727343	413.30209002041295	2305.0510674257293	4289.7505312558	5070.247174339027	0.5557679838181709	425.225596055527	813.8744078190367	2629.273838359645	2359.507206095574	-0.1423493407179629	1.137100816873547	0.53076812619348	0.0	3937.5	4781.25	0.1323731634247428	0.058031059806725	0.0361650610624895	3.0619204181802258	0.952896021770476	pos	j
bird6	j_pos					2100.914530458412	3823.665524866426	5153.309943194939	0.3432625331350644	301.3214009130099	545.6166427821353	1034.228239518564	1953.3139258910676	1.5350688002384545	3.628021712679303	0.3941909640848998	0.0	31.25	62.5	0.1290507313039957	0.0600944341564763	-0.0023867118530747	2.7074791296483998	0.9683668023574248	pos	j
bird6	j_pos	1435.8147273237944	0.0027586379495591	1443.860314986637	1430.51356173839	2153.388244924988	4169.798928689437	5139.434231289761	0.3627492083638993	358.8415069640228	607.3405299381343	1521.148050730891	2169.457323735759	0.8239535690404212	1.8272316620818096	0.4673086574445279	0.0	31.25	4062.5	0.136996365953191	0.0639950137779758	0.0121427483521232	2.682333339174705	0.9717057705795444	pos	j
bird6	j_pos	771.4599159027367	0.4154225710406904	1331.4161498668077	433.6862588174018	2644.5019432962213	4469.514231669603	5400.807889042532	0.5828725554687528	698.9655630749459	1483.4308411162583	4055.379382286226	2109.4490733821845	-1.2024011838640385	2.8453586324028977	0.6120509995608867	3906.25	5125.0	5468.75	0.1362921768930526	0.0541738853472613	0.1525574394063296	3.770142058209448	0.9250689801924826	pos	j
bird6	j_pos	1124.528505244879	0.2931793102541029	1361.9830692688415	331.6628545272931	2451.144645220618	4479.16637155574	5370.262121994258	0.5321377689671097	497.8950997994815	954.4388888275716	3552.8190156634573	2455.079583246695	-0.7011927988156458	1.576194608018061	0.5525767188840445	31.25	5187.5	5312.5	0.1323373271736465	0.0551982631157331	0.0446852570086078	3.358384069718189	0.940401247756108	pos	j
bird6	j_pos	1142.425449326225	0.2472661597085444	1407.1580023794495	759.9572622125132	2276.897373199074	4313.388586747642	5398.830156166814	0.4951838814080099	505.389833507754	995.3246843193122	3398.1941930278654	2544.7722911700016	-0.4968217078145741	1.375266445422234	0.5660871642885618	31.25	5031.25	5562.5	0.1354591095384663	0.058485347905935	0.0773100218383778	3.174031172782477	0.9492089848993892	pos	j
bird6	j_pos	634.5345082325462	0.4317174899017493	996.2400251770388	358.71529027007006	2682.676758765775	4522.553820601663	5492.507009689407	0.4885334232758976	590.402258940223	1178.511332141702	3842.8624922535846	2342.282151401612	-0.8864657181284532	2.044999226332851	0.6164244476812198	62.5	5093.75	5562.5	0.1343133161581358	0.0547745543570889	0.0654758575910399	3.518590051232209	0.934359350114896	pos	j
bird6	j_pos	1120.1543374463915	0.3983276002656357	1426.2828607555782	369.0995537894425	1747.3732357456477	4128.261366777928	4917.679343271779	0.5616877242120922	389.5141488648011	809.324391502574	2281.579916926518	2207.262250596302	0.0127317401162219	1.1364437345077778	0.491168582769957	0.0	3781.25	4218.75	0.1294295577833351	0.0559230859241318	-0.0474645608932737	3.096777559667914	0.948140189548738	pos	j
bird6	j_pos	1284.8275647926582	0.0173068960602889	1318.6892887082586	1255.9072850279954	2278.2703224491806	3876.24646018124	5221.376749447852	0.6179165499723708	466.1509435312168	925.9679216890096	2683.7847790505475	2609.1646442479973	0.1940269438215116	1.5800640028692183	0.5474314919233592	0.0	3718.75	5250.0	0.1379772054287461	0.0623205573948455	0.0806927364397496	2.9193004830854448	0.9598135360644218	pos	j
bird6	j_pos	1219.4519597097276	0.1443403071289462	1352.773116103304	896.2250874395519	1689.9143653985802	4065.448749775236	5247.113590306801	0.5942643081259068	441.16952318336456	915.9645598562648	3110.78568378259	2559.4415725704216	-0.3471682381653907	1.185410857594925	0.5161448572303721	31.25	5093.75	5281.25	0.1311839465181297	0.0577049435788559	0.1108622988519602	3.104788823566534	0.949375792335453	pos	j
bird6	j_pos	971.2028391218	0.3091319449453472	1350.747806202625	538.8844175654797	2516.195479785612	4461.452113442126	5462.221682669979	0.5263868754915637	700.8952752452078	1517.082192585392	4350.331946076465	2068.839808378861	-1.4938967144662745	3.505114498114676	0.5700678782038009	4656.25	5312.5	5437.5	0.1337600238318964	0.0516519002363136	0.0618685452987572	3.918048631885684	0.9162159957571944	pos	j
bird6	j_pos	1244.5439226019046	0.2942868868210654	1395.058071707807	322.28141619426805	2144.602539152316	4444.473132278937	5488.50473863617	0.5273966050788824	473.0225424202883	936.219154038174	3254.42157404776	2684.1554193640422	-0.3336736972255387	1.193178711145034	0.5453379284767843	31.25	5250.0	5562.5	0.1355045170185841	0.057873342242681	-0.0709927528847404	3.112512055492465	0.9504445983180158	pos	j
bird6	j_pos	722.1552170812329	0.4187771503751981	1386.0202022628596	328.2870362339556	3065.2984175454203	4563.754076651441	5416.8054098508965	0.5178854471681978	828.4341238259216	1662.2470011326131	4340.492826025641	1874.463708008505	-1.6488905271212235	4.221860512649371	0.6088284078162508	3843.75	5062.5	5562.5	0.1392039153940789	0.0519463953317419	0.0552948095942201	4.091539839902422	0.9156979170789432	pos	j
bird6	j_pos	1046.0065449061035	0.252638040767057	1418.353053909532	387.3306004837988	2250.256230866469	4106.329655372905	5018.699889612321	0.7495482525466665	540.944020863961	1188.0287309830549	2608.4922217411618	2036.8510842594949	-0.413678254825914	1.366686702473198	0.4513199842970976	31.25	3968.75	4000.0	0.1415781076066765	0.062974288351504	0.1069802542239503	3.031721268653232	0.9543511744053536	pos	j
bird6	j_pos					1920.6949780412133	3984.629118176697	5149.61184457137	0.2757166118289509	328.68020049818534	584.2831040832275	1424.6170032194152	2477.034848526411	1.5382340784439998	4.266864546571659	0.4428974923618157	0.0	31.25	3968.75	0.1332654121522097	0.0620151858670093	0.0011700927644454	2.7066046085135254	0.9692891823878554	pos	j
bird6	j_pos	1182.3438943699102	0.1376363510186223	1377.6539306849202	955.581098381976	2339.600932420695	3998.407103635877	4917.335378714724	0.6774153834178309	520.1367867452318	1088.2642295064	2849.0221200029164	1933.718363218704	-0.6777791582501096	1.7153628166119288	0.5437699305367056	31.25	3875.0	3968.75	0.1336968015707266	0.0557339643630542	-0.0137707301202608	3.3293099966339947	0.9397978092606544	pos	j
bird6	j_pos	427.45125601885576	0.0670772145735329	513.4511492260932	416.9933379817029	2300.6029713194557	4182.112284331159	5143.683046196477	0.4281217734451947	339.8285365113901	638.4266263461365	1817.9909774541904	2345.0842721675044	0.5973692174270296	1.4751524378113126	0.4854167852741031	0.0	31.25	4593.75	0.1294984633245724	0.0589114867108521	0.0117542781015871	2.845013095253571	0.961644811794192	pos	j
bird6	j_pos	785.5169191558961	0.2755666836891928	945.9902098816748	360.9043463008941	2889.6933287144507	4484.510266326574	5417.161215559068	0.6935184537216782	831.1355619977787	1773.2805904890602	3915.588038514193	1829.7707674044068	-1.1910842348747768	3.377583122768546	0.5594553923786632	3750.0	3812.5	5468.75	0.1425560875703102	0.0567909092882142	0.2388560567266748	3.842208883943446	0.9238402662372098	pos	j
bird6	j_pos	1293.914076513555	0.0217444999886307	1381.353900490717	1253.3444834978084	1852.0061342405247	3872.961462145008	4985.156597518993	0.7587269248467944	436.2215534421911	817.1236723113377	2052.993357387645	2047.2846194918063	0.097232176234127	1.222721213545745	0.4817712926492341	0.0	3000.0	3843.75	0.1384012062226713	0.0626653189771298	0.0490794078071097	2.8736554351399537	0.9631289301034008	pos	j
bird6	j_pos					2014.73512866106	3837.567649881936	5304.661332159631	0.3577609252890428	347.31062610645864	599.1601811726366	1667.9594916290637	2377.081853319786	0.8685484358112383	1.9700153416177704	0.470046539240739	0.0	31.25	4437.5	0.1353814328898135	0.0638040680376252	0.0477084501972905	2.657991923391085	0.972387126688424	pos	j
bird6	j_pos	1299.0359791094656	0.1451778818621973	1449.3895351179365	941.898595186932	2791.398837097324	4523.061017600488	5537.117971850163	0.6462920999195209	983.0643111196962	2099.7594441892265	4716.0154075151295	1795.2314070537795	-1.8867379672166	5.437276208607034	0.569109968266693	4468.75	5562.5	5625.0	0.1461162651926713	0.0555158856863015	0.2149931165965223	4.118690481439209	0.9159707179165122	pos	j
bird6	j_pos	1118.3940304126702	0.2261343751586627	1325.3869846447867	425.2279406883787	2564.335403476516	4138.609467217428	5143.913542445735	0.6391554212050666	469.6141063314355	951.3184775671796	2211.850100393744	2086.234666026304	-0.0260141057362632	1.1867910964292314	0.5039696464149668	0.0	3812.5	3968.75	0.1454096833735532	0.0671438481826403	0.0887512120089962	2.7942443754408246	0.9662174752480994	pos	j
bird6	j_pos	1248.930776272106	0.1051753170085123	1358.675886229471	1045.9879493725896	1884.620618620482	4066.4543538471216	5073.442202446537	0.5769106647596224	439.757574388758	847.8795903755491	2295.3123991231023	2275.7683004597197	0.0952523908198248	1.2082779027111372	0.5305518723372055	0.0	3406.25	4156.25	0.1429760564967467	0.0657812228740507	0.0663732127859757	2.7910187558619324	0.9670427209619092	pos	j
bird6	j_pos	1054.6535360630696	0.3512235644722329	1388.475883212968	364.6151461719537	2245.38942461655	4139.904766017228	5122.23975901988	0.6574275642180807	556.236912566263	1193.856369105838	2984.322330642693	2046.903460352077	-0.6169181965236865	1.729572429524513	0.5254777635679447	31.25	3968.75	4093.75	0.1382513472125026	0.0591768119730474	0.1096627902616904	3.25471933302606	0.9445187707543706	pos	j
bird6	j_pos	868.5370985318607	0.4122010257894453	1430.1023264063	358.4313689732524	2596.9290460617053	4471.939034451985	5543.616748430878	0.6545622005041217	740.6133495351277	1548.4662009060648	4253.025905418397	2283.370395954306	-1.0719368531663718	2.7137367320372885	0.5995978877913511	3937.5	5437.5	5875.0	0.1434764058122663	0.0589435257450924	0.1913867991571264	3.560649232856398	0.9347837087279892	pos	j
bird6	j_pos	1271.7002714873486	0.1570039155807985	1458.920026127729	374.6865151635208	2692.6952445641064	4559.165483810692	5512.6900282002525	0.6070183044300261	890.5962031065641	1817.7015953273635	4533.716123226571	1906.3545924946864	-1.630692504871957	4.462554072828485	0.6385409406642064	3968.75	5312.5	5625.0	0.1402697334786412	0.0548035128629144	0.2634380566867259	3.982752530254635	0.919287038260456	pos	j
bird6	j_pos	1024.6586478743322	0.257763553409311	1285.4406435436024	630.9354696985955	2889.842803378306	4525.636372600707	5364.4975341696	0.6187119350320478	1002.5747291753554	2131.814155119419	4301.951435701327	1671.778061915882	-1.7597472793677382	5.060893200988287	0.6299022584470801	3812.5	5031.25	5250.0	0.1433050147331724	0.0542928990537448	0.2617256385331931	4.2179849330873065	0.9113095558416348	pos	j
bird6	j_pos	1314.4465191498	0.0117283264506241	1345.1569383334618	1285.5403290709846	2350.24252692916	4539.676038919917	5379.443178146684	0.5694371107127056	638.4369068040318	1379.7588710862522	4067.795917050295	2226.996198829816	-1.2274658855208365	2.600998119416522	0.5664297938676219	4625.0	5250.0	5375.0	0.1341918264903444	0.054460093472177	0.1235043727889848	3.6102631993588186	0.9299497063626329	pos	j
bird6	j_pos	1209.544046770688	0.1599111357005937	1444.3578289208451	964.8008961298208	2503.081308804183	4378.513192054219	5482.158981775722	0.5384029596702942	706.9931928404604	1438.1863740034746	4372.006418359048	2286.9838530081006	-1.2126227793888138	2.8874498147336864	0.6237413903504747	3968.75	5562.5	5781.25	0.1398665285806948	0.0571590618330727	0.1777781789641699	3.584812313715982	0.9339347135211162	pos	j
bird6	j_pos	712.3127191065794	0.2038344063674815	802.8314333280078	440.3047614555341	1621.6444898985042	4026.6607661020703	4973.675516591622	0.5155787751058947	340.68394167576207	715.9883088638919	1959.681060604467	2225.884303368745	0.3579789690151745	1.3032960512506444	0.4850993641747744	0.0	31.25	4000.0	0.1250478309113857	0.0549713930864246	-0.0083851608856942	3.0444047239950147	0.9482218307874712	pos	j
bird6	j_pos	1132.1234304182271	0.2547866378316727	1332.9266701652878	645.0434934519996	2559.539111589101	4511.576965092716	5447.564092743812	0.6232405467014347	1016.3589381364048	2191.3836487225103	4697.832822665866	1688.725785591536	-2.2077059812203355	6.475318619049653	0.5963949928671091	5093.75	5281.25	5375.0	0.140104003571022	0.051692126562382	0.2356028658697198	4.385086067443969	0.9053812790093068	pos	j
bird6	j_pos	906.6017746234802	0.1638673162240896	1106.9827748018088	699.1535151553364	2657.147038447434	4210.221856770462	5304.220094226681	0.4401602465754297	669.8525239862806	1362.4197352661254	3633.351392324004	2317.879624784739	-0.4909986517188608	2.0187240436588905	0.7000630850616462	2125.0	4156.25	5531.25	0.1472072764727645	0.061235624877289	0.0584440794660913	3.3471411496289467	0.9446800956745268	pos	j
bird6	j_pos					1165.2645102599718	3356.283541877768	4750.499157907627	0.3407961876155199	262.0837336080499	582.6775910387325	1481.9102898486312	2188.6007383386554	1.1835237328690316	3.398128738808369	0.5035360875593388	0.0	31.25	3718.75	0.1133517594312241	0.0482528397821092	-0.0150340920256704	3.281802031187745	0.9230395250721464	pos	j
bird6	j_pos	1085.9806212311885	0.1785766669135339	1407.464392142429	939.8854841449164	3056.893895774047	4683.347071268979	5553.889911128688	0.5562112670269072	1094.7394916812516	2316.848160958033	4734.484910674841	1709.7793927711512	-1.984311240554308	5.868221466448791	0.6313764721041892	4000.0	5500.0	5718.75	0.1427595889256716	0.0542071872099443	0.3860042811777639	4.341608461217584	0.9072965756883696	pos	j
bird6	j_pos	940.2502998635318	0.3313464691648586	1409.081172318017	355.8338404961189	2863.0815831177406	4540.38371716999	5472.227544829792	0.6173439746376976	1134.609680466388	2310.4574707566794	4751.187454116188	1639.0377775967097	-1.9861147444137004	6.260139463604991	0.62950533084939	3968.75	5531.25	5656.25	0.1413172602974634	0.0521576762805498	0.3203157267594999	4.477241941795407	0.9036594738734732	pos	j
bird6	j_pos	941.5096951791384	0.4851929187110261	1343.5811683816055	325.63268478015993	1336.7568736733776	4279.592469378149	5223.748697212178	0.5299303160363095	390.92258486336414	761.8124365487791	2163.01048841362	2552.667106633497	0.4043320199678591	1.2786921902615298	0.4749583679047314	0.0	31.25	5312.5	0.146437036997589	0.0684835688389782	-0.0397427210311195	2.6341429236848715	0.9733790643100572	pos	j
bird6	j_pos	1374.9333679352942	0.1006533387155207	1413.1028998069594	704.5477642673438	2126.91876052869	4118.589743407838	5169.430648233901	0.5855511120934243	446.7964007607886	847.8197122429885	2818.1050898368885	2724.470788318936	0.1001368228121428	1.3559638647330678	0.5570771504785291	0.0	4031.25	5625.0	0.1398266977960447	0.0629094409932523	0.0289918143609343	2.8940465138388545	0.9622785649078976	pos	j
bird6	j_pos	955.5138437162864	0.2531635196994535	1413.771313595248	431.9510250186288	2854.962877429665	4551.5783394633645	5535.16509768713	0.6894457266778669	1437.3766382988972	3270.155361067933	5083.204833880987	1354.865814955058	-2.707140877186152	10.347152737049385	0.5312230918919688	5281.25	5656.25	5687.5	0.1406663585461484	0.0474867622607508	0.3857974838023888	5.370588466501936	0.8768461733609926	pos	j
bird6	j_pos	1264.277822814812	0.1611284124494112	1400.2447502163543	348.32445984454006	2092.476716106162	3945.979406067213	4834.07411210129	0.8863074867541527	779.7588783315409	1889.024494380922	3269.314297321157	1470.9538145794038	-1.696317786726337	4.100374136487883	0.4307149167169274	3812.5	3843.75	3906.25	0.137575355928364	0.052584591901128	0.1070701248738979	4.036841973050739	0.9116338968954728	pos	j
bird6	j_pos	838.9787931335774	0.3427286395318818	1272.2689113976996	363.1685331598264	2158.692709393873	4114.137886244491	5125.334485409991	0.6270083001735635	513.1907408166294	1104.5521442167562	2734.814815899157	2174.754410262653	-0.2796598973404181	1.4952609609180407	0.5521960502323312	31.25	3781.25	4656.25	0.1408148796951623	0.06248399903516	0.0780337499387305	3.0205758590911844	0.9544302622232724	pos	j
bird6	j_pre	921.4186773162544	0.0190185624493216	942.7430903305624	888.5557982702353	1572.7684014531137	3760.0008747671623	5241.646377574536	0.6330668708958643	2505.387991350963	5943.999939832173	5483.500919704942	2083.5404493501537	-0.5443004378476005	2.9274941411535558	0.7674095884836359	3750.0	5531.25	7375.0	0.1342406635373391	0.0400928797849765	0.0118691774202699	6.2670183575892535	0.8446653241112817	pre	j
bird6	j_pre	993.894664680362	0.2802630011695716	1451.110977751908	638.0970725939462	2155.00284098503	4073.4641388580194	5370.116124990927	0.7444158751712769	4644.817810962879	9841.479581173293	5466.165171175015	1332.8848467281591	-1.077482477432102	6.69732370578364	0.6567162409114448	5031.25	5750.0	5937.5	0.1348973468565947	0.0336748077306356	0.2259187829906928	8.001734361471788	0.8333681672649496	pre	j
bird6	j_pre	1023.045101639019	0.1298765669716444	1366.5457616807844	949.1506668769604	1856.14082620883	3948.97503481117	5295.142893746383	0.6097597612123651	5061.817957875052	11452.159713406005	5573.88458937306	1316.2552688629237	-1.2740566012019594	6.620626920397188	0.7256680939529236	5031.25	5781.25	6375.0	0.1319907168607319	0.0324330432764815	0.4134960864544881	8.944766464689385	0.8168937781774798	pre	j
bird6	j_pre	1048.7413840395034	0.4200365833914312	1366.3080273397725	422.2260757119031	1565.9030216405042	3776.2318759298255	4941.930146181804	0.4282907284656287	1901.502816744199	4223.709671799514	5208.446801089953	2508.0985134637426	-0.7447076257865917	2.4083964599613568	0.8241294273268699	3968.75	6500.0	7062.5	0.1373841468133395	0.0477485244242091	0.1843518173246654	4.851962975677705	0.8884096220810658	pre	j
bird6	j_pre	962.9355025581984	0.0072042256976959	971.9710384413576	940.2648830797618	2193.02452052166	4076.486884981288	5398.973470472729	0.5813707321861732	3820.023861566382	8585.307879669092	5099.368546193324	1317.122556339655	-1.4173303111090758	6.532716868819801	0.6790632170525129	3968.75	5687.5	5875.0	0.1356151368646382	0.0349501089879038	0.0390480653022622	7.694935418361746	0.8321721780840107	pre	j
bird6	j_pre	952.0077722887212	0.0717368304859216	984.1101761786548	537.9458410187843	2213.414962150005	4071.9802206760473	5437.735055877515	0.5789811680267063	4302.645062069577	9640.761358597343	5236.095472323062	1384.3897460794933	-1.0376776973441453	5.675572030283492	0.7127181856140985	4000.0	5718.75	5937.5	0.1360116791196828	0.0340510505728534	0.093612894479938	8.14010399989359	0.827065513630116	pre	j
bird6	j_pre	653.3031543077615	0.6007347214173344	1348.8429342405077	335.27081136570234	1896.2633928662992	3952.477855684485	5369.162827182399	0.4516996430471183	4480.4575784430135	9877.30876908652	5459.433495657259	1469.404093149892	-1.2168589713937028	5.9618070154311456	0.7967315573379633	5187.5	5718.75	6218.75	0.1312408313918063	0.0320693393817102	0.2113189416306759	8.499750606340175	0.8237873794697799	pre	j
bird6	j_pre	954.8018315554368	0.0128235376948904	967.3217423657792	925.0394417097178	2186.761229189595	4048.95402291924	5323.131876901642	0.5447377962278446	5590.872217060039	12471.747631359483	4999.236720876406	1227.7289172544424	-0.9578671910619332	5.937546388788156	0.6678242411910936	3843.75	5500.0	5781.25	0.1333958772477193	0.0302284870877464	0.117529121900205	9.18599045657424	0.8167088323100042	pre	j
bird6	j_pre	1003.8576166713638	0.3523177089701248	1476.67434402849	420.935902143979	1439.9892816202134	3791.699662629211	4743.955135200039	0.6609843828776663	2774.7384345160367	6333.253239446452	3805.1621041662256	1063.396625030705	-1.752105918602855	7.946532998348566	0.6275931564936051	3781.25	3812.5	4375.0	0.1280051678064265	0.0355306655045517	0.157096085321712	7.147825147591912	0.8351913547402873	pre	j
bird6	j_pre	800.7653729156502	0.2766158268961433	964.0037228566516	477.3170529962399	1587.6907630700182	3871.223226034799	5267.807411798384	0.5844584960685053	3452.0123989570093	8100.565663274037	5618.322342544159	1396.674097178692	-1.7588301529678785	7.597703348406379	0.7202541765213587	5406.25	6062.5	6406.25	0.1308817342293647	0.03415304493568	0.1053166542025612	7.929759935633291	0.8232596567513574	pre	j
bird6	j_pre	1265.8673054065955	0.1955472562079266	1459.411515077262	439.2935337746085	1173.297438552402	4058.245403827501	5003.935462168029	0.5860606489372462	2092.306788766228	4506.3495541904695	4162.410555386836	1437.0153854134694	-1.3029684777401656	5.893032581921035	0.7131598313751355	3968.75	4312.5	4968.75	0.1322745323655726	0.04087134930949	-0.0133336046032586	5.735307682457874	0.8622638289676589	pre	j
bird6	j_pre	1052.09561069008	0.3548378930256398	1490.8744120030617	638.4887715799537	2169.9324730005646	4302.112022424577	5533.228182146975	0.6114605692835822	4783.485899910597	10623.679591873926	5892.036871166597	1159.2453017610433	-1.7171311268390526	12.427869713486128	0.7115791893930477	5687.5	5875.0	6468.75	0.1371618460632394	0.0336542459332858	0.1517306456898433	8.323276738480553	0.8266977027482898	pre	j
bird6	j_pre	1245.6983422265423	0.1271239447609275	1479.07181414392	932.18795970431	1950.1767559981968	3844.377257100152	4846.517923111605	0.6332596474917098	1955.9733439778097	4380.470572711266	3795.591996992819	1295.6121729356903	-1.4748290134163486	5.968395284716317	0.6290566661970307	3687.5	3750.0	4656.25	0.1320457445591453	0.042993122629416	0.1525314342984637	5.419277334308549	0.8710648869811326	pre	j
bird6	j_pre	1126.2331152967804	0.1976952124927364	1232.0012705665006	387.0854377031292	1605.167421215216	3821.309753374289	4863.508989201688	0.5810421615177659	2512.330313390261	5522.53672337567	4090.6675285915376	1315.7387806271486	-1.298064671457683	5.999978158684667	0.730877740772607	3750.0	4562.5	4718.75	0.132268530391428	0.0373087757454483	-0.1108292501028628	6.520420272087415	0.8501973621212559	pre	j
bird6	j_pre	946.2479789708768	0.0192943731429025	980.2999710858244	923.606457910358	1840.8507051877195	3870.6879240186513	5266.725157191809	0.4949739222766751	4526.17434507077	9862.901577525989	5333.591186472819	1511.3798784284947	-1.0713504258807482	4.858961421475961	0.7742117452786156	4312.5	5718.75	6343.75	0.1342473489270946	0.0328402906294944	0.1344903861135345	8.332840766931207	0.8268531901776084	pre	j
bird6	j_pre	1293.7843399200312	0.0905052478438377	1469.659400801265	1206.2499369845968	1624.574281324802	3648.309131059628	4721.872391547443	0.675761742804222	2842.7852982070417	6566.223563637771	4092.220157228823	1113.9503622930424	-1.8081717663211077	7.452279495684764	0.670588376449431	3656.25	4406.25	4843.75	0.1295320465797911	0.0346745553494029	-0.0535265463246129	7.386372114804532	0.8302980693973664	pre	j
bird6	j_pre	895.4141147924596	0.3056480235279185	1375.7749123887368	416.74798391227256	2178.414317493214	3957.925711880372	5350.380853625194	0.557520191793064	6005.068582669536	14110.014286396345	5266.776282525285	1335.6646440125153	-0.5118197613270632	4.57966012827235	0.7151036848333912	4093.75	5593.75	5937.5	0.1336114668285074	0.0291028284054306	0.1210445095848623	9.939994323016856	0.8065303082606906	pre	j
bird6	j_pre	1275.835727389844	0.1200070558954639	1380.668110970132	979.9360107526256	1530.7912961883223	3393.830670881548	4905.625307813776	0.4501729613336996	1947.0949278324288	4074.270804004744	3771.52185565414	2066.826957117044	-0.0118047883547444	2.114459607282841	0.8335478124149512	2281.25	3937.5	5468.75	0.1300233081576985	0.0402844622553976	-0.0789112562494933	5.658193833789126	0.8634181792827692	pre	j
bird6	j_pre	837.6996663788427	0.3447349143497277	1374.922425597881	675.8839743881506	1728.3056379917714	3335.793140341344	4821.427496203124	0.5396583863390176	2844.698301373122	6509.017710780722	4012.651200096753	1817.674646242993	0.0525518538683496	2.472412948954657	0.783473152148195	2718.75	4093.75	5468.75	0.1285000367526392	0.0341625876328015	-0.0583370018488115	7.444237701089994	0.8294970321786727	pre	j
bird6	j_pre	1098.7477032781978	0.1130060189384762	1215.1284804535064	850.1250585372225	1356.3884496111589	3691.302718810558	4734.252765095733	0.5780851546272274	2509.1375640593687	5610.612368347391	3829.924114091991	1394.5916269819088	-0.811049767342547	5.476540045702484	0.7213908258431364	3656.25	4093.75	4687.5	0.1299975009911497	0.0376103303566587	0.0812348499790418	6.551357416335882	0.8439758066873861	pre	j
bird6	j_pre	952.0010558496008	0.0859186042328596	971.4765404283796	330.8970766935708	2404.2049420496337	4104.114863552764	5400.669829438759	0.653608895899866	5443.338140335843	11694.730569109874	5021.918867017133	1273.3997051234048	-0.6917807563947799	5.18599754660891	0.6640504281536442	3875.0	5593.75	5875.0	0.1343969842194748	0.0314161935191011	0.1869917148271705	8.713994171749373	0.8241571743548022	pre	j
bird6	j_pre	1033.1962632149502	0.383490266314642	1495.280625114676	444.1488195908723	1726.787209003572	3971.825748184791	5409.528929487263	0.6701086630459192	5204.8974908759465	12473.224577236437	5728.143266810061	1017.586637651856	-2.9706224285118443	16.251200846770455	0.5997018393243605	5875.0	5937.5	6000.0	0.1286193201098855	0.0305949447097801	0.4411613679091985	9.4509637804564	0.8078629612351704	pre	j
bird6	j_pre	1068.2402240214294	0.2030343409381808	1427.5758523065722	924.4843952949448	2083.8534736557635	3903.121661112427	5437.61715496551	0.6583013206011684	5067.929315741883	11807.601096443252	5297.765542169161	1235.1485622037828	-1.0447182576763263	7.291771211460727	0.6615500680307657	5375.0	5593.75	5718.75	0.1346314336589377	0.0314807592457096	0.1271560712045852	9.03401218429873	0.816493168716484	pre	j
bird6	j_pre	1070.1542504822453	0.2820409216481561	1486.1280356097177	451.31858645387535	2046.2471699818216	3934.300903525945	5276.596923342106	0.6598253202859209	3073.993246114524	5617.579916662281	5177.971197574961	1483.6825580378593	-1.3798136298550747	6.351199939813331	0.6922342584664434	4531.25	5687.5	5781.25	0.1341352753931052	0.0389798822728367	0.2575992095737225	6.329577431660944	0.8599139700764076	pre	j
bird6	j_pre	1079.5637204402424	0.2245898052692522	1419.7325603523532	339.9359329968213	2186.024726065645	4022.477299596476	5371.2017571622255	0.5603357464538692	5838.82075354387	13423.6851184385	5134.507497830019	1203.597823998764	-0.9146113428981574	5.95728290842206	0.6526221000993535	3937.5	5625.0	5718.75	0.132651671394179	0.0297688815698803	0.2026745591777566	9.775806858881593	0.8076300104470406	pre	j
bird6	j_pre	1197.342183522344	0.1876385748730344	1428.7248144811806	654.9847261592982	1427.429142444894	3836.4478351744046	4596.99542708593	0.6503904376968445	2751.982686840618	6088.300619390885	3826.167504482826	979.4911727366484	-2.2434310540766425	10.265758056590082	0.6307460519719499	3875.0	4000.0	4187.5	0.1326758683900289	0.0367255017674146	-0.1449522595130467	6.711645132177792	0.8454146125538877	pre	j
bird6	j_pre	959.218009950619	0.376055328768956	1418.195123258508	486.3405950390039	2065.6499801069813	4065.287347756645	5349.463125166495	0.4684485294100537	4881.8033021660285	11092.114937365768	5235.165304113751	1183.394996812809	-1.400426283422247	8.832698266142568	0.6845873628205341	5156.25	5625.0	5718.75	0.1347487324838642	0.0339601305068264	0.4256876166994917	8.638315989141086	0.8195533346311195	pre	j
bird6	j_pre	1390.5438771796296	0.0117975150139749	1416.5675658672446	1355.5392543663686	1562.5115692745812	3456.238812913057	4985.903819523758	0.5758763410660384	2418.2411978194555	5580.840231081849	4649.523162591731	2071.1812255966547	-0.6671808020764067	2.561816604792984	0.7883177195094129	2781.25	5593.75	5781.25	0.132887448543518	0.0419092235447239	0.246933027281676	5.9235128414910845	0.8551259155524901	pre	j
bird6	j_pre	1118.7281468180524	0.180822955558578	1408.6647777841993	929.3840679274329	1342.9301532208808	3822.259406838696	4721.6051490319705	0.7649513503429974	2776.217763037482	6737.6703129812	3720.583445568408	977.8603948969258	-1.9037690286390825	10.406953386694736	0.5693951306756122	3750.0	3812.5	3906.25	0.1349309948965856	0.0382357399163498	0.0274021870477843	6.780366270224996	0.8394696094258032	pre	j
bird6	j_pre	997.5778659950436	0.2984497448833993	1479.534501492007	646.5331078300854	2207.3486842868183	4150.43245993752	5522.362332853232	0.6654642205348195	6122.150819682245	13769.564891881104	5536.462909403251	972.8552911952394	-2.350150125801143	13.489032571402134	0.5844291675148132	5593.75	5843.75	5906.25	0.1353348870081421	0.030281181571692	0.203824742897912	9.369770970358957	0.8161535598965727	pre	j
bird6	j_pre	1329.166232049299	0.0035767695202969	1337.1963025326943	1319.9558966492466	1658.902304931049	3155.404871115948	4870.114499534007	0.5775764629462453	2690.4548472438323	5987.891073730761	4377.616112747142	2091.206905510561	-0.1251394999960307	1.9731541960604515	0.8101097137636551	2656.25	4375.0	6500.0	0.1293956326638742	0.035879016271742	-0.0387125319167365	6.965284598294335	0.8348336518485628	pre	j
bird6	j_pre	1235.759831693348	0.1316120850628536	1363.324022299537	948.966809006336	1423.0206814854694	3781.975147712533	4603.927730920261	0.6322616408425563	2548.5953081053126	5445.368212719126	3654.567115860621	1140.2591876063077	-1.607000477031735	7.602478980655164	0.6401954633626143	3750.0	3937.5	4062.5	0.1380269417650766	0.0403127185483874	-0.2180268067859063	5.933866247649417	0.8637329573374141	pre	j
bird6	j_pre	1063.246924854539	0.2944393830378231	1411.2072824657066	339.2244402920769	1822.0764262491552	3933.5132130165807	5254.699478744566	0.6622337233467864	3827.127583828944	8793.293489095027	5080.600318174234	1358.5809458218405	-1.0967637865784603	5.989916906533915	0.7139950413980722	4187.5	5562.5	5781.25	0.1292798888929979	0.0324154240009861	0.1351714500644159	8.3972048041361	0.8194970098938663	pre	j
bird6	j_pre	1061.4162890432492	0.3052140575366589	1409.4618382360268	437.34424110627657	1724.729096393189	3952.936878974309	5351.904124318075	0.5968453684339649	4463.367116344571	9961.29556522306	5297.80266024165	1165.2643980617986	-2.037693757332888	9.885833039317282	0.653124321166134	5312.5	5625.0	5781.25	0.1301607275890416	0.0316887779390423	0.2250042608593154	8.694350484526987	0.8190544754559831	pre	j
bird6	j_pre	1359.876729922643	0.0126650908768068	1389.6194066095386	1323.3888166855338	1525.174449661523	3569.760843268131	5051.002193025845	0.5928202758680672	1802.472189569268	3804.322641397403	4340.642756631706	2035.255597989953	-0.6636158587753065	2.5667013270452657	0.8023711334008983	2781.25	5281.25	5562.5	0.1284705569367578	0.041215790213241	0.0453958674142282	5.461237417119701	0.8666523945235619	pre	j
bird6	j_pre	1340.1066705725764	0.1035478312688564	1465.9200277773075	1091.702504896963	1732.5447750521605	3236.2620638940525	4421.681697255219	0.4530461423188963	2910.783749048664	6774.753851892853	3893.7636725348334	1295.427996506095	-0.0068206723680913	5.128116858762419	0.7867187603893983	2875.0	4062.5	4531.25	0.1189728864980556	0.0314196720850938	0.2513077235950419	8.164916187707526	0.8071200230046138	pre	j
bird6	j_pre					1610.343201012354	3651.1439399926794	5023.41850238745	0.3444534771578387	1526.47606565785	3439.462790342146	5012.036546183139	2528.239396723978	-0.7703718971649586	2.350750422173049	0.831352592922682	3593.75	5718.75	6937.5	0.1306237984005838	0.0458721560345798	0.1149447706971798	4.741324239096231	0.8853911192228315	pre	j
bird6	j_pre	811.6310473583665	0.2784452699097658	1271.5922121424137	560.5620198732739	2019.1764286250389	4059.424577887039	5301.917648050185	0.5796784020743458	3288.72734053876	7188.99688062443	5185.131564427522	1578.5926188764429	-0.6056420632430756	5.241722213513932	0.7481660491516898	3937.5	5531.25	5937.5	0.1340526419893747	0.0371779978109596	0.1637039623115216	7.088361973324671	0.8389575298748568	pre	j
bird6	j_pre	1026.2459523065995	0.299842320688952	1317.8404360256918	431.2172230678289	2174.115703264368	4076.5287176459374	5301.225008156634	0.5394580155417131	3997.46813912006	8313.573880351367	4953.715862754363	1300.6271566594794	-1.2371514170907674	6.389486186582173	0.7381112624876089	3968.75	5312.5	5718.75	0.1318619675682238	0.0341612998641797	0.2355263662411867	7.786195290307035	0.8345610403961381	pre	j
bird6	j_pre	1017.1059801129808	0.3319316182791981	1309.8770373063128	325.9396882540032	2199.4733781731024	4043.666550992597	5336.627371704327	0.5430699646042465	4615.6976136425	10326.372720242784	5082.675583713688	1185.3253366993106	-1.4266517097793088	7.859481397289844	0.7014266302954747	4812.5	5343.75	5718.75	0.1335139568592417	0.0340246841409703	0.3666456520094322	8.40802412574344	0.8213987870904036	pre	j
bird6	j_pre	963.047838959933	0.4031169445316482	1406.7142495213832	428.3102639045191	1863.9412680053	4024.069622608028	5323.70026859384	0.5834839736104995	4229.38890258523	9465.361462965102	5126.95383541298	1152.3065550147608	-1.9105978418195488	9.192796377303114	0.6797507398357832	4812.5	5625.0	5687.5	0.1326875767386526	0.0338246069293877	0.2786819125413844	8.261757771357273	0.8247036119100136	pre	j
bird6	j_pre	1273.2929137070644	0.2043691385725447	1490.3925158897498	661.7471114693494	2208.1415356825646	4248.438978117199	5532.55719911856	0.702584930452733	7604.719712831699	17439.947897445134	5600.266818197004	833.5709982732926	-2.9151033062087714	17.886415688029167	0.5560706773717953	5750.0	5843.75	5937.5	0.136689544089399	0.02843573172633	0.1665001692161787	9.93418822868738	0.8096251535099374	pre	j
bird6	j_pre	795.7964547289687	0.426800453420476	1425.239850809994	434.8099800160146	2243.342622030598	4084.9478374466416	5324.679379782372	0.7013539240965804	5748.954024642516	12599.686063245976	4487.332028921988	1055.0112475142964	0.0933869728072141	6.397961617588732	0.5455914588425977	3906.25	3937.5	5281.25	0.1330807406266914	0.0297110608176137	0.1327809574446007	9.277449759240984	0.8156672117080326	pre	j
bird6	j_pre	1303.1016407990871	0.2112796090914971	1489.9401597244537	651.6813522969817	2438.006871906505	4292.789230287718	5632.752380890013	0.8182170730744817	7823.868077246269	17951.054026427948	5746.888937925277	673.7417155265476	-4.756299607711086	37.03410434670002	0.4801706263583608	5812.5	5875.0	5937.5	0.1372283768455228	0.0297472331961404	0.437538918797159	10.086435155898336	0.8093697886497688	pre	j
bird6	j_pre	1032.9036049152946	0.3895945102305264	1330.1650651820196	471.4061974281085	1535.581752490294	3183.3310743821366	4687.269092507517	0.4961966657148973	1674.886075308928	3624.214704558405	5166.541226511317	2866.8878640653847	-0.285142062350294	1.8234614845794304	0.841265073810747	2687.5	5718.75	8250.0	0.1247783200525537	0.0372002269559155	-0.2395561711241911	5.966338438423585	0.8502191564123296	pre	j
bird6	j_pre	827.8125868962406	0.3028049410863626	1318.239144045577	648.3612823949896	2190.9688411691723	4133.268146303213	5331.486676266333	0.6510128899460622	5850.966010195598	13266.66595407031	4610.309256939355	1051.064350388735	-0.2813121439690144	5.949677885815653	0.5972022002990618	3937.5	4000.0	5312.5	0.130944364715477	0.0292538473198319	0.2477205082459614	9.810830091727375	0.8074167608415307	pre	j
bird6	j_pre	1168.1720558369475	0.19052931765347	1405.9921721187886	923.7809614770216	1784.592094573204	3968.975963016093	5448.988590133692	0.6237662903513678	5211.089197422054	11999.790875386992	5366.579324667928	1095.0297094671932	-2.0732399072467715	10.695600428373156	0.6503686950492789	5500.0	5593.75	5843.75	0.1299226820745848	0.0296098862129592	0.1695996604727319	9.608634018776383	0.8072031827710928	pre	j
bird6	j_pre	1009.4761989416606	0.4174028958388444	1483.2893506853625	419.0328979248576	1299.9789120843636	3800.235793921406	4616.069950295328	0.670705450027878	2149.621872607538	4617.574594901188	3646.57719050041	1182.8330978933925	-1.6817601422837023	6.909611797538721	0.6202791040267658	3750.0	3781.25	4250.0	0.1324462457192965	0.0408025186245917	0.047783570595601	5.80031526102344	0.8626648852753914	pre	j
bird6	k_pos	938.1359038944956	0.0326599605694302	971.2202010598407	893.5320271974769	1963.1390586448997	3981.4356078180754	5410.883407013301	0.434831459660045	415.1561482122021	724.560602349359	2435.541791477989	2576.080141051311	0.3166616538734169	1.362856984784795	0.5776919304548108	0.0	1750.0	5468.75	0.1338242554836092	0.0597225680768914	0.0263173294534817	2.937061764406492	0.9598774227833772	pos	k
bird6	k_pos					1913.644605484582	3943.569585665963	5202.284062183187	0.3707707873151337	425.87017979004446	768.8845085222165	2323.285820300928	2504.024041268852	0.442223410262513	1.6795222055912045	0.6093712013599542	0.0	1562.5	4656.25	0.1388398625086117	0.0619246233785672	-0.0190191804028807	2.900380077381423	0.9616877261102288	pos	k
bird6	k_pos	845.0198871021958	0.1187185900775409	930.5128928321016	336.97226359236373	1840.095826607598	3834.167760365002	5368.089513506615	0.4354319002118796	406.6571081947528	613.6530371018866	1628.8963837671872	2251.208474071892	1.0245116577426576	2.599020655492421	0.5197915105732189	0.0	31.25	3906.25	0.1455122923725283	0.0685450974443272	-0.0120062490045556	2.600657815873009	0.9760570700805308	pos	k
bird6	k_pos	1010.0943999453974	0.0142235703528246	1037.0352755861643	987.6119467305105	1950.9736108447505	3988.274377674408	5384.29795327613	0.371759183440586	520.3230440636167	946.3249765708068	2953.660179413957	2557.9241645056136	0.127590252552535	1.6502113734142152	0.6835254890106585	31.25	3312.5	5593.75	0.1405915894783617	0.0607006848809165	0.039650560982854	3.1152121252630067	0.953958844198646	pos	k
bird6	k_pos	760.6691712090083	0.4442226702384069	1396.0431180334494	301.0206401401504	1929.086029883461	3829.7312548016585	5446.903573687888	0.5252488546282095	499.1291912798845	834.376177295693	2615.18019773745	2323.746937258368	0.1288382926784557	1.5780575716641876	0.6342514337513163	31.25	3468.75	5156.25	0.1443025062706934	0.0643730277879593	0.0504944775040547	2.924404997448308	0.9630912998214916	pos	k
bird6	k_pos	1016.0898523676572	0.100687282790637	1094.1541458262514	727.7152189168357	2009.045528971869	4031.6347832306046	5260.9160784673495	0.3979453393715148	560.5188101758243	1075.628557192268	3085.199603034784	2523.112853023722	0.0965712233632702	1.761183684806221	0.712613827392307	31.25	3812.5	5562.5	0.1430226283100459	0.0613062505798318	0.066730751442558	3.199752417643796	0.94927901147384	pos	k
bird6	k_pos	1055.59914917185	0.224201603541109	1334.0135930748593	335.18303944786226	1988.966992814857	3896.394576818335	5424.574989815458	0.5178429018641127	672.3670152616245	1159.585085683795	3545.3150155752382	2267.027483892805	-0.5021196631829052	1.9313294618764192	0.6627076224999785	1781.25	3875.0	5468.75	0.144902811548363	0.0599342171248764	0.0699775685050378	3.3627113302653555	0.9447891353241062	pos	k
bird6	k_pos	953.478879420738	0.3491538331139534	1398.916869895874	381.54763706133065	1918.6952174165135	3898.835329449112	5465.581679372251	0.5172161573468006	598.3783652012006	1069.4859825059805	2945.9388761309474	2312.655063123323	-0.0554570436018669	1.864028674733498	0.6407446572848624	31.25	3781.25	5125.0	0.1472343422136666	0.0633033681825613	0.0107755550653489	3.1019221795821807	0.9554126777874112	pos	k
bird6	k_pos	823.0089744391623	0.2522299692107245	953.0884358146978	310.4448755628805	1912.732094358449	3895.0939788724936	5459.011835687909	0.492829058114115	565.5823750176861	961.6236053574504	3264.4102757112632	2428.259364704603	-0.2823169380630624	1.5601634571605378	0.6518734963173662	31.25	3781.25	5531.25	0.1451154282226003	0.0623239660270724	0.0139113460789809	3.100036035006386	0.955644915723915	pos	k
bird6	k_pos	1031.8087567313994	0.2273080591069927	1338.1897442697705	739.5527132115328	1986.013971758624	3920.9043516152246	5409.587919577202	0.4974425204386349	520.9212551050441	874.0498175159156	2922.0260725538133	2349.2708770937097	-0.1308194666358243	1.4678366548577193	0.6595716440672695	31.25	3750.0	5281.25	0.1437403364383614	0.0619977332885933	0.0302025721934416	3.0940381114980804	0.9554640303820104	pos	k
bird6	k_pos	908.4581322817296	0.0173911122902493	926.6352156992006	877.7607574989164	2056.4402356704254	3959.004260379581	5355.203415146885	0.4097525273394347	534.6550103434915	872.2230027312357	2805.3666728696794	2466.72500602034	0.0562804451930739	1.490238369465442	0.6629266817239252	31.25	3531.25	5406.25	0.1480705955296393	0.0662832468328023	0.0586370234108916	2.8905636549934477	0.9649136096106512	pos	k
bird6	k_pos	1085.1418268913612	0.2214062350033248	1363.9585135121188	746.8022752259317	1997.541297791579	3789.386333053519	5282.845894304002	0.5474596051061525	927.784316972143	1549.0022866005477	3949.407882733021	1982.2564145980316	-0.7212428896239461	2.989480270977804	0.695251388559102	3375.0	5125.0	5281.25	0.1440634587038269	0.055008118109126	0.1652062386157406	3.958887621545112	0.9233407793126296	pos	k
bird6	k_pos	880.7543942338292	0.1051647640927189	997.0294299479827	801.8515106966624	2057.5490136544945	3903.531015557741	5209.969914944878	0.3896027517170395	295.0863325177849	518.9784182280154	925.6855898640118	1925.1841492928725	1.784096582365	4.438496395052924	0.3660345136464706	0.0	31.25	62.5	0.1315014058061736	0.0618806188880918	-0.015520295677104	2.638667214221876	0.9721770421400392	pos	k
bird6	k_pos	948.0011569276728	0.3080294901908889	1335.979290773936	380.829397189096	2313.293677922544	4086.532655621404	5411.213719724695	0.496855949726755	921.3334845700166	1749.10822706392	4096.321746733639	1879.80214805049	-1.1059470743834268	3.4376364688818453	0.692082943371735	3750.0	4968.75	5375.0	0.1454863074087003	0.0543485095562661	0.0966129234294136	4.073607953241005	0.9193020157088828	pos	k
bird6	k_pos	998.6051373422566	0.192553115977664	1332.158496341772	882.7381516540988	2187.2253196494926	3902.5829244348415	5303.260579034638	0.4708319316746056	845.6870059248457	1537.6940094605425	3949.6706363776593	2024.0774872004529	-0.9466617281222178	2.802103323121341	0.6872619968722153	3437.5	5031.25	5343.75	0.1512337900875003	0.0587695120485533	-0.0496789405256865	3.627702916762897	0.9351297523372788	pos	k
bird6	k_pos	959.0751891587746	0.0185894454976139	994.61253724734	941.323306835784	2128.6888007053194	4002.1713402039495	5423.94783325804	0.5090671558504948	705.9501196367268	1465.2695761205405	3886.356015545193	2196.171312025985	-0.7901297635991118	2.373715035892281	0.6920174291572655	3687.5	4062.5	5625.0	0.1409719816416674	0.0559902262229417	0.0264834679438459	3.656810612550926	0.9291406209096524	pos	k
bird6	k_pos	1049.7504219137393	0.2868868792744786	1325.550020077545	317.7463034991161	1997.8413546989923	3955.7737471518617	5424.968461795113	0.497302786885127	738.4449008839204	1213.3551405719556	3591.958034371911	2305.679376383255	-0.2098089958722767	2.562499638445912	0.6927918277002177	1843.75	3875.0	5375.0	0.1458238200897231	0.0584394744351889	0.0292556109843413	3.5042181318565917	0.939852395618681	pos	k
bird6	k_pos					1878.5143034499508	3570.1875536836897	4820.866474628153	0.4182438331515125	352.236496258764	742.8128802659272	2248.8064591140064	2352.6246532498126	0.2407158709713391	1.2579065524402395	0.5629510391885743	0.0	531.25	4812.5	0.1219153101086812	0.0527969963408942	0.0437508190999365	3.180649683876495	0.9405777635641102	pos	k
bird6	k_pos	1257.141623631744	0.1093868917345358	1324.235287471853	797.8076684098572	2136.123094137903	3976.7709925766103	5403.241532658362	0.5125247855428224	817.4353536917397	1484.350413285159	4000.4570715923255	2011.1842093873045	-1.0431230504520337	2.89488617259501	0.6968269763198041	3625.0	5031.25	5406.25	0.1441610971883251	0.0572922968356907	0.2026342530737019	3.731117678099974	0.9311821170809942	pos	k
bird6	k_pos	1225.490201905098	0.1491967341508888	1336.963991131697	866.2765590830246	2371.062848015075	4025.262149672833	5362.598287802956	0.4600828244356738	857.9193156144165	1636.9084323768293	4077.0714525756193	1969.7579198352396	-1.0281392960075133	3.096407549834996	0.7294500783353024	3562.5	4843.75	5468.75	0.1421376895745734	0.0548516610817497	0.1637052575167065	3.896443780075877	0.924430335425538	pos	k
bird6	k_pos	1135.3361885279392	0.294465580771977	1321.1239838937688	336.1857033592924	2714.44445137936	3956.006660286771	5381.651472155124	0.4726818007715709	1101.781544048768	2127.583950641142	4199.631412465965	1674.7553582529326	-1.2938291449714867	4.352802619811263	0.7038602480105649	3750.0	4218.75	5375.0	0.147090563942733	0.0533540999878446	0.1692022603630103	4.326959062000948	0.9123128063521996	pos	k
bird6	k_pos	1219.970720881976	0.151580931153836	1337.82066097178	887.2357684876442	1950.1611144736823	3921.810918422147	5380.901103171635	0.4506434699766431	738.3938254466663	1225.2005351943906	3483.654766083285	2263.89437634638	-0.2916680720168516	2.046733456367507	0.7092607194058098	1812.5	3906.25	5343.75	0.1447994671037804	0.0590823625677728	0.1224615397554296	3.4823578915216515	0.9408964260995006	pos	k
bird6	k_pos	1032.5071476529731	0.2584316991444859	1498.8304906878334	747.4247473239466	2207.2519999304395	3975.7621017816623	5247.019916315305	0.4008421747407591	595.2855711020621	1154.831544496756	3238.8908795746843	2371.44098264872	-0.2712336425606687	1.6579841041398615	0.7176674357495453	31.25	3812.5	5375.0	0.1427908190272178	0.061405426597832	0.1227373561383355	3.2039902155330457	0.9498853167908146	pos	k
bird6	k_pos	1267.5121220808714	0.1556026274491862	1368.9826881265053	368.9846148156169	2124.319451307931	4097.023285231203	5329.197362654215	0.5075946268737275	840.8198889276366	1639.8443345433695	4096.866066783249	2020.6201516314857	-1.129422918770189	2.980529681215611	0.6906632355844371	3687.5	5156.25	5343.75	0.1423550751052318	0.056229743294497	0.2011032110858459	3.776648517847892	0.9283451526938956	pos	k
bird6	k_pos	1093.1957539219145	0.3811995604507506	1415.300126202499	369.0913596310295	2362.4432744092046	4188.474413192654	5427.122287402359	0.5723201174643644	1157.630254775292	2161.9506149797744	4623.85722946699	1664.9912884386192	-1.853012138181132	5.476686391104336	0.6667503527774997	4000.0	5312.5	5531.25	0.1461065466450015	0.0516341585132949	0.1202244364295521	4.48957022219071	0.9066050337113716	pos	k
bird6	k_pos	1199.9003448912872	0.1646395607074476	1339.8198801981052	760.8905463582827	2230.1885535244664	4007.504674426029	5358.781020068262	0.5461781277507629	966.0655404103156	1965.8395032247424	4330.409809030426	1786.6182239167472	-1.536913944809274	4.178780282057376	0.6650995094106039	3812.5	5250.0	5375.0	0.1405072640068126	0.051263904103863	0.1561509055674244	4.338401961827977	0.9084072146538692	pos	k
bird6	k_pos	1158.7847407458742	0.2210547967659252	1345.1683743082176	376.8767718765117	2284.971529837624	4050.5343841928097	5358.779144878936	0.542847367820615	1170.8663528208715	2331.388930732184	4478.06173505189	1620.4871544115183	-1.712346122849142	5.286320154713222	0.6675122726204163	3843.75	5281.25	5343.75	0.1414366057194931	0.0497334358734093	0.2171433612925259	4.66475344411027	0.9000519326774079	pos	k
bird6	k_pos	1282.7665399263133	0.1002467601346035	1348.4395172539153	945.1287568576582	2163.070715110744	3922.8345316438654	5347.527150154989	0.4285578515826552	719.449104441529	1312.6950588533068	3669.7895260157993	2046.668727051188	-0.7689588616545375	2.411398086499875	0.7200825487681577	3375.0	3906.25	5375.0	0.1426441321658295	0.0568527151203643	0.085713206540756	3.631379741571108	0.9341581284331286	pos	k
bird6	k_pos					2004.4069937705208	4063.1224666359967	5367.513437935317	0.331510537445815	746.4435001642281	1503.8190470863408	3711.69371716087	2274.5586249223684	-0.447504697183968	1.9271249191905684	0.7663822336784339	1937.5	4250.0	5625.0	0.1422003343570421	0.0559415146896182	0.0631237776052534	3.721437942290936	0.929635781837221	pos	k
bird6	k_pos	705.7717889443447	0.5063339670692466	1436.7526925466198	325.1440531349258	1918.8801933051352	4042.899995676677	5386.737918689329	0.4956475954082892	934.859586794604	1845.025365210736	4169.715439321077	2011.9526155936087	-0.9822288737291384	2.677346493652966	0.7120651270564016	2437.5	5218.75	5593.75	0.1416772720870679	0.0531618082822909	0.1918437002420562	4.126970958616392	0.916555192335016	pos	k
bird6	k_pos	916.0133979038086	0.4818844062626746	1349.0909485997315	325.7931382916027	2263.9266593139964	4056.89812199092	5462.725589049212	0.4980556348643086	868.4556648774824	1613.185880282285	4251.777155405307	1927.887209878688	-1.2314102742059767	3.4695163412119303	0.6888297612532761	3750.0	5312.5	5500.0	0.1418300645487756	0.0545593202597535	0.1793427849417098	3.9288700373150056	0.923376422420474	pos	k
bird6	k_pos	856.0890368421243	0.1292165897700622	932.241265540539	649.1901072953829	2164.8665825385365	3968.9538785690047	5335.691963591768	0.452910811008297	967.8421911897848	1708.233356988739	4152.409066402672	1972.926254701428	-0.6798841423601824	3.574116357553745	0.7240604765771207	3593.75	5156.25	5375.0	0.1420750453833588	0.0533273360856342	0.172077171965171	4.093203954578975	0.9181393384172662	pos	k
bird6	k_pos	1125.1384631514193	0.2994954865147261	1381.789910464979	331.85788163812066	2094.3131942838977	3852.85662164428	5325.391604193065	0.4468007140856317	775.7303551573283	1302.7873220439242	3639.0644095686175	2283.3884773259047	-0.2416693448566403	2.6277490454373784	0.7125789510173307	2781.25	4937.5	5375.0	0.1456289863308409	0.0584243200136004	0.0840280543782903	3.5488269540237662	0.9386427227981412	pos	k
bird6	k_pos	1000.7621526541344	0.1942042974454539	1326.7037380124564	363.739366141988	2177.36961479674	3910.102209290969	5327.14128849078	0.4653189165487665	1062.2090329695145	1880.7776192113663	4169.554340030145	1706.7654301817645	-1.1527262822811666	4.120759506751595	0.7080620451973203	3593.75	5000.0	5343.75	0.1427435795944427	0.0511008685997535	0.1390265124938914	4.416713581089753	0.9073849116060462	pos	k
bird6	k_pos	759.0949919683895	0.1887244535729496	880.1429081642343	536.4708475318185	1837.1754987629824	3825.2287813201383	5320.956672292252	0.4280264664796784	406.9892334063948	621.2683681762077	1793.8167160413047	2309.358035675431	0.8594857948317209	2.308856234624884	0.5534634718682307	0.0	31.25	4281.25	0.1419814373275146	0.0661659274578321	0.0057291844666847	2.6608710929235766	0.973466017744842	pos	k
bird6	k_pre	860.9771904906455	0.123287158236299	925.2630908676372	331.9025852819703	1851.621825210535	3738.087868472898	5206.326282401931	0.5173473579907366	4168.214213289306	7772.782578967352	3513.379435201355	1875.8183142750192	0.5834640541604904	2.387532787989759	0.7668722135254112	1843.75	3500.0	5250.0	0.1416123213640121	0.0374348391632505	0.0933924294607123	6.908465922295293	0.8519701295355554	pre	k
bird6	k_pre	967.1028759877308	0.2537066994989953	1458.240080365482	740.7179491384011	1824.6265234832488	3650.7017419177114	5305.087506031253	0.5530711662073297	4396.317172667394	7941.693351283945	4058.2270801025816	2338.403718754241	0.3512002780002132	1.6850484592117372	0.828885706300504	1812.5	3593.75	6781.25	0.1431606961096939	0.0367674436203638	-0.092481238574193	6.66148968372414	0.8561290035895062	pre	k
bird6	k_pre	803.3810308919888	0.2710005257061295	1157.7312562681002	302.4895001559086	1842.2972560328444	3585.3667584960244	5155.355249555487	0.6157676505511026	4931.448517401037	9328.001471258887	3684.845064966462	2209.795957270053	1.0061394129538934	3.0058535899807333	0.7807284012580642	1812.5	3500.0	5281.25	0.1413892457931113	0.0356038555850968	0.0216343283643378	7.04381199149817	0.8490584284850419	pre	k
bird6	k_pre	969.0466935115676	0.2077379663043596	1436.8133303291847	847.2533564072153	1803.4561270207448	3666.212976493373	5209.414746688119	0.5777997706723661	4624.73021138792	8312.112929832665	3720.9445753263294	2175.895263702765	0.586204453224777	2.065168000312288	0.7921838286423782	1812.5	3375.0	5312.5	0.1433847270519981	0.0361108953650459	-0.1094206407453151	6.758287322822565	0.8539994112727619	pre	k
bird6	k_pre	834.2965831079678	0.4559163556440173	1449.1423170486858	300.0121427371992	1843.0889075449688	3673.603957517792	5304.84369051685	0.6161061377140272	4252.108569990803	8192.267329849248	3464.0217320944184	1874.1320797648627	0.6726803336435712	2.5346423935362803	0.7834513263246947	1812.5	3562.5	5218.75	0.142109134698318	0.0364612845702565	-0.0906745611552013	6.818666467873252	0.8529485766133389	pre	k
bird6	k_pre	991.5762197019052	0.295114671671571	1412.93799487556	305.7597048107041	1769.7369932527372	3542.5166322516907	5181.169978789834	0.5794066636913965	3651.857497269357	7171.789054539214	3305.0679074104582	1882.855604457844	0.9449611153434818	3.311978800053207	0.7854901707437967	1812.5	3375.0	3750.0	0.1417738341193874	0.0372905317641981	-0.1292598383116656	6.716486659652279	0.8534277873014416	pre	k
bird6	k_pre	879.7461968919544	0.1700230640987437	1435.3628178834058	767.4044012395515	1923.8186317403488	3773.077229559018	5321.558043008487	0.4797839193961871	5623.824438405663	10348.495810953957	5049.215416186666	2562.9127045492523	-0.0764299725492672	1.4738131587956684	0.8644529572786808	2281.25	4937.5	7687.5	0.1424274231780753	0.0353298751988384	0.1559729213252566	7.250646601074524	0.8473703045071991	pre	k
bird6	k_pre	812.4444125732884	0.4177134125009891	1460.9853494162662	303.0777743471968	1839.5788121950443	3618.293746227163	5264.3041204055935	0.6200966906621962	3849.096433324336	7722.730055385247	3319.7970627947066	1585.072925370446	0.8702950290241281	4.062129745444965	0.7095981429402697	1843.75	3500.0	3718.75	0.1420569654917192	0.0375792770560896	-0.0085446438767461	6.739261295530014	0.8538779817609145	pre	k
bird6	k_pre	1037.612875592412	0.258406235021502	1457.9236873397294	728.0881113922634	1879.1249033915665	3678.676255607289	5224.578525533668	0.5246146711582346	4126.552939128635	7341.957845817892	3790.797574202735	2047.6203887734323	0.5946982488134536	2.4436036323975547	0.8298840814946876	1843.75	3656.25	5812.5	0.1423774260308973	0.037619213376249	-0.0369647200104075	6.502354791322649	0.8595434086275889	pre	k
bird6	k_pre	697.9256386929796	0.2461236604255111	929.1609955464718	306.8705958864879	1927.9057676822752	3828.4935919684544	5233.208430551135	0.5504818216894934	5164.177393115359	8903.561583487384	4120.492615977048	1869.774900854228	0.3321504901504933	2.579423445728343	0.8342378398900213	2500.0	4125.0	5625.0	0.1403405726216814	0.0350874640463392	0.0862652358321154	7.038351127371535	0.8497854017817367	pre	k
bird6	k_pre	830.1714861238518	0.1833738782223536	944.617912457578	301.5102290554664	1784.43467885324	3661.0440538243392	5115.704801618149	0.6147316773572576	3749.31228458722	7441.903708838023	3767.9874140201696	2271.162838279254	0.6097221223603276	2.118631626755456	0.7771376811799793	1781.25	3468.75	5656.25	0.1407721270422018	0.0374123867036179	0.0152745811983282	6.852150232866034	0.8514463799450311	pre	k
bird6	k_pre	794.001915470119	0.23466974506541	927.6812352331242	301.52575317783266	1916.5167681679447	3821.704488608317	5306.169142201991	0.5568123042601987	4571.912745756078	8224.808841599084	3751.994976922393	1717.5814164792364	0.3277830984724919	2.5576311567763232	0.785421434916078	1906.25	3687.5	5250.0	0.1395523595032989	0.0359907117820324	0.0785645064387172	6.926221201443073	0.8520177949696828	pre	k
bird6	k_pre	922.439136206262	0.1976655204250762	1435.6010602661468	736.1305477662461	1863.915583356968	3752.464088897855	5133.497362980844	0.5619915567577641	5074.395594869684	9325.213744891038	3638.029584547391	1686.5307923338423	0.5709292362172115	3.048499745697531	0.7730650611269262	1875.0	3656.25	4343.75	0.1420860418084529	0.0352823493376271	-0.0290472368643872	6.990332223288738	0.8496068654974528	pre	k
bird6	k_pre	735.825802924222	0.30936379745177	932.8575042052928	305.3628859624482	1872.3131546953744	3767.4697558765097	5272.716748114783	0.5217799942435031	4231.582648409022	7032.379944422214	3641.5954067452494	1724.6178741793346	0.4657788429248982	2.8652402003713107	0.80838949835584	1937.5	3687.5	4781.25	0.1403398757692141	0.0371896572261322	0.0249271721125569	6.543480668079891	0.8576041274975996	pre	k
bird6	k_pre	1032.0396020763806	0.2743786222835049	1445.8572595554317	718.1900817408333	1875.520715235279	3757.7652439046938	5270.541440648231	0.4800424838260625	4334.074557136445	7484.294486173655	3836.325790446959	1947.931639466796	0.3345877672812564	2.1485130000882413	0.8454493400775432	1875.0	3687.5	5562.5	0.1437852168521218	0.0379970837479558	0.0039785025952906	6.472724490333497	0.8598405439169795	pre	k
bird6	k_pre	1023.9575706879364	0.2713143768145203	1368.8785473578034	301.77875917641813	1840.2795008981925	3774.385038084786	5261.632088376639	0.5594824627149013	5614.254452244465	10153.877365144435	3836.47516589741	1896.238483643564	0.4549451696033981	2.4102978743396752	0.7860407358986367	1843.75	3656.25	5250.0	0.1433534540948804	0.0345636805924159	-0.0465389832250478	7.132437144419155	0.8461265701192524	pre	k
bird6	k_pre	711.6908953237295	0.3238898914101887	944.091354780076	348.6066753940855	1783.5889781043977	3682.343439180324	5078.946732461625	0.6176442645534543	3820.796584219208	8118.306986625143	3629.906865723184	2250.80014823032	0.8318819089454504	2.5066063366865667	0.7434139135118573	1812.5	3437.5	4906.25	0.1429303799534833	0.0377403634775775	-0.0539196320710204	7.002610942176868	0.8472257257384899	pre	k
bird6	k_pre	792.8234504910774	0.2177504530184536	954.078290044723	300.2336358251856	1905.5357162646949	3693.3942190934495	5126.272406853042	0.4191777582163101	5653.821467218093	10515.7456699133	4509.900840468381	2165.6047468228257	0.1889973346125295	1.8719804953567387	0.8672868110531519	2968.75	3843.75	6468.75	0.1412124255344818	0.0335995518499716	-0.0379774192128013	7.5308852270582465	0.8420142613526836	pre	k
bird6	k_pre	723.1323268332604	0.3052471207320286	921.8311174232784	340.6921427118043	1849.1209429590845	3767.897079642718	5291.34812582729	0.5967405411749442	4788.654532007651	9071.798292827792	4033.83049318507	2065.6609805380263	0.4336573825085206	2.217648165987973	0.8126557190385245	1843.75	3687.5	5906.25	0.1377433999419826	0.034278119778234	0.060063464313941	7.291228902244763	0.8455889277308931	pre	k
bird6	k_pre	1030.9870452155938	0.3167735888431374	1418.5056584194108	325.9787903532865	1838.4315788238175	3678.440124352418	5201.111550269915	0.5050440011319645	4110.315548372367	7548.7409886112755	3765.0454398034544	1996.3685847685613	0.4466462921206801	2.2252891854363503	0.8252350479688814	1781.25	3500.0	5531.25	0.1403770435630463	0.0363301938411841	-0.0363071164155147	6.85414452472649	0.8525110399759136	pre	k
bird6	k_pre	890.4097923267803	0.5330391466567155	1496.3863358244623	317.5114908877022	1769.9522605511215	3631.394976931332	5046.240752104964	0.4933667442341387	4550.1768161876025	8505.446931878862	4263.649722682605	2266.6126800971583	0.2382158711789349	1.842147843044225	0.8578915540000537	1968.75	3718.75	6656.25	0.1436786232999344	0.0372031758734053	0.0219705191454795	6.951138760488582	0.8516883210687466	pre	k
bird6	k_pre	880.0966988298824	0.3144252414409261	1475.192817336084	300.5681281470405	1831.7894384555968	3631.4530859494807	5203.617078697932	0.6228949899944253	4912.181882180913	9566.398366209363	4215.3576711276055	2489.528996027299	0.4541164902290392	1.767127252146915	0.8059510617869673	1812.5	3593.75	7281.25	0.145175199184027	0.0365686491374782	-0.0826371494182574	7.069213680942189	0.8488803267106713	pre	k
bird6	k_pre	848.0607154865243	0.0949548538368976	935.2981562717166	739.276542060562	1867.64187107157	3652.699226251581	5275.182319507908	0.552746097399698	3951.898667797777	6817.582185358053	3661.7221707085137	2028.384658455076	0.6591462398942078	2.3686448310406782	0.8293129894306315	1875.0	3406.25	5375.0	0.140392497416572	0.0380895225786915	0.0973132104022942	6.535930267077615	0.8583901084727661	pre	k
bird6	k_pre	690.6406091958402	0.3079612940668593	934.995533190898	300.2217427089893	1894.4217336212216	3697.8048366326607	5219.08422066289	0.5230574129282285	4540.675075718891	8029.05144117661	4383.004389569664	2320.9401941739484	0.3357001043478052	1.863745547920502	0.8361178958085362	2250.0	3656.25	6781.25	0.1462127869858381	0.0372847484804149	-0.1478913182861486	6.642222799119557	0.8566843364592586	pre	k
bird6	k_pre	917.8869928866064	0.2200977287978707	1466.7957309557562	771.2687644398634	1818.843711531552	3622.058416070194	5189.7812209975655	0.4881016702682261	3846.1340482449264	6693.643779821939	3923.77105650348	2204.6845096444163	0.3797859669979423	1.906346133332572	0.8499346072019528	1812.5	3468.75	6312.5	0.1437831737418561	0.0390474226735602	-0.0559095055444159	6.256949099816417	0.8632515847645663	pre	k
bird6	k_pre	856.4353878166985	0.0658421002147106	902.2369016432368	766.0634656672013	1787.1879123033252	3593.5225394692625	5180.188223799123	0.5549596221107496	4487.824612533022	9009.140265620834	3259.933476761991	1676.3141104787117	0.9351135755847848	3.593235518097754	0.73085879375438	1812.5	3531.25	3750.0	0.1425544769520579	0.0360818853380511	-0.0346001654768626	7.32449828463774	0.8436595414861302	pre	k
bird6	k_pre	992.966986216508	0.1524811564792333	1324.4429901484846	900.6298566903183	1852.438758607335	3714.7561039936086	5191.324898799053	0.4863967029611551	4649.70844100403	8508.148358431466	3762.569139252247	1924.867263014947	0.5756576438945165	2.583476074583108	0.8253134578546321	1875.0	3625.0	5500.0	0.141279240644205	0.0360164526008086	0.0418468810808434	7.047058058374975	0.8501604363903165	pre	k
bird6	k_pre	876.2365585088149	0.4900074589677931	1432.4509932987216	322.5643910688566	1853.309194696968	3774.47648441951	5101.61971192835	0.5123231182156631	4764.082291937962	8962.512490432355	4614.015087042099	2304.950619894986	0.213318024827494	1.9976830934078635	0.8778464934259086	2312.5	4187.5	6687.5	0.1402215934385071	0.036091066197011	0.1803743646364251	7.184498701039982	0.8480046342513904	pre	k
bird6	k_pre	856.9232361001084	0.3146289225756528	1419.816113471369	359.34718101209813	1916.023112463976	3711.190012021886	5140.939774027177	0.5037185948408471	4186.917462591184	8235.951159460163	3998.357339385586	2018.6067518559591	0.5066561841150851	2.425147904574923	0.828741023655792	2031.25	3687.5	5437.5	0.1429329238062096	0.0384454454489765	0.1537101614375833	6.971639621771431	0.8497941415080482	pre	k
bird6	k_pre	753.9262378093978	0.3066827506258148	930.9694900204968	300.7990229612255	1899.0185929205516	3816.1180199325854	5312.393927545072	0.5298346555349389	3894.391452032436	7782.018632529827	4037.386364662133	1914.4897368088955	0.2568868136204583	2.188540200491921	0.7661929202126551	2125.0	3687.5	5781.25	0.1413322311902215	0.0383494552512045	0.1227562268843903	6.849858673033855	0.850168858619163	pre	k
bird6	k_pre	772.6458008513778	0.0401394969348279	824.3103480855137	744.7595951872856	1800.9204250795017	3607.0478439984	5244.989253169691	0.467397640944906	4279.9236594747545	7355.685742226476	3970.426764909009	2178.7908741721644	0.3418121636536249	1.8550269840006872	0.8494144776014639	1812.5	3593.75	6031.25	0.1419393903476876	0.0370197285120221	-0.0071858546186298	6.68836149819486	0.8566139978800701	pre	k
bird6	k_pre	828.1987471339723	0.0657629199612137	916.590329766604	751.3927130436498	1826.212291737903	3660.183131515118	5295.973227359832	0.4795089245246094	4263.392029701917	7772.962972534091	4528.48632803567	2294.364256936131	-0.022030925148688	1.59196979724427	0.8126134458152919	2156.25	3875.0	7062.5	0.1433353824573543	0.0373437741721883	-0.0289406686588393	6.715140866396285	0.8561392781780625	pre	k
bird6	k_pre	1011.943447904618	0.311239692934028	1482.6042407466832	348.2437138707907	1752.1881992485803	3569.974661505343	5111.562304146838	0.4984027724499337	4433.254202860664	8152.384234488986	4139.685970752474	2422.051152093445	0.502450827415227	1.9774265468869303	0.8647231373181679	1906.25	3593.75	6750.0	0.1440288076605231	0.037091033016116	-0.0760772101687135	6.740381139384898	0.8550675918925893	pre	k
bird6	k_pre	879.0102631788058	0.2007122790240737	1158.8530457052204	319.24222776933726	1860.4480372302496	3657.436443892612	5176.3875611979865	0.6855969470325266	4933.849330616426	9920.16721825884	3145.5239022254827	1727.8531483450106	1.1189680953893284	3.62317840670306	0.7430822400159494	1812.5	3093.75	3656.25	0.1432918312747546	0.0355528840890017	-0.1135504362084836	6.940852130574598	0.850021627980444	pre	k
bird6	k_pre	687.8301994699281	0.3205216468375294	876.9339801189809	301.64974324747226	1855.054979009248	3685.454680957885	5243.006689870365	0.5065481655675556	5166.094100586929	9552.46971652907	4342.715074813263	2256.9752213273305	0.2027791583119427	1.7052705585931456	0.848892102349971	1875.0	3937.5	6687.5	0.1426519189209923	0.0349691319044241	-0.0611681928223944	7.188752322036552	0.8469261999977277	pre	k
bird6	k_pre	720.1850936711234	0.2782578363833317	895.8023808696854	300.16338190973266	1869.7405511394663	3637.213265596299	5142.056223607134	0.5342184562806969	5671.243496062224	10406.2861708888	4459.292443888918	2236.1579729161963	0.1912429714974224	1.75970363305912	0.8524252631181869	2281.25	3687.5	6843.75	0.1429968989665365	0.034440928368915	-0.0117119009555798	7.421752828110809	0.8431974738026863	pre	k
bird6	k_pre	795.1647763503483	0.20351250993785	927.7695087828052	354.8369795206762	1880.2711902434985	3705.591485360709	5254.179138114156	0.5563850635961698	5310.917813394516	10887.138466720267	4168.106117060488	2195.328278760356	0.4061129246779016	1.994880580600616	0.8206023840316101	1843.75	3656.25	6187.5	0.1450174230776637	0.0354063148185741	-0.0621403517846948	7.571922414803764	0.8415574910451136	pre	k
bird6	k_pre	882.3607081062046	0.1548797227136791	1475.3839847820375	737.8721722021959	1836.002711116747	3680.123786295259	5334.425995155353	0.5852877823340603	5109.120894837102	10494.866850815906	3528.3757330305807	1863.0841177246296	0.8740224412743934	3.1469370107023398	0.7728484803421447	1843.75	3562.5	3843.75	0.1464696320485745	0.0357663031400068	-0.1730322165064702	7.267724662688969	0.8449731266050099	pre	k
bird6	k_pre	1011.2890191692449	0.2263318230421541	1456.5589573840418	717.5246332707078	1847.3027749767816	3656.054889003929	5263.740683297871	0.6334494982240174	4339.822912898554	8778.904933567032	3794.509734938444	2115.438330233428	0.5987067674125108	2.2450137665274417	0.7735772116243672	1812.5	3500.0	5375.0	0.1454745288221345	0.0376136925657169	-0.1034278726951584	6.775493973463954	0.853420463154039	pre	k
bird6	k_pre	940.290223873346	0.2661734625422238	1429.2224386456892	455.3626718347589	1864.789910135753	3756.7281967768768	5285.883284046174	0.5562964959942924	4862.986800660668	9188.068404792051	3842.001563537274	1918.609689696655	0.5144079942855222	2.494417888888248	0.7886100977534082	1843.75	3656.25	5343.75	0.1452337260654868	0.0371455148800079	-0.0232792044671369	6.783824256663729	0.8534601741888258	pre	k
bird6	k_pre	877.0641639985951	0.1876328833979449	1442.135094593346	720.3688208241329	1771.7675406556643	3595.784618364205	5210.426309134565	0.5395844487889394	4010.327411699297	7700.12842669074	3202.327889544916	1872.4779681825544	0.8695541456762972	2.8633432487301604	0.760122817065954	1781.25	2625.0	5125.0	0.1443536327630464	0.0383602790884252	-0.0189157526034839	6.718930781333799	0.8544674673174221	pre	k
bird6	l_pos	956.1628167029966	0.2921663104691205	1499.976149418051	746.8879401141655	1848.112510702962	3675.836627289181	4979.100229622321	0.497600959407846	404.7170201502308	729.4577755319099	2046.505386114009	2161.684347503798	0.3942436890270928	1.498903387667782	0.6053907863565816	0.0	1531.25	4437.5	0.1294958229640431	0.0568952790594891	0.0405238805031343	3.041331570668309	0.953890497500762	pos	l
bird6	l_pos	1183.6964050732686	0.0498194074613918	1320.830523453095	1089.8646494100774	1523.8859038018588	3347.275526018034	4935.517222855889	0.4169012805370275	333.899440926689	618.3996824180632	1345.957878691179	1993.742157892461	1.2088061277978168	2.9958998887944888	0.5283716575811263	0.0	31.25	2531.25	0.1267208552006474	0.0569795935806309	0.0224441392793828	2.916328616135201	0.9582342172697332	pos	l
bird6	l_pos	874.0420712746844	0.1517011067365701	1185.8760293041282	590.946411880622	1801.0159578551093	3603.052418029836	4872.909889406536	0.5323991177904938	506.73359664936	1005.1766586011638	2163.494584366799	1864.8577887002068	0.2375098888098973	1.8964620793753693	0.6610723936583818	31.25	1843.75	3500.0	0.1337348480532411	0.0559436596565143	-0.0095540165449344	3.29773110268675	0.942543575986238	pos	l
bird6	l_pos	1076.825622925069	0.0016454202518119	1078.9305609323949	1073.784947265678	1685.4812979074925	3280.7270396266317	4773.417490906605	0.3587131128244494	355.85224155415506	700.945123497874	1511.8326427199495	1894.4522524277843	0.916278807561548	2.4455928518693537	0.5924156731570165	0.0	62.5	2781.25	0.127669238730864	0.0565631625627595	0.0273336050903114	3.0090922477909268	0.9533050756204088	pos	l
bird6	l_pos	1261.4379388705847	0.0728816284721762	1333.3949717007442	1121.0110784320882	1793.454580167822	3515.161618599564	5028.468418146674	0.3944243688200967	311.00122897670855	542.3323438425161	1042.860731668644	1894.4174297522816	1.8413594328492329	5.709823805691811	0.4701015526881566	0.0	31.25	1687.5	0.1293099325503889	0.0593150966225293	0.0126936113533613	2.790903116676351	0.9651217882945043	pos	l
bird6	l_pos					2053.3056133331343	3635.901051344319	4963.725472378823	0.3823243674586806	499.58504734895126	1053.5441363658651	2944.66851822994	2203.9525949423173	-0.2633903375410952	1.501068570038812	0.705061815379542	31.25	3562.5	5187.5	0.1298385578534323	0.0537601567154041	0.0648752035538381	3.448784459613336	0.93379694652437	pos	l
bird6	l_pos	1427.0175013493729	0.0237648243997219	1465.0049206687424	1392.0168055840038	1797.294547632879	3583.279310714505	5046.416095189229	0.3856371484044079	342.99585127249134	587.1844394658331	1305.339589054452	2055.226939655815	1.1895687775852315	2.7840238280617347	0.4604196418626655	0.0	31.25	2781.25	0.1340514668604608	0.0627846419480838	0.0264714951745009	2.67572215132586	0.9716297882331056	pos	l
bird6	l_pos	1132.0438059595308	0.2478890905299463	1369.9692032163252	779.5844397616763	2155.9009290256604	3996.906819546767	5373.472440169041	0.3830024214399444	358.38776090775184	587.0548595200664	1449.607226177263	2298.364458175684	1.1077883440185614	2.4453912346829765	0.4359589492760671	0.0	31.25	3406.25	0.1409066022177818	0.0673319879603126	0.0105029586668169	2.557495882846004	0.9776027775924347	pos	l
bird6	l_pos	1162.2349961587972	0.2628971659071856	1492.3242158941998	563.7115021967585	1569.3075637160716	3240.319407820242	4798.970628344469	0.4654102230509409	287.0785355442668	583.9787405633899	720.6824602159965	1572.6729711603211	2.534468545178366	9.435875889420876	0.3905545988752922	0.0	31.25	93.75	0.1256734227239423	0.0573903939257445	-0.0156754450919285	2.8152261408087957	0.9611511699966856	pos	l
bird6	l_pos	1131.7937874124204	0.1734065634233138	1348.8033199459885	926.9542636928056	1751.278159046982	3649.9618009214832	4927.221530885867	0.488138643905405	356.5346953793402	664.3520377479157	1441.9398731692968	1971.4465071353284	1.038064233249747	2.645476304455688	0.5383429898845334	0.0	31.25	3062.5	0.1299804917789374	0.0583506207708381	0.0046043351902637	2.908494994291768	0.9589451754725492	pos	l
bird6	l_pos	1051.7822870920313	0.3330068411366805	1317.4072778557274	303.13468084816003	1332.8172594505222	3681.526173396004	5038.805157822895	0.5346451311140349	317.11325538308176	657.555912894987	2155.3803829789604	2467.03760397642	0.3318573000941361	1.183462573999243	0.4910863980384013	0.0	31.25	5031.25	0.1205910534498908	0.0529851832220203	0.0454960706077589	3.098323765385076	0.9442683167246292	pos	l
bird6	l_pos	399.24411578174926	0.0064669214636681	403.02343962467	393.7201465288954	1054.341738921204	3194.3538845745124	4900.250101760658	0.45792306262231	251.14454416243416	566.6207007742611	1004.828634516622	1987.5278666800175	1.6564790419424973	3.989215004323853	0.3873926577619207	0.0	31.25	93.75	0.1183510073743426	0.0525073772770305	-0.0161122745297527	3.0082216066436924	0.9445250296803308	pos	l
bird6	l_pos	937.485994724024	0.3955432564215444	1472.594970087136	319.2729309005937	1875.6171492942929	3549.808197504502	5201.099704256988	0.3544570461616914	303.4346552992505	483.26461934693066	410.8666910173571	1186.196794609364	3.86108828210479	20.5811254229107	0.3255560464765096	0.0	31.25	62.5	0.1381606007581292	0.0666837062735404	-0.0222311959249459	2.4906103026537547	0.9802443805305204	pos	l
bird6	l_pos	1052.7132001984626	0.2604488435898023	1392.3772624520352	752.2231482762679	1685.386769823804	3537.295254814574	5133.819464305268	0.4553748303994501	391.1264607999445	704.5865709466502	1813.46388115536	2195.253147852673	0.7396961293071136	2.007164404762621	0.5794743431463878	0.0	62.5	3937.5	0.1337038537527561	0.0611589668968749	0.0825628086353581	2.8525616781132497	0.9629555734914448	pos	l
bird6	l_pos	802.8004224297972	0.1261999203555057	871.9029963004378	549.7583913987105	1510.8727751014972	3330.278149291433	4576.047673389519	0.4982858229130917	272.2015608910022	545.2296907620529	687.7541096298605	1416.7316818310587	1.946488593523764	5.498764865112973	0.3596956309796558	0.0	31.25	62.5	0.1247935777377702	0.0568924600496955	-0.0196038688945666	2.8193425547993485	0.9611180445508958	pos	l
bird6	l_pos	1000.9213645710948	0.4103442451111055	1318.3523085615802	362.9862247206451	1650.71618286759	3250.5762183232414	5038.434798114254	0.4200882583568452	310.7231630214397	544.7382801700278	876.7381451602356	1735.8041507000423	2.243251518343706	7.960933629620593	0.4291650681574007	0.0	31.25	1531.25	0.1304020224388596	0.0604533042765618	-0.0004346568598796	2.72746368833734	0.9679273066592952	pos	l
bird6	l_pos					867.9614846431101	2900.6597793294222	4134.466697503286	0.237512665064385	212.2571381738032	519.6176525423555	109.65243421756584	560.8325214814238	7.162216577044054	59.61868974684448	0.2289035266514654	0.0	31.25	62.5	0.1155751246427413	0.0511336919542443	-0.0215198469864616	3.027914072374489	0.9411009522904557	pos	l
bird6	l_pos	1063.8551419639994	0.2717839029736872	1343.2410144415765	357.1229422891166	1748.8572981012674	3635.1985726690345	4970.865149515356	0.4170145514950673	490.32257666579886	1103.5536094661234	3227.3786506161323	2121.252462033169	-0.4859353870536395	1.7885452884591104	0.6940095423789318	1250.0	3781.25	5218.75	0.1239419650264919	0.0474525731390084	-0.0432456055683209	3.9381243239090833	0.9058835352054664	pos	l
bird6	l_pos					1361.6861077659291	3339.2623460661443	5159.011107345199	0.2662079679528003	263.5553921220072	552.6544352902845	161.88028753421003	783.1927973749005	6.573025912308414	51.533535745878055	0.2236069186984981	0.0	31.25	62.5	0.1270100724125302	0.0589780093619454	-0.0318629333166867	2.7116806994566645	0.9664669276315052	pos	l
bird6	l_pos	879.8434534092494	0.0598433190585394	920.531958363829	761.025475744254	1806.0703173473933	3655.7592590675	4741.197729859986	0.4470502779868781	433.3701973435674	808.6040974689537	1820.2533269122848	1904.539883455791	0.4279973043361496	1.6547815191966828	0.5997477444306609	0.0	1656.25	3625.0	0.1366551902335036	0.0608333666354457	0.0390234385569465	2.9613990343874046	0.9588543831175436	pos	l
bird6	l_pos	1177.8348043915053	0.1983556195184072	1398.5495567818348	758.9932039242422	1745.8314263766076	3456.493952211215	4986.29701480209	0.4671452830642412	370.0413044128718	704.0623240949542	1650.238360005156	2031.0649022434268	0.832302700730677	2.189410083446324	0.5825631240642282	0.0	62.5	3000.0	0.1329764225471903	0.0598280309748981	0.0204486187375016	2.902188397864157	0.9602687007784004	pos	l
bird6	l_pos	884.0497828145776	0.0011340083818785	884.9255127550091	881.1469356343083	1815.348077796414	3429.3448298227304	5123.013453872639	0.3889366621265283	362.91474505379256	695.0690771824826	1430.7857566168195	1935.045017062749	1.1059594048356216	2.904297383054163	0.5496944403541127	0.0	31.25	2531.25	0.1346580654967663	0.0610968066615803	-0.0107092770589083	2.8373608881433774	0.9625551791185124	pos	l
bird6	l_pos	793.495854830091	0.0021449835092649	795.292154953152	790.010307011503	1754.5020491641096	3082.506022737125	4880.628693651337	0.3593764150232912	259.386063466002	523.5343311156735	463.6245500103821	1288.306086025572	3.330346929134324	15.241077315381029	0.2980748590191406	0.0	31.25	62.5	0.1253421636638527	0.0581475891025397	0.0034954645112525	2.747735674410272	0.9643781390687106	pos	l
bird6	l_pos	1274.6935263119483	0.0302000068474331	1297.683082561192	1189.4893170496448	1207.9973201233	2437.87557615481	5043.7361823949805	0.3061818520146321	225.9345471566193	514.8426093084962	307.54337877317914	1070.1516568967884	4.399481579079561	23.323627814039057	0.2864613389460738	0.0	31.25	62.5	0.1176026797556473	0.052518570801751	-0.0181377387652567	2.964048359122049	0.9479723199485948	pos	l
bird6	l_pos	1075.03571815038	0.2302571040068312	1460.5175974931178	428.6291268533589	1736.2093638840631	3258.6446871966987	4874.942616700444	0.4827512893580014	303.4733536791676	537.7070368640317	523.8037878777255	1323.2448147961695	3.2293666363611937	15.0950713394641	0.3521701593562003	0.0	31.25	62.5	0.1308717528764313	0.06102035863223	-0.0217099492527642	2.6768475910866645	0.970557806499913	pos	l
bird6	l_pos	926.3912169388784	0.0217972723976408	946.471157417976	884.525717465037	1685.1619613117018	3346.950427349668	4896.622808988687	0.4267458603204762	293.3439585809719	598.038504768822	1050.8954887455989	1770.5242151350942	2.0026185161169687	7.053412160861058	0.4518885916162279	0.0	31.25	1843.75	0.1229141024200385	0.0551929776030132	0.0262696222305348	2.947529457253033	0.9534893146267548	pos	l
bird6	l_pos	867.7119999291924	0.2093450730542062	1024.8721251425427	516.4387916306359	1990.0676897057635	3810.464811206913	5075.987535838731	0.3506005090069176	410.3019548148932	707.4691951799285	2220.7942646976057	2326.374838645036	0.372025566319944	1.508338423634883	0.6183513892030621	0.0	1781.25	4531.25	0.1335389947998178	0.0599855510802907	0.0428410737386133	2.9127427600390723	0.9608677729747264	pos	l
bird6	l_pos					1754.0577892399426	3469.1370815661808	4872.6236943168815	0.3476783959184112	460.5039764451627	915.2724277961374	2403.6859748148	2085.538867509394	0.165272163369853	1.6403064812657593	0.7112546168479816	31.25	2468.75	4312.5	0.1288197163164599	0.0538268339436039	0.029410791824714	3.351608881619163	0.9387701281287952	pos	l
bird6	l_pos	1319.2731169713006	0.0037027848489833	1338.107156360836	1315.0709978700606	1859.124434780026	4021.891877910635	5318.149829027982	0.3982777031509253	352.5511631049316	550.0517069561827	1042.3343946322425	2109.5465236931564	1.7225329240151337	4.370667988116775	0.3669030725672746	0.0	31.25	62.5	0.1546919067921426	0.0775309361950772	-0.0447781779296006	2.279831096173015	0.9886730111486052	pos	l
bird6	l_pos	1014.5220673108038	0.0011955890953218	1015.735018831444	1013.3091157901636	1922.655929175076	3645.351118853094	5001.595384686441	0.3426590469588079	420.184979544602	786.6145170126089	2204.2695521028227	2270.3317706465546	0.4373345829320466	1.8420878155084783	0.6260071237975195	0.0	1781.25	4875.0	0.1368430184754813	0.0612015008054872	-0.0193449409611611	2.891505433871638	0.9615224898135916	pos	l
bird6	l_pos	872.4461706492827	0.0012880419149435	874.3438016272303	870.7068689949803	1281.4292038164078	2840.533309971855	5119.856258446763	0.3840454136598212	248.616782052469	543.7170153577345	535.9799879147048	1396.510036453877	3.036069004425088	11.90230584218352	0.3587388978136175	0.0	31.25	62.5	0.1196112706680105	0.0536716233273854	-0.0163749964614785	2.930894185087203	0.951516718270786	pos	l
bird6	l_pos	1072.9123042692042	0.2401113101954877	1321.5733943394753	585.562893630052	1958.868650630214	3769.203933830008	5180.808789163877	0.4559468009902188	657.0815478613137	1336.0309196818405	3622.814594915093	2124.9533057972885	-0.676725776275485	2.19780980053926	0.6981336960705625	1875.0	4718.75	5281.25	0.1363911575388763	0.0543208127726112	0.0583228243051425	3.67501619692859	0.9276404229408256	pos	l
bird6	l_pos	1246.8461643677483	0.1594775816293573	1348.9022058976354	779.239490573682	1622.6407343625074	3209.9259822656777	5041.452569628555	0.4684281967787392	292.99650875723574	577.2231422360431	1126.8444107700632	1904.3497758265696	1.589152214248569	4.485001980829738	0.4528102563176052	0.0	31.25	2343.75	0.12508240045611	0.0563070582577687	-0.0015617456167313	2.9005280146410395	0.9575132229604016	pos	l
bird6	l_pos	1293.2752481054029	0.0280376262397277	1339.4372412357766	1248.8616422155562	1803.465796796212	3743.646348316829	5067.730188195063	0.4635301972485024	572.8362577919838	1123.522221956837	3311.7987355182486	2151.1377709326007	-0.5733391128367871	1.729468152405203	0.7019460142304961	1125.0	3937.5	5281.25	0.1342601622201781	0.0548355613477201	0.0065182514400908	3.4644097024016527	0.9354859333323124	pos	l
bird6	l_pos	1062.0870019396211	0.0104421008100833	1085.1490879209707	1042.934101043627	1965.9307685838453	3826.856745912625	4968.412765528828	0.4069891804878216	594.7770681410126	1264.7505039812584	3183.296034971332	2152.3565181724653	-0.4294668263139695	1.7257945308497271	0.7302098160739419	93.75	3906.25	5187.5	0.1321460672330481	0.0539030589312334	0.1250146343851906	3.57967268408489	0.930379996935378	pos	l
bird6	l_pos	1021.0079979707272	0.196762141106817	1293.291705622412	648.6094010694554	2008.7995190770405	3886.5482158845134	5022.449880917113	0.6044224047606125	1290.8551040882635	2409.137410332121	4049.6690501047137	1355.1657651111293	-1.424343860658371	5.096756667703168	0.6745243048734281	3781.25	3906.25	5156.25	0.1352785022904426	0.0458082232787756	0.2519659209351935	5.08735915014933	0.8841793315367918	pos	l
bird6	l_pos					1837.0944106390325	3873.4248770964255	5079.613739453676	0.3878151349688142	810.1488639652301	1804.4937035367425	3857.655549848439	1982.895145567992	-0.9372372913747076	2.525433949361003	0.7419087398471043	2406.25	4812.5	5375.0	0.1361619850998777	0.051715786362708	0.0738168485823442	4.0472352905027735	0.9117103192832045	pos	l
bird6	l_pos	930.0342018780128	0.0387422769615985	990.3360330433746	890.7340938762815	2007.572469186884	3809.584857082497	5030.264092850739	0.4845762431635469	1216.35001423327	2067.210433154708	4259.807641920761	1452.5448734536135	-1.4379484321509777	4.826291854041817	0.7418563046779407	3593.75	5000.0	5281.25	0.1319210358664511	0.0455506720689503	0.2102274073193409	4.899416247455831	0.8863384144478341	pos	l
bird6	l_pos	1060.5389381647112	0.1996507391742989	1313.2654624091977	815.4431018300476	1920.4611967473436	3765.821252823011	5170.803100431716	0.4515652771679211	737.2522253142187	1573.4844408948686	3673.56978251647	2107.29559872266	-0.7688993346274046	2.148963199038168	0.7254235973747005	1843.75	4906.25	5281.25	0.133181309153853	0.0519557037154451	0.0139053540588019	3.812017634360352	0.9181501887950072	pos	l
bird6	l_pos	1057.401993655266	0.200030115473637	1339.0306739870896	888.790512480219	1551.3098391355895	3433.455283138136	5102.794229570172	0.4342344203836745	332.90112275717274	676.2746730057792	1558.3706662126508	2184.8708367794293	0.9817271073962788	2.3866683208333246	0.5079092593062489	0.0	31.25	3687.5	0.1257767892826352	0.0557672912037821	-0.0223796184654777	2.9752905047937963	0.9528917788532332	pos	l
bird6	l_pos	1029.139175087551	0.1467605213255452	1253.8897006866694	915.1336767360636	1816.395718628511	3746.243620589629	5080.212497165676	0.4217867710130322	583.2737915269681	1163.9978382134227	3284.49974155077	2186.7420782228187	-0.4217731483662162	1.6857837180875217	0.7329202381733607	1218.75	3781.25	5281.25	0.1337588246161352	0.0545370038335974	0.0348840563648	3.5013965471696364	0.9341885140815618	pos	l
bird6	l_pos	1287.3580923013565	0.092962849360699	1333.411400846467	928.542711972026	1931.2980641395525	3820.334077351808	5156.266807669596	0.4033518390724058	676.1881595106144	1461.1736954472997	3544.201264347459	2168.265780724412	-0.6724330456166241	1.8509339429043343	0.7270025970781205	1687.5	4781.25	5312.5	0.1409734029818239	0.0587363119665321	0.1213729218080858	3.4334970179912205	0.9378095168501268	pos	l
bird6	l_pos	1055.1570349730466	0.0031052157120195	1060.467471028342	1050.4715242269074	1990.6523276044943	3649.833793498264	5108.391881985361	0.3561456396990036	328.55022534992804	638.5211394225676	1670.24971085547	2272.61072290493	0.8370802331432893	1.985843074648998	0.5055627114371379	0.0	31.25	3937.5	0.1289812318132112	0.0584592283569758	0.0221844135471749	2.8784849607005216	0.9593833627902758	pos	l
bird6	l_pos					2020.7481758666304	3938.012706529323	5243.365480157329	0.2763465717859347	338.59223063177257	601.6224879661639	1681.3957704314043	2338.8309649557905	0.8305370657493574	1.895641123251008	0.5033243809934064	0.0	31.25	4156.25	0.1316497361555573	0.0601992340933065	-0.0086343355643438	2.789963228870265	0.9652848657878456	pos	l
bird6	l_pos	991.9012189380062	0.3050441408749015	1213.0588149446723	519.8247524730906	1916.4674713639024	3563.828515515631	4251.477375747158	0.512457017301279	426.462290007037	952.2960724960978	2458.9594331954418	1782.3497632508124	-0.5254942608705113	1.54237743783399	0.5708935229646328	31.25	3593.75	3718.75	0.1217176628108479	0.0492689894316919	0.0289685504180604	3.61230360387172	0.9190116732158738	pos	l
bird6	l_pos	913.4389493492912	0.0823809699167195	946.6383733225844	664.9975516730664	1773.694290237588	3529.1777607241734	4832.356924189802	0.4232052020526644	341.1977533967853	656.6433788054388	1519.8366104809809	2075.0330405086584	1.2089287875049914	3.7632820262700495	0.5394150651976745	0.0	31.25	3718.75	0.1271376309133065	0.056854000657203	0.0067155921320609	2.940058146344676	0.9562270686230304	pos	l
bird6	l_pos					1939.80249797808	3604.425422314016	5051.30479214756	0.3563070530355928	433.0944758347441	821.8221247685145	2536.829574433181	2298.8912951600373	0.0680250673951845	1.3442621387122846	0.6575080514997593	31.25	2750.0	4875.0	0.1291155010347966	0.0564525557517539	0.1005761174069718	3.1270725738449894	0.9491705880545984	pos	l
bird6	l_pos	1032.045474012476	0.2431740500925383	1388.4475143225943	794.6043725554962	1695.2596601594537	3241.6468407995703	4891.717144598014	0.4460531495257646	282.2518963755596	582.4701463777993	865.4414844362939	1663.0917565854013	1.8026183667377031	5.003639679679998	0.405636614243893	0.0	31.25	156.25	0.1238823789273627	0.0563877497459902	-0.0032684803030726	2.8531435353176526	0.9576079688768526	pos	l
bird6	l_pos	1110.8185353531735	0.185566074921311	1196.3582396171184	595.4167507057632	2138.854436161725	4010.86731939784	5180.880745393951	0.4188681089650932	334.89247898859844	594.073655123856	1612.6859393172947	2373.4344311480563	1.1393757795339603	3.144342778144623	0.4576998920376852	0.0	31.25	3906.25	0.1327692169079751	0.0612853831281648	-0.0072192243622	2.742326677473854	0.9675748686957064	pos	l
bird6	l_pre	867.7327143764239	0.3502701070437006	1191.118974850465	360.74510589153255	1546.1191077738367	2840.212952596024	4056.6309672059274	0.45723449924819	2215.802257033895	5050.572890464003	2675.043020298717	2058.972985097473	1.7051271970505493	5.360817983678826	0.8024831679801069	1500.0	1843.75	3593.75	0.1287319215627039	0.0371223659397374	-0.2366641991718505	6.470518499127484	0.8349951154978428	pre	l
bird6	l_pre	734.7618336056566	0.3180817334778636	1136.895889409525	438.539063587566	1641.2190504053276	2671.882746719873	4147.582301505189	0.42999617158882	868.4759901571524	1955.511409824736	2006.0794158136616	1352.7263129945309	0.8365295049300671	5.788819826984599	0.7006801676683844	1375.0	2187.5	2406.25	0.1193695973071062	0.0441968248357987	-0.0232317280524091	4.258047536542095	0.885365322629004	pre	l
bird6	l_pre	898.837263883416	0.094724424572614	944.6819877603342	632.3400789580799	1799.4788496800331	3589.2242513314163	4648.836708096165	0.4629839591492178	4841.525265864537	10683.585553516212	3156.098155162401	1201.1602696655748	0.0878598599394342	3.188212508152423	0.7553837501311637	1906.25	3468.75	3750.0	0.1334120940986791	0.0314161055240409	0.0444277714693992	8.78404948452969	0.8196214208009321	pre	l
bird6	l_pre	1087.6732820522095	0.2575302414492175	1407.4238636843145	786.3852592572066	1617.4142083689435	3283.246447249162	4637.220417093005	0.4209115728626739	3245.567133625861	7403.455162714001	2971.518518149221	1925.8497559196887	1.0548286049561686	3.3143046893632886	0.818731183863328	1562.5	2218.75	4156.25	0.1322275316530873	0.0353957255245076	-0.0003051644669865	7.482218091629582	0.8264632097130369	pre	l
bird6	l_pre	910.7540784269796	0.2455786313628752	1161.7803692154612	388.98772446939137	1913.0067875149643	3589.918903344349	4540.54462192255	0.5162782158541481	5493.347325616703	11932.419203700469	3325.9447686227327	1036.5226998168791	-0.1482181218054356	4.815644461809752	0.7061361945324298	2500.0	3656.25	3718.75	0.1349200046917707	0.0304670876439513	0.0166785253963367	9.18962873464237	0.814852030198337	pre	l
bird6	l_pre	1071.0401328898474	0.1989002777259997	1317.3599434576845	850.7534638403068	1856.2952625078688	3345.696295837214	4881.67017843248	0.3811041926417628	2753.262775046876	6266.649932236965	2947.0577980478	1772.627033549083	0.9027526283501158	3.3074991227040016	0.8358260257028853	1687.5	2468.75	4406.25	0.142341635868506	0.0421371716112714	-0.137010300584639	5.990555092339032	0.8597418950586118	pre	l
bird6	l_pre	969.0378862218396	0.0418091285226955	1019.4904472734412	907.7296220009104	1522.6191888860292	2276.5763664564465	4477.4040063282	0.3790908347205775	739.5938932294927	1704.487928219956	1571.4095373172154	1511.0553072296163	2.146698572120708	10.36274137689604	0.6795649224265269	31.25	1718.75	2000.0	0.1202094423071711	0.0463488607591835	-0.0796368385450437	3.8971868980073943	0.8985111180782833	pre	l
bird6	l_pre	1038.4721060915722	0.1358082664154347	1396.9616591900603	942.3554631556956	1945.117090517766	2990.4673655560027	4731.293916968965	0.4804534619641524	997.8145134422268	2232.736454540659	2209.745508670916	1777.922275978322	1.4383502712083471	6.216884477353497	0.6815335477371529	1750.0	2000.0	2718.75	0.1263270359215239	0.0483560572044772	0.0630453115079096	4.017402010028923	0.9070628135528176	pre	l
bird6	l_pre	1130.4640877275124	0.1654447308888245	1338.23493112824	688.4817229702709	1730.129616564251	3120.950864169076	4517.64529171907	0.4711180402199744	2113.2257797486864	4729.134751248026	3008.552781779802	2036.0175478340868	1.1503927869572497	3.488872914473497	0.8284413168335594	1718.75	2187.5	3781.25	0.1293283416791703	0.0390824246871785	-0.0202215888990255	6.079925523213644	0.8485572594795963	pre	l
bird6	l_pre	1222.6688555962935	0.0497746969906847	1280.5415689764775	1155.8564687440091	1751.9670786531658	3297.138377825734	4637.341741572071	0.3788852974800122	3551.979697640895	7968.210901798398	3045.8265602859474	1478.3552699367078	0.6736627928491641	3.467711808966532	0.8382503157068136	1843.75	2562.5	4125.0	0.1284440472130323	0.0339430157487254	0.2235723297162102	7.960770004748722	0.8218834892350075	pre	l
bird6	l_pre	1310.9489593705348	0.0249391705382748	1371.1812564625757	1255.657444037729	1330.720517220591	2713.116262263216	4024.236020656144	0.4394923170517189	2404.271165399721	5566.53372900967	1827.8089009815128	1326.1272243151784	3.0890464085397005	15.10317567143608	0.6936784207465313	1281.25	1375.0	1812.5	0.128405317746481	0.0359519382434753	-0.3147425141480811	6.800320471523265	0.8233386276907777	pre	l
bird6	l_pre	1100.5994539256778	0.0071596922000812	1112.7501027750463	1087.7468713579212	1920.4120930656684	3091.961389954925	4408.042573244935	0.3782500337891695	2632.882572477436	5797.484161036763	3710.234565057499	1916.3580939006888	0.727961792367534	3.098269888451424	0.836145754510735	2250.0	3562.5	4468.75	0.1199649739640725	0.0322219484309765	0.1387797099480719	7.684343526537639	0.8195049467661433	pre	l
bird6	l_pre	1290.7925142104486	0.0463600485486488	1424.9092160175571	1254.8811991547543	1789.3041430701962	3356.658399164437	4758.750242294124	0.4230355847257237	4440.163586033109	9091.787141684572	3380.4021964636154	1625.368812107526	0.4419826642705535	2.7480943448336794	0.8500750220514228	1906.25	3125.0	4718.75	0.1294331890244061	0.0320128125774352	0.2066117121465272	8.555072205126105	0.8189058948244339	pre	l
bird6	l_pre	1169.371922754287	0.1919649254770421	1344.0857933386685	461.4941945354246	1787.8887913241065	3217.917970619418	4594.266888847223	0.4904602798056278	3706.175162258276	7894.627889821113	2910.71591022482	1778.4521106645905	1.9451916150807045	7.564461818761171	0.8132258490936521	1812.5	2500.0	3687.5	0.1303252649216497	0.0349637894037436	0.3023078301998033	7.720520604569008	0.8301512546326629	pre	l
bird6	l_pre	1246.9434334977682	0.1821557721160682	1427.090623855144	905.9837267037808	1666.886742181969	3162.7952248414717	4618.709049321867	0.4171692760636336	4168.687198300894	8917.655605655236	2752.8709111424946	1578.9788485967554	1.302179963483825	4.619620836140969	0.8226496434183692	1500.0	2406.25	3593.75	0.1317775453940206	0.0316572587646784	-0.0756625598742426	8.565127788287901	0.8176817149890443	pre	l
bird6	l_pre	826.212764355617	0.2883249942724272	1111.126725077046	441.2082634788867	1625.5337593885447	3106.0409694939062	4625.6152393331695	0.4252283071630348	3964.298045630969	8659.752522473887	2797.080637780561	1806.2539224613397	1.4526749208622338	4.6809620329476935	0.8426855941067802	1531.25	2250.0	3406.25	0.1329830275759533	0.0338587998077004	0.1012175968715574	8.133628865967122	0.8233574413004586	pre	l
bird6	l_pre	1350.5870905105942	0.0	1350.5870905105942	1350.5870905105942	1767.5711180465375	3414.205440300339	4821.348578613758	0.3306575375458283	4826.303820150955	9857.550581876849	3555.574803733381	1724.7306784600537	0.534057455040235	3.1227280823303936	0.8640990166498688	2093.75	3468.75	5000.0	0.1298802455464737	0.031828979061237	0.349026987895234	8.830034900257473	0.819289908440584	pre	l
bird6	l_pre	1243.1265803038968	0.1055805328509405	1347.797941858143	993.3054333394916	1802.098400436833	3324.384465286947	4681.363488612861	0.4132940268322966	4111.80705400193	8683.046085612796	3171.8183839656967	1563.119196783646	0.6772248338470048	3.19825293067256	0.8505969528952477	1875.0	2718.75	4250.0	0.1286824866493201	0.0314882737886505	0.0927312359628481	8.5013878424747	0.8202771498899565	pre	l
bird6	l_pre					1429.8964777868953	2886.6406534317	4270.088218755823	0.3431930525636087	2001.40130202418	4393.100883689432	2444.835968687913	2148.971707758445	2.112103496351865	6.787108137437719	0.7650658753653155	1406.25	1656.25	3093.75	0.1257831233374317	0.0376142807408431	-0.2576027495755879	6.106801698725082	0.8336465548294295	pre	l
bird6	l_pre	902.5952699331332	0.0053754252017058	907.4503854711002	894.571158862296	1742.8862345489065	3273.830511272608	4834.998007246023	0.4059258153267779	4544.550119636674	9636.036222174069	3047.450425990517	1601.5413586499135	0.9310262597744732	3.4943167621974607	0.8456159995178487	1750.0	2875.0	3687.5	0.1306828366655835	0.0320841969669729	0.289642054724201	8.780104116221722	0.8180229992675132	pre	l
bird6	l_pre	1331.580281758538	0.0451438385037815	1408.7980351722697	1223.3666332657947	1464.523702293557	2794.7827226480454	4163.46438212196	0.4866345664181971	1512.936081155596	3435.0149539216554	1735.3961382348514	1081.0082159074163	2.635987827093983	15.44901159744861	0.6703937910735248	1343.75	1468.75	1750.0	0.1239827276994616	0.0398170810951014	-0.1747215763055712	5.427667340635954	0.8486103930187119	pre	l
bird6	l_pre	1216.3749353981143	0.1947025254342019	1460.3293616847077	686.7592328311766	1656.9074181353517	3278.350389113675	4655.045541271075	0.4440220323619445	3940.4668058687535	8286.32351014383	3013.767244637092	1694.665169636804	0.9337633710760592	3.6936023938502354	0.843615356916411	1562.5	2843.75	4187.5	0.1336466927109412	0.0338819878383331	0.0516103219479157	8.07821588513728	0.823055014881855	pre	l
bird6	l_pre	976.399758230934	0.2021184563520085	1392.9153055614568	853.6038889830558	1704.9953869573933	3354.729288817374	4697.303925727828	0.4016581738546619	3165.249264231516	7265.015370481127	2843.6899637182355	1564.4706261635436	0.7844368334989761	3.186248082677539	0.8174641743336541	1656.25	2218.75	3843.75	0.1324377011896337	0.0354656766493712	-0.021053881256992	7.430164950405573	0.8279328217139345	pre	l
bird6	l_pre	1137.4365620918888	0.2616542252507265	1448.5824830361344	595.4678075443613	1696.3065853260089	3115.526261228707	4680.815242645419	0.5143855330323194	3291.192264193956	7501.355612809827	2623.3726639540823	1569.3097975986868	1.5320621804832826	5.258184890094869	0.7910532310245494	1656.25	1906.25	3156.25	0.129518709898923	0.0345731488914069	0.1352820583606882	7.688307145635225	0.8259405572064893	pre	l
bird6	l_pre	759.3712402690933	0.2964591881267088	924.1121158945544	344.2064119429339	1716.3300801775742	3070.525450890252	4069.418400072901	0.4607091210515335	1308.5491228284327	2924.382374582197	2203.8592677272563	1603.3770654951672	2.362797236848097	10.29988630729591	0.6864787672828806	1656.25	1781.25	2000.0	0.1214556492869544	0.0394213034602011	-0.2279570355639633	5.27399925357691	0.8500636448675488	pre	l
bird6	l_pre	919.1033456708574	0.0	919.1033456708574	919.1033456708574	1498.535905747852	2931.9749613815866	4172.09286045102	0.3646403371302187	2279.7623113207715	5316.949509987023	2574.7897851130583	1822.0426297823496	1.6787691454485216	5.624369458852482	0.7953606471880539	1500.0	1812.5	3250.0	0.1285739742975991	0.036303521593456	-0.3266437836362449	6.681542258205068	0.8260852278071011	pre	l
bird6	l_pre	1029.2581888603247	0.0999181207450444	1306.7158058992666	893.7322297976842	1802.373613230132	3223.252231383612	4376.332772335807	0.4658970039641518	3023.4092020055	6495.705196936202	3538.067484219552	2100.533996414603	1.1568641215350377	3.7302179600760663	0.845867029003021	1875.0	3156.25	4281.25	0.1264503997195329	0.0330196182461007	-0.072622768510759	7.698866216252783	0.8234037042859849	pre	l
bird6	l_pre	1273.9381831245255	0.0381419690127871	1317.3634806042928	1206.8552936962456	1787.0443289041034	3174.947674107912	4616.825881462025	0.4018529633205464	3975.310965032258	8100.790960200727	2894.2896769576423	1428.1876830979031	1.0892604320597348	4.5303148697690006	0.834562643203239	1843.75	2562.5	3500.0	0.1286040791316567	0.032040834002505	0.0991694175325681	8.227914491199545	0.8246142930426696	pre	l
bird6	l_pre	1097.5378507735354	0.2306375361975007	1406.2497133843897	857.7302299389188	1583.381369936312	2904.234116325218	4127.072502087194	0.4138104721112234	2034.51722039193	4691.279451204318	2619.9698936851964	1928.6616620393916	1.7475558755888931	5.630211279286554	0.7635561762821693	1656.25	1781.25	3156.25	0.1267361463247798	0.036212917893594	-0.3555336350042684	6.49568847293798	0.8292927526371607	pre	l
bird6	l_pre	770.3854907886791	0.2381508915788457	970.9843785447036	492.21285129540377	1979.9470152118329	3585.2272111365714	4627.882117748326	0.4397519812954928	6937.891726254646	12827.971888504	3500.647619950368	1115.5860378194243	0.1601797959682529	5.047958911510496	0.7908234381757897	2906.25	3656.25	4187.5	0.1314617615190254	0.0269940034147487	-0.0051874970632877	8.662485286316052	0.8169308796013981	pre	l
bird6	l_pre	948.8816579170176	0.0159765944306996	977.8086048804616	931.3116369944996	1946.3318598500623	3410.2572450684656	4463.75505888108	0.4335846846482584	7062.731608813643	15319.361470186885	3304.1337228629213	1072.5060458695557	0.9969098517941528	7.942965642150122	0.7866623520239034	2781.25	3312.5	3750.0	0.1342019553902028	0.0250988679849455	-0.3231081178847342	9.97327745557002	0.8011123254824543	pre	l
bird6	l_pre	886.1529397108725	0.0098817452584561	894.9096773211273	877.3962021006175	1608.560685012493	3224.6231894482426	4676.449309493246	0.3543205399191872	3801.234317602678	8093.680214280775	2838.215572821053	1723.2841138710362	1.2046291095347468	4.07966137586932	0.8545632727541499	1593.75	2281.25	3593.75	0.1314030774806863	0.0337936785035268	0.0603830178427015	7.976610391726305	0.8242423097987176	pre	l
bird6	l_pre	792.8557044942468	0.0122214879285884	812.136153230742	786.8143791429421	1363.4418941344647	2759.6539675777126	4038.072552672917	0.3711331055737386	1465.0662874977295	3257.539040048781	1723.912004751525	1164.594152084862	2.4338142571773087	13.052677048753258	0.7192298494318627	1281.25	1437.5	1781.25	0.1238342835192872	0.0397039265144716	-0.2495864874685217	5.37255909215347	0.8499217244585476	pre	l
bird6	l_pre	1212.272981383847	0.1827162982737947	1448.125329134997	885.6509622178288	1694.763462264933	3096.232758107805	4635.677170487091	0.4265726759086771	3426.764364357084	7492.22348698623	2680.44740884902	1350.1743393859035	0.8272433039541249	3.640541577115953	0.8153805183365506	1656.25	2500.0	3437.5	0.1306836179923998	0.0340207400845701	0.0254303258585488	7.712048205864743	0.8286070457720269	pre	l
bird6	l_pre	1178.703935192896	0.0824764153992188	1311.6240817779037	1073.892339506103	1600.6692554569836	3020.352101497069	4517.574750396803	0.4295797459695147	3822.448264864237	8370.833323801347	2829.487159012001	2179.5557840863444	1.754557906205126	5.101304834960375	0.8287815798839968	1468.75	2218.75	3218.75	0.1315227423052655	0.0329481584311959	-0.0449656851652269	8.1572266622611	0.8207774566678878	pre	l
bird6	l_pre	1362.652104102622	0.0350262384797844	1432.4455651276608	1316.815606715937	1429.348077459055	2520.3858361935327	4270.633243750062	0.3618481379697984	990.5546469377194	2242.8106340421346	1522.1716041951413	1025.6169770736378	2.062097955113405	13.237979703970726	0.6824648148934752	1250.0	1406.25	1750.0	0.1214165942146483	0.0427708779479752	-0.1937984484228709	4.532581630165632	0.8736813807618438	pre	l
bird6	l_pre	1204.8369094141397	0.0224970655248769	1223.3078973847037	1151.11707966447	1688.5952261803693	3429.1120199700163	4635.057194044421	0.4247851846374108	4328.362027306902	9670.351001362093	3391.288529545556	1527.4638591279097	0.2221010355928797	2.8415918715132427	0.8321610916780179	2093.75	3687.5	4375.0	0.1273929088304505	0.0291230795924203	-0.0941676044324812	9.336753105305934	0.8048018220298448	pre	l
bird6	l_pre	1357.642787122377	0.0208826228984651	1397.727508597811	1336.8308567853696	1413.5793794878368	2762.8738919679936	4109.119985666973	0.3381262547461938	2288.886389941292	5055.034243078709	2591.9370179326725	2231.524213736599	1.845508081777508	5.389714219672036	0.8017889951875653	1375.0	1687.5	3031.25	0.1264780729335816	0.0356128724674823	-0.3452493001114998	6.702022705763479	0.8238526992162594	pre	l
bird6	l_pre	1138.2939419391814	0.1136179303483957	1330.472833332675	1007.4536856710116	1659.529380526216	3202.912821024558	4398.081852435209	0.5045157734618915	2983.1342738522662	6890.780524774073	2809.1018913195994	1921.5475696470216	1.5169934677123291	4.912120023039118	0.8083665430012876	1468.75	1968.75	3656.25	0.1308580039268502	0.0344299639662941	-0.1673248876163479	7.493504567935365	0.8256882735876369	pre	l
bird6	l_pre	1195.553794223493	0.17187584800215	1436.8579074387428	868.9231087759789	1654.6514430910158	3249.5041106151684	4728.823098270901	0.4659947785289529	3011.204479601457	6696.449911254812	2495.6105123217785	1448.816268011783	1.292602489735217	4.653559923512914	0.8141822300667697	1562.5	1875.0	3187.5	0.130006980204744	0.0357806303570855	0.0908139252033215	7.225210814001181	0.8331726452712626	pre	l
bird6	l_pre	937.7763027013953	0.2824145196749097	1265.777729078901	438.3740871338593	2014.6305201889795	3655.402875095785	4613.214733443444	0.4556255470931623	7792.069055532878	18284.758557398884	3558.360563390625	965.5769325985236	0.3920670464435446	8.908593930238148	0.7331295967594786	3156.25	3718.75	3968.75	0.1340097966987992	0.0258579263143048	-0.0338213445551745	10.544578788997953	0.8000690828519001	pre	l
bird6	l_pre	1186.658131004993	0.3141969431456978	1480.6698585462814	422.8834372843857	1838.717512307984	3309.7264599537707	4676.899075066179	0.4335565146938558	4075.9819491233447	8782.019828504504	3248.985744572559	1560.0312464743522	0.7529189259444337	3.6165398203374193	0.8534531584025435	2093.75	2968.75	4218.75	0.1306812304996237	0.0324191605543326	0.1120630924170721	8.402700719188294	0.8212632895614861	pre	l
bird6	l_pre	1151.0348452426008	0.2077682979726337	1426.213838335028	600.7575270333792	1572.0990194114931	2948.9061691628376	4274.165845486789	0.4491283473593317	1990.9787357926905	4614.072254540661	2387.137971429961	1779.2702603950672	1.9237598320574545	6.358005497845891	0.7533778264968856	1500.0	1718.75	2750.0	0.1246875668365042	0.0367921412794663	-0.1678202553144967	6.339877426156287	0.8313107180376627	pre	l
bird6	l_pre	1415.3027321935083	0.0052563689757146	1423.530263712834	1406.578097377849	1384.9242196087848	2705.6980831309006	4235.49961848501	0.3765643588304634	1814.561479657175	4028.621870338176	1932.7619058147943	1424.7595338881674	2.458204075907384	10.440395454044562	0.7492783980548324	1312.5	1468.75	2156.25	0.1245717207185698	0.0376405096058148	-0.2434809457032451	5.9909612518216	0.8383479155385911	pre	l
bird6	l_pre					1790.6432505818177	3264.092216160856	4620.7599300731	0.3564290231861515	3515.906527632601	7187.096906339545	3158.815995391791	1586.9071522436432	0.7829669912104921	3.7135160212960776	0.8535987023675118	1875.0	2750.0	4187.5	0.1274080028805565	0.0331614576695492	0.1145986461486665	7.810566947385694	0.8278805164405421	pre	l
bird6	l_pre	1083.5938984178165	0.3510272794319329	1417.829143339516	532.8349450275487	1695.8068830651482	3324.513085048161	4608.273410546487	0.432540138240078	4078.487400966527	8850.34437978351	3056.043832410409	1655.270239004684	1.2102411961273103	5.665887423065781	0.8298100717051135	1750.0	2781.25	4187.5	0.1313986653271912	0.0327903508349444	0.0620224304372142	8.37117359427825	0.8187255803342635	pre	l
bird6	l_pre	845.4469733042092	0.1764180256672685	949.6582338533364	469.01759055849686	1919.9672980000423	3604.0335424863647	4580.136267653877	0.4605818318317309	7272.184149878727	16393.71476093552	3467.865429969135	1045.7686667695898	0.3296018345182845	6.666199872993641	0.7521840250754671	3062.5	3656.25	3843.75	0.1323129386333522	0.0255970170099283	0.0244352803106488	10.719224516406058	0.7971272428265594	pre	l
bird6	m_pos	1264.4186714818668	0.074326925715708	1343.7887850327782	1107.7805133847935	1914.1424468646428	3915.103948970966	5365.817306248285	0.4283053708342554	461.09976450827526	829.1560903056104	2550.3171434427504	2531.9418748592416	0.3381813641073172	1.5649043309287218	0.6525074104909203	31.25	1906.25	5375.0	0.1373206296508273	0.0597056879314794	-0.0227535840635389	3.029758896688333	0.956314728907632	pos	m
bird6	m_pos					2113.907471464413	4036.961663405447	5413.792938831717	0.394028027384262	480.2199481361572	808.9361694399448	2783.849392998422	2557.9460031593835	0.0981304631126033	1.419944106292751	0.6463001275112725	0.0	3187.5	5375.0	0.1423508442900381	0.0631991069271011	0.0122121284563084	2.916673607577028	0.9628284537483136	pos	m
bird6	m_pos	1116.1467657950657	0.1589288502670729	1184.1510973346255	392.3997677946825	1881.179566089628	3836.29710961572	5228.411974093886	0.371982083521564	363.3030264929664	591.0956679465327	1713.890094569329	2699.879331237265	1.4440368552992997	4.063069886553926	0.5133315132229839	0.0	31.25	5406.25	0.1331174128326439	0.0604329759203236	0.0054157065097235	2.8242506892329087	0.9648069729532572	pos	m
bird6	m_pos	977.794943823568	0.0121118509842711	1005.034978633514	953.4285749899692	1930.3967646476397	3850.800659864258	5358.824269609471	0.3795026516389495	429.1116331152438	732.3365445318999	2126.3782049741567	2533.481756967986	0.7745533792528404	2.2865860418241457	0.6005249593996224	0.0	1625.0	5531.25	0.137232887458655	0.0612115376624073	-0.0072868217578634	2.8965704642270587	0.9624742457640522	pos	m
bird6	m_pos	1180.2388351808002	0.0100587078762233	1190.9360707390106	1135.5199388087904	1897.4063410185129	3865.192201533512	5268.052625771571	0.3810815313113992	372.4299354633279	638.2032232854108	1911.551147158059	2511.601653723141	0.7927285431426073	2.0330320570987013	0.5292861069055274	0.0	31.25	4750.0	0.1407558425955853	0.0661211892288998	0.0292914012964659	2.658343290990296	0.973185943163157	pos	m
bird6	m_pos	793.6943780742911	0.0094559101633171	804.477624927611	784.8840109162846	1871.276503039096	3762.596180229697	5360.6105509954	0.4071857025335483	426.4467000158954	685.7427607945214	1840.0252504292064	2437.580606575856	0.9886396938541764	2.73910920558934	0.5480016886866083	0.0	62.5	5312.5	0.1439233017375173	0.0666467506974445	-0.0012434842605208	2.69982212707972	0.9717170827454386	pos	m
bird6	m_pos	1234.6755300395278	0.1806038714528094	1465.549860633994	575.5410155099014	2072.0745552155518	4127.128190446862	5367.97416979226	0.4167327402108265	380.9974400119035	569.6406982146599	1044.0951795848446	2002.636090936214	1.7599273525050223	4.846973764936369	0.4121221028547452	0.0	31.25	1625.0	0.1582815523045077	0.0809933011825065	0.0571056537831796	2.27206896760926	0.9895288828854892	pos	m
bird6	m_pos	859.7004857073222	0.4079160170039281	1170.0146839504623	302.5425110824907	2048.1601899722937	3903.784168075868	5247.209057558031	0.4089319223686468	415.6787529978704	686.9964216588943	2441.497541137597	2530.250766750972	0.2570880044927425	1.3199754267871495	0.5903560748728688	0.0	1687.5	5312.5	0.138063123589014	0.0625764834549157	0.0293966305963664	2.848817553138263	0.9643475594538145	pos	m
bird6	m_pos	1184.8025051136617	0.1159397231214009	1388.925597018304	933.51795432055	1911.1418383808923	3864.803435058	5350.072266907449	0.4412151196879473	439.4149288413431	775.2238270321022	2741.578735426536	2599.0185518501166	0.1080374603701304	1.3204785572362852	0.6091701266755668	0.0	3093.75	5531.25	0.1359132750782781	0.0594239912242221	-0.0028386720538558	3.0240777219877604	0.956071358354276	pos	m
bird6	m_pos	1039.9250423129129	0.1028943971099542	1176.3740667425604	934.0260089916752	1992.472674505549	3989.0285573168703	5202.966786066048	0.3907047168402646	486.5029070861123	850.5323862605584	2820.3063075663467	2503.119467662377	-0.0024954505992396	1.3369684950971614	0.6395903637655528	31.25	3531.25	5343.75	0.139779365229712	0.0612191351083902	0.015476465298405	3.01341380832652	0.9579022463922356	pos	m
bird6	m_pos	1163.82448532583	0.005695314038525	1170.2880145789563	1151.839405956645	1865.887182593634	3873.1608842670257	5247.462709592535	0.3855995772224955	436.75360283984287	733.1764590416417	2478.5986001386414	2497.825374017572	0.3562275588971663	1.6462667609632569	0.6446350528207999	0.0	1875.0	5281.25	0.142786156050762	0.0641428598368687	-0.0081966005413889	2.8497613439151297	0.965462977316574	pos	m
bird6	m_pos	1421.5315225088625	0.0347549923847615	1478.6246153000286	1350.3396851855416	1844.33463616512	3852.20047744833	5312.886967255331	0.3638341621677299	396.91500154949387	663.4049788369514	1774.5652939725935	2718.6736284386607	1.4196390280229616	3.923924822323461	0.5444128737621324	0.0	62.5	5718.75	0.1366944763165797	0.0617607078370669	0.0001518981581195	2.838691517489503	0.9649571203260272	pos	m
bird6	m_pos					1851.26182877601	3734.0463104842943	5320.817077040278	0.3439113425694399	455.3982549651844	784.6801634782387	2415.06833348823	2674.2757378420074	0.7282565428654232	2.419851145962772	0.6481345600888484	0.0	1843.75	5343.75	0.1410239350426732	0.0629236934305818	-0.0220162536546856	2.879946813363603	0.963467532991896	pos	m
bird6	m_pos	1165.354390149471	0.0174469659078809	1185.525600141603	1136.965025317672	1843.843998787426	3864.0194219897385	5266.273096515604	0.396541186182793	378.2506526321581	662.4069177056166	1953.2668888867845	2577.6190833734577	0.8015639885285879	2.036368207488468	0.5434030711422398	0.0	31.25	5000.0	0.1382197495540894	0.0633517913709843	-0.0262648282942301	2.7431505564261247	0.9689689534778518	pos	m
bird6	m_pos	894.3218655103923	0.0714416408486809	939.5711037897986	793.3631484844512	1826.3713733348409	3883.8603116781137	5328.262189128037	0.4181088581462382	429.1917589766224	808.81607172206	2285.6376341121068	2561.0585157417268	0.4782829715267443	1.6405125159083704	0.5710577910347516	0.0	125.0	5375.0	0.1407207416209003	0.0635476873941603	-0.0126176100523109	2.840868648800818	0.9642838463222966	pos	m
bird6	m_pos	701.8653835308253	0.3327408111569309	1022.6457945521042	511.680185312628	1962.533889768841	3979.720764427261	5393.883644267652	0.4030669516244037	495.7102666516818	841.958712071429	3015.1134868467952	2532.8975416298777	-0.1000353646265048	1.3352995831302577	0.6490005218639285	31.25	3750.0	5531.25	0.1425765440739081	0.062525258340609	-0.0066643831827507	2.981452566752778	0.9594695235471592	pos	m
bird6	m_pos	805.1862115895119	0.2632264275244183	1032.7510550514342	529.7163807832211	1923.1444835582736	3982.464053744841	5436.646321426245	0.4147241055271969	528.6228203709591	956.763679045416	3101.220842715653	2551.143727212075	-0.0602021090759759	1.5194490262629168	0.6753286020954967	31.25	3843.75	5656.25	0.1425658969317184	0.0618812572379867	0.0401178357016384	3.084157336556109	0.9554241975183392	pos	m
bird6	m_pos	1109.2416059655814	0.0962451258238803	1161.9033264930456	806.7766767279506	1947.522739464038	3934.931468481564	5277.167460094029	0.3951396484344054	353.09014954739825	606.0506689702164	1666.424669773015	2333.672133320764	0.9096193572361004	2.10776457852823	0.5132818825439518	0.0	31.25	3968.75	0.1365158754924493	0.0630701141657598	-0.0233652494859421	2.712359052778098	0.9699106123373864	pos	m
bird6	m_pos	897.93159879442	0.304841095489154	1070.2878144578438	442.3330176282765	1990.3605122175848	3940.0533163170944	5191.547295891183	0.3712937739845676	458.9648470616759	784.1485438177248	2187.25574210572	2353.723409594841	0.6958425503595749	2.3587383960674875	0.6503154838515445	0.0	1843.75	4250.0	0.1405080227933426	0.0623968751679828	-0.0204307679480558	2.9078204647690185	0.9621631582530076	pos	m
bird6	m_pos	765.9680612262529	0.3645970699607079	1006.5404308478336	432.1281134060196	1973.8826730196788	4030.404731209382	5303.969068932797	0.437203840445181	542.2110162355625	1011.2555414141124	3181.8961409123626	2467.4499806355616	-0.2269117013068995	1.492315419675339	0.6678277430719717	31.25	3937.5	5312.5	0.1407586480469834	0.060278464045168	0.0321996564806487	3.162774290135381	0.9514793918768116	pos	m
bird6	m_pos					1826.3102645411395	3821.106852380671	5342.241433767033	0.3558195794783836	486.6558898351239	889.616848166127	2407.120999126142	2603.183506203859	0.5952715424263234	2.1681501751411068	0.6195583581268685	31.25	3406.25	5687.5	0.140655450521369	0.0626396780172944	0.0826317280929077	2.9759126308751416	0.9590751365068422	pos	m
bird6	m_pos	1091.1604524602678	0.0048347627305925	1101.9968269290498	1084.8942293621208	1956.1820011710088	3980.512577462511	5384.331007082003	0.3982995002904162	419.8944319726827	761.8385396949982	2369.9631060698703	2505.526432249076	0.3828570815538599	1.4318008569689076	0.6029824509089273	0.0	1656.25	5375.0	0.1377537649357449	0.0609558219590302	-0.0260650878403801	2.935862229016952	0.9602131640506903	pos	m
bird6	m_pos	1294.80979507834	0.0003962308192335	1295.6511599822245	1294.141378625378	1995.196593912296	4021.7612571454097	5297.52923966612	0.3570445830589993	504.0878444927462	957.2120942950236	2906.585070807804	2438.5246112313685	-0.0660793487103002	1.3892422564089313	0.6715822270476398	31.25	3562.5	5250.0	0.1364547953654388	0.0581480979064459	0.0081706155775503	3.190559248366993	0.9483842074782372	pos	m
bird6	m_pos	900.0731996744	0.2357949125780108	1012.225089992632	385.4334678828101	1966.1659591074344	3961.191633273519	5358.539652983751	0.3982909838524384	494.5052409965776	967.475909839912	2899.0479211176626	2573.859423105997	0.0807857281906452	1.4454503278075646	0.6568633388059995	31.25	3312.5	5593.75	0.1397346622610067	0.0602652746989798	-0.0134521229886895	3.0953538018887525	0.953126937712629	pos	m
bird6	m_pos	997.9405963296682	0.0134695713520447	1013.2400743876	961.92282254088	1899.4019739061396	3996.8635375468193	5359.8985851841935	0.4596558696040396	495.6484631221773	913.5018571059708	2728.684538448392	2639.705650142315	0.2485670156686272	1.4619699364036471	0.5963344607805108	31.25	2031.25	5812.5	0.1378018745443083	0.0599503268192052	0.0307682935658946	3.074140497763965	0.9547997512150272	pos	m
bird6	m_pos	966.0312094391816	0.0227766147664925	992.6688305746284	935.7792106634308	1982.791406862665	3924.246436238697	5286.579865020764	0.3868542567774894	748.873581685138	1545.2441665297015	3924.734405918632	2238.9213332543864	-0.7026788954150796	2.3989917726614696	0.735871729868291	2718.75	4968.75	5562.5	0.1470707618461392	0.0596089905641402	0.0188365983402835	3.4906975529238187	0.937565060064034	pos	m
bird6	m_pos	1050.9481522221777	0.1373844042517917	1329.3706084716407	952.0548493225712	1972.324747008229	3979.840352538718	5307.317845636719	0.4320273205007657	689.0199495782516	1371.3756248814936	3679.8964869749607	2350.3070352638774	-0.4613018065173608	1.9806587159931104	0.7381955431585819	1812.5	4218.75	5812.5	0.142558153911351	0.0577249894376233	0.0432710775850763	3.5136184042152334	0.9375092811186166	pos	m
bird6	m_pos	970.347688109149	0.1720301053140866	1389.203303585498	821.3030682835677	2088.511757665476	4052.185915213692	5235.988283750036	0.4549800951387562	841.2234192501884	1732.8652615184646	3998.557120717817	2015.183064246849	-0.8193448884639526	2.8665641311401577	0.7207367074419609	3750.0	4156.25	5812.5	0.1413326600207083	0.053617250814361	0.0599180952361172	3.9781540375123576	0.9198025219070384	pos	m
bird6	m_pos	1099.9098302251284	0.375829526538649	1328.3546816301955	300.57133486617937	1900.0317624080471	3945.322733940765	5373.367831272589	0.4759241795475087	692.0451680204584	1230.7914040927806	3733.5964753698513	2352.8125986334694	-0.5406159969412953	1.913648036833662	0.737271920856288	1625.0	5187.5	5562.5	0.1414461615164099	0.0580109493263385	0.0971346081267576	3.457995732774602	0.9407594307940108	pos	m
bird6	m_pos					1897.0357778189727	3979.1850693368647	5232.837149001765	0.3665167981670019	610.4205795285893	1094.0790343343078	3298.14484910642	2496.355766142812	-0.1610357495680264	1.6184745867840185	0.7328405343147739	31.25	4000.0	5687.5	0.1416485593641585	0.0597375324307427	0.0839287931373123	3.2902251599348085	0.946757553762372	pos	m
bird6	m_pos	1338.4576876210203	0.1001392353056052	1389.8711856936784	324.200835816798	2289.237739141753	4016.95851359852	5278.583137186245	0.7255560430077381	739.7144657445506	1690.9879625093797	4324.336641388061	2171.651764214868	-1.3700449103675032	3.073623943406516	0.5051045797992456	4250.0	5531.25	5562.5	0.1421198733127925	0.0573402911470829	0.0715684705000478	3.6011257606590568	0.9296463672999736	pos	m
bird6	m_pos	1371.1696078694044	0.0335475172097768	1429.6173274027988	1303.1257353978135	2173.046617415783	3971.02718077868	5240.564331219621	0.4206114974972388	880.7200844447273	1714.8377581549205	4180.486089986738	2015.2921125394016	-0.966167790573192	2.9559116589182035	0.7691912037485628	3562.5	4937.5	5562.5	0.139642948395624	0.0525446614043322	0.1484552712024945	4.11532341663666	0.9154167565342046	pos	m
bird6	m_pos	1359.788940271344	0.0359023378669384	1414.5611538433884	1290.9922891325427	1980.8291973364096	3950.092006806332	5254.202677297605	0.4151484120017688	763.9835345574913	1590.7226912225656	3913.919293211628	2233.162914498043	-0.6735668850996729	2.271667133634431	0.7518330333261943	2812.5	4187.5	5718.75	0.1431627913165444	0.0571398827167395	0.1125494718489348	3.685123788809076	0.9303803991740566	pos	m
bird6	m_pos	1349.026497347978	0.0210824242338663	1388.8499866525174	1319.431722567819	2032.2687016508185	3938.3892168396537	5378.499535983171	0.4374741124304069	988.4860076665504	2037.791454959817	4342.655199538172	1958.0514066610767	-1.116328911878696	3.32729003163218	0.7517996143607354	3687.5	5312.5	5593.75	0.1443285746125688	0.0532295559824265	0.05806936852728	4.177033033644337	0.9134273402820025	pos	m
bird6	m_pos					2017.4771140678336	4025.117023451013	5319.281045956241	0.3283715241131335	714.6311146246544	1332.0858567761404	3785.100918750813	2240.865342732008	-0.6377156818727236	2.076755798201808	0.7559136819523267	2000.0	4718.75	5625.0	0.1406898249756923	0.0567949931296452	0.1349887336373408	3.610499656069802	0.9342002913009504	pos	m
bird6	m_pos					1929.593179792393	3953.702478490157	5391.215444113272	0.3374395888603784	639.6430147368311	1111.1615062178132	3633.08698285704	2544.827207388734	-0.1178087956712362	2.048074620527446	0.7485072874079154	1656.25	5000.0	5625.0	0.1388393596624575	0.0564166082872817	0.0248034953594684	3.4681736244399475	0.9387105758643184	pos	m
bird6	m_pos	1232.391688178196	0.1639493427937435	1331.8438306483731	748.2574271980469	2327.2401789837004	4065.094704270223	5312.646563106155	0.6115128421444079	1114.9677154610176	2173.0365821436044	4634.432673368862	1520.1649016398012	-2.0509529347564204	6.622090659070107	0.6105964465205624	5031.25	5250.0	5312.5	0.132552447433277	0.0436547310775796	0.1015406779230484	5.091998633291345	0.8854221471435595	pos	m
bird6	m_pos	976.4605078672448	0.006132210372075	982.2195479771076	963.8549307476408	1879.6134674142547	3896.9815588455103	5086.820484187546	0.4227613159029394	428.1509019941052	771.8915964749195	2339.1701450985406	2300.979113838679	0.3074737763937788	1.7904168217967702	0.6097696098066392	0.0	2250.0	3968.75	0.137809676298282	0.0607150561626435	-0.0374516253239881	2.954254902803511	0.9590903956488684	pos	m
bird6	m_pos	1118.641617023863	0.2902893598646991	1326.4438271623276	472.73988034199465	2177.766886982228	4013.9222363394742	5376.700294015422	0.4210002486852648	892.9556642420043	1660.0070259482063	4338.914204513367	1961.9972744689544	-1.3202702764214524	3.425119265986208	0.712879404756372	3781.25	5312.5	5687.5	0.1430856551024062	0.0550433272298963	0.1695263893187545	3.966079629897423	0.921754922317296	pos	m
bird6	m_pos	1186.434921941326	0.192859108512954	1334.5574872404443	570.780026809208	1671.9128655699644	3811.348883250267	5151.999339398122	0.4004223238184505	370.9926670012437	626.621122108669	1670.0521837957494	2573.090314190467	1.3309561974933863	3.626281229347878	0.5100579429477828	0.0	31.25	5375.0	0.1350389163139394	0.061378344817134	-0.0034746348367583	2.8123498490362504	0.9654377330901508	pos	m
bird6	m_pos	1263.1058883928615	0.1358128637521773	1409.5720343488083	976.4968816324622	2116.55687300289	4020.567583138328	5324.451718428461	0.4418645072946924	884.2135748309828	1825.8891735451043	4177.779163788982	1947.9841741896053	-0.972996722762247	3.264510343523338	0.7523084071929095	3843.75	4218.75	5718.75	0.1397177612758231	0.0516018700397729	0.0929026065907603	4.21555374531211	0.9113612676044808	pos	m
bird6	m_pos	513.5818767020774	0.0006868517481779	514.0907403150569	513.0993460143907	2041.2861734176468	4105.960550478086	5410.74730986977	0.4279334517501648	806.3934718401288	1687.5303456681688	4121.798155035459	2205.0342955313927	-0.8597784236579261	2.351469921965692	0.7228561442609737	2062.5	5375.0	5718.75	0.1393969786970587	0.0541711915158943	0.1588765453115277	3.926084030398966	0.9206041206586816	pos	m
bird6	m_pos	523.3681385304917	0.4785277771907659	1027.389896459204	345.5324693457815	1996.0670904637104	4020.187832720061	5280.569362965581	0.3740649765953003	907.1110446690604	1826.113263406611	4058.675779807069	2268.833381213673	-0.4958579509007102	2.0242227951831597	0.7730173350793884	2062.5	4968.75	6062.5	0.1382999174374077	0.0512029937109376	0.1141047005854601	4.176275222097846	0.9147057434246132	pos	m
bird6	m_pos					2178.083274316847	4123.370290429218	5356.82942641229	0.3400328976023211	947.093356382894	1830.659903504652	4400.014072225147	1980.9074461125183	-1.2216542814141764	3.45879503044955	0.7560580079990399	3875.0	5218.75	5718.75	0.1409305683526692	0.0540569652661921	0.2320974699916103	4.059699353756446	0.9172897917983636	pos	m
bird6	m_pos	1069.106415497036	0.1731838147472409	1399.0938740257643	945.7387608235744	1848.805883307222	3931.0155052525743	5176.100248880664	0.4140353220036551	450.7247224745272	795.8509320357255	2584.227322072189	2522.916508303823	0.230502744604643	1.4840078785245077	0.6379107458623452	0.0	2218.75	5343.75	0.1376977332080721	0.0606776134424099	-0.0059568545383617	2.9700858346326933	0.9592191398435947	pos	m
bird6	m_pos					2162.090855145947	4131.476761067007	5302.216154730906	0.3371433438279667	450.2384795844261	808.8479096087806	2632.1667023153204	2508.1903439630078	0.087233516212674	1.306009271632623	0.6124774950621584	0.0	2906.25	5156.25	0.1420746696081317	0.0633490035115477	-0.0131840230433292	2.8914819975160797	0.9633467547713432	pos	m
bird6	m_pos	892.6077517106119	0.0009145058292441	893.6929196991412	890.6649082494588	1872.6585162265949	3801.470356396781	5329.436409804651	0.3978809492907134	516.8395188210936	914.9263065249586	2694.072101709632	2904.640752767428	0.8310716906956742	2.6968240881703056	0.6600123060291543	31.25	3156.25	5812.5	0.1412410044756549	0.0603366680205734	-0.0600875156418738	3.0877849033518228	0.9541878777494286	pos	m
bird6	m_pre	1125.958174970802	0.0006806558393808	1126.8524382996022	1124.7832747561731	2028.3377916522709	3911.619756474249	5141.507400602724	0.3832314618350332	3345.072882031124	7262.779574977614	4044.341348536334	1877.4047738183688	0.0468720601216444	2.091759705683853	0.8206797891956794	2125.0	4187.5	5531.25	0.1317188775696395	0.0368753963755918	0.3174431158001541	7.000013115846431	0.8455175046283424	pre	m
bird6	m_pre	1011.1898090832468	0.07410938682787	1110.9176907031165	936.0011606494604	1904.064826525884	3677.313942856988	5067.215361039137	0.4734477741358458	4418.65285919652	9467.496823151472	4248.722831366313	2377.4510810410084	0.2840390882940516	1.7922135573989777	0.8322335871456773	1968.75	3812.5	6250.0	0.1380720878320153	0.0335181892036518	-0.0881361421898614	7.943855054319937	0.8331865633402155	pre	m
bird6	m_pre					1954.5591467930424	3280.078174626153	4699.534915319704	0.3304729303131241	2195.002937689224	5033.341671339742	3892.9853975116334	1895.3447670760352	0.0251390572524561	2.183396450033673	0.8299370530812283	2250.0	3968.75	5437.5	0.1251669647602622	0.0350274941957518	-0.1193027177852004	6.8620294944885725	0.8323876012819625	pre	m
bird6	m_pre	1047.6139108045263	0.1174024134237003	1316.6844473200558	934.5428469471758	1959.426866231284	3636.2480281550497	5181.154966213622	0.4797829969465551	3440.3953228968444	6699.0174323988285	3882.733607290622	2316.761467878156	0.4799674509398435	1.868037722070525	0.8531585911968843	2000.0	2843.75	6156.25	0.1401955296967761	0.040068279965855	0.195825421427803	6.472038593610355	0.8558970743493628	pre	m
bird6	m_pre	1036.1574590040989	0.0864577699412828	1193.180893513107	960.8555408035209	1781.7355853937552	3581.2347166361483	5170.025322659054	0.4713754378405576	5348.599874129123	11297.110208286313	4062.216142100612	2210.4778093066257	0.0976481542526198	1.6227056388685832	0.8301494556402157	1875.0	3843.75	6031.25	0.1398501811327146	0.0325461779267538	-0.0729718457121087	8.194754204483628	0.8307485569450643	pre	m
bird6	m_pre					1993.442863711966	3644.685530293282	4758.931265006725	0.3260182131106249	4156.7984777664615	9446.78952348597	4489.846702195893	1982.7514628502136	0.0957269157598372	2.2352274281126325	0.8500127397354582	2531.25	4187.5	6343.75	0.1303000507276716	0.0323130054792099	0.1472345916835738	8.613931850352998	0.8159255226668158	pre	m
bird6	m_pre	873.4263111353888	0.2875070645876503	989.5151618455088	311.7331755173569	1725.7644291473484	3605.2722051299047	4895.426117303808	0.4674268819822478	4027.531550663413	8941.754667653795	4388.427484725709	2536.0119382972166	0.2504579767189049	1.7116449880309643	0.8357670673106244	1968.75	4000.0	7218.75	0.1395116586780281	0.0349769215663474	-0.1946310359191677	7.53363987689037	0.8377384981652368	pre	m
bird6	m_pre	858.8938790416051	0.3124464967255126	1029.9282003880571	345.29357861659935	1756.0754939374067	3531.4645447471203	4951.765946538394	0.416808325695507	4958.370123510256	10166.532299113613	4174.8108746723865	2304.502071429097	0.2481929718765342	1.7986725595433304	0.8823652505598972	2093.75	3906.25	6218.75	0.1401763314778322	0.0338943432217101	-0.0908221515847116	7.810926766935267	0.8356065492103589	pre	m
bird6	m_pre	961.5338896047728	0.0310777117905505	1039.6582153712818	931.0345146540016	1735.9347138655526	3612.5947249297183	5070.580047875678	0.3939159496728776	4817.598880996352	9866.409810726547	4069.247846987574	2351.0825127507387	0.3196580380919024	1.78664536116867	0.8815951051969406	1843.75	3656.25	6281.25	0.1425083933078073	0.0362767195015068	0.0469804493425747	7.463711436414647	0.8405263935108982	pre	m
bird6	m_pre	1202.4592700534736	0.1634331557846469	1415.4054380583054	994.4946792770012	1807.586477481153	3656.894809450961	5085.457284595917	0.4337856562373713	4220.050239695486	8410.239394423565	3677.656637965813	2024.038794693216	0.3917992228910334	2.048423208126536	0.8531672497448118	1843.75	3281.25	5750.0	0.141674982381206	0.0362464998734571	-0.123275403822614	7.070148190086352	0.8473713500897155	pre	m
bird6	m_pre	880.7985480441091	0.489938779004877	1412.7848515928688	305.8176795988776	1851.0356038999157	3723.066672632395	5077.662896879875	0.4242538244660777	4594.772306783928	9037.126215776963	4055.690368812537	2145.907709531493	0.2037869435557435	1.851912835963197	0.8615746758005184	2062.5	3937.5	6187.5	0.140985777180404	0.035374476523842	0.0013705367617055	7.4637960389306865	0.8423957387965794	pre	m
bird6	m_pre	1095.5058074026338	0.3023761695701863	1428.0542562521507	763.9340727846949	1696.514575552495	3498.3523190958904	5149.903188171164	0.3999158045555907	3675.21737499409	8255.158753371506	3339.506949354569	1940.064075667191	0.5529366730102585	2.2551753259251885	0.8312050251143416	1656.25	3093.75	5250.0	0.1438708368874541	0.0369534762358036	-0.4294992304354193	7.096989940424101	0.8440972568407145	pre	m
bird6	m_pre	967.0779287638986	0.4504064647767735	1418.682130848238	305.97848052915333	1847.955604961406	3641.846328289838	5081.741206851713	0.4490641634888906	4360.798949163889	8318.778990797442	3840.1321031527136	2099.7416636239004	0.3615059560557235	2.0889710728769075	0.8784748254753987	1937.5	3781.25	5812.5	0.1407582111293967	0.0359169714964473	-0.0665832186804742	7.00124045158374	0.8495692367153983	pre	m
bird6	m_pre	1045.6908252155265	0.1804553133924774	1404.6846912523274	880.674644121924	1835.3875044988524	3551.458000740312	5000.1515869618015	0.4305437180205537	3759.9000000936007	8132.18982144568	3751.127043509054	2309.9839480332125	0.6132793298258937	2.1002658464196395	0.8489550218345367	1906.25	2968.75	5781.25	0.1418194504756577	0.0372055103121177	-0.125085556735551	6.988735348966919	0.8476666496393632	pre	m
bird6	m_pre					1888.9105537358516	3554.673388896346	4620.524076184735	0.3947350462470337	2646.705887933864	5893.473340667116	4207.604304493858	2085.905373846194	0.1846081079887911	2.264692338435662	0.8367784407964087	2406.25	4062.5	6125.0	0.1280604988732531	0.0358041061233838	0.0729147681520132	6.956581621018754	0.8376194384411314	pre	m
bird6	m_pre	941.96184795215	0.4003004441648549	1394.131263769303	300.5652097623987	1855.5003567769795	3533.079687220692	5040.603370342702	0.5178257751612307	4793.126078852548	9756.029454362011	4170.987204082505	2417.866849475613	0.4709226596704327	1.9630311538341836	0.8434751782564881	2093.75	4125.0	6500.0	0.1367194821411982	0.0333500792652414	0.0899848966686712	7.99930220972715	0.8340096576940544	pre	m
bird6	m_pre	1000.879063396385	0.0880622713281716	1362.1014390590633	879.3976326121418	1735.7274474320836	3738.438994454996	5048.280571999641	0.4150275394371714	4701.708475455527	9992.80480540977	4660.670875805055	2025.711390049493	-0.5224374996286805	1.9958942695330408	0.7557719777189905	3093.75	6000.0	6125.0	0.139435367897412	0.0324417844833561	-0.2828751213248589	8.23219695743045	0.8273000038196066	pre	m
bird6	m_pre					1741.503534259166	3605.871889037901	5073.552932746076	0.3419093270568014	5401.267270055056	11852.371916722012	4432.716256516318	2471.658062811256	0.2446743121298972	1.6954605803597045	0.8840325592736009	1937.5	3750.0	6750.0	0.1410106423498007	0.0335137757552334	0.0210253219475571	8.39031575938937	0.8271050357796134	pre	m
bird6	m_pre	1057.5758002776925	0.1923086009733362	1394.1105720131134	930.5232693167924	1723.549324512774	3649.42492671406	5099.945475840772	0.4384760134041781	4055.5239322959233	8407.436517788185	4234.302993539839	2359.049638343853	0.2078918151571545	1.7506575171827812	0.8600972235388172	1875.0	3750.0	6375.0	0.1387348020935083	0.0348243961222609	-0.1360921281369269	7.515616177125035	0.8389149289885215	pre	m
bird6	m_pre	1080.307071137844	0.0006057223348856	1080.9614372593671	1079.6527050163209	2046.1082086249248	3723.3866681499617	4886.779098226103	0.3813982098782639	3966.417679295857	8506.857729210873	4265.9844673352	1685.7316186877283	0.2026483976713215	3.1317140782939936	0.8413370067539099	3187.5	4156.25	5343.75	0.1298033346641499	0.0323745456590183	0.08953293574619	8.100848678896977	0.82549036005285	pre	m
bird6	m_pre	526.6092953933725	0.0004380923450585	526.9980191978414	526.1801376674792	1892.298569416275	3683.4107139477337	4901.031264282843	0.3399181413285931	2842.8376870950838	6350.98364578178	3866.128356583284	1727.244075276341	0.0397696145151035	2.501519229212597	0.8403453570337407	2187.5	4093.75	5218.75	0.1268304846869557	0.0345103847918369	0.0870481058588777	7.353336963715269	0.8304123612223075	pre	m
bird6	m_pre					1944.365885797019	3651.62080298689	4862.045481725155	0.3196406025159481	2525.6389345826324	5349.909601259769	3720.909594574312	1711.965421214664	0.1515173594584256	2.917794108991262	0.8649026141359255	2312.5	3906.25	4750.0	0.1307957541098837	0.0383933605226984	0.0977285641205573	6.350584777550647	0.8524330862712047	pre	m
bird6	m_pre	796.1618533225043	0.4338224488113466	1042.4484122047854	305.3471208056152	2052.7963931028903	3893.73396042664	4948.329642050711	0.4410684760599859	4013.679205500241	8408.335227268133	4049.8973528637935	1613.5541956053569	0.0705776326608633	2.806983650131491	0.7983308607649616	2375.0	4156.25	5250.0	0.1327418777324714	0.0334737838191171	0.0832523218060823	7.808257551917578	0.8337004978368322	pre	m
bird6	m_pre	1078.2654549569277	0.1066362722672121	1338.4687815018451	1008.4897517106856	1886.936072968566	3803.0917162349374	5045.789421107531	0.4062577492883445	4499.992148777139	9628.42492013205	4541.432503752878	1958.7898889693968	-0.3741447966513842	1.9892136300826933	0.8034555545310426	2718.75	4375.0	6156.25	0.1384863713605697	0.0335560415794448	-0.1172288340528649	8.016647559228785	0.8299981469609777	pre	m
bird6	m_pre	1129.607376172493	0.2443185424524474	1420.8739833006111	461.1949249400435	1719.5916389827096	3547.0477958047577	5067.449811503289	0.4018918968233574	4506.548199470603	9177.706166152022	3946.000560694432	2369.605116659192	0.3663461226597757	1.738532763735286	0.8734672979489879	1781.25	3625.0	6687.5	0.1394045865392269	0.0340566508884687	-0.1966776589435162	7.508848643548741	0.8401638107306564	pre	m
bird6	m_pre					1752.2375722084994	3542.9085808763125	4974.736307101844	0.3559843845321744	3945.90008989374	7912.604248518432	4079.734807062661	2405.048871293357	0.4126069015525456	1.8339440093967283	0.8736009191668129	1843.75	3593.75	6500.0	0.1331270141299721	0.0338504114560848	0.0459778102944589	7.5773826297912015	0.8391713807741579	pre	m
bird6	m_pre	995.753611253464	0.0032161730884623	1000.6926667694912	990.9799310121396	1843.6405321993109	3797.259701264528	5186.407805068548	0.4323948049292799	4516.594129553365	9045.077466622355	3837.660811881784	1907.331936646976	0.1107123111832959	1.85180503880412	0.8236715470074154	2031.25	3937.5	5812.5	0.1386773200809091	0.0329937423743652	-0.3106264489254242	7.720690352561281	0.8361109252609417	pre	m
bird6	m_pre					2076.3714853631145	3689.055592307692	4929.696033203094	0.3406105708259903	3887.278870994438	8364.446969818337	4146.596109846089	1599.218707547461	0.1261964088032015	3.1213685198218024	0.85176082480883	3156.25	4125.0	5250.0	0.1303511377304341	0.0341270744486702	0.2703363775829713	7.610599220474123	0.835522991950729	pre	m
bird6	m_pre	1061.9610692810895	0.001693736812068	1063.6404239596982	1056.9785667319125	2013.687828012061	3790.522985434885	4881.251172438372	0.4321309876122857	3684.033609827058	8085.399008693007	4046.455276134666	1580.2244262795184	-0.0080859739353778	3.0180780103744675	0.7983303943676254	3093.75	4156.25	5343.75	0.1305122213730008	0.0327456880656874	0.0276508858484382	7.996623783053771	0.8281698699820611	pre	m
bird6	m_pre					2011.3296464215105	3713.5469583911154	4857.473151560104	0.3736901143255143	3990.4634919300975	8773.467594694892	4033.7895235153583	1572.553006808767	0.1779117518353936	3.2141305963044124	0.8213805988212873	3062.5	4156.25	5218.75	0.128199597176468	0.0310530908859281	0.0370497315262078	8.547870709310832	0.8200406232306159	pre	m
bird6	m_pre	1400.0943467532718	0.0007997484707189	1401.21407006595	1398.9746234405936	1779.9699808744658	3604.5408639878874	4975.11481553813	0.3486557840940672	5022.536031030749	10675.46875960984	4461.648830887792	2453.414007467143	0.1676433397376061	1.6874494460781102	0.8936169252931173	2125.0	4156.25	6906.25	0.1405731474119077	0.0340607293225298	-0.0295983420184157	8.035308894085857	0.8317057763315965	pre	m
bird6	m_pre					1877.534845074872	3715.7331661231474	5138.314446219399	0.3511638552444558	4751.862914180454	10227.350482967577	4316.897859981673	2074.965830234861	-0.1237849645364086	1.6954421742862134	0.843419737939771	2218.75	4156.25	6125.0	0.1410109575748694	0.0344342400950798	-0.0641352454635105	7.917358195169044	0.8327070888514736	pre	m
bird6	m_pre					1921.649732791623	3584.102178620733	4818.140488435544	0.3381887692583928	2746.498502396675	5926.915637895439	4079.1455334385855	1891.3401912197664	0.0419149284643269	2.34611821551697	0.8339147065283669	2437.5	4093.75	5562.5	0.1268413015468582	0.0349431096024988	0.0840257234116805	7.07555061121492	0.8370782254505242	pre	m
bird6	m_pre	847.5761329227108	0.2066265506790175	1066.0167621003536	699.0038134975669	1969.6561159155629	3513.221040377248	4564.930565442878	0.4391144695529788	3235.4074393311216	7462.455187257577	4192.562730023024	2007.2196801471928	0.5161358933560363	2.786206515917306	0.791999960275531	2281.25	4187.5	5250.0	0.1278232147204293	0.0328683464901162	0.0003402082026822	8.013823780596407	0.8191569251866831	pre	m
bird6	m_pre	1056.763094038886	0.001377107588371	1058.8057668192123	1052.7907621478596	1989.8155989155173	3508.821083009217	4889.147434606515	0.3477164636389692	2258.695665350558	5072.297501714822	4480.499121276859	2469.0411621175936	0.1000190934706965	1.822170787260992	0.8826096178091676	2187.5	4437.5	6906.25	0.1287746808437893	0.0390472637644308	0.1095334248435046	6.16603832149663	0.8495177799271258	pre	m
bird6	m_pre	715.2657876341955	0.0007993796606377	715.8375565567802	714.6940187116106	1967.37361303565	3829.070449343677	4964.2360223810265	0.3745487919324873	3834.5821622063713	8493.654042541806	4167.19813335832	1675.5649952531578	-0.0140899963478226	2.6283311668214364	0.7858951496534257	3250.0	4156.25	5750.0	0.1293461819641309	0.031963743565221	0.0348745715150839	8.333206882368511	0.8213247256177449	pre	m
bird6	m_pre	1056.8277829799838	0.0020387173077227	1061.0602957088786	1054.7602820074644	2077.8409915509087	3743.8793169435608	4889.037911962999	0.4343780123069751	3903.624267237314	8535.289688183102	4232.40828276578	1900.2412923143656	0.3040238475080692	2.4862668789137827	0.8188509701549478	2312.5	4187.5	5625.0	0.1288525376483645	0.0331904184953015	0.2537268400212861	8.072829142168022	0.8244566325606754	pre	m
bird6	m_pre	1138.0779547498764	0.0028582987941738	1141.9588922598614	1132.9639429354183	2032.8811343965108	3750.579465546268	5066.110062890823	0.4064689320880425	3382.7397137362545	7205.265354444024	4162.480193171029	2205.5109622174923	0.315540233120739	1.9138372598474127	0.8056096405987903	2093.75	3750.0	6343.75	0.132984380851078	0.0350366763679431	0.0077652576415363	7.248586909276341	0.8408090360988901	pre	m
bird6	m_pre	616.4403264372786	0.4462605998741363	1074.1461842665112	312.3822188402947	1854.2315943566755	3606.4882664448032	4973.875425605981	0.4292302085741739	4555.674948561313	9200.711273193694	4357.991812425862	2131.00526852372	-0.0978690022462545	1.765705369503617	0.8432378044744713	2187.5	4281.25	6125.0	0.137880946607195	0.0337304611794345	-0.0803168011431555	7.745375753829084	0.8369666591105991	pre	m
bird6	m_pre	1385.5486972900371	0.0067234624949622	1390.8113889420642	1364.92835008684	1741.4097228908183	3593.501157750677	5114.520164481136	0.3549812187043779	4625.293612874393	9801.364742683138	4045.160274296194	2175.4450809200766	0.1732518459507804	1.7701440677174	0.8718547209852839	1843.75	3750.0	6093.75	0.1390185052279007	0.0336266008489009	-0.1696203290317379	7.733684650823856	0.8342771528031356	pre	m
bird6	m_pre	1279.0302175470824	0.2689922550397423	1401.524840331072	305.9138343139993	1707.695184805619	3628.2645349406034	5011.120353369349	0.3953828294272648	4309.361787322168	9030.563978975864	3958.2475831855536	2240.884813136495	0.2997260177693706	1.8681518490616127	0.871114214282191	1843.75	3750.0	6187.5	0.1412867402962205	0.0362719837212377	-0.0101966967723363	7.339528442413941	0.8416566426449964	pre	m
bird6	m_pre	812.1305632066055	0.6113262165932627	1355.37338316335	300.1797766596666	1832.8828517586144	3255.4247759240225	4789.735463626398	0.4474317616974497	3955.315860836016	8672.710625103908	4044.0926122696656	2689.4359393424334	0.5982152096547528	1.7772588933908222	0.8308192869998542	1968.75	2531.25	7312.5	0.129038416412573	0.0321207026799524	0.1441791701169616	8.22425282254084	0.8263571380410416	pre	m
bird6	m_pre	1111.886855747363	0.1063414426746309	1333.7286068153735	1019.6417524229056	1833.8854500402565	3507.102170033933	5130.364964976135	0.3964889351687559	3903.6048272238495	8306.429343598738	4327.533823605791	2604.192380988709	0.1881358804761352	1.4761806116116851	0.8460270481312644	2000.0	3937.5	6812.5	0.1378866976755644	0.03522918668611	-0.0684456662455169	7.462585979490722	0.8382272369170943	pre	m
bird6	m_pre	750.9374435583613	0.6265874285843173	1459.727827249493	313.748598248004	1868.6092528772708	3716.506270832734	5186.245405390901	0.4789655465353105	4254.716473376183	8793.894071006038	4613.222417596324	2504.5811932974907	-0.0662532057961156	1.4375307303665716	0.8522985633155844	2062.5	5312.5	7093.75	0.1393245750938107	0.035407882379083	-0.021251830181813	7.464963803221325	0.8408896618945015	pre	m
bird6	m_pre	522.3774964112873	0.6875893013343655	1236.8430942545235	302.4770804709884	1866.078263638016	3606.210171546352	4984.768570054132	0.4289087219147123	4836.394960485402	9666.244244446516	3681.606124483077	2157.225673645271	0.6037191704119831	2.09281374925512	0.8498253615964897	1906.25	2875.0	5812.5	0.1386613931572101	0.0345145888436346	0.0969900830471823	7.721768508936275	0.838796620650786	pre	m
bird6	m_pre	1307.0416503981205	0.0148922618381085	1354.4554563062648	1296.9069666433827	1749.0679369582951	3537.487920375246	5081.824613588242	0.3513400672060213	4738.412052258527	10166.290385032007	4168.219453699254	2291.464504971763	0.1829216289558154	1.7802432401308284	0.8715977678354213	1937.5	3687.5	6312.5	0.1401857179977199	0.0335443263787574	-0.1690838191446756	7.980008893682607	0.8315378885155343	pre	m
bird6	m_pre	341.2636105519677	0.0048901104597307	343.17332797078086	338.35324922417624	1985.133470609097	3643.895029859341	4907.156689459562	0.390694134225317	2486.9908390847536	5707.060610187113	4214.890237569751	1992.6265755777652	0.0759744099545698	2.347535748931598	0.8494832043128193	2468.75	3812.5	6000.0	0.1302497433192958	0.0389361838820411	0.1542072878279323	6.390795920631335	0.845005371832306	pre	m
