# Supplementary material for: Lesions in a songbird vocal circuit increase variability in song syntax
Source: eLife. 2024 Apr 18;13:RP93272. doi: 10.7554/eLife.93272 (PMC11026095; doi:10.7554/eLife.93272)
Supplement: Figure 2—figure supplement 4—source data 7. [file elife-93272-fig2-figsupp4-data7.csv]

Bird	calltype	fund	cvfund	maxfund	minfund	F1	F2	F3	sal	rms	maxAmp	meanS	stdS	skewS	kurtS	entS	q1	q2	q3	meanT	stdT	skewT	kurtT	entT	preorpost	nameofsyl
bird7	a_pos	881.350250517339	0.352808054724527	1467.506376289955	621.4151512037846	1335.86585991857	3080.2401270356663	4973.999284516754	0.5838310160115981	506.6915247031841	1086.6330312452735	2267.995311785084	1803.671348304864	1.294297440358616	3.908009546062371	0.8092753409274542	1187.5	1437.5	3062.5	0.1279495996146241	0.0347921000328757	0.2374793038252106	7.124417772241513	0.8442247356365917	pos	a
bird7	a_pos	803.1903397890526	0.3954313385261819	1476.116822385313	624.2623768674903	1414.896894496191	3199.6858681143963	4924.774224589624	0.5442785082377709	528.5800791127621	1152.0818130505531	2283.329437256448	1501.8644458900806	1.0502870409461735	3.4049535641412385	0.7925628316475966	1375.0	1687.5	3343.75	0.1270494362326304	0.0354995391810053	0.3713341534875808	6.902064114707014	0.8463197000590623	pos	a
bird7	a_pos	952.9548381262168	0.3189297093814263	1444.9851356916597	606.4424285484829	1391.6988105166631	3207.5255078808486	5088.737347423001	0.6402113854854881	508.7413959805382	1135.5180982140982	2766.6256558941777	1857.9013378636007	0.6319115591854386	2.0896533874110825	0.7951421894402321	1281.25	1937.5	4218.75	0.1233435208664399	0.0328910018734308	0.4435493549910601	7.581854489917279	0.8358895573346684	pos	a
bird7	a_pos	1092.4820768398342	0.2032810095327296	1409.1183892743566	903.5446638009292	1965.086094867508	3350.7561952787382	4360.512192880548	0.5699891732817428	2483.842533556593	5856.61640049209	3603.80029169196	955.4147213708968	0.6920231539771708	5.828003549999497	0.6330824887814958	2906.25	3625.0	3687.5	0.1209155570992092	0.0192423600222664	0.0871443406365378	12.407346631642886	0.7666737697152444	pos	a
bird7	a_pos	982.9839489462158	0.30564530553833	1381.2786375782684	494.7988386448322	1711.7994774606148	3235.483429308309	4017.501241129732	0.5707370120801226	720.6050946839097	1672.6163864597895	2799.8806251081764	1117.360673400426	0.0792244748659552	2.62916713203592	0.7081394790558958	1937.5	3187.5	3875.0	0.1209431384763078	0.0260354216669452	-0.1525198282644969	10.150859348014666	0.7898311448992945	pos	a
bird7	a_pos	876.6855547874094	0.3040901967144394	1472.540411696849	619.3504992579138	1318.2052500964153	3048.734149839945	5135.699904165954	0.6842375418891986	690.6183897744792	1432.7910574829425	2329.4835704302363	1746.6363807189605	1.0903434763027091	2.877143628203445	0.7678662487346886	1250.0	1500.0	3375.0	0.1346886257136592	0.0345772358503047	0.1045808432936803	7.322912276203258	0.84280501313279	pos	a
bird7	a_pos	906.7686353803138	0.3157722442316839	1365.112753539598	637.5408769684548	1469.5438391183102	3365.0491959045016	4960.82087005047	0.4682896969103588	451.1866240956065	1034.9808443327972	3251.283276786693	1783.9229441599675	-0.0577931162510731	1.873639972329208	0.8087346731136036	1531.25	3125.0	4937.5	0.1254747090370073	0.0361965214043136	0.4334357086041083	6.968470907186543	0.8420434789713327	pos	a
bird7	a_pos	1017.606815973754	0.3795482819447081	1474.3231948565624	685.8081374188337	1545.1321450445832	3156.8464874111464	4857.494370217027	0.4155090245069407	319.0501665176266	697.1314171190505	3402.4493525899406	2235.1668089866407	0.0650613274859349	1.704329330648488	0.8314920808404156	1437.5	3031.25	5750.0	0.1211716723965781	0.0378032179240684	0.1533057574272656	5.880515212869448	0.8557649047291931	pos	a
bird7	a_pos	824.506612754993	0.2861139358656673	1418.5027251798017	618.120888125664	1466.8587272911489	3173.7186065936257	4893.636806170482	0.5179362007693153	663.7283631406642	1452.085080410711	2571.58637666484	1395.815608117512	0.8419582141442652	3.437653904776608	0.7476864369108399	1562.5	1781.25	3312.5	0.1223446621543827	0.0322881331124629	0.603988554332824	8.066254091263154	0.8272624376623487	pos	a
bird7	a_pos	857.5933078184959	0.2936661637223883	1488.2010420217975	580.5930202970852	1355.735891987422	3166.943051910667	5023.857574160382	0.6636729751181236	618.5870930682562	1320.0876204888912	1962.3324716039835	1469.525618174751	1.6847695793879738	5.153582848453054	0.7469504478951604	1187.5	1468.75	1750.0	0.139575400916407	0.0362393808739801	-0.0203469907107242	6.962865745310245	0.847251663917878	pos	a
bird7	a_pos	708.9644736372564	0.0889823680215802	804.4698526561432	639.3718946949925	1601.515378340676	3222.993357240979	4701.904701891046	0.4738126445770377	527.7223677763236	1205.3283858204404	2971.863514757544	1492.2563566030967	0.2615138093029566	2.849545746505458	0.8072475302723553	1718.75	3000.0	3937.5	0.1212093180851288	0.0334204814678841	0.4880214223515871	7.745940916548177	0.8244231313191812	pos	a
bird7	a_pos	1028.6202364383255	0.3353298757988175	1452.8348609776278	655.0278234437104	1477.097250899796	3162.6081386420587	5012.209172072037	0.5045665893084156	349.0123109625446	766.1200698395772	2805.4040992359687	1994.769628557787	0.3789730201327631	1.983429582552496	0.8029734417107983	1343.75	2593.75	4906.25	0.1238523644924469	0.0375147934929534	0.250231481735099	6.231870293962274	0.8537789268718587	pos	a
bird7	a_pos	799.2087533491479	0.2730591167681497	1447.1161029350253	655.9428236733464	1514.1115210977946	3254.882711389829	5052.249799015005	0.5517543046954679	397.2373304202694	900.5400480678743	3100.329321484428	2159.6358970149176	0.543991684788219	2.05203459876658	0.7960625068829664	1468.75	2281.25	5156.25	0.1318772124900911	0.0405611335525783	0.2377773942285141	5.952050116775189	0.8629331959481229	pos	a
bird7	a_pos	1033.820644955527	0.1356200701302396	1356.4320886508126	851.6359620946511	1726.3018107654627	3569.6656909776734	4743.637291900713	0.5301085480827995	605.3527859197932	1365.74738007845	2844.440327809149	1220.5911588070628	-0.1784413504274989	2.590202082343841	0.7468200213792157	1781.25	3375.0	3656.25	0.132795963848732	0.0356199028968568	0.1972432077479211	7.305840481991299	0.8403493889130812	pos	a
bird7	a_pos	598.7477863618816	0.4084754434784534	1154.542088432158	326.07341772841204	1458.2160202723885	3211.631241434862	4699.3057914668125	0.4703297487171257	369.1030771435496	801.8826967112778	3311.2875388620723	1875.143479145132	-0.0041327317627	1.93232143967428	0.796053471571284	1531.25	3125.0	5062.5	0.1230898507907378	0.0380962121652362	0.3105814857105198	6.100134226888227	0.8552191896931556	pos	a
bird7	a_pos	874.7736929060345	0.2650936042021251	1385.014288750575	630.8109632755187	1457.1901104618055	3266.40845453173	4839.293433738291	0.5533138860438431	697.1953629834508	1552.0095854257584	2488.255641146378	1542.532187697851	0.936894569581105	2.9133169548898104	0.78969137394072	1406.25	1843.75	3718.75	0.1253605245315604	0.0317816305898644	0.3786069098743944	8.119175142744028	0.827771094566722	pos	a
bird7	a_pos	958.9664548689556	0.2815690813442064	1437.4390362707395	601.8389294873244	1453.0793368589575	3119.4983706420912	5111.542513858746	0.5814834604426554	454.4681306511938	961.0257170163536	3273.987083308568	2026.66587628146	0.0531587078232036	1.4614935284993196	0.7481902198109189	1406.25	2843.75	5406.25	0.1209181020939213	0.0326283156300848	0.3247403182591866	7.493889518782378	0.8329923432986279	pos	a
bird7	a_pos	985.232183734002	0.3133273669561084	1452.5360700839403	639.4774051935643	1436.9045504065798	3189.9872800206367	5077.116204636511	0.454757254719808	364.5303087844561	820.5451048122251	2878.405039811998	2080.2545608982937	0.5758630685238221	1.943017073828764	0.82088793236408	1375.0	1718.75	5062.5	0.122564414139844	0.0348065249254657	0.2833896736841538	6.994046239757362	0.8377204052804701	pos	a
bird7	a_pos	945.178055777296	0.2792822755100235	1461.104550640736	539.0630500703206	1496.767038952186	3203.1645112450165	4470.370479181107	0.764753409702274	455.638370829289	993.2920399896128	2311.9699738251265	1074.6208840316124	-0.0565410574318082	2.7520233527117526	0.5902098970655512	1531.25	1750.0	3250.0	0.1243409125512852	0.0345189185896549	0.1361986691645482	6.985982877103934	0.8400402505580535	pos	a
bird7	a_pos	1110.1197713093304	0.2043119100088831	1441.522679223827	730.4945302634878	1555.089844596622	3196.0547987928203	4577.055222186522	0.6826920554824644	854.8634385007373	1860.8543633567829	2416.1391852160973	1225.3477685377793	0.6509297290362416	2.8780761965157367	0.7499394905251818	1437.5	1750.0	3218.75	0.1291557507657812	0.0287263449922738	0.1112678002310484	8.927427936052815	0.8187844320646323	pos	a
bird7	a_pos	1074.931073966428	0.1834733819319434	1401.2190394727684	560.5764488300307	1613.5063777802784	3444.9814007918744	4710.569726760235	0.6402428952335908	799.3135254903809	1724.9579745706517	2639.1471347198767	1324.7622234721846	0.2959107138414964	2.0047546905073013	0.7552578658244721	1437.5	2375.0	3531.25	0.1340261009602402	0.0298740297286265	-0.1852693475575113	8.872724650098258	0.8201485643633967	pos	a
bird7	a_pos	661.8324062089849	0.0543890075769801	683.7089941822708	532.9037462827623	1865.9714519242173	3173.054202267384	4484.284102771615	0.4544671691018643	855.7583316881486	2002.0184138396628	3272.699208014008	1093.991575183043	-0.0497238616968311	3.7549607422621807	0.7618082366004298	2562.5	3406.25	4031.25	0.123622714932446	0.0286771081995201	0.4758339146226769	9.81247449071316	0.8016343484561138	pos	a
bird7	a_pos	780.9997461064295	0.1728683798257085	1221.4636127655904	379.1155772423981	1683.7260109747417	3306.006888380613	4042.718343773727	0.5936686191069996	1181.01444977258	2911.2100755097026	3068.544217225652	913.4736787718274	-0.9065618382811096	2.997942028711728	0.6561766333162251	2250.0	3531.25	3718.75	0.1259669353966727	0.0227300767202112	-0.1683179300979698	12.146475590358127	0.7766464787806086	pos	a
bird7	a_pos	1410.862289971863	0.0001128209228486	1411.02146475743	1410.703115186296	1244.9587758901114	3487.2184812348264	4832.755004409633	0.3596377793251976	936.3916076488908	1989.177039977269	4850.681899695815	1543.6329799736675	-1.2596354597493138	4.446081089344716	0.7907007884899744	4343.75	5468.75	5687.5	0.1150091897431703	0.0221472412610859	0.0408387340507313	11.682248899836267	0.7674236726925666	pos	a
bird7	a_pos	666.8231197978232	0.0496997701502616	749.1156729914577	627.823137709493	1312.3690666143525	2945.561731054127	4872.794700578447	0.6037922425202021	781.6486039415041	1693.2481084003482	2827.499783019622	1753.8958979951817	0.7026110894572748	2.685156431648355	0.8322562110653849	1468.75	2593.75	3843.75	0.1218227686705324	0.0287917696328842	0.4272970187388846	9.19140180866155	0.8105187192074826	pos	a
bird7	a_pos	959.251045608611	0.2961565897106054	1457.8209997511865	654.1554360571648	1836.85097637021	3410.623454541722	4023.163142360879	0.560405403871806	1939.4073229277049	4602.843984698553	3128.5866929766867	982.8949105576812	-0.3074033192294505	2.499615878514309	0.669342168626122	2000.0	3593.75	3875.0	0.1228597493969565	0.01961267112307	0.1350305369754728	14.341168865976517	0.7551635981889296	pos	a
bird7	a_pos	1003.4435352769254	0.1979967805709889	1296.847958882917	858.5224948311294	1960.499473347042	2996.316048948625	4565.528929334726	0.4747317875139311	1646.2288079958612	3903.7808083954287	3373.693099487407	1195.7972615957622	0.4746896047660455	2.9787342697823425	0.7042265619645642	2593.75	2656.25	4312.5	0.1249475097938306	0.0225606738645535	0.0739007317697694	12.140225824403483	0.7776668691310546	pos	a
bird7	a_pos	1152.0416659403963	0.3004393725918007	1476.2348029549355	605.1927461606064	2422.4182823395563	3075.422961746016	4379.16694372522	0.692479920545941	2219.545693242444	5553.212439236909	3264.146734657863	655.4128405345695	1.5725232307567338	9.622223504572858	0.6048996751340365	2937.5	3000.0	3656.25	0.1212116696078079	0.0180732303622662	-0.6335598228152423	11.380437644298942	0.7715421340555364	pos	a
bird7	a_pre	790.0169314433307	0.279962628675817	1463.659777254427	622.466500958903	1352.6662771524836	2942.933041531156	4974.912882152661	0.6135873483894808	158.10492364649522	354.31119718141343	2550.6838625616124	1858.1840877229176	1.1026094868522325	2.933129500001737	0.7508207834543467	1375.0	1625.0	4468.75	0.1259894177921883	0.0181818592233619	-0.3348303454191202	8.254887790164434	0.7765456865659491	pre	a
bird7	a_pre	852.8482474407609	0.3384544368826945	1497.0496853374862	639.4912774031765	1424.6899648279332	2946.936492068995	4945.918205800091	0.5731992689144803	136.43939991516524	314.6239098427371	2101.245970253368	1502.4926832750564	1.9396179419241857	6.196855015896515	0.6950203879168786	1437.5	1625.0	1750.0	0.1225627900383897	0.0204701961946252	0.1814434496896365	10.720942145905546	0.7820650052346686	pre	a
bird7	a_pre	857.9443320933425	0.3539505931917027	1456.820377222935	613.5129617063053	1353.0014371223228	2919.6739480343967	4790.66929738908	0.5847332704389007	212.47653740312853	490.3030522246288	2428.3750854732584	1945.9547810486588	1.5476361665944325	4.076494344728009	0.7748604560240643	1312.5	1593.75	2937.5	0.1252178271531404	0.018463964586342	-0.1459682547869933	7.746774263921172	0.7785705852361459	pre	a
bird7	a_pre	844.5423816477916	0.3757403569390104	1494.9008853754106	603.6959151059809	1363.642972414999	2924.138365641473	4852.564508479048	0.5109639883209458	208.9254742456433	483.04698789416295	2744.8624963415027	2072.248176142102	1.1230081562767402	2.864497337433888	0.8012784033382873	1375.0	1687.5	3656.25	0.1236392247231233	0.0169961082681729	-0.4120153424173901	7.878442852113313	0.781683798853157	pre	a
bird7	a_pre	859.0407682973778	0.3651263299800164	1497.6455275859994	619.8957808514931	1401.6710472275645	3044.5388466887903	4800.156441757545	0.5799017014722131	213.29497788878848	474.30569448072447	2721.753561572532	2034.656638679965	1.2533269387600066	3.2378035858974625	0.7886696168805908	1375.0	1718.75	3500.0	0.121557115027093	0.0174221280627477	-0.3386998386638454	6.605092395122762	0.786274173555416	pre	a
bird7	a_pre	926.4265777015304	0.2938608221661616	1457.7196549989492	662.7332093146496	1429.060631011968	3092.0159048145765	4941.238512833699	0.532861659798091	212.88566650495008	472.8385620722816	2815.607262418317	2041.727528860632	1.2162114478087114	3.260988514740849	0.7742797310415934	1437.5	1718.75	3468.75	0.1216926258266031	0.0178589559346541	-0.1886420626466783	9.532050045176296	0.7718992040904763	pre	a
bird7	a_pre	888.9278492189497	0.383325137248374	1483.2176754240154	574.7420494685952	1396.2014510804268	3037.232801110151	4926.570719944917	0.5700564395183796	180.1937041030434	403.4532741731654	2798.67448631583	2024.6129382348267	1.0647392387725958	2.793145425967741	0.8064666809517849	1437.5	1750.0	3750.0	0.1224733461685839	0.0195435358766565	0.1786262243229535	11.063401386346165	0.7736749622114805	pre	a
bird7	a_pre	853.5334971715043	0.348045689246976	1452.3814161250682	624.8287588104354	1346.7430545953575	2918.455830944624	4985.236257317206	0.5968984781706823	254.8721011941637	576.6155922217953	2787.0965281395875	2165.402442070006	1.0789346864201357	2.7101940044144137	0.7963512662807485	1343.75	1656.25	3781.25	0.1264876969148848	0.0205409519211216	0.1254255968740666	9.413325626552112	0.7864151615747295	pre	a
bird7	a_pre	855.8951697064723	0.3195014730874158	1406.907530959379	643.0286257060889	1388.0685109982674	3104.004715153249	4965.601540516012	0.5419373288154795	227.09897584207667	501.4271768391927	2625.942280144931	1757.3681314728165	1.08086618982568	3.1238925605694794	0.7932927164462839	1406.25	1750.0	3562.5	0.1268674110778873	0.0213026270707214	0.2881274525686689	9.625914387119533	0.7886207546136376	pre	a
bird7	a_pre	811.4144731391159	0.3669138369822188	1498.38382321221	650.2327878633864	1402.968589866208	3017.940354872406	4917.761242338956	0.5776139324235178	165.60620044916013	367.3154789177215	2100.030609233621	1508.4666895887128	1.589674028451222	4.823267027489844	0.7277888020092975	1437.5	1562.5	1781.25	0.1217852470107929	0.0216497487050149	0.2323000768104501	10.770828138855173	0.7844739419511189	pre	a
bird7	a_pre	775.5843617426361	0.2838550270155613	1421.7123191762198	634.156425816103	1367.073817488916	3029.943247720898	4883.486755536346	0.5996129689058576	226.0963533319812	499.2810454752061	2355.049682915932	1625.7549843662846	1.395218420917553	4.109550163206762	0.7646100465438987	1406.25	1625.0	3218.75	0.12343544995225	0.0189963800394035	-0.0605214932989507	7.332303267368721	0.7862214886738899	pre	a
bird7	a_pre	921.2039726280584	0.3717345686237802	1442.509867983602	628.6399577301462	1405.9394243823592	3092.7386435068315	5028.660318138172	0.5479444193900689	129.47085910618034	295.3980189280214	2834.6995828863146	2066.7407953607603	0.8719323167997421	2.411465314129269	0.7866636897798663	1437.5	1656.25	4937.5	0.1196518701759834	0.0170501839642352	-0.3437299920994636	8.027565433466565	0.7726218375263468	pre	a
bird7	a_pre	879.5887952945985	0.3308699130945149	1491.000633724129	632.2070794355851	1419.0438112039933	2968.8938555922214	4867.608764763375	0.6099446636038597	162.138730421892	372.8271613972279	2180.357597649905	1554.7947763180027	1.908732660569325	5.8676943833776365	0.7174081532639716	1437.5	1593.75	1781.25	0.1225725231905445	0.0196675022820585	0.1220272530050988	11.39128725372133	0.7751392396594399	pre	a
bird7	a_pre	745.86544591321	0.3569042927834062	1495.41118693178	432.796044747877	1426.2234522267488	3051.7017624569417	4936.538108569493	0.5135647330009875	92.94328459813522	205.16956773872008	2533.850723033811	1696.032688993232	0.9509694940918164	2.876579998335117	0.7322032860409392	1500.0	1718.75	3343.75	0.1198892125802196	0.0213842750931111	0.3767247822920197	10.372253320630598	0.786932499903105	pre	a
bird7	a_pre	767.012124400923	0.250227976986801	1331.8138103324022	630.2643637807728	1360.9585573404545	2907.8222241931653	4887.8937331421	0.6069905628077757	197.01006689627653	439.1147886955585	2291.179532283522	1744.1187789198134	1.589665646252708	4.485691030894715	0.7687407615679849	1312.5	1625.0	2625.0	0.1252136562686741	0.0187805488277829	-0.1620251163429143	7.764836903881646	0.7819816025854565	pre	a
bird7	a_pre	894.8658554047174	0.3613285546192142	1454.253605397949	590.0713899383146	1472.59196300845	2877.135548796124	4962.0763594477885	0.6013374963655932	130.46954230020222	309.27436456089544	2711.09221959295	1794.7727930276685	0.799945026271566	2.107953479105548	0.6479810462131296	1500.0	1750.0	5250.0	0.1198437500517399	0.0185131395421742	0.0834126956489631	12.268915471818255	0.7655494397103783	pre	a
bird7	a_pre	768.4343029081643	0.303381833669638	1431.2201354257409	613.973147177977	1396.7384134884314	3037.486264375466	4939.2704382198335	0.5386807218863096	135.76320220699247	307.3933722028526	2228.433017628139	1702.4041495481065	1.681272024507847	5.0299729771842525	0.7455964116586543	1406.25	1500.0	2625.0	0.1287239044104016	0.0216492421918007	-0.0340253542481645	11.131818570864173	0.7825437293350721	pre	a
bird7	a_pre	962.6280395351392	0.3579483788847298	1464.219973719783	637.9750889859071	1468.4772896620116	3117.644771993646	4926.622620010285	0.5354834442897031	104.05025070425624	237.8159109274666	2320.3116916086574	1699.295921822717	1.2529945329741663	3.7030838544374327	0.7488549003145339	1437.5	1593.75	3156.25	0.1227371559494995	0.0192997544827485	-0.0133612008922056	10.045189064758208	0.7795300224070418	pre	a
bird7	a_pre	905.9544570819082	0.2726228189484673	1463.4446320840457	666.5390192031541	1453.7784909766526	2912.3957493828634	4888.651222854189	0.5436986715948435	159.9067124252625	370.83670255559775	2305.864000047592	1569.0131889271845	1.637470414286196	4.655871941190672	0.6902484845660435	1500.0	1656.25	1812.5	0.1198330565171298	0.0163370029028743	-0.4706389002309469	9.525982218896452	0.7709093617004324	pre	a
bird7	a_pre	881.8351735699151	0.330311946291474	1462.2806275241192	624.7349862445637	1404.963794553012	2868.7969314133256	4962.639449436163	0.575799392151755	147.29747564539	337.502761168525	2101.101867455656	1464.23825531556	1.88846438509362	5.782159786232456	0.6809057504643011	1468.75	1593.75	1718.75	0.1208924675126073	0.0180946943259951	-0.0984853001662204	10.153160717923312	0.770259304483388	pre	a
bird7	a_pre	883.5587563759998	0.3216204667837382	1458.6979563086618	616.6554157274878	1490.1361801996757	3037.418097609468	4604.44988952732	0.5302140738751907	152.9730673483641	359.1278456870258	2398.899561339458	1633.8233496048786	1.410475419041342	4.248927209880551	0.7133582876028767	1468.75	1750.0	3375.0	0.1199735070638655	0.0190864901618758	0.0723275944909226	12.206711369285816	0.7686067265346037	pre	a
bird7	a_pre	857.0534478275379	0.3164424744228721	1470.724940084992	616.1567176341406	1417.2998162626686	2995.537993761748	4947.55418673466	0.5943163742213772	131.145178539223	296.0965937416715	2173.633104383401	1538.0402456850563	1.668057233113942	5.062850644089147	0.6714721899833218	1468.75	1625.0	1750.0	0.1195043895077227	0.0165331193169258	-0.5109758353116655	6.504277954758705	0.7808773391393462	pre	a
bird7	a_pre	911.8156848356708	0.3459825124403806	1495.4696612431328	651.9606551495864	1448.8012978007398	3072.1795988037584	4985.27844404125	0.6589391766334759	149.72143993481376	320.6962355272778	2421.794156099798	1757.3205673885616	1.3087808531519112	3.5875160217699884	0.7529865809004808	1375.0	1562.5	3156.25	0.1241010617998613	0.0201999581688188	0.0235821202971032	7.774880755153205	0.7934108976127697	pre	a
bird7	a_pre	900.1312979151276	0.2784628932937343	1427.6232624889592	608.7118378553348	1489.750322649854	2992.169748936417	4882.794091321164	0.5038914957178912	153.2473985516756	358.4665267177574	2246.7286083621084	1488.5428703472744	1.7077271244780452	5.218415005164722	0.658923874989272	1562.5	1718.75	1781.25	0.1188141279848869	0.0189338574339921	0.2742221139134256	11.529042414678017	0.7671292514328817	pre	a
bird7	a_pre	831.0747193340069	0.3640449968694481	1491.4705297689316	615.7313834714512	1443.0480580831654	3137.5450034409773	4900.480528788736	0.5082761079144917	186.30164106345188	429.8908429573996	2934.1025042920523	1888.6938857309167	0.8586036376869887	2.6436699005652846	0.8010845117573999	1468.75	1812.5	4656.25	0.1204453250437882	0.0198902644712318	0.3197724021537598	12.685518715416404	0.7690003232457029	pre	a
bird7	a_pre	856.8863880588673	0.3065218795371626	1401.5208100846662	343.9866682238956	1342.4024767338256	3111.0859330981416	4959.576778068585	0.6816783247536496	101.482314427951	205.79744060667667	3088.8906078037016	2058.73469994276	0.3183067761903251	1.6947022324811378	0.7704061444577575	1406.25	2000.0	5468.75	0.1234977062415852	0.0286406602577716	0.3259630151581505	8.61317871971285	0.8204211002098832	pre	a
bird7	a_pre	835.6425950220845	0.3613250701598956	1411.9254542977435	341.2855486064029	1419.5490865546565	3224.159983656825	5116.126510053301	0.6236968581402882	115.41984248042	252.74900070799103	2814.1754798649054	1898.35278346438	0.7842415357916867	2.587381905289238	0.7665143196345597	1437.5	1750.0	4593.75	0.1230936778113131	0.0219960765691395	0.275886040150786	10.031060596738458	0.7908454200562532	pre	a
bird7	a_pre	757.283065940845	0.2348904621465286	901.4887493605946	345.7741688654657	1601.2385498484778	2804.581215018503	4975.671646239631	0.5418609305347967	105.12873273846674	234.63431231973192	2914.248110768655	2091.1208594557334	1.0193984863320282	2.449653317241672	0.6679332672257013	1687.5	1750.0	5000.0	0.1141948155875792	0.0166625453930317	-0.38349512945869	10.525659358165695	0.7661157556018962	pre	a
bird7	a_pre	854.5383062770638	0.2920786078211076	1499.0173835845646	599.4567936873882	1476.5361863788044	2733.3853504280223	4811.727964730315	0.5268439572661096	140.48689215670726	334.1752035782695	2084.638680270204	1384.043630323123	1.835957076839264	5.484290222496455	0.6782278304608073	1437.5	1656.25	1781.25	0.1214788822028425	0.0180007945672847	-0.2006315642737961	9.851560324339667	0.7717275284461188	pre	a
bird7	a_pre	909.7281189778844	0.3437606394600131	1486.3633765829495	621.734696902258	1418.1918847840627	3092.287890373492	4948.758861180596	0.5291317327287749	214.5868585812684	493.620053193844	2467.7339533472154	1701.2359334880953	1.3173145810324836	3.632414409743867	0.7684234983992383	1437.5	1656.25	3343.75	0.1207131850737036	0.0173911416222784	-0.2415692164021787	7.919338567720658	0.7719785117740199	pre	a
bird7	a_pre	861.9505668871961	0.3315685626519827	1491.634993656032	613.306825380399	1423.5947129262793	2979.675675600202	4882.279988316854	0.5734365916940264	181.46396840705685	416.2990150924897	2346.114740959612	1698.3372324380457	1.6528789518112714	4.675053739393601	0.7505843537302674	1437.5	1656.25	2656.25	0.1234228927634304	0.0221580604196182	0.3713329472095906	11.42514554830368	0.7799440705047894	pre	a
bird7	a_pre	861.2545782358848	0.3727295416326215	1446.943178680635	600.5151459167561	1352.456667061013	3054.835858102354	4829.535055438537	0.5362820126304224	195.479691174071	448.7229027650306	2360.161728518376	1720.4704323796152	1.4227251041630946	4.173537224215996	0.7790157084096148	1343.75	1625.0	3375.0	0.1242846984275663	0.0196833845645848	0.079096896768579	9.562324060863531	0.7823894137107665	pre	a
bird7	a_pre	829.0053839766023	0.3422239256561903	1480.8668213751212	608.0325306560351	1413.3294932951076	2940.6572697851016	4927.011799543618	0.557451384581783	198.49889950082195	460.6079631301496	2299.241229337201	1648.0014068546122	1.53895999317091	4.570149379946062	0.750260061799306	1406.25	1625.0	3000.0	0.1250877465811842	0.0183403684878198	-0.1257600548664596	7.325340404347561	0.7785607982107972	pre	a
bird7	a_pre	859.9973249195651	0.3193262052123555	1492.9642867473406	655.3682858831047	1410.0984002392595	3091.2645085373565	4976.964297581086	0.653972470815212	157.04490685212258	340.2172265960286	2300.157310911537	1689.00884057796	1.699147199324166	5.303543389487498	0.74691037308261	1343.75	1562.5	3093.75	0.127714064956301	0.0229472533123699	0.2127184187307776	9.012157637605156	0.7984186222677356	pre	a
bird7	a_pre	904.908744805098	0.3091657809646641	1420.6358768231175	636.6093591111795	1486.3047642882402	3035.640034163667	4686.793923983347	0.5362909866273772	172.0485470195736	400.6909416156986	2431.5980702679944	1647.9665499472935	1.6136516500365587	4.769797456469301	0.7310373692669798	1468.75	1687.5	3250.0	0.1194020738620152	0.0159575228115982	-0.3907082825216555	9.256319885125045	0.7704373951551344	pre	a
bird7	a_pre	857.9130934912029	0.3169164237375175	1411.1891191989696	341.2345336348701	1396.157141205588	3064.204762672096	4900.270908556324	0.6281239261911573	143.22196097607537	320.4227516307501	2394.9246707782804	1731.5068754132872	1.4346167156019367	4.088784187347467	0.748177034824646	1343.75	1687.5	3343.75	0.1234325095715242	0.0193547227656467	-0.0212755424763741	10.07321106974956	0.7778720665220525	pre	a
bird7	a_pre	843.6058007305327	0.3339254114478026	1487.2875803360098	347.13586784350343	1436.6538388118618	3015.0457110014486	4793.683198512729	0.6312334177783309	144.5752930321249	329.45327152044604	2538.806963166495	1936.724383366644	1.5598956349549915	4.127639514621077	0.7281862523715253	1406.25	1687.5	3031.25	0.1223714508452117	0.0204689763874896	0.223964802880588	11.240400108209307	0.7781377916519544	pre	a
bird7	a_pre	812.3467213751949	0.2957955269632671	1397.4690961014887	592.4803833127373	1422.1548925634518	3064.573362737121	4829.331397640678	0.5379127009491725	155.15796381399804	336.58384532487	2917.607142029916	2145.087589529347	1.1628784695345888	3.071778256925348	0.7717843565596149	1500.0	1750.0	3593.75	0.1207372578707887	0.0173999716118596	-0.327845087011017	6.3148630438724656	0.7887069702559205	pre	a
bird7	a_pre	830.2734662709502	0.3602929531262546	1485.0971822039944	335.42978929724785	1367.8678352542863	2910.369762627602	4842.6717544947405	0.5738157926881179	182.81576527804108	429.0900559821748	2158.34746348889	1585.2219046680743	1.8824900392918065	5.880597580917039	0.7254040702865019	1406.25	1625.0	1750.0	0.1221928167482224	0.019473895984886	0.205233661128293	11.269633231811577	0.7731752523224455	pre	a
bird7	a_pre	856.0641795765464	0.337530041099284	1494.934341796833	609.4634133861791	1363.2580148922318	2940.1453475570693	4890.379802834376	0.5928341335828069	176.43423646566646	399.3258012541053	2230.2848680485536	1692.4076958796804	1.7341915970642658	5.143328937182952	0.7514064679299229	1406.25	1625.0	1906.25	0.1233833107407344	0.017698645849407	-0.271507193118998	6.257504201723875	0.7889583926114586	pre	a
bird7	a_pre	870.3234235867959	0.361834795251495	1476.916349374524	623.3128043061267	1378.9968250236682	2834.2196295033104	4810.276157133108	0.4913216942733279	163.69759165688296	374.2672634928158	2304.254875277756	1675.2670634696665	1.5802258870506811	4.667223455488896	0.7582171629024852	1406.25	1625.0	2875.0	0.1217154650996495	0.01659771998699	-0.4273394482721335	8.19215199190652	0.7767083758594394	pre	a
bird7	b_pos	957.2089234890252	0.1607799412131731	1066.054300988076	528.3154545421771	2081.783784760013	3536.7422068583355	5329.451239375743	0.6787283596591566	1298.719613258069	2801.989063932755	4165.825903541383	1614.930146767206	0.6023276176987358	2.775410271241735	0.576732840600673	3156.25	3218.75	6187.5	0.1410585349054969	0.0312549908337244	0.1652021023854801	9.214150932356269	0.8181919436969936	pos	b
bird7	b_pos	1016.9760062779578	0.1425182092256498	1105.1349256860758	638.7886745178939	2055.9546142363947	3396.351793582755	5138.532163021085	0.7517400287955457	5180.597771707623	13437.367151579692	3702.092628341478	1145.9406759582466	2.0997896737701898	7.32176780879841	0.4825673500103985	3250.0	3281.25	3343.75	0.1403145769861775	0.0218931260946591	0.4882504331065348	15.440957578912917	0.7535902524210054	pos	b
bird7	b_pos	856.2453903217388	0.256775462213036	1068.0994888818109	394.6863522982478	2181.441727944993	3804.42064832924	5412.867985364302	0.7347918571449001	2577.5862429732874	6834.35753141477	3543.4459235224394	1060.295156016089	2.059940936841865	7.571739800794046	0.4589834238842117	3125.0	3187.5	3218.75	0.141562392433233	0.0238107182258418	0.244185589580918	14.386259007863933	0.7647986261143996	pos	b
bird7	b_pos	951.1584545900748	0.2630163486738442	1109.0166813796627	360.5359845109009	2439.6364758723	3834.7352709831	5236.308575288132	0.7108299832019808	2278.617784486328	6059.052675771072	3507.869017176167	841.8079052706316	2.9756024771638403	15.695192588139006	0.4461655214011539	3250.0	3312.5	3343.75	0.140509651704993	0.0242662278217411	0.2434468328034278	13.956913083216756	0.7656641710595873	pos	b
bird7	b_pos	989.302064902397	0.2164965331254787	1499.977324644197	467.8689390517806	2269.7547687474907	3658.626743218241	5278.517270737177	0.7522200463360762	1890.7109137841976	4698.716500450234	3560.3341729407807	1169.2000912207463	1.948903546448696	7.455555304791792	0.5520796215342729	3093.75	3187.5	3312.5	0.1301836088225476	0.0252013452594095	0.689059625191647	11.85978559325194	0.7869460343958423	pos	b
bird7	b_pos	842.3310770278132	0.2350026613815838	1423.865301383047	639.876988703057	2269.632420616052	3685.8828596751137	5478.005029438437	0.6735316070203148	2125.259570512755	5205.025516838068	4205.4239996568285	1553.8368013278234	0.7896956548838624	2.546703376198755	0.5191663671052735	3218.75	3250.0	6281.25	0.1390326408499615	0.0258717979336001	0.3540350336368901	11.800860196120944	0.7876142791972766	pos	b
bird7	b_pos	965.1869571548868	0.2006319825509575	1337.3776976019913	527.8004519560876	2041.9055716626128	3543.035921927971	5331.625144551434	0.7109422083978917	1774.4181397528182	4391.555099094221	4131.028275836954	1539.690557031777	1.0125084474490054	3.326399549257013	0.540353299405636	3218.75	3281.25	6093.75	0.1409881526086153	0.0256213567221606	0.0304398756696203	11.896603100691337	0.7853851881602013	pos	b
bird7	b_pos	930.6777459678744	0.2545707911152524	1100.0996249085422	364.4370586691856	2279.463839793056	3713.9453584443954	5347.555511272816	0.7467508399654564	2232.5502823920533	5822.542339815866	3663.23450973395	1063.916075640273	2.079169837896166	7.706738544074983	0.4095189300434862	3281.25	3312.5	3343.75	0.1430580591938197	0.0235122739855778	-0.2909826525513315	13.104811884655362	0.7719080415489203	pos	b
bird7	b_pos	990.5729075760448	0.1979248018478163	1082.0828665859249	438.078810846378	2188.231930903595	3547.071495333399	5331.122300757125	0.714530554676009	2047.5642231519823	4883.361904859364	4085.197049299836	1493.209844721863	0.9935370859902216	3.1457767592484616	0.5519460322682113	3187.5	3250.0	6093.75	0.1378123603672153	0.0262889835138224	0.3406426726976606	11.462985350487326	0.7904591363811816	pos	b
bird7	b_pos	849.0107755384014	0.2345796154670481	1080.414730520788	641.6923960179198	1645.664639216238	3244.411481729604	5107.628760555855	0.8125496370428215	3111.560114661257	7418.562372425182	4038.090077255361	1441.5400584289157	1.109439183986985	2.9599779399073496	0.4777877120378633	3218.75	3250.0	6031.25	0.1382843864525099	0.0229790565635186	0.3280833867082388	13.645711443021565	0.7704860885271501	pos	b
bird7	b_pos	926.9923965213384	0.2094214063961594	1068.0025237846687	472.9211438039462	2209.152387370537	3778.5640186413857	5483.379781773414	0.6445380362907366	2532.1652632671635	6381.353551590657	4122.379675858181	1514.9205121947334	0.8296739716778863	2.8119855895993897	0.5686775351772345	3156.25	3187.5	6031.25	0.1391514273671214	0.0242394350264003	0.3759107153470176	13.421319598260643	0.7714240255163148	pos	b
bird7	b_pos	893.4246096960918	0.2355694131116638	1098.7005311218838	461.8744591250106	2401.8123593298355	3825.673212691663	5388.479923762246	0.7884956296914339	2371.351411172624	6140.690072788119	3700.18980476396	1165.4982677869336	2.1096232644691684	7.581326321018245	0.4103741779536005	3250.0	3281.25	3312.5	0.1397333469789848	0.022053494273058	-0.3478382393263824	13.421437074703784	0.7700374220173887	pos	b
bird7	b_pos	779.8982596271566	0.3203249287331058	1077.6696383883311	447.8302820543652	2296.5435832425537	3765.1727154780415	5329.505805595807	0.7470829980930414	3970.714983243897	10619.404652645564	3453.632748569702	855.5929623071321	3.012966257907816	13.455507358562182	0.3602758279713311	3218.75	3250.0	3281.25	0.1395696220989967	0.0213403554295312	0.489245919431427	15.747011615635868	0.7537958373134247	pos	b
bird7	b_pos	900.9726936817544	0.2188129686185673	1139.8225161933997	563.0517389628477	2629.4693726536552	4070.2513242515424	5440.307025238521	0.6317996937216943	1505.1457357446689	3601.912263709896	3957.4113332594334	1299.5256394052751	1.2134319663408908	4.242109534278592	0.5729456095995215	3312.5	3375.0	3500.0	0.138429265089841	0.0291418081098607	0.4409272027095334	10.2955710242543	0.8046658268014545	pos	b
bird7	b_pos	1033.0295824335192	0.0765595722469129	1071.3915896128535	801.6760362837241	2121.371234722392	3517.355546111569	5293.509953196808	0.7712228279306808	2037.863962792405	4878.521566879943	4547.363846438154	1733.4956552832405	0.4872224195781129	2.17712837433161	0.5666413920110918	3187.5	3250.0	6375.0	0.1387932943640791	0.0261693538597439	0.2661025244055006	11.85365707032953	0.7861210237432575	pos	b
bird7	b_pos	885.5348825910669	0.2557724626058039	1104.044453141604	462.147729937518	2384.855892577619	3686.063698571877	5320.631141190338	0.7219543493346947	2507.50730577218	6754.186041224986	3476.686394077363	796.8785919055999	2.935638105694471	14.611060127503611	0.4208743853024314	3250.0	3281.25	3312.5	0.1394270997046346	0.0230157543428391	0.1500040392411699	14.37159982848211	0.7642635021388562	pos	b
bird7	b_pos	689.672316180224	0.3761867761239314	1081.0146126372313	358.60697679894315	2512.2754619464454	3900.2999192568905	5325.938273308867	0.8328349457926969	2914.784257124089	7894.450953775778	3391.6742964150744	716.1410570711733	3.9618878256701686	22.99572367185211	0.2974237196694905	3218.75	3250.0	3281.25	0.1398217305972082	0.0223070355974349	0.1457643080962562	15.13231206997474	0.7577789230832781	pos	b
bird7	b_pos	814.9352500048369	0.1848766262391341	1075.9030508041724	632.9350153182052	1958.3031004493523	3566.9201389164064	5170.706097108731	0.7933464637850052	3697.6448655759527	10131.96931537699	3325.1475735662298	655.1806543470025	4.28628799714253	30.587358737764983	0.2768589104338539	3187.5	3218.75	3250.0	0.1402018179046662	0.0211704098302167	0.3541610069604968	16.166418721218626	0.7515502819089782	pos	b
bird7	b_pos	814.384593254962	0.2639206989824255	1101.441123009909	461.3581033452276	2431.8019546037267	3864.409659888719	5325.610273865995	0.8585720206846621	3668.628820416189	10210.582141587363	3359.7585134260626	481.4799077771351	4.726582720936291	43.66926939454414	0.2930892152355172	3281.25	3312.5	3343.75	0.1398311231392487	0.0219768555264686	0.5310680118669505	16.23868435217224	0.7508837601933344	pos	b
bird7	b_pos	864.5854104617483	0.2128117071046992	1083.7285272259724	524.9571279955233	2297.337045160118	3627.716522701138	5380.099132456199	0.6609148991574724	1528.0737274221192	3766.9600007389377	3862.614651165528	1357.5400359631874	1.183534939991435	4.107749386549927	0.5490249576913613	3187.5	3281.25	3312.5	0.1413214008803263	0.0278588995404469	0.0951217687825011	10.771649668151335	0.7977877334475808	pos	b
bird7	b_pos	731.5071348612938	0.3722503302152744	1464.680121156008	386.064321433215	2573.1497102878902	4245.861972152332	5598.801867402613	0.6355596337093861	1576.8277197480977	3254.7896424075284	4658.340562924422	1620.4586526258104	-0.0377297322513794	1.9762014078638763	0.6002880363408173	3125.0	5406.25	6156.25	0.1390571442245507	0.0296259202042839	0.3192334025798654	8.778808447577658	0.8197424884920705	pos	b
bird7	b_pos	875.6932241893278	0.2073274538264593	1132.0581439072246	484.4201751628589	2121.5659610392795	3535.167472917273	5279.238846191288	0.8801490352328113	3323.026970005475	8894.694646888523	3721.4486256642	1063.420515604024	2.2714327423823573	7.764287184164464	0.4139041041528886	3343.75	3375.0	3406.25	0.1397381536739111	0.0225814803840356	0.4540557667050519	15.15077608127171	0.7581411435247127	pos	b
bird7	b_pos	999.3058613375784	0.1593208979919912	1350.2643600153517	529.1536787711333	2055.5243559870423	3507.542885236591	5340.8617502335865	0.7198523639639408	2332.8540360911625	5849.151465532805	4195.304628753152	1528.0425849127455	0.7722350172855585	2.569943369841752	0.5377217740579584	3156.25	3218.75	6125.0	0.1404024443713819	0.0250300135996657	0.2602093610677669	12.723528380858523	0.7783052083801356	pos	b
bird7	b_pos	978.2767185511206	0.2047808875934291	1083.5374266757024	523.5580619644226	2375.600567280825	3577.4269253673488	5471.713500720118	0.6309085411953592	2138.385247084718	5099.2981160297095	4758.017834417644	1728.7135473868686	0.2218955474054748	2.032146693804952	0.5800745019860806	3187.5	3406.25	6375.0	0.1415730992707951	0.0262748966321385	0.2311783752276168	11.77097119120307	0.7876417345370977	pos	b
bird7	b_pos	972.474547277228	0.1230016118825049	1082.547335350622	811.8416345474399	2023.89931226998	3443.885063492438	5317.1579420411545	0.7054371581212343	2127.492112131255	5169.093008967879	4033.586657451122	1477.9099286608557	1.04024433053405	3.2912880774378483	0.5160437314315782	3218.75	3250.0	5718.75	0.1432790386751016	0.0265402754525727	0.2739964571796349	12.085638635186896	0.7845639819023861	pos	b
bird7	b_pos	946.5917350511454	0.1841401780196816	1070.9141423694516	455.6344992726219	2216.087195771654	3407.870434835622	5332.3990105839375	0.6510906523658092	1960.1919960044524	4768.15303521302	4226.953760754424	1648.9842268463742	0.9065850434808364	3.026339069614586	0.5318709354659888	3187.5	3218.75	6250.0	0.1391927093631785	0.0257240123009773	0.2367132095254445	11.317742884568505	0.790583495521576	pos	b
bird7	b_pos	894.8406377184002	0.2066329328162378	1084.452182192427	469.2345213489012	2397.758030149346	3607.478324298249	5217.573699553858	0.6931940768578209	2216.225840467849	5429.590661507188	4138.9733770789935	1529.3062099667654	1.0124766399383434	3.20867894679671	0.5588611508465767	3187.5	3281.25	6218.75	0.1381112701971034	0.0256429236196449	0.4315292072340101	12.217514152144268	0.7835489051017762	pos	b
bird7	b_pos	956.4458627194116	0.1871532220947363	1080.4407746127188	440.2771781762816	2118.920903876616	3418.105295512878	5243.816761952068	0.7320796941254596	2591.028603690065	5966.972385477161	4037.554207756907	1405.2702738517191	0.947416968455662	2.5441501052188884	0.511768479707112	3187.5	3250.0	6125.0	0.1377810343244574	0.0239969287990558	0.2845429970117626	12.537939444641616	0.7789762050283794	pos	b
bird7	b_pos	836.7443810483278	0.2736292712857268	1114.767991967676	476.225530106834	2487.9850204381246	3793.124610783	5295.348339517499	0.6658354418980394	1558.7547920726652	3587.201947527769	3929.6518554897066	1333.737194042463	1.0877510093134592	4.207084358834093	0.5667048174589119	3281.25	3312.5	4375.0	0.1409520660951141	0.030098326874908	0.3869412089853074	9.8621402915918	0.8114159447068566	pos	b
bird7	b_pos	779.1932060745088	0.3009331511975736	1062.280265222868	451.7993872562003	2053.297114015471	3378.782032472602	5286.742585749245	0.7343086350949772	1909.194189449037	4781.522137820269	3557.987095500863	1177.4772564827658	2.3564472683423143	9.590313538616996	0.4134956253124888	3156.25	3187.5	3218.75	0.1402944349113116	0.0249652984762916	-0.0628570094866985	12.291819362236264	0.7813491919277996	pos	b
bird7	b_pos	1076.476086764669	0.0859985065334565	1137.5421471575585	787.4132321438507	2063.2212105009075	3407.465258288441	5186.976458901041	0.7120604221957655	2713.4874287683897	6766.502717152464	3916.074866328861	1282.5210176146184	1.514157005354431	4.471383550473105	0.5590283821782648	3281.25	3375.0	3468.75	0.139763471569341	0.0235380172778596	0.3971620036131487	13.850423189238604	0.7669636059640439	pos	b
bird7	b_pos	959.0322015065478	0.2409882649631624	1353.241961348998	647.102889306234	2178.7171005878904	3527.086918162247	5270.893940421898	0.720146597800391	3514.046697539164	8677.618994676643	4278.598778804829	1561.668550589842	0.7422363823521853	2.4995256648756903	0.5663636065134589	3156.25	3281.25	6187.5	0.1376721799217939	0.0228151098795422	0.4146849870183977	12.94074052644528	0.7717644288709785	pos	b
bird7	b_pos	692.852163832834	0.3926294055994945	1065.3626104443156	345.6795874326812	2270.9545892350216	3725.9089964220266	5435.063061266559	0.6960004742071962	3454.5383053343617	8608.250820861058	4096.365298194367	1519.2214594613283	0.9978440571799236	2.9987629258788133	0.4877161663303138	3156.25	3187.5	6125.0	0.1389371861850751	0.0232624549499773	0.5276103695187125	12.93085547492264	0.772776960537201	pos	b
bird7	b_pos	1016.5481170972462	0.1021799007543582	1114.249772023754	836.9291602587069	2099.029882351026	3457.850429876736	5215.385617769054	0.6572171874728242	2978.2054517122265	7384.679471649895	4279.693027445937	1480.5696509110549	0.6836345374746746	2.311615149577434	0.5925998858172402	3281.25	3375.0	6093.75	0.1364101744611022	0.0247098106174927	0.6446506379814838	12.557033383000704	0.7779042153244516	pos	b
bird7	b_pos	868.4922952709537	0.228487833995993	1084.4824943370973	546.717321642358	2045.37756393645	3492.268350615036	5307.530286961255	0.7519971705907609	2733.2447717355385	7117.415597643957	3937.063706293077	1372.7370724795385	1.273299730136377	3.447935387271724	0.4748511365609409	3218.75	3250.0	3343.75	0.1396656611601349	0.0235960290539868	0.2842153540636817	14.289538890207226	0.7647449679691328	pos	b
bird7	b_pos	903.6011417922988	0.1677115593130194	1059.2287791842516	625.0447172054261	2560.9704465666127	3852.746440412676	5321.839613606486	0.7191576067091034	2860.3335363370743	7596.317390132285	3538.893507631032	1110.8757791453004	2.521686761981812	10.254983549834616	0.4433063961011832	3125.0	3156.25	3187.5	0.1404179167786183	0.0236913912346825	0.3887163130168188	13.760252781772971	0.7701808343643679	pos	b
bird7	b_pos	874.9558210673704	0.2943445387474641	1320.440439481068	474.7747767958848	2413.664476799339	3875.7545414678016	5355.125022335632	0.7352368272911581	1749.9382751879475	4200.30838918429	3830.1357602026	1234.4541356702966	1.6217121130504435	6.109643538228383	0.504721687110357	3281.25	3312.5	3406.25	0.1387214331105379	0.0264914916728068	0.1897298226065307	10.781710413386715	0.7967358642467262	pos	b
bird7	b_pos	966.9672944377952	0.1906867193646765	1100.83674483656	515.562458791699	2335.35227951306	3769.2678913917807	5426.548190610461	0.6763710858370294	2221.541521305181	4955.046959282727	5196.669571032402	1664.4716035501633	-0.3079392241806947	2.0035049579874085	0.5855151242416563	3281.25	6281.25	6500.0	0.1380511967938679	0.0248695993756319	0.2132197026299129	11.366466237005676	0.7893820590858158	pos	b
bird7	b_pos	973.1367166835664	0.186174727078573	1070.240813400796	445.9638286287662	2235.1916777518654	3618.535280046856	5195.496782819748	0.6627885108338368	2118.581300484829	5453.3838347627125	3644.002724620862	1238.3922842878317	2.016122420022468	7.955991699682962	0.464869798223659	3156.25	3187.5	3250.0	0.1380929002348263	0.0251953044186537	0.3632708785624625	12.32296495104748	0.7821390665230085	pos	b
bird7	b_pos	1064.2956523944642	0.0733941436005659	1110.0764825509004	773.1540294660898	2024.906216324316	3488.471339281424	4935.944460498841	0.8081746996140216	3764.521631452052	9845.260195115963	3831.938015535103	1270.8974129821872	1.9198187208239017	6.346456385480273	0.4903267491576601	3281.25	3312.5	3375.0	0.1385911764317172	0.0212761663809224	0.4508323817013132	16.249876773811533	0.7510789034898531	pos	b
bird7	b_pos	895.0842479554833	0.2570825605015476	1078.7324463008802	525.3997275135102	2295.3596045638	3466.2210502200146	5202.986413650997	0.7498187483932065	3300.6696170092014	8591.49525656284	3729.218607287491	1338.591532814719	1.9267206006420388	6.1966794248482095	0.4535114437486978	3156.25	3187.5	3250.0	0.1387554724156764	0.0222794419335245	0.2586890139247855	13.622636756477627	0.7688731104248138	pos	b
bird7	b_pos	896.5273052718773	0.1937317361873505	1079.5171791280968	459.07011781243074	2179.080627040424	3605.4445981353424	5193.801161986297	0.8051159162518405	2547.580598967248	6677.983479739116	3554.8196817145954	1024.987702790134	2.7137727842564368	11.983459609633538	0.4213012177867891	3250.0	3281.25	3312.5	0.1423827551356689	0.0240773033051466	0.124190223857651	14.234335817103716	0.763423436851977	pos	b
bird7	b_pos	905.3625425411252	0.1882273506963536	1067.8637208365838	534.8328120994696	2413.3940277744496	3869.925488794997	5343.860017487272	0.6873540565592913	1722.9546795677377	4214.376027717793	3673.9066799821553	1208.8075071869116	1.6150617525251667	5.768956554791273	0.5516585870232111	3125.0	3187.5	3250.0	0.1369331618869758	0.0270849984200301	0.4043534775264857	11.136729229999109	0.7946984438968066	pos	b
bird7	b_pos	804.8604646167234	0.2763602252627439	1079.4861578623686	463.9261678753618	2000.365976306717	3590.1892676149955	5086.536708087822	0.9150890762932858	5183.492352653755	14473.886166481532	3340.7463731934195	562.1892425031965	6.137904314747649	54.28473293584467	0.2944433749422617	3250.0	3281.25	3312.5	0.1433947994411455	0.0201761698948648	0.3713124272711365	17.050544019404683	0.7448830832991139	pos	b
bird7	b_pos	958.4733556900396	0.2187711770037484	1071.945090207898	455.8756299645923	2167.555961881844	3354.8829621338564	5439.126940155141	0.6520478992748956	2628.305668095128	6709.235545118846	4026.372603787442	1476.2199633126115	1.0524010479171475	3.128964343789039	0.5101900619701281	3187.5	3218.75	5906.25	0.1392902948214655	0.0249077571315221	0.6134105642946177	12.929673496247297	0.77707339228699	pos	b
bird7	b_pos	981.980426385832	0.1742302282156509	1111.5055372082647	550.5896881488518	2104.7548529970727	3387.28056110175	5063.831877840933	0.8375556029151561	4482.199722252379	12190.84395170687	3432.869700896324	790.3951489691844	3.711661931406999	20.50311337383896	0.4491310790504234	3187.5	3281.25	3312.5	0.1397489575592287	0.0201481262676836	0.2235141384087193	15.915271273564136	0.7516899630419748	pos	b
bird7	b_pos	1005.9414127447792	0.132766210295182	1109.6083185388452	802.8814549388225	2067.0126086835617	3492.2827075032365	5181.445745499502	0.781901138193641	2879.149416085983	7580.22685207855	3649.329998563473	1066.3142515248387	2.3487459519382443	8.92069849541147	0.4573047408272816	3281.25	3312.5	3343.75	0.1417089282131459	0.0230869722560282	0.1008453063837799	14.775090255559524	0.7607936137493184	pos	b
bird7	b_pos	846.514557252021	0.2331953800829167	1081.6194046293012	650.1662000829186	2021.8151408477	3464.7598877223936	5210.808067081234	0.752712326259487	3405.698653810849	8330.300971862027	4032.393532759797	1406.022888287896	1.1459333870255322	3.3857275740559425	0.5028341380858473	3218.75	3250.0	6031.25	0.1396467419330314	0.0226319443587651	0.2820124368114911	13.65790524467598	0.7698762464481217	pos	b
bird7	b_pre	937.840498914579	0.2044775168785117	1058.0435319937103	487.2444540843191	1821.1029170291936	3448.560538242709	5241.833085827138	0.7594647378701737	1562.5697886220012	4140.837149134362	3626.24551153906	1229.1854873780792	2.0742023694962817	7.327944722763061	0.4603573447044441	3125.0	3156.25	3187.5	0.1363792969538774	0.0172373303323486	0.2818204186339846	11.13099331423671	0.7548900114691953	pre	b
bird7	b_pre	789.3868221201129	0.2216935915145558	1081.3735385159102	536.0534411547322	2051.558377854714	3668.119644755668	5287.101613613402	0.7189428163763534	1317.0265763368147	3576.0051840297274	3556.9578346430803	1030.5474649069004	2.620193635766781	11.123141707898068	0.4338691194993077	3218.75	3250.0	3281.25	0.136970661263695	0.0173004716105582	0.3052527105308917	10.09751045776604	0.7543566908860286	pre	b
bird7	b_pre	948.4555140641324	0.1424508634754118	1073.5105242132342	792.2138106642719	2144.295288532287	3668.542187349016	5317.439801080939	0.7267415310175229	1274.5442924152974	3442.7130349474096	3431.672839210913	870.0532024955687	3.3861191598080365	17.13868069791978	0.3737759327367712	3187.5	3218.75	3250.0	0.1397557747728377	0.0174198840051217	0.4131825735118324	11.89747179731116	0.7556357381703942	pre	b
bird7	b_pre	917.345949266884	0.1941227523744031	1071.677941683516	525.801171961766	1818.4641211219675	3443.4202612550894	5244.59985098317	0.6965044377573504	598.1272121279854	1504.3954673892715	4167.814837442922	1553.4075135951923	0.8406457754790803	2.567422894962421	0.5213213002794947	3187.5	3218.75	6187.5	0.1395490524523752	0.0176479457482868	0.4685233061730071	9.097933608542988	0.7607067256778869	pre	b
bird7	b_pre	780.2490705624708	0.304363684119307	1064.150083316539	348.6021988923619	2031.3856107772976	3641.5172796462857	5324.809437236938	0.675831830113126	711.3048843256668	1840.6335667380308	3817.9866331261737	1435.729537850753	1.6010659280277584	5.608280082855118	0.4872504470885062	3156.25	3187.5	3250.0	0.1394535369250645	0.0181575959599781	0.3659963439554088	9.052720184160924	0.7621082753636309	pre	b
bird7	b_pre	912.1582294851376	0.1834471770700506	1062.460401792259	626.6453878096072	2136.8062051013853	3581.5273057502604	5282.192610689958	0.7428064474614609	752.194336798867	1918.87603207456	3672.518604079037	1227.2339102717892	1.9644448163809525	6.689670118845304	0.4313910964019766	3156.25	3187.5	3218.75	0.1388495631521868	0.0177110220235521	0.3508531636765429	11.102225411625826	0.7620661308658431	pre	b
bird7	b_pre	901.687898939999	0.1448336705959743	1069.2350966717263	791.2639083368247	2367.927076663962	3672.296406299737	5344.127325926666	0.7406830653609805	612.5144581131487	1630.0557061388984	3476.1311890062984	928.6166392372417	2.7092108396449306	12.40952128183694	0.3650286577728836	3187.5	3218.75	3250.0	0.1387302187534582	0.0173223355045635	0.2773780243521674	9.658641132280412	0.7635291506752702	pre	b
bird7	b_pre	907.7706719452674	0.2198783775972864	1100.6032791130926	469.7695487490796	1897.036098049054	3387.1188915658927	5144.562207957878	0.7543713230931122	607.3597417921562	1517.2077845382653	3870.672312553954	1331.3258520436898	1.5643986707348068	4.833619228907358	0.5365320442659772	3218.75	3250.0	3343.75	0.1364317637710745	0.0179196010424213	0.0396519000013067	9.461130125803484	0.7667147455993137	pre	b
bird7	b_pre	895.1745975313704	0.2415453149849508	1078.2733865791408	536.9773213574214	1681.450883815858	3312.183806157328	5229.250672756797	0.7384955373624909	685.7606928728068	1772.6132803624685	3819.058617401277	1305.3375119151951	1.4241202639049828	4.138833658587989	0.4554792013748547	3187.5	3250.0	3281.25	0.1401287543758843	0.0184466924437217	0.421853166386724	10.679728695198747	0.7573730590054304	pre	b
bird7	b_pre	851.0064085532985	0.2454242323153509	1072.7479561520656	446.6158084141701	1955.491657168236	3476.920647866914	5253.553489614797	0.8054594648315759	913.6121337326572	2451.8476119576776	3453.9537546430665	903.6030674500266	3.0262728880526906	13.445076460438012	0.3430070434257538	3187.5	3218.75	3250.0	0.1399678814749367	0.0175722164017042	0.4528328416941583	13.57415041060832	0.753269350311609	pre	b
bird7	b_pre	874.0892232905567	0.2773156005777743	1105.3719464037988	448.2982487772357	1644.8351995178843	3295.634708131548	5188.600217994002	0.7844861897404702	725.1018614385428	1700.4865538361803	4147.542123614577	1523.4963684758188	1.111034210603959	3.301476259481472	0.5428670036479337	3218.75	3312.5	6218.75	0.1381239646555426	0.0189157319668897	0.0685115625229023	8.327106895457796	0.7769439215164773	pre	b
bird7	b_pre	965.6485436893954	0.2617439785082344	1437.254469792986	520.6695740175579	2137.012054087457	3616.706280590179	5120.114646696633	0.8019845383739983	1235.6246937275623	3387.7211742101026	3491.9144722137044	968.4553994214002	3.6508379602531527	18.85843228088657	0.4309781462418561	3187.5	3250.0	3281.25	0.136737666274527	0.0169021698362288	0.4538486611814823	12.6143265614748	0.7512367323609477	pre	b
bird7	b_pre	876.4923780275499	0.2051449709447239	1099.2361255649969	487.30695580812153	2099.1714022024776	3520.596932139908	5337.905310424727	0.7482085185893985	567.9631500340878	1314.7182527330003	4549.590290813587	1669.75380590554	0.3904683684434132	1.75532071075507	0.5600407657906088	3281.25	3312.5	6500.0	0.134279768286697	0.0195914468017846	0.2311895317662141	9.795931583244094	0.7773834408721281	pre	b
bird7	b_pre	936.3978721632088	0.271443240440223	1080.6422180513764	444.8923313622184	2075.5760974529744	3506.628264070436	5401.418618413709	0.6709479146014239	712.6342225844943	1736.421635879904	4573.443062490404	1702.779315700075	0.4682826546009397	2.0441870345992683	0.5277340935465331	3187.5	3250.0	6375.0	0.1351112450306471	0.01861136478427	0.1284906646814523	10.315807850864598	0.7652626177850008	pre	b
bird7	b_pre	796.4303674072669	0.1633629412360971	1085.4940467492977	400.8700766584594	2035.8710779128053	3658.507210913567	5349.55032775239	0.817094951606696	1193.201198215088	3183.892224730973	3647.413061563282	1139.0842942147008	2.8668317087070987	11.962291670588858	0.3785312551305437	3250.0	3281.25	3312.5	0.1387136828819846	0.0174955928071941	0.4681488273461751	12.451238915185264	0.7551625620689325	pre	b
bird7	b_pre	953.456285078104	0.1912813423446196	1076.2753417891345	513.5894745918068	2077.392738775289	3255.69288567208	5044.331888117377	0.7811914093037924	1094.6817559643127	3042.3172659367187	3632.325329804751	1233.046509487907	2.678280324269372	10.52036180550925	0.4774880402195349	3125.0	3218.75	3281.25	0.1384837307122081	0.0176252619831199	0.4761305682084573	12.41746261221139	0.7488026517232909	pre	b
bird7	b_pre	912.1799529517313	0.2414614308912409	1063.309467785814	451.8860621984469	2161.4183143398527	3786.2198173120246	5270.066856683545	0.6842659008892356	688.0343314917043	1825.336058674968	3887.8176198548726	1383.292640147375	1.4729678976172125	4.810914207588079	0.4769555807437295	3156.25	3187.5	4218.75	0.136163859761385	0.0182070827211026	0.3104095544059032	10.596689425987638	0.7581676486932076	pre	b
bird7	b_pre	735.0778378306773	0.3122124209191543	1083.3217801732037	396.2029870155189	2137.031102950604	3562.825739323359	5290.695857938516	0.7790356737186962	781.6934464241051	2097.6613597252617	3764.988252067726	1245.377369818986	1.6979141253016947	4.860531703734465	0.4294084190383255	3218.75	3250.0	3281.25	0.1380867125079635	0.0180129646458139	0.2036994533313768	12.692646661494424	0.7559008870449052	pre	b
bird7	b_pre	996.3488765140182	0.1197759166168647	1077.4219070445267	623.3572089246685	1895.4132635153696	3563.1619492687228	5215.400246103476	0.7508103610420636	575.44433023369	1531.419678672285	3472.2521200480214	922.39154342471	2.641021853711797	11.779382988938297	0.4018073485988703	3187.5	3218.75	3250.0	0.1377164077872782	0.0174112411154152	0.5504000465953567	13.22708504396964	0.753550975432229	pre	b
bird7	b_pre	811.8086197190413	0.3489643517736668	1076.7076187843268	346.20420517977306	2367.714590629143	3872.744888161119	5422.376234449775	0.7046695806906021	684.2974125061678	1844.6801631197848	3650.240848053684	1145.2702636211775	1.9852167754983256	6.848858034043426	0.4496392007659949	3187.5	3218.75	3250.0	0.1379227348276132	0.0179346782049399	0.4707164126702946	11.010153253484251	0.7569800427307718	pre	b
bird7	b_pre	926.3553441605084	0.1926782231428457	1007.5012010709178	498.0889898583261	1447.5210331274425	3951.0144743207006	5002.451961046988	0.6056054900470887	76.18880840864357	146.29247700452848	3865.597078364876	2068.353817448984	0.3613822840095577	4.136975879618611	0.7050244864962594	3937.5	4000.0	5156.25	0.1355063423465915	0.0219668906448716	-0.2519684093312269	5.686563709715473	0.8165104639512049	pre	b
bird7	b_pre	864.7862514047223	0.2389634335790829	1071.960744516469	529.9739992857296	2293.729166568693	3782.212180410866	5333.965496648379	0.7154152889722059	565.6995868182677	1467.807260118382	3604.682392203103	1172.3790648802706	2.7516429626791976	11.821882371225726	0.3965418796724858	3187.5	3218.75	3250.0	0.1384623592413559	0.0180572046609557	0.2000925763404242	11.712736883240426	0.760538185094099	pre	b
bird7	b_pre	684.7935612120967	0.4036242935385383	1458.9013728965892	396.1150282006902	2206.606043849062	3682.5035487363184	5459.193050763146	0.7092021099743814	705.3435409834533	1882.7926338663408	3729.800326935661	1273.7794170775994	1.5580775875237518	4.82925149321116	0.4157360738941513	3156.25	3187.5	3218.75	0.141193886590533	0.0179235817840672	0.4412647496640295	9.186377838393746	0.7571903832666496	pre	b
bird7	b_pre	958.7097919120976	0.1489266624485496	1093.5209339668663	650.9790687297525	2042.5189377466208	3574.2757371697307	5201.615208426209	0.8174743595630347	888.5996679057101	2389.574435834487	3396.4897640103745	761.0130357189676	4.338554077031414	27.62192259710961	0.3480373988977606	3218.75	3250.0	3281.25	0.1384498856849563	0.0172269480163663	0.2339137340697434	12.842814559070638	0.7499982632082733	pre	b
bird7	b_pre	697.5169276011309	0.3935310058509936	1074.656284343503	394.77241199855854	2038.957190873871	3704.9379379069455	5419.6439314661175	0.789579026177461	769.1640193282755	2049.5495305895174	3626.069469962694	1166.7253266797409	2.2202367774413663	8.116647818159137	0.3973945219866039	3187.5	3218.75	3250.0	0.1373690853069488	0.0170597826151434	0.2939371194554451	10.94262387382028	0.7574239327607089	pre	b
bird7	b_pre	807.2293364036886	0.3737834294372377	1455.9048405944136	345.55852835570954	2059.452453531301	3671.946236133738	5317.497290004048	0.753918176106125	660.1794830476314	1700.9514110630307	3895.039155687975	1398.0134793140664	1.4954536831953376	4.360810188772456	0.4785616662801567	3187.5	3218.75	3250.0	0.1401104743628774	0.0175655069061369	0.4109445157047912	12.041349668141034	0.7555644354869329	pre	b
bird7	b_pre	794.332366921852	0.333367566840513	1084.8176231451034	448.5194157963171	2157.9537427723176	3637.035071284268	5383.730504228418	0.7762739393237004	692.3148231641119	1791.9814630059889	3847.402295888861	1391.081562441122	1.7989508361899984	5.702686398629121	0.4722052766803148	3218.75	3250.0	3312.5	0.1373956116001539	0.0177568260649715	0.0844159272312809	9.990076004108555	0.7631623316620237	pre	b
bird7	b_pre	902.762826224592	0.4266106915087044	1486.6064893270293	346.0811292194856	2404.5310759071685	4001.284515659731	5498.347319528126	0.6696662872560741	488.80517466373976	1176.454217956392	4043.896227870466	1471.111827503134	1.0217203012142773	3.644964972688274	0.569302815256607	3156.25	3187.5	5781.25	0.138767047707974	0.0207093864841066	0.2930660926133183	10.899604193074657	0.7696378126830522	pre	b
bird7	b_pre	829.2121364238914	0.2577662850608427	1066.674960489311	524.2764738076211	2094.491810744976	3631.4073768017593	5322.553592388297	0.7467818290590171	899.7655052748232	2359.6951785447027	3637.2990763947614	1209.6654800542233	2.33818158672917	9.052479559146256	0.4332329243609275	3156.25	3187.5	3218.75	0.1385110799309134	0.0177676952306346	0.3662702595734835	12.226746268215413	0.7590544365523811	pre	b
bird7	b_pre	939.3879164161266	0.2403855696547488	1073.6760994066346	448.520671218013	2072.068106966118	3640.2730758684975	5206.509024704739	0.7382855101990317	768.0263012985229	1994.4932178203585	3540.933926567416	1059.8740842804734	2.86822251351118	12.767456057262368	0.4157686614594394	3187.5	3218.75	3250.0	0.1385808246442622	0.0173758650334934	0.3698664538236723	11.961573118640503	0.7589005055514944	pre	b
bird7	b_pre	739.0900490355037	0.3141049981577375	1090.8555548521017	459.6058153237928	2314.3832693963245	3769.251959402932	5382.840897492872	0.7050132648090204	686.9565685208564	1669.680803072492	4455.747107309871	1640.3452948410174	0.695841107109708	2.281587528381565	0.5531555591533014	3250.0	3281.25	6406.25	0.1391018100621368	0.0182195233821895	0.1471860650607826	8.836830313856964	0.7706582216275316	pre	b
bird7	b_pre	692.9333278751232	0.28723815418518	1078.2833004412296	536.3554630574995	1540.0362759327722	3280.138470375229	5288.374758435744	0.7438022829800695	730.5560566714155	1842.9620969350235	3658.238650787015	1177.7614148694356	2.2677376743004563	8.630732626776156	0.3928553602006971	3250.0	3281.25	3312.5	0.1371859063211962	0.0173326711083505	0.2139480197906841	9.839420168385816	0.7630657670063145	pre	b
bird7	b_pre	809.8098364194433	0.3369331557400047	1078.814149631432	448.7763624934327	2167.0745708392706	3478.7509954446123	5314.015787825793	0.7512044800208253	792.1610168579422	2127.0044505305186	3719.18140691502	1204.7590099092074	1.9646119044460144	6.225872247698745	0.4270168063878285	3218.75	3250.0	3281.25	0.1378957526726563	0.0175025685233862	0.3460878816000685	12.794033300790604	0.7512451987481982	pre	b
bird7	b_pre	937.2433733163924	0.1868022610220645	1076.1481999048992	540.9462856262514	2150.1616449540275	3731.455583754459	5341.566174124577	0.7058573136406527	897.7512590800268	2234.2516668766366	4216.160691492419	1493.3650280464954	0.7449151737558701	1.962474249790542	0.4736055829270525	3187.5	3218.75	6312.5	0.1373539617895374	0.0174945159453797	0.3462295392164676	11.269732402840042	0.7617199615308221	pre	b
bird7	b_pre	634.5181394128849	0.1503535466372239	818.528848237853	463.9649498388535	2048.332655369045	3630.9777289871095	5233.155091904403	0.8294293960803449	704.8595905465723	1841.254261256249	3757.113581588008	1238.339504737384	2.052485566394528	6.6752031079355385	0.3723468591494766	3250.0	3281.25	3312.5	0.136909958118882	0.0173345453258478	0.2009194600143209	12.5657749058323	0.7557011641192244	pre	b
bird7	b_pre	823.3350318395854	0.3192870492788739	1095.567929730229	462.8826486697147	1745.7773784681651	3455.982606235503	5342.713740636647	0.6744750862897954	644.1708671486659	1639.104356537414	3905.8195546576176	1438.1057309419075	1.3118139032598246	4.415508797287937	0.5144350017378505	3218.75	3250.0	3343.75	0.1348675689564476	0.0194915092435588	0.182245255002662	8.063206875799576	0.772979802967714	pre	b
bird7	b_pre	697.704379182278	0.250777430342218	1060.5753926482491	447.9962185139277	1851.46791761307	3403.2011628357204	5202.52911992099	0.7546657789986773	1257.9080847832363	3353.937060133833	3562.6356474752247	1133.415773070518	2.328850379192751	8.540705543949677	0.4055844893448317	3156.25	3187.5	3218.75	0.1375015918057037	0.0173023596993581	0.3260652053779383	11.193895329988411	0.7554624056464795	pre	b
bird7	b_pre	921.8424190371207	0.2295946819023214	1080.636138645039	518.9646802723179	1826.050180847019	3249.391375742363	5257.961214305169	0.7658340009362482	1106.0604564224452	2914.892567454039	4014.5440730225127	1539.3412738568925	1.470553769335777	4.282429533666215	0.4961066340562465	3187.5	3218.75	3343.75	0.1388940124694237	0.0177110986342086	0.2379954995775479	10.889388343329625	0.7582137523941954	pre	b
bird7	b_pre	846.6675156035194	0.2350254950149188	1054.097546701729	475.1700939810154	2073.420619695334	3623.513008051512	5296.6059681516535	0.7062276456173444	861.6500700666581	2106.770126085834	4310.345151731054	1545.621921236601	0.4856546998722354	1.8666356119160208	0.5338938168454698	3156.25	3187.5	6093.75	0.1363781565992208	0.0173056572350349	0.1053396776918756	9.799900934734572	0.7629331180694839	pre	b
bird7	b_pre	823.9147177374646	0.2982050098735511	1062.2977590939076	449.90843748380325	1971.572228627189	3597.031739197228	5369.45497059573	0.6910480023234025	1379.750284409074	3652.015690417908	3754.1853035840886	1336.029098167484	1.8244126843630928	6.001681589358468	0.4201964512535763	3156.25	3187.5	3218.75	0.1377749406237398	0.0167550193176297	0.2163155785875866	9.292698088390742	0.7555166087027011	pre	b
bird7	b_pre	862.9305965561988	0.2717472687205002	1076.2192659519933	359.84278247704026	1874.0012393315176	3538.242929647115	5307.158356617084	0.7182337107872202	1538.3543382794965	3977.561624243544	4414.85277008224	1712.4070683605742	0.9024783422058864	2.9134016434916723	0.4481738182956049	3218.75	3250.0	6437.5	0.1387750083298394	0.0172027336908274	0.3092170087809482	9.932996022775583	0.7618156417624453	pre	b
bird7	b_pre	894.1640139604112	0.1896982790814135	1077.8902331993631	649.9756950028152	1806.2015657745085	3414.639021076445	5317.982177622363	0.6598873474136795	1427.0573973972837	3606.581327110396	5049.219881712773	1707.3098692695462	-0.0397867478388144	1.964687745251258	0.5892487191317246	3250.0	6125.0	6468.75	0.140135752925994	0.0176230301461742	0.2541584864143913	9.2646104473638	0.7590168689338412	pre	b
bird7	b_pre	852.5476389389789	0.2200516410546966	1074.2637708794502	513.4792525612339	2122.371068479617	3416.161605482941	5245.351792913573	0.7389558272103549	1381.970150599204	3735.78226953556	3260.129732682109	625.7439048852177	4.409587027147375	33.173261790777644	0.4026609072051901	3125.0	3187.5	3218.75	0.1365772682530822	0.0169608339741556	0.2967865259294556	11.531815708614506	0.7564349136736556	pre	b
bird7	b_pre	814.5241182517301	0.3196226137744379	1072.9135120139645	452.1400673618632	1755.4850620785514	3360.774865318887	5276.941340707146	0.7527999066632262	1474.4237883782805	3914.0142310848446	3649.006888617935	1263.0938387261351	2.565126826099964	10.0839474677102	0.3966097278483441	3187.5	3218.75	3250.0	0.1381015468907293	0.0170741929029847	0.2614068275779878	10.269257155942048	0.7595653749419519	pre	b
bird7	b_pre	799.0832288848312	0.3900449358647968	1483.1942421369345	440.63116844471415	2014.6227477588325	3526.485917395574	5411.5904800673625	0.6643226323123189	1130.0422604068335	2886.6456232345186	4029.6462809839713	1462.076289898486	1.2380331499639097	3.8038374512277073	0.5363917563681537	3218.75	3281.25	5625.0	0.1387345516605014	0.0177478620660662	0.1624530738359983	9.299574827619814	0.7636877945664134	pre	b
bird7	b_pre	977.491091703798	0.1314599124875979	1083.2983943605725	637.9119461052808	2067.778581526153	3608.065781917658	5257.830744898848	0.6897794325265438	1374.4922424190283	3627.251936300791	3661.721538157449	1171.863925052227	2.225187137637868	8.536588517423832	0.4710090053878963	3218.75	3281.25	3312.5	0.1385632816490911	0.0175380285595325	0.2327787280461872	8.913022343212237	0.758892601609372	pre	b
bird7	c_pos	1032.9862889815554	0.0711074775576988	1363.5544677537816	1000.6138704009286	1355.4945150185004	3955.575932232073	4891.821266111989	0.6497033999537334	580.696879753064	1344.193642359172	5858.692193730437	1820.473491187616	-0.684052792527769	3.600765531920677	0.769590348492289	4125.0	6062.5	7312.5	0.1173469391703401	0.026710352194243	0.1506084662965249	9.86864432838742	0.7898763631194068	pos	c
bird7	c_pos	1164.3510195087542	0.1421989696594874	1356.376595623094	1002.74011041532	1158.2012203892125	3895.801132191541	4606.018901536768	0.7146606463364166	215.9296995446932	499.4103587791388	3716.56564161282	1597.4764328591614	-1.2430984086740315	4.265097209598155	0.5940988808695967	4000.0	4031.25	4156.25	0.1166598948693751	0.0379214703574896	0.0891071518603423	5.543377559665974	0.8510456894863534	pos	c
bird7	c_pos	1097.675031357402	0.1874909582502075	1297.469481173163	773.8419188957065	1729.651892954253	3823.810466842016	5104.969437774836	0.4853368018055056	267.6798718634853	493.5901396431382	3755.0274401372335	2307.7305828825693	-0.1052598435243551	2.781592412536144	0.8010354648502024	2500.0	4000.0	5531.25	0.1342409757709891	0.0447398344893119	0.061084810429333	4.803839418724756	0.8955211752408833	pos	c
bird7	c_pos	1177.72219305435	0.1691062306811028	1368.3858604377983	818.033713460831	1238.014474064373	4044.636173320386	4997.46997014014	0.7207878457767745	497.5395255847304	1073.538747031301	4927.575760698433	1423.8430654836309	-0.932095313568764	5.351309539913767	0.6392272668325434	4062.5	4875.0	6093.75	0.1143270487791173	0.0262240717703491	-0.1575084940071141	9.223105403921387	0.7912259923373856	pos	c
bird7	c_pos	1199.9871616437226	0.1527539830318122	1368.996379711068	792.4404874764639	1260.358120855148	3899.432975818108	4933.439009512752	0.5600765491157318	317.5103056836152	671.355640754627	5332.035922522192	1848.763732661084	-0.8820579925235349	4.20800074766963	0.7588678016163475	4031.25	5937.5	6156.25	0.112364423925332	0.0274980747561158	-0.1531292417064135	8.394320328584648	0.7971967799370521	pos	c
bird7	c_pos	895.7218209478203	0.1566958708751626	1013.8903861794122	620.2118474714927	1800.299896770956	4002.334490851296	5317.478717756347	0.5850663620005511	645.5131159994401	1445.299953690837	5163.026074888368	1356.4548193368726	-1.7110271727614028	6.946562540653552	0.7058274039513631	4906.25	5625.0	5718.75	0.1241773756067621	0.0304995790766261	0.2174733176729042	8.456394921710242	0.8196117993745873	pos	c
bird7	c_pos	960.5627094673702	0.0118151572724991	968.305958637378	919.075012776839	1162.100533256608	3797.8670547985794	5154.265260820805	0.4638558463789915	473.2160303312708	1029.0115358231849	4888.217109428261	1326.8453413577936	-1.696126933892404	6.984665067443104	0.7111532126702219	3937.5	5468.75	5656.25	0.1133677021522384	0.026933838503671	-0.159613820185667	8.770256071386536	0.7949861623353849	pos	c
bird7	c_pos	1092.5646744951446	0.1901356600240712	1414.5292442949683	934.4024830242372	1328.7618145201388	3766.730355181784	5121.068125478551	0.4809856023957116	928.8956660539392	2038.989860369349	5140.519828889257	1393.6463037017693	-1.2667290107689644	5.920172683869813	0.7141749226462952	4687.5	5593.75	5687.5	0.11649508339448	0.0240451599255693	0.0675881976379637	10.876826283939922	0.7818005099056514	pos	c
bird7	c_pos	1000.1415012935128	0.001569817706004	1001.6739058660544	996.3320228273938	1354.5266942266453	3946.7827718431977	5061.914924786957	0.5971973029239974	701.044833519414	1499.0042723601669	4999.776464583152	1375.6697485377556	-1.1712316962995064	5.494586880837963	0.6528769809684777	4000.0	5468.75	6000.0	0.1127152768254258	0.021996717379248	-0.3112802784283986	10.699535176564034	0.7710546669074262	pos	c
bird7	c_pos	821.0882031499251	0.2858284814442732	1302.6278510208936	485.2757371963958	1389.3640889527476	3866.045243779447	5104.633623577427	0.597601704273873	278.4596244188503	543.8892409631442	3648.33539946513	2155.058288464555	-0.0582621819166006	3.163093012520999	0.7269155485770262	2906.25	3906.25	5281.25	0.1286680584048988	0.0411403825718446	0.0340726998956312	5.26825083057295	0.8783739630312329	pos	c
bird7	c_pos	755.4805765027328	0.5374164938134608	1328.5892556150925	300.21470723211297	1229.8744609496591	3909.920374682988	5052.495564313485	0.6823796979150292	606.3611047034972	1373.6724694017414	5255.453101579615	1527.7370141368467	-0.7174685763574767	4.494717956956649	0.691457916125797	4000.0	5812.5	6218.75	0.1167655826722582	0.0273556519429941	0.2286256492188111	9.593055518826166	0.7941598108926972	pos	c
bird7	c_pos	973.2318213779174	0.004414333356522	981.1945421913464	965.524503796076	1296.7099335569055	3819.764893930772	5123.684927348484	0.6002752940923556	399.6249115178921	872.9894075592497	5033.843575784796	1520.8166560218556	-1.7221040658319209	6.268135567575325	0.6554215013415315	4031.25	5750.0	5906.25	0.1136201407861774	0.0291149323838951	-0.0082275858140868	8.062339934136746	0.804588877025522	pos	c
bird7	c_pos	935.5186021059978	0.0813925828923841	999.1993966378968	772.2351698157692	1342.1915165164069	3841.912863439242	5104.595005515103	0.5236236406098008	516.9720880357603	1154.106674743288	5021.273292309446	1256.987701890508	-2.2561137449665334	9.786411489055396	0.6721609382900472	4906.25	5375.0	5781.25	0.1143675198310678	0.0266337372719345	0.2480273396885835	9.675693149133608	0.789726002032629	pos	c
bird7	c_pos	996.4624718300678	0.0072167322230236	1007.597325999052	987.0786797220192	1145.9381532011002	3906.2048004530056	5056.536270336875	0.6068966801115646	585.796848083306	1341.6897712256089	4789.069901365297	1307.636375549724	-1.1091136426530437	5.83903831928352	0.7209627455242882	4000.0	5031.25	5750.0	0.117042173477198	0.0249758456976045	-0.2705229207161246	10.045158463713166	0.7852540819096442	pos	c
bird7	c_pos	980.580503316803	0.3906334049774871	1375.9104383228716	571.1680456374669	1233.8804571465637	3937.366851224973	5171.837490109117	0.5453754707280125	531.7881689747938	1218.3964263722748	5432.285435108015	1533.4435201108224	-1.4860911784466555	6.366802737774001	0.7676073184604705	5062.5	5937.5	6218.75	0.11899498117149	0.0280368059102318	-0.139954968302295	9.02238093077562	0.7977752679203598	pos	c
bird7	c_pos	1007.6446484579704	0.035643099537717	1029.887209136086	818.5607574035004	1067.243731217481	3887.798765403928	5020.787977772351	0.5223443089638625	656.4450911443075	1475.7286168273615	5447.047329774676	1804.278293753975	-0.6380017100867925	3.4972226413864664	0.8186991019207481	4031.25	5906.25	6781.25	0.116357322306184	0.0230976129767282	-0.2507639471137131	10.763090710152497	0.7785125473493147	pos	c
bird7	c_pos	1009.5241126626684	0.0020843562679123	1012.1398931389612	1006.4961342834588	1404.013814331301	3913.050074870101	4990.767717017599	0.4745526986050006	330.1869717798465	712.4824745986571	5056.17178264653	1898.8586460928548	-0.913416175891183	4.29055614091376	0.80872755219323	4125.0	5156.25	6218.75	0.114938876932837	0.0331327112148827	-0.076161266715298	6.614486392646453	0.8266329849162777	pos	c
bird7	c_pos	995.2941769320554	0.0396164926701755	1312.6866850978256	976.7984726301646	1335.773456131058	3875.559713965214	4943.47412293594	0.6929541600147716	256.3765163177609	556.7069686988577	3870.5373665605257	2132.3326899425	0.1605798785185338	3.8149407974450185	0.700296395963547	3843.75	3968.75	5062.5	0.1258794541521376	0.0404559323747427	0.0968147324932961	5.447875517168703	0.8698726128506631	pos	c
bird7	c_pos	1027.169597064184	0.1587756197740447	1344.1358330708651	793.3852514701326	1461.1512545697733	3969.29811321237	5139.7143137843605	0.6844821591532779	295.88495924671656	509.0684030078383	3627.359379512167	2097.3314762116697	-0.0894352284029967	3.3270863889317	0.6717914332762974	3093.75	3968.75	4968.75	0.1358345360356812	0.0451480864271232	0.0194377967530433	4.70376943671172	0.898309320402952	pos	c
bird7	c_pos	935.210234058973	0.184516020433749	1000.5341481198428	442.0932702839653	1083.5103729042253	3979.970695021608	5221.598146655048	0.5965379053414381	428.0648069976116	797.6445355230792	4433.604138649909	2414.7735201401574	0.0394115158795562	3.115541698043032	0.7532238777118316	3937.5	4125.0	6031.25	0.1364760405329876	0.0408216289382091	0.0432126715035473	5.609675974216376	0.8747468284016262	pos	c
bird7	c_pos	948.0087580225738	0.1442832082377485	1126.1225852452335	805.4950715283709	1321.697924871561	3815.365115305223	5168.484761983895	0.4596914490360136	524.254877288655	1157.083623353186	5350.409457766126	1058.5126060620005	-2.755001642231838	13.747512949845932	0.668607230591644	5125.0	5656.25	5812.5	0.1146497435159448	0.025023700666153	-0.2454737986946672	9.70315698640124	0.7850226868412726	pos	c
bird7	c_pos	1224.6632986341297	0.1482563281313034	1359.8552795059509	452.5617593017522	1304.15117334814	4052.448990114814	5041.043420941131	0.6545032249500371	423.8089873025889	928.3809745670414	4803.568498599736	1183.864299964623	-1.2498151400836894	7.108832345543321	0.6264941369293698	4062.5	4593.75	6031.25	0.1128780000552994	0.0256159369558742	-0.0038250120017311	9.503680969031311	0.7897318787578297	pos	c
bird7	c_pos	899.170088245684	0.1971904518857463	997.6673947779487	557.580999844344	1583.4780287277174	3908.6574009361175	5011.226418424007	0.7559086802070434	616.3377646813589	1418.5586397598513	4340.458777716156	1061.1268143676575	-1.022424991431481	7.798076412936307	0.548530988077704	3906.25	3937.5	5031.25	0.1155857876177671	0.0258573746566239	-0.0638471924025377	9.735139829700447	0.7872714838536362	pos	c
bird7	c_pos	1026.8498477219969	0.0979577628073266	1332.916108913722	989.296066105971	1363.7382470419932	3949.487171895375	4965.283559102265	0.7716884340834966	731.3644398589885	1706.5049677085185	4280.932003385205	887.0896302208726	-0.3958268415163131	10.000483348957276	0.5109749811912848	3937.5	3968.75	4906.25	0.1165360780792458	0.021536811634728	-0.5073097181829569	11.093946537740363	0.7726009930515473	pos	c
bird7	c_pos	1001.0776033213942	0.0031006811747202	1006.8193278805444	996.1073134862388	1175.5875451990937	3969.789529797559	4959.075718006494	0.8799550068526917	924.2400495106356	2167.9388063215483	4157.272154187065	772.2592784395308	-0.4355988699806246	12.519782876211885	0.421047647584399	3968.75	4000.0	4031.25	0.1161087510526161	0.0220836390496527	-0.3001779586737233	11.26748029207858	0.7701173089268153	pos	c
bird7	c_pos	1070.2463566866115	0.2211010621225461	1369.8541653602097	820.6924520265436	1251.4764703953178	3944.2025115053257	5185.297868198369	0.5125576530279812	435.3717653600041	979.6200559614022	5318.331381246671	1318.973261056804	-2.4292769912362293	9.650317235472372	0.6235487871651291	5156.25	5937.5	5968.75	0.1142548229763378	0.0273308237264198	-0.1226589497638525	8.762199183957907	0.7954450032257449	pos	c
bird7	c_pos	1239.7109052066512	0.11704941269721	1335.6285324457606	956.0401481996424	964.5542382258088	3683.964038121103	4305.614541777292	0.5515982656148315	192.29955300036136	408.7805591178423	2785.172240683901	1782.4196954412691	-0.5793886954367164	2.01175216781616	0.6673625054204768	656.25	3812.5	4000.0	0.1202332428195988	0.042416458627404	0.0968415804474486	4.715540792659401	0.8800218146403729	pos	c
bird7	c_pos	914.2031591724228	0.1681509779368189	1348.1507902572232	781.016539750908	902.6692672884552	3820.163685274268	4266.425466040561	0.7372956454955498	178.39315311595828	397.33291857809473	2985.235168163744	1985.838991224832	-0.2169995022862642	2.830505406934921	0.5821854001514325	156.25	3906.25	4000.0	0.1179342932394943	0.0388622143323018	-0.0073542140719306	5.278353609183355	0.858178837679469	pos	c
bird7	c_pos	989.4105448104482	0.1191311658259174	1244.6194586044603	926.1454255876192	1244.6615039461904	3691.683768716904	4875.099154859995	0.7083698048980569	447.4844635353174	996.8381646395602	3618.722927597521	1640.1060209918944	0.5004097668106313	5.80617029502554	0.5966288972097652	3687.5	3718.75	3781.25	0.1282634286069442	0.0328862093801685	-0.1374994791165956	7.588169580592169	0.8315756349292039	pos	c
bird7	c_pos	975.6619245098556	0.0243094858199593	1004.6181121581052	952.6496859654044	1346.2211238190428	3857.893887548254	5071.820967777381	0.5009558796452156	524.1289118964729	1187.0208480196711	4590.78449084517	1292.8411627635076	-0.7794212961461305	5.234912034618536	0.6966702381773918	3843.75	4218.75	5812.5	0.11507259229036	0.0254746013511506	-0.0058561669899782	9.925364632662044	0.7861287197850725	pos	c
bird7	c_pos	1040.3803609279155	0.1998908361822098	1323.8869337915962	559.5359605098046	987.8831262238964	3840.995845287786	4545.511511914091	0.6607593123070893	425.5327436745652	994.7647698758057	3947.010120593131	1857.60560017547	0.4140441175558565	4.979277320337372	0.6851153378212068	3875.0	3906.25	4093.75	0.1210680763971368	0.0295477689017376	-0.1877896588171962	8.312547119943885	0.8157812276043417	pos	c
bird7	c_pos	976.7178237530798	0.0517684644723628	1286.1485708391767	942.6202619432814	1247.788278800238	3719.369526287074	4869.805621447592	0.5698679003517003	308.96312815221813	666.6135529103817	3925.9532528724826	2167.2896466454404	0.1597552090845407	3.247691409077594	0.7905784745641402	3687.5	3906.25	5468.75	0.1251597638559906	0.0376328933726525	0.0646454603390993	6.049319869749602	0.8567754732430402	pos	c
bird7	c_pos	972.645548965037	0.0910708096825792	1290.2387013897896	939.3619125837448	1173.4491165528502	3748.8929197687394	4771.5428824073	0.8087783304126713	880.6959857942986	1918.7309978205724	3881.5452593940336	1487.741547141124	0.6974611141895459	7.023837236114006	0.598789244944857	3750.0	3781.25	3875.0	0.1266362106284354	0.0262063974700743	-0.1776823115863711	9.613933873140994	0.8075855379331413	pos	c
bird7	c_pos	964.7655609621132	0.1323962489099955	1247.8231875969675	747.6874097794655	884.0710036637571	3709.5837932278896	4140.524514702656	0.8816876738447436	364.81450760122345	868.0404506967172	3536.971622840995	896.9900586931539	-2.919140176490369	13.289433556132524	0.3770474532006801	3718.75	3750.0	3781.25	0.1145479199591867	0.0292266680508479	0.0075146731131015	8.151591343854266	0.805238972679878	pos	c
bird7	c_pos	763.3419871017877	0.216895763219923	1016.0488595082396	641.3785410941291	1351.7511300284743	3884.268284690368	5145.620452529406	0.6163802453252522	449.69489897604063	949.7366681145368	5345.9564826665455	1272.9571528686538	-2.7155040831592983	11.3149307126149	0.6005479718057325	5187.5	5875.0	5937.5	0.110717449757697	0.0255463618737064	-0.154254390805568	9.02776199149993	0.7880709061017198	pos	c
bird7	c_pos	955.7092641332724	0.0123789681835579	982.6551556908048	943.1699357677244	1097.5675715861146	3753.181301283945	4827.646724530864	0.6428792729782492	308.501885036279	651.6294739513344	3411.3301346090766	1732.1711975415417	-0.2271308314724572	4.463494989838732	0.6402954967686105	3656.25	3812.5	3968.75	0.1264178090021538	0.0385907625633508	-0.1173973977299082	5.681271141347029	0.8649359836649003	pos	c
bird7	c_pos	1123.9837776073946	0.1346180797598651	1271.8466789221368	951.2278460602907	1042.6400243537587	3732.234351957684	4670.421526214627	0.6160655002460264	207.8687278947166	439.7706621848739	3665.904620705133	1899.9278107287755	0.1702678844679086	4.187620365774163	0.6825563394990007	3750.0	3812.5	4125.0	0.1117783868893969	0.031905439632602	-0.0797715400878442	6.681944671897862	0.8249079884348407	pos	c
bird7	c_pos	903.2670371720794	0.2151837893651901	1009.2258555424036	503.5931328564339	1180.2939300629976	3932.76809451108	5076.162941578329	0.6838127998530162	711.9630006557228	1584.597234577735	4743.874922842957	1317.2449938400498	-0.8959394086338939	5.003772322018402	0.6302283695899319	3968.75	4875.0	5937.5	0.1144811211278917	0.0232963476665435	-0.1590362855736251	10.646743572106212	0.7764786638776965	pos	c
bird7	c_pos	1052.420403282604	0.1597253530705344	1326.0001275070886	919.8179850128404	1141.7937610137185	3723.109342726888	4488.029821375296	0.7036994266902433	406.9582683473394	895.6584968586377	3478.5525721941654	1366.9264547412483	-0.6933416014722871	6.114275370270389	0.6523559449962195	3687.5	3812.5	3937.5	0.1231399710341634	0.0332271789576123	-0.0478409581014372	7.141905539389346	0.8365041468679049	pos	c
bird7	c_pos	1110.522926222431	0.13157079889908	1353.4797258217882	996.6233933435344	1172.4450235232976	4012.23931624105	4951.400969166118	0.7421429104023811	742.2567992555794	1662.3365690630324	5061.10000842554	1257.4251461902977	-1.2043181954780935	5.55915917275452	0.5682624735980951	4062.5	5406.25	6093.75	0.115957659424419	0.0226918185218236	-0.2600605438319234	11.128724683798447	0.7693752497666091	pos	c
bird7	c_pos	943.066632052784	0.1273092422446927	987.6895640647502	352.951855808638	1163.9820694417333	3855.941280833654	5109.198532765888	0.6710822010407528	671.5814687494486	1319.649763197058	4145.952442265851	2091.851692976767	0.5429817823401449	3.7678040008625606	0.7357750490275657	3812.5	3875.0	5500.0	0.1354849235375064	0.0333629751497535	-0.0549897795855524	7.276495780161847	0.8451472009454549	pos	c
bird7	c_pos	1018.5214017251528	0.0479541217875538	1047.7450549835676	824.6201439242417	1495.5202093376683	3778.681157635324	4655.659273254698	0.5700677491819571	361.5669111307045	802.7154554711021	4703.40231638648	2276.6019868348767	-0.3386637959862771	2.7437724591807995	0.8108091650441142	4031.25	4375.0	6437.5	0.1168187369193937	0.0298660047774672	-0.2006161597411012	7.827772879578346	0.8143261163056171	pos	c
bird7	c_pos	958.7831807180204	0.0143250824290883	1001.6529550799742	946.0298436856636	1125.9812990720372	3784.4725717339375	5021.743689211036	0.6759649367407816	758.9002061316593	1726.2962338782136	4571.200941344974	1368.5399391606022	-0.4090971259667332	4.276508886571087	0.6785496348530644	3781.25	3968.75	5562.5	0.1168184935151978	0.0240710668846078	-0.1302246739402776	10.628856232883532	0.7812616555636174	pos	c
bird7	c_pos	985.3980916853864	0.003014370874625	990.0509085920736	979.4547354879826	1064.1469262544194	3918.21597797774	5222.894639027758	0.6345532926365548	487.3509673584595	1107.2365416468922	4918.489977039319	1424.154847968913	-1.328223109831031	5.997748142629567	0.6394525535458354	3968.75	5562.5	5968.75	0.1175024031682204	0.0257256030638687	-0.2924054862842695	9.717301521372589	0.7894662945540681	pos	c
bird7	c_pos	1016.8961759868012	0.3218848555396119	1316.1622925906138	657.7599633989231	1170.2898315147174	3812.0232704905047	5163.249999882041	0.4798457074061753	761.8094941727597	1662.1129201382414	4859.943742889507	1347.10958439738	-1.5396032934344337	5.8557326057648025	0.7267647384300691	4062.5	5281.25	5687.5	0.1144592129633927	0.0219970166719507	-0.4038119042292633	10.882206333952723	0.7693391219946363	pos	c
bird7	c_pre	930.925307321497	0.2320425057903069	1305.8884591065384	489.0333128583494	1245.0351794802618	3797.816492232989	4878.181495913357	0.6491836003257926	147.49951938534272	310.6940861525312	4551.841238614905	1630.4049161286769	0.0321891901525635	3.712169143845541	0.74472413660644	3843.75	3968.75	5687.5	0.1129914002192931	0.016151194096344	-0.126263706526969	10.230715236074015	0.7672699367438232	pre	c
bird7	c_pre	1069.5413788425833	0.1421765225789	1362.0771831530424	973.1860379538688	1002.8345045222384	3892.9375339836297	4708.659089644765	0.7612185035036387	61.1597883342092	131.27778653074728	3445.449178859751	1639.5953485508553	-0.3417962022206926	4.259536229796419	0.6314080700613838	3843.75	3906.25	4093.75	0.1231867179478525	0.0190724270217299	-0.403007104010557	9.234957525406523	0.7878723635274599	pre	c
bird7	c_pre	1087.7969010433935	0.2458570212395077	1385.2116154380135	825.7347678245403	1116.7406223896835	3949.3701838430334	5012.814857238526	0.4783879774639053	255.6532646558248	550.6312570090539	4956.087843302127	1526.1305434507694	-0.9164307112856288	4.410618573255718	0.8051476622468569	4125.0	5437.5	5781.25	0.1222411585922154	0.0180549705758969	-0.322446978206768	7.8363501195750205	0.7874341102181139	pre	c
bird7	c_pre	946.279370521082	0.0023674360631216	948.913857647132	942.9288197180408	1202.809144371558	3779.262996733044	4967.967041989258	0.5697565604997826	197.58326436871704	433.0673058208869	4914.059426468883	1435.7842054144048	-0.7298386347763446	4.34069192953933	0.7529011447571401	3968.75	5562.5	5718.75	0.1152452629690611	0.0163129948809934	-0.1473446191249059	10.455560562749168	0.7671606424066131	pre	c
bird7	c_pre	896.8098170953186	0.2361475478067174	1327.847583016351	333.9876887787969	1388.840053865806	3837.287651726526	5101.756905350872	0.6351395913192874	229.0651842483136	419.92830988718543	3950.278979640828	1842.978306713363	0.5256257714818219	4.550782351615168	0.7371137504801422	3812.5	3875.0	5437.5	0.1348198286751672	0.0209600202265801	-0.0982730038115762	4.7462773204191695	0.816245992782884	pre	c
bird7	c_pre	933.0933427215788	0.0849476346129039	983.199439502925	782.6379579033619	968.2991519720492	3795.524321340819	4446.533405315028	0.7728946841521378	194.6737382569121	463.82281120629057	3872.2754510526265	1433.1185652938502	0.6247190972597747	7.910298019363509	0.5778464329062515	3843.75	3875.0	4000.0	0.116246362937485	0.0166565661739902	-0.2497003188948566	10.379586823209634	0.7682176179074224	pre	c
bird7	c_pre	1067.7177934899494	0.1396192025195346	1393.741098880551	977.5681282456636	1154.5840367861797	3927.99876861036	4938.750606593732	0.7548054303557118	236.2400760644261	480.3974426938388	4344.112183978301	1975.8320970448688	0.9255076786198356	4.820846096962192	0.7187863956634063	3937.5	4031.25	4968.75	0.1326620167830379	0.0196296495653269	-0.0510480099582191	5.200961835885303	0.8104572240981537	pre	c
bird7	c_pre					2027.3770871032752	3404.6034356808127	4782.614857982113	0.3850845789969185	120.46850040927288	177.28532539907113	5285.41178924304	1957.1090865991607	-0.5354385991101559	3.033141600234147	0.8624889139978579	4187.5	6000.0	7406.25	0.1127427401433152	0.0161087545054262	-0.0451890197068938	10.333270137987254	0.7662563106095205	pre	c
bird7	c_pre	983.3649067360884	0.0100537590162875	995.605525556714	966.8913810516888	1110.3702423562834	3897.9689311189936	5092.2592271432295	0.8043992104744806	253.3192510750112	486.5324463019044	4495.508620444935	2036.3867613872824	0.9956358640638224	4.245169910596475	0.653764350633307	3875.0	3906.25	5625.0	0.1303193356366311	0.0225153976351131	-0.016077865072174	5.257466829432875	0.8238084686756848	pre	c
bird7	c_pre	1128.4404151640204	0.156248785492923	1393.8046753230956	947.2722828263546	1177.2719173227465	3883.334785707064	5026.02223508589	0.751931618882867	93.63040401207417	171.0181698341502	3739.756031465258	1786.4508054881046	0.3283652647227222	5.074947400649592	0.673269055957726	3781.25	3937.5	4156.25	0.1333511135849854	0.0263780967706779	-0.2848921965204413	7.344921587670084	0.8260580634142486	pre	c
bird7	c_pre	985.198076377428	0.0196083451292519	1015.6116755683393	952.5955078018154	1124.3650582110754	3794.7099313202793	4927.582049048016	0.5060065954906594	138.24105069582365	275.803586023469	5164.390968951997	1807.7352973519576	-0.6913684512751789	3.5387152377025783	0.8137223129190809	4000.0	5625.0	6468.75	0.1122597970191475	0.0160780578963247	-0.05736265048794	10.382760483205107	0.7648431269778118	pre	c
bird7	c_pre	1156.3163659701445	0.1818334845331112	1347.2342764764103	313.5864791075539	1294.5738067132763	3935.617129971981	4889.885329014542	0.7238573395587944	69.07119094780242	135.04143556923648	3996.698987870904	2391.098352555716	0.4842349533575376	3.5424281804129083	0.6282289701890721	3937.5	3968.75	5750.0	0.1340491371492424	0.024217889563754	-0.4331241083491765	7.957499268145104	0.8122010254098532	pre	c
bird7	c_pre	1073.7898813104282	0.1940542362360621	1371.338947743784	678.0400758660651	1614.7520098035643	3955.929493853183	5032.308343779307	0.6524962501409717	750.4337698750434	1780.3830096881163	5376.364341768449	1325.9261256302227	-0.3259441837400447	3.9895449951778303	0.679309749293759	4062.5	5937.5	6031.25	0.1205529436783853	0.0158997547440813	-0.3569230883428814	9.09492542775228	0.7693051589451247	pre	c
bird7	c_pre	974.7289329007682	0.0089153538861824	988.2710861495932	961.324702297976	1218.1722827815568	3831.20766265712	4814.985758705913	0.6205211993131324	160.5425834026708	359.36300377524947	4504.152405633598	1513.8374685670944	-0.1983772292078658	4.138329185819626	0.714200899461529	3875.0	3968.75	5781.25	0.1152157048779572	0.0175021807767926	-0.4054511624972569	11.18714195642096	0.7682540661139042	pre	c
bird7	c_pre	871.2003473703046	0.2754629759835573	1332.3334408272733	487.1844482835346	1165.149623095169	3922.677597090804	5048.474974768195	0.6729014422111569	127.43687162372194	273.0284051995821	3929.83816288321	1511.1416157141157	0.0362276439055208	6.39086450426675	0.6418584270756623	3906.25	3968.75	5093.75	0.1270951391383076	0.0201068117607157	-0.386301484861695	8.294920025728434	0.7937940770804578	pre	c
bird7	c_pre	1027.780873618751	0.1147519231731889	1315.8906277359124	960.8701772160364	1122.906666018942	3844.33081791458	4883.880375699228	0.7064504856906991	96.58268146422948	215.20757368476964	3846.7626794968223	1371.7227105158177	-0.6458896665021466	5.950354056342645	0.6105771430031858	3875.0	3906.25	4937.5	0.1219553578481003	0.0205952540681888	-0.4691506241763475	10.836232267198422	0.7789419866344335	pre	c
bird7	c_pre	1042.4437612717368	0.134143638846273	1296.746523162456	952.9924661595212	917.0759449314628	3769.9037497850622	4525.080261390669	0.7346442167327453	67.4158964633928	155.86254366637078	2914.411500678415	2013.826766810511	0.0625941565356043	3.1266477375479385	0.6054866233815079	562.5	3812.5	3875.0	0.1174849526083878	0.0167289301552163	-0.1996004283481519	9.6962791701022	0.7773943829336002	pre	c
bird7	c_pre	963.4841846653336	0.1011099545880133	1029.4607729159543	490.6969323778754	1025.6724732735995	3918.217414020631	5066.263012084235	0.8131073712144555	86.1604562096243	180.6582240032928	3887.0441206685737	1670.7653185760714	0.3452819841847476	5.693864542339583	0.5754716367490481	3875.0	3906.25	4062.5	0.1293708305710889	0.0237288539951009	-0.3994723276012297	8.901982219582875	0.8068893867101395	pre	c
bird7	c_pre	997.069451657928	0.1054622446788892	1311.0765797342103	937.8864088912128	1129.44178842141	3757.792454284256	4933.051084693203	0.7089172350332341	72.56227272614971	147.3570495482094	3954.745000290518	2565.333270780244	0.5309615297006632	2.81139203805947	0.7827166050502262	3593.75	3906.25	8562.5	0.1313807967520545	0.0226074722904937	-0.3157941030814735	7.838553635117574	0.8043962819933544	pre	c
bird7	c_pre	1074.029637053337	0.1380815508240349	1404.146142707311	990.6386306819844	1151.5859233174144	4013.772964743852	5126.989746979376	0.819649498087524	98.8727637250619	179.8699189156283	4528.959660476663	2479.2518854499995	0.392471469831865	2.926283305027801	0.7012016739623465	3968.75	4062.5	7968.75	0.1371285168894803	0.0263514726739372	-0.3312893285570661	6.888492434074149	0.8261125207750544	pre	c
bird7	c_pre	762.2536623931866	0.3952222105974861	991.2983047325084	315.1078625169081	1158.252640101408	3735.002942059397	4836.389084016878	0.5561873947359142	110.77385947823208	249.10044593665427	4764.98749343781	1994.002761593472	-0.5290895889689556	3.0119268204725125	0.7793140129261881	3875.0	4937.5	6531.25	0.1173015261423337	0.0162743857216276	-0.2575812383405651	9.770720747305411	0.7715157271568629	pre	c
bird7	c_pre	963.1829353402194	0.0031992718616951	967.2571127385082	957.395202489588	1133.5002009899838	3692.2257351868498	4806.141266705706	0.4050024497257118	207.7212270632479	460.82263563738456	4782.153555651613	1864.3456032455404	-0.476575936714231	2.901684211143203	0.8440606675445518	3812.5	4906.25	6156.25	0.117901954473358	0.0165352983914223	-0.2804928757410488	10.36809299916752	0.7696612571096183	pre	c
bird7	c_pre	917.9436883817548	0.1330421725903839	1011.631636051256	429.12859449240864	1128.5344944722797	3822.848675270769	4850.503859533162	0.6756466661813983	95.22852874136022	196.87021291875504	3590.4137045045154	1608.9832129827755	-0.1085145451393167	4.978814611745858	0.6932931481574912	3781.25	3843.75	4062.5	0.1266823315524987	0.0187515930285961	-0.0460811214729463	5.7303458890178405	0.8046782102805579	pre	c
bird7	c_pre	998.3787093913196	0.0257730629158774	1057.319782779335	979.0528301464058	1294.6002456305223	3794.0009996373774	4868.33531316012	0.6198934023778095	84.59719193148952	164.65920294639716	3739.097676137029	1931.7377778552448	0.2032038279655638	3.882363883446181	0.7812608716758387	3031.25	4000.0	4906.25	0.1267860132101234	0.0211905796113829	-0.3822310860450321	7.8954436237284895	0.8031533420810028	pre	c
bird7	c_pre	904.2960501001396	0.1696203003274534	973.2366889733306	488.2137423625763	1636.0259647463497	3855.1485490018817	5123.9821748202285	0.5121953365649621	125.7434601598251	208.4741547189812	4231.637659553416	2233.6904539301704	0.3346094786974077	3.425605749893081	0.8353278763544825	3750.0	4312.5	5718.75	0.1361759667416846	0.0254716855622276	-0.1451921246533193	5.977205746161653	0.8246599505102331	pre	c
bird7	c_pre	935.390170201665	0.2258820638249818	1400.8402915654617	489.4826795680689	1496.2010517015287	3855.239927302597	5056.746089773044	0.5964208174081529	125.8348880402556	207.7041848081743	3876.544634405174	2255.282013664722	0.3477512875090072	3.199303606286996	0.784753066079612	3093.75	3968.75	5906.25	0.139679543739957	0.0271770461073608	-0.1134331161152671	5.088795162783596	0.8343173998282605	pre	c
bird7	c_pre	1246.656601937364	0.1385578577210166	1371.0973706611778	973.5935535653182	1223.5344430703203	3739.797945263324	4905.486706231013	0.4718280964580498	137.5376498291064	309.2125271413893	5695.826144402474	2518.6942961048344	-0.1150878688585823	2.369935704973878	0.866976475150004	4062.5	5843.75	9250.0	0.1196781296172783	0.0161834616007639	-0.2401372946522131	8.601908212750525	0.775388198701984	pre	c
bird7	c_pre	875.9317957356345	0.169008018778106	932.4010774428295	465.1749456422089	994.0157475128927	3523.5802984993124	4539.496324993377	0.4728491254213312	48.80336721136021	104.81947947010237	3167.208902444525	2305.19812736706	0.4308978432327045	3.003521551893734	0.7872862393257143	968.75	3750.0	4875.0	0.1187293133181209	0.0275394951357902	-0.1915771983059171	8.796328209948642	0.8095361629966491	pre	c
bird7	c_pre	1007.920642311156	0.1336446387356064	1323.0827987359137	931.5979704807733	1109.715915335623	3765.9308718055536	4733.119954921392	0.7056543662245354	73.34620269568626	164.52453281156042	3765.1437696266953	2327.36848247374	0.5706887156595875	3.5738865008222693	0.7299876408678597	3687.5	3843.75	4843.75	0.1228120667951973	0.0177916266337829	-0.2825417232221092	8.747336329229817	0.7859075077938753	pre	c
bird7	c_pre	983.1828352402582	0.0937521070057593	1285.2337868273914	950.7807791813794	1140.11390722877	3779.5833820014	4953.947368312871	0.5631820820670167	154.4676162141587	345.99413162859776	4594.812470892476	1496.9166490974935	-0.2262279790146793	3.768637751725274	0.7363209612046251	3812.5	4000.0	5718.75	0.1171391740772151	0.0173224361293953	-0.4924595221961622	11.217167089183947	0.7673658020830497	pre	c
bird7	c_pre	934.317915535482	0.4900838114386467	1409.9290770163996	301.0292695418673	1222.5285343888474	3877.108337449465	5045.991396162509	0.558092408599662	102.75226879428818	226.5191757815048	4952.844603642164	1604.3266953950117	-0.8117440754367484	4.40860706883157	0.7491881665724948	3937.5	5375.0	5750.0	0.1144665814200926	0.0186018949566978	-0.537720985490128	11.12254746970724	0.7700559242115077	pre	c
bird7	c_pre	1308.6622708646644	0.0590002154662008	1334.083212125939	1001.7386760187908	1264.7750064254376	3872.247193457264	5063.818521981606	0.4717406037910341	113.91314546719204	261.20797911093035	4701.088988916771	1406.3349634154888	-1.1157333511345144	5.575755545166711	0.7522658012621234	3968.75	5062.5	5406.25	0.1150638139508773	0.0166384131111767	-0.2471384719952393	10.483588802927432	0.7686035362889978	pre	c
bird7	c_pre	978.617449970123	0.2644956090748765	1283.5143338330815	336.22553409656547	1239.2746431141748	3785.1473003590586	5098.277800538525	0.7214624197444681	91.21357567919732	173.22072601969717	4079.5946828645338	2405.570594780541	0.4738688282616463	3.259443466229885	0.7043161900209118	3750.0	3812.5	5593.75	0.1348092080943206	0.0248353722573009	-0.3230128437970723	7.656648249664706	0.8163390165957267	pre	c
bird7	c_pre	1128.6741841373462	0.1400177556584376	1296.373713096542	952.7661153564384	1236.2353546026668	3785.353597990425	4977.701465862951	0.6038307683671317	132.3739633839574	293.0140912551015	4686.299634784214	1702.7662814869834	-0.3983823506441187	3.4842349535683845	0.7703993151862149	3812.5	4437.5	5937.5	0.1157376003457829	0.0158729424327483	-0.1568039700817813	9.54291394690207	0.7703942169662196	pre	c
bird7	c_pre	967.1179998934016	0.004084848633231	973.3685663447764	959.54504598381	1152.1319689516931	3798.3505841018105	4956.792464413171	0.5559182753071386	245.69842691943265	558.3493161367165	5250.679558725309	1694.7697331807058	-0.6757686489291224	3.4398753161540294	0.7744780046680949	3875.0	5656.25	6750.0	0.1173552584406291	0.0168070281286203	-0.4022269677549077	10.630697084808851	0.7692665405736343	pre	c
bird7	c_pre	1035.0852677254522	0.1026406080026357	1306.2950883217734	990.582223147335	1161.4856686943594	3779.2096991463	5030.309820596018	0.4660820762387	162.86782390095968	352.7677607143333	4736.460949241771	1424.4272270115584	-1.1172901464522302	4.775872556010646	0.7721060886720139	3937.5	5093.75	5687.5	0.1143226020397425	0.0163539159009688	-0.1934996599182004	10.438715749377709	0.7653338328437439	pre	c
bird7	c_pre	914.496072630142	0.060341551117527	943.3369107399152	764.3183069933406	1561.9549782775678	3770.27661688772	5002.1798127623815	0.8126534247881565	132.19031527108854	267.9591506463582	3848.311645150672	1202.013263859447	0.6549685753038222	11.565957939607731	0.5434279783606438	3718.75	3750.0	3875.0	0.1290674939446356	0.0231791948160459	-0.288172832592104	8.565806977190173	0.805594914765894	pre	c
bird7	c_pre	985.888913894734	0.055596493309145	1313.7763624210602	956.7355091659082	1204.3267320371574	3884.091873089786	5093.112283802459	0.7994598292166463	137.40368633790325	286.12340124691667	4083.252662888616	1563.7504210493396	0.946313054975878	7.766798523757008	0.5913967422918069	3843.75	3875.0	4125.0	0.1291341744485864	0.0207508505313778	-0.1693588794543578	6.542522291920865	0.8056368315285257	pre	c
bird7	c_pre	1103.6899826440972	0.1696634045393283	1393.716875777781	953.2810694932434	1748.240462942522	3921.799339458432	5151.116330605756	0.7272111807778712	120.78707626216917	231.7946366412136	4464.738406772852	2029.909231641444	0.6576531393160658	4.371812088962458	0.7090881441196635	3843.75	4000.0	7687.5	0.1335245727042169	0.0239687904206589	-0.1651066486451113	7.25855361301716	0.8133480975232491	pre	c
bird7	c_pre	1017.9226644818514	0.1593063093010608	1353.0254466499512	637.2529709422009	1766.8367848496189	3912.341224037613	5209.511192512039	0.667215735062347	137.50825454582602	248.3125770226356	4773.1575438223335	2270.4360786471016	0.5216419861031102	3.357246157907475	0.7627296239400941	3843.75	4843.75	9406.25	0.1350770993310861	0.0230492864881907	-0.1091582427684506	4.827585172402896	0.8253736825512962	pre	c
bird7	c_pre	1010.1680759481848	0.0109152531693911	1035.3504085210343	994.1699826428876	1464.413296453902	4000.098202688816	5177.265502593745	0.8248920129342076	287.7420138040929	518.6212677910218	4466.767007706041	1824.8081296322443	0.98626313558446	4.938937373586892	0.6410025476523544	3968.75	4062.5	6000.0	0.1388743894991308	0.0264723620777357	0.0047701708053053	4.023249506893012	0.8405511580980574	pre	c
bird7	c_pre	985.986209905328	0.0380173216071014	1295.2049655298706	956.1696512763992	1131.6424633944832	3916.889607600434	4980.770856115078	0.8103930624443649	87.48510460380622	174.72461408953842	3972.56966624256	1883.094875847152	0.7860746858008673	5.568061428199356	0.6186732856626544	3906.25	3968.75	5000.0	0.1332295685046057	0.0240174091350508	-0.4148631344823488	8.06767753837906	0.8118267560479383	pre	c
bird7	c_pre	994.371203699204	0.1036859640814941	1358.1309607163448	814.7240574142977	1174.091769550526	3933.489469376167	5250.376413223039	0.7163127273925266	105.14199698834562	178.63756731477798	4103.871664278989	2596.0035961476106	0.370266889176855	2.7643036022268626	0.7618387490094143	3843.75	4125.0	10187.5	0.1420552036943617	0.0250929440748163	-0.0826660722790943	3.7956701476482193	0.8382685903473306	pre	c
bird7	c_pre	1030.1600230327492	0.1058631267024029	1383.5950679295304	970.111559196764	1152.6204766002204	3988.7722368891145	5075.475271977476	0.754224092812865	139.86025911356816	270.3280335105217	4348.315671096498	2090.8308389546696	0.6068028600168278	4.031380862100715	0.7540752799805459	3906.25	4093.75	6781.25	0.1320309814329395	0.022632280084974	-0.2428047903242958	7.293327102295719	0.8065762588531387	pre	c
bird7	c_pre	1050.6904905373483	0.136483404163741	1452.3784269861098	973.990879147748	1156.6532078732143	3959.4234581866326	5193.043944618474	0.7225385469663662	138.41650790066922	220.8390714794753	4213.481193566113	2142.2702402749933	0.5391638069877454	3.809644615176704	0.7401379784133311	3875.0	3968.75	5906.25	0.1397508279578698	0.0276241810059785	-0.1449121657074231	5.029236347086213	0.8360592069440905	pre	c
bird7	d_pos	1332.3696225281783	0.1262827187574204	1429.8983200334444	706.3226788084481	1869.6165003541928	3944.471105285972	5314.940422561737	0.8804605913672677	2295.821082402892	6207.526769994086	3933.4409690857306	951.36833471473	-0.0696422340577466	8.517833142912988	0.5078775795808675	3968.75	4000.0	4031.25	0.1628850507679315	0.0493259301649251	0.9131543013775018	4.581107513744007	0.8549287561048035	pos	d
bird7	d_pos	1364.8246968189098	0.1135262218957836	1441.3799550340896	676.166455497779	1818.234253422904	4071.469340678909	5446.614798663758	0.8267559657801123	1470.1374198322194	3811.0349826480992	3944.230291112825	1122.6816973061684	-0.348903571023441	6.256322024544975	0.621124417068574	4000.0	4093.75	4156.25	0.1642756615314012	0.0557623120563772	0.9083607727314054	4.2571530409595	0.8776975615818179	pos	d
bird7	d_pos	1223.6215491506514	0.2542415806358377	1465.860541359904	708.277918494327	1944.4787189148483	4075.043670933973	5486.852229289042	0.8410583141455511	1658.95464100796	3660.091349337221	3927.811954625626	1190.0879926257303	-0.3087102946139452	4.660057585540922	0.6818260842862998	3781.25	4000.0	4187.5	0.1754139317318765	0.0587568294597361	0.6617132138537283	3.5977523871105523	0.8939015606158589	pos	d
bird7	d_pos	1348.8881086005467	0.1559355223969894	1483.9179231897654	474.8633926876199	2088.0595409415782	4073.479508333373	5361.469532005487	0.5781666939014171	1094.1983295460818	2282.471140739936	3995.9063553492106	1291.1834535565742	-0.4020274092336699	4.8197716350703415	0.76643741392625	3718.75	4156.25	4343.75	0.1807816681974344	0.0689260123660057	0.6315710409224441	3.2276834533857794	0.9145681511110376	pos	d
bird7	d_pos	1245.3258642847734	0.2720984747547119	1488.5452006832395	439.1173623295172	2605.043783534952	4227.942033984911	5646.184473642679	0.8702302513165102	1613.1614556562306	3807.4151065737287	4332.532149648064	1164.3899916741711	0.4556825034975615	5.537125802571854	0.6275446486410623	3968.75	4093.75	4375.0	0.1747564996859105	0.0581502018549868	0.7163179624608078	3.7538565148083256	0.8907207865720389	pos	d
bird7	d_pos	1379.9606779604642	0.0737981716217128	1454.8198983033208	917.7249204140038	2048.10775435817	4000.2841745406927	5344.086715766323	0.7730070395373662	1985.5698467473435	4389.55563675659	3885.259125936856	1135.6131913912443	-0.1621315082839205	4.915316483352443	0.7027467770375916	3656.25	4000.0	4187.5	0.1646226283348042	0.0488194206653288	0.5805503416243506	3.823563813715399	0.8744376794469356	pos	d
bird7	d_pos	1135.150249409975	0.304690810832127	1491.0791492923995	492.608168175963	2424.717109257804	4099.883570294243	5505.463093277067	0.8458109561488781	2846.058186470773	5953.047229469551	4215.329687182689	1129.8997904116811	0.2332034315256139	5.173432520652764	0.6854012086012367	3875.0	4218.75	4437.5	0.1732985857790568	0.0540581165086861	0.6558197059210972	3.375196538538876	0.8833418168291255	pos	d
bird7	d_pos	1254.3366327951164	0.2339843158810978	1481.5162393876292	652.514296173254	2119.0646405671505	4181.983397913401	5584.746771062	0.8659805964865095	2002.1422217934523	5190.039938753965	4217.995050647668	1001.0206241901708	0.503144625939494	6.986795000657969	0.6042462835978496	3906.25	4031.25	4281.25	0.1632814721437998	0.0495953260876636	0.8947763144451859	4.7557528039554695	0.8658203986720463	pos	d
bird7	d_pos	1112.8335386074218	0.3621130370393864	1489.5657020880622	369.7544921168717	2344.251280204235	4163.926495464708	5648.022576358515	0.8199932501322728	2713.69841932028	6739.245235229459	4413.115226732135	1191.165175499937	0.066000496900645	4.477035541022454	0.6128034618143189	3968.75	4062.5	5843.75	0.1865069159182206	0.0601701416595688	0.5311235619745914	3.1301985869219577	0.887721277680326	pos	d
bird7	d_pos	1235.2081487451087	0.2316909476397173	1455.5327896760157	709.9856477622516	1971.073380481303	3944.748025512671	5327.842806716446	0.8596372160858475	2296.823326605624	6242.415444717252	3926.185740931279	894.2872954452434	-0.5426141276953766	7.952824111648021	0.5419044851826276	3968.75	4031.25	4062.5	0.1662207628334265	0.055444797714911	0.8634602110578128	3.665693152499245	0.8681371025395718	pos	d
bird7	d_pos	1356.5001190742776	0.151939047694334	1491.269848678889	680.1141566885366	2227.706368407908	4119.819821338235	5520.555720538809	0.7039256114351682	2689.0720778476884	6074.3499204438585	4007.8898633566696	1075.588383456371	0.1208235569929052	6.291337891168102	0.6640222911328167	3937.5	4093.75	4187.5	0.1766252305155571	0.0584484056677021	0.7961187945682697	3.739857243352489	0.8856783532868163	pos	d
bird7	d_pos	1064.6316413263753	0.3571218985207949	1496.4847418814204	502.18412021447057	2350.0792152513186	4264.784856772084	5607.768309349836	0.8068648637134054	1793.6124095159948	3454.7521362164	4667.550713558315	1387.6914908246165	-0.0311227288864945	3.764638236628779	0.6787256948472441	4125.0	4312.5	6125.0	0.1801522352741801	0.0580946968591337	0.6655273356321385	3.98395301910372	0.8958703969632701	pos	d
bird7	d_pos	1365.2273072323585	0.1205236446587463	1470.6151798374135	560.1749203663522	2113.590844351541	4120.317745776603	5402.920047174992	0.7626171123246133	2282.471351776868	4578.78506490858	4095.773926850594	1190.9544945742866	-0.1923747638722633	4.463084022301682	0.7248956773618207	3718.75	4093.75	4437.5	0.1787102151995652	0.055719914904086	0.4881422462236824	3.234207952980814	0.893130573839801	pos	d
bird7	d_pos	1341.2637885783267	0.1757337250034856	1484.8560188667557	706.5521890704105	1924.4510293367089	4144.857118211119	5576.133008089267	0.8672792125022163	1538.7666253580535	3894.2353837285527	4088.91541783544	1138.0642845680482	-0.3340713842725107	5.735981319427911	0.6529038429216384	4000.0	4156.25	4312.5	0.1654129886519925	0.0571223129080729	0.7274705702475553	3.594401074257384	0.888534026018258	pos	d
bird7	d_pos	1370.234355741066	0.1137708736310587	1458.7805496086237	648.8039294864874	1823.2069370748031	4110.682011870943	5580.740787058546	0.8895632060817971	2140.00650356202	6036.370098469772	3982.052323136968	859.5923126304322	-0.4475888148467922	9.108988474340553	0.527663555732324	3906.25	4000.0	4031.25	0.1657028797329449	0.0522370278722245	1.0011993284180305	4.588617207401986	0.8576485454925915	pos	d
bird7	d_pos	1295.2797118217857	0.2082676976045948	1444.8821209276816	705.5455799561381	1899.5055913048343	4185.560130924829	5531.220869097804	0.8567395691398226	1870.2357858000555	4546.403294285851	4097.967344629469	1105.302786050225	-0.6514004223872653	4.837121605130287	0.6130130756864639	4062.5	4156.25	4281.25	0.1695470164473454	0.054232038496744	0.6862869233306995	3.790980802336389	0.8829555903801451	pos	d
bird7	d_pos	1173.6908347598055	0.2917480506248738	1486.491389081271	476.49574922591296	2207.0228218555426	4188.416360512007	5508.188236613732	0.7913121361445069	1699.305419479251	3424.231827508604	4604.258108805602	1608.6661261435158	0.3017308077043268	3.343473001347723	0.7125226087558223	3656.25	4312.5	5875.0	0.1798436197920824	0.0620882229615325	0.591951273377873	3.310555463093916	0.904253867818026	pos	d
bird7	d_pos	1330.7133821234013	0.1920981403815462	1472.9825087836805	478.2782344461678	2173.66384199233	3960.45767133975	5369.342374440839	0.8580415237026243	3723.520385906381	9311.613573482147	4139.355064247838	1165.777193136867	0.5999808468936791	5.621381002626566	0.6657683677056437	3968.75	4125.0	4250.0	0.1730973630711258	0.0570083392333476	0.7787424637903805	3.1465418113759176	0.8794098435130214	pos	d
bird7	d_pos	1395.9031006945825	0.0958106822317605	1460.3815850778544	438.82866973522897	1880.1103621125408	4141.470275725772	5506.8797260842575	0.8621033845718599	1872.6779420350847	5330.30434450929	3993.769267974144	892.312721642501	-0.4666713209579963	8.618240096750007	0.5372919909594505	3906.25	3968.75	4093.75	0.1781435410360342	0.0664101659744921	1.0420844384117272	4.0503508113630335	0.8768556154806867	pos	d
bird7	d_pos	1076.918953653647	0.3169113125308014	1481.5835964168884	454.07373596977374	2201.837243076628	4129.149771360145	5497.989662485184	0.7969097417536156	2922.204835589266	7058.509591323684	4067.509974618239	1071.5813324752614	0.1781870879479211	5.871821535436582	0.6432667170729657	3906.25	4000.0	4437.5	0.175478908957079	0.058073362886131	0.8155537426692461	3.486983930084056	0.8831576884971315	pos	d
bird7	d_pos	1372.6600151762568	0.0992918373294548	1466.7574828423951	678.1739676688509	1972.4829834598988	4012.126173360779	5414.741673837385	0.8714251459248133	2829.643236056139	6149.020202511153	4152.099467474574	1369.013866917457	0.4148236391164525	4.178469921708118	0.707417477236063	3812.5	4062.5	4218.75	0.1729466709636014	0.0527426350817322	0.5942590274793748	3.2323587185539107	0.8847341172321993	pos	d
bird7	d_pos	1000.4025641004384	0.3381323193106694	1479.7970447103432	457.04615048795057	2240.0256610803813	4234.19568246375	5657.823798722496	0.8217256456776717	3837.775821997264	10472.345365233572	4319.911263279482	1115.3827983548515	0.6919205187678271	6.596160193439195	0.5543790182361737	4156.25	4187.5	4281.25	0.1774552215561159	0.0584525091260962	0.7540474850463471	3.160323475430363	0.8730124484295426	pos	d
bird7	d_pos	1339.91109168527	0.1657607621079036	1489.5030998832206	741.4938970894781	2007.381623274595	4038.9584573595	5465.114266689592	0.874085103166503	2882.373290969733	8257.240836263138	4092.6953397171474	1048.8162847445458	0.2668520269940455	6.61762003051416	0.6069747009309151	3968.75	4000.0	4156.25	0.1805604292631485	0.0662505213951629	1.0572427030869576	4.001040779420175	0.8767669665242327	pos	d
bird7	d_pos	1372.3725569778749	0.1325132482192647	1480.968081912964	726.2838219457741	2037.856685263477	4063.686648529973	5441.557355029531	0.786075931158719	2263.2878662409503	4794.340554753402	3974.523795236223	1252.0129084251464	0.1148279399886614	4.778395869572259	0.7162818020318417	3781.25	4000.0	4312.5	0.1813250279317063	0.0626251839936817	0.7099341261985448	3.2497893677936465	0.8969482056351649	pos	d
bird7	d_pos	1245.4449011491552	0.2413511707453762	1475.4217711529532	680.9424684053107	2064.236247268903	4114.119789621113	5551.332514403427	0.8198335176380122	3392.362693007055	8244.503608310451	4346.188501891376	1329.2383241055113	0.4170470342323947	4.178241674338681	0.6955498736577307	3968.75	4062.5	4375.0	0.1764430535788681	0.057568520862107	0.6620516907331169	3.1232777468175428	0.8838876027849626	pos	d
bird7	d_pos	1226.0727336611726	0.2661907957045804	1498.5516966124978	493.2124628045827	2296.1853994592834	4111.633154519576	5375.959993274641	0.6781160240512601	2402.202876940728	5304.516937219648	4133.114326011429	1208.2932968256637	0.0124384653921192	4.274302066431196	0.725080343930827	3875.0	4125.0	4468.75	0.1758858749110305	0.059098669737393	0.6350976796093126	3.220125529586752	0.891240466944368	pos	d
bird7	d_pos	1376.377971392735	0.0256140152490092	1421.2750172084986	1325.2511265251997	2158.1561942823023	3869.120289631148	4796.529462153789	0.5261079319296498	912.9581777653652	1982.158250806103	4029.0410798655134	758.4948774225502	-2.7432779817723776	15.596435696785644	0.6443452094003544	4031.25	4187.5	4312.5	0.1292065776123462	0.0313263237258521	0.4377343121142265	8.38963753581397	0.8263798239452558	pos	d
bird7	d_pos	1250.7045020109583	0.2242703777046142	1493.6716751277904	492.3407476533388	2196.5382933200976	4185.493240546262	5470.587234474467	0.7180463853713366	2016.992438056866	5377.551561570605	4016.282396480304	821.3184615747898	-0.3668919675734384	10.074083993060851	0.5976326959174981	3968.75	4031.25	4125.0	0.1703659166902499	0.0588756179135775	1.0366826686858774	4.369129472880772	0.8748620802478729	pos	d
bird7	d_pos	1335.931937572169	0.1939627268475228	1486.8133346674906	492.1557703036539	2416.351835936867	4268.291000729349	5664.951728738678	0.8479114354676364	1776.2173195064292	4157.9601564031045	4420.141597927491	1117.8334594523526	-0.2765424942345237	4.840212525723554	0.654040405861104	3937.5	4156.25	5718.75	0.1904545484407884	0.0646788924958697	0.590703862389286	3.357219457159016	0.8992000513844839	pos	d
bird7	d_pos	1287.478488037458	0.23303138346328	1472.0768921013223	488.45416658442434	2082.0201719904107	4124.094763828464	5564.006296607433	0.8557615684884	1858.6754098412312	4701.814733148797	4158.524843227379	1181.7004241457353	0.0612523098310176	5.019335263041281	0.6193559878528949	4000.0	4062.5	4281.25	0.1624129113865228	0.049301273812028	0.736296596866459	4.288374176301371	0.8724889930218065	pos	d
bird7	d_pos	1274.6775384830823	0.2378859957478992	1475.13930962988	487.9231230902221	2119.250647854405	4200.285032996045	5677.3303199096	0.8957192561880856	2134.903820045552	5587.816615693459	4442.4105352312845	1295.8003729690515	0.4945405628877443	4.832954169390638	0.5702072725523845	4093.75	4156.25	4343.75	0.177753863653623	0.0603376309453181	0.7126386821319874	3.3139958745120213	0.8860088254929177	pos	d
bird7	d_pos	1193.3673549037408	0.2483803692339638	1490.4519676423058	739.5773814689569	2454.169460955051	4115.832906940269	5542.474217098043	0.817200378338323	1993.1276998061333	3996.398532386222	4308.198334325023	1413.0458880079204	0.1882322056561221	3.3584322777934283	0.7350925687020928	3718.75	3937.5	5781.25	0.1808181046480595	0.0591488361693453	0.4427219789987056	3.213331221453742	0.9000274454914774	pos	d
bird7	d_pos	1332.5271721091765	0.2055642391056795	1483.4888979045252	378.48435291840974	2456.965491284021	4162.8228226544725	5570.402444660376	0.821762777316042	2156.433804635216	4155.892867239872	4289.861161203467	1181.3686522564446	-0.0999417780852942	4.461346982129743	0.6872167381745015	3937.5	4250.0	4468.75	0.1781112953693672	0.0551620522049786	0.6135853995150159	3.889225006281032	0.8917678952435534	pos	d
bird7	d_pos	1161.9036219320635	0.2918658175525728	1499.6998255140795	501.5075046457329	2353.549880139793	4042.07891919098	5541.80267055985	0.8437756462181155	1828.908961260922	3976.6107021670455	4160.90612398757	1234.3717969761808	0.0714762923265034	4.152859382040828	0.6848932252229036	3812.5	4031.25	4375.0	0.176974458657957	0.0565491137241145	0.5099252215670407	3.313405535140779	0.892199312333394	pos	d
bird7	d_pos	1328.7652578782115	0.2050801353013178	1485.6586857071145	577.7439974509939	2532.953197034109	4170.281793374535	5656.436407557666	0.8594703566407241	2565.0518964110424	6784.015321074207	4207.949249094585	968.4911458575112	0.1635042526279085	5.689840861963927	0.5058987458414369	4000.0	4031.25	4093.75	0.1723734628461017	0.0523251303010845	0.6605488827533145	3.697529059668109	0.8689868232565137	pos	d
bird7	d_pos	1360.88639691841	0.1505729223458352	1499.8151180834666	739.5443623690022	1893.9699552318896	4140.583235168362	5576.8863013514965	0.8480165278919418	2146.7661880768064	4430.30315170886	4166.117172789604	1193.1056771197625	-0.1666901554114382	4.983517279795768	0.6654620470316349	3937.5	4093.75	4312.5	0.1792811858095326	0.0602980847323417	0.6672183907012281	3.394465353048492	0.8957396215272471	pos	d
bird7	d_pos	1286.2035183875482	0.2296581555889042	1494.480762865783	431.1577197643824	2382.846442095069	4103.278666119235	5532.886927019716	0.8797153463438171	3150.8630074191333	8472.77089481071	4130.347500143706	1041.7817206420636	-0.1438586272645093	4.896379641794336	0.6396688959337067	3906.25	4156.25	4218.75	0.1863184864529953	0.0643895707865651	0.7786438910954848	3.387086196670325	0.8809944682418386	pos	d
bird7	d_pos	1400.7967311031723	0.1016232057250507	1469.4696939713397	711.2270746741497	2244.0898312267764	3992.652934796119	5498.340656126071	0.8773469360229234	3269.355926975435	8555.042536666704	4278.920092666687	1188.1187878593137	0.2887295200633764	5.079855608215546	0.5914729030573245	4093.75	4156.25	4250.0	0.1783094361844062	0.0581231633469899	0.7379153339909083	3.395541628938556	0.8786093117602077	pos	d
bird7	d_pos	904.0890065205716	0.3260111075851899	1480.122018616899	499.2632603940998	2106.4391033997445	4143.383532731922	5461.306049054625	0.7993254558062103	2172.0910943254894	5092.850254334443	4065.371540760556	1242.6681534139316	0.0341874309037403	5.011355113960071	0.7074383180948295	3875.0	4093.75	4500.0	0.1816551000410431	0.0639651020515831	0.6546091670438196	3.2032262853700995	0.8979482101850913	pos	d
bird7	d_pos	1285.6498971002627	0.218401795514582	1499.4564871982152	711.5231671277733	2505.98165232793	4259.363690484943	5572.319096917344	0.7911012541636303	4417.50143004271	9635.108519709403	4214.286788139539	1010.2864220112413	0.2906236759667296	6.732371822846135	0.6780887171181947	4031.25	4187.5	4468.75	0.177194494523606	0.0546750329112828	0.781493493874837	3.639653125699076	0.877523047685203	pos	d
bird7	d_pos	1062.8934021774912	0.3583299827422688	1487.465522227328	450.695161336971	2513.5430620774555	4167.339792726942	5550.172881497791	0.8211794286366105	3882.366492908481	9466.731521843689	4146.805733234824	1084.0414069595702	0.3844519976073151	5.29921093905349	0.6123784689836429	4000.0	4062.5	4312.5	0.1735681703140003	0.0533235016666883	0.7545040566293472	3.616978120524824	0.8716594162684023	pos	d
bird7	d_pos	1376.2764460010617	0.106992296601829	1496.3439480691004	680.6491381828437	2397.510154980127	4158.734490729395	5445.437199079809	0.7710602945439037	4522.106280147993	10225.15420077612	4115.294180132212	938.1787731540268	0.0323274149112319	6.411283518643492	0.6531950387243199	3968.75	4093.75	4281.25	0.1733473690845374	0.0518000973069295	0.7848799718267053	3.828411298379556	0.8732497797901257	pos	d
bird7	d_pos	1021.1097870255064	0.3372385139342661	1486.2609419061257	449.9271993131	2367.686603105288	4135.280429519396	5524.132034487762	0.8198461658599042	3665.3111412611097	9692.789380556913	4105.092472268582	1041.2049408573373	0.512456104585918	7.1958158916059904	0.6018442723473147	3968.75	4031.25	4125.0	0.1842348733016144	0.0629465503611584	0.7171673333356983	2.971252853260788	0.8797270786705338	pos	d
bird7	d_pos	1400.0575068270043	0.0753704369084068	1457.6253318975646	767.7314443390095	2081.913982983121	4017.377923272841	5620.026761540324	0.8302998742885279	2063.5824368699755	3973.814872641036	4353.730664792231	1377.1083472613773	-0.2967887991778488	3.611611301725566	0.6360709695911431	3937.5	4062.5	5781.25	0.1833294123522942	0.0591446655649742	0.5036549436614067	3.344374524892062	0.8993373000644368	pos	d
bird7	d_pos	1232.2127316805293	0.2529813515597778	1454.7900246875645	440.2876471326197	2051.800571594741	4027.975175545923	5444.513111009403	0.8293856107218063	1533.5170989877947	3372.370977922516	4019.477120790215	1146.9687382262089	-0.0912124616411041	5.223571168347533	0.6046356233058233	3906.25	3968.75	4218.75	0.1676073634459298	0.053119101390878	0.5420565783418595	3.704804492866273	0.888370567741317	pos	d
bird7	d_pre	926.3393100102452	0.4723952898772968	1486.4449080389988	335.11216978183506	2310.255975798724	4221.76542265862	5513.817429995296	0.7718299296280147	1065.026917378084	2045.294199547558	4779.227359496224	1326.621610436816	-0.1488120803282865	3.873984938458715	0.6469054553488292	4187.5	4437.5	6062.5	0.1826667419673615	0.0483756247397301	0.2517887168253426	2.20805073782935	0.8827053179633756	pre	d
bird7	d_pre	1313.199682133357	0.2112298400002918	1490.5302262220578	490.2642211953011	2010.0347172293448	4113.431960973508	5470.835345939114	0.8731303789365629	547.533820566649	1271.4389651219965	4059.094722983748	1192.5180999324798	-0.0572818037719831	5.29502629671879	0.6327514615756704	3968.75	4125.0	4343.75	0.1738778932624048	0.0510360780574213	0.5944720073517271	2.483806572891645	0.8780057537907692	pre	d
bird7	d_pre	1420.7753292756663	0.0441833391100095	1476.6546091156072	1042.9520982097197	2559.845608604858	4166.7445112795685	5537.367921436759	0.8064014578480859	432.02708648852206	866.5971222192038	4226.338613971109	1252.7247993986982	0.3052229265883275	5.072072044330297	0.6499594464171871	4031.25	4125.0	4375.0	0.1749861250012355	0.0514638200453012	0.5691992787543745	2.665569564364926	0.88439375830615	pre	d
bird7	d_pre	919.5250078352874	0.3621993787902474	1497.6288230621035	338.0758525263018	2437.092271224156	4219.701306466777	5573.961089366158	0.7724448344748248	1253.5206735679435	2669.361148918708	4657.197620576088	1240.2609833824358	0.024929548263845	3.4596396456474494	0.6618766331116682	4062.5	4187.5	6031.25	0.1801721908992301	0.0506066131959782	0.35921177522705	2.178201423772231	0.8861325579239009	pre	d
bird7	d_pre	833.4124622250141	0.3243599898522316	1494.711658289611	306.6951204114277	2493.5002464326976	3999.1561203452	5193.108903015455	0.813121064344307	628.5344484699389	1536.2862263507477	4347.311377418952	1236.618541730376	0.5712835645561417	4.488505851712444	0.6522184561996465	3468.75	4187.5	4531.25	0.1743360544129455	0.0519192157398414	0.529076221393599	2.3847085733323232	0.8772820748204339	pre	d
bird7	d_pre	1073.653901393551	0.3080860764033625	1441.1418106671842	384.08952071632336	2372.3082750580206	4150.271793862797	5335.618638284666	0.8236436442882802	683.2675561939217	1830.3695970731503	4297.36544913662	965.5451750813396	1.005262943894447	9.119065538412952	0.5641100524219935	4093.75	4187.5	4250.0	0.1677927150195165	0.0492536417860906	0.9054177815442752	3.126605474766756	0.860843536439784	pre	d
bird7	d_pre	1006.3616312418812	0.3124217945991594	1486.5062416416188	512.8640153190851	2467.470278789364	4048.7384404485874	5237.382530534036	0.7965669756852103	627.6482044179936	1462.015152149552	4400.996091436823	1184.830484495865	0.5280849122632499	5.012909845170116	0.6664271776754936	4031.25	4156.25	4468.75	0.1736303021324858	0.0496443943245184	0.546851319774521	2.5090270327014537	0.8768414266920062	pre	d
bird7	d_pre	957.9896268578076	0.334284548342159	1487.5936490643635	337.3647752859276	2248.03804184038	4159.488306758557	5292.576414749157	0.779340826778501	887.7957464770636	2048.285893562204	4508.419204619237	1116.4095965455904	-0.0174105662142418	4.623076521114808	0.5935456637939385	4125.0	4218.75	4625.0	0.172660161384949	0.0470378505625068	0.5173259994011145	2.5084651047107056	0.8733266435283833	pre	d
bird7	d_pre	899.5613716538153	0.4012971214657633	1475.8411206034268	337.0351398120856	2277.992079114029	4179.874087793381	5449.450525138615	0.7836073102916525	1170.4902627314568	2970.993375656	4339.650534567987	1155.3530391438194	0.6926327560729021	5.992094496097618	0.6257092473689234	4093.75	4156.25	4437.5	0.1780876458634461	0.05489220840453	0.646790583410493	2.358710790878013	0.8781097823557039	pre	d
bird7	d_pre	1012.4641709366028	0.3066138456105819	1499.0278194315051	744.3901630683218	2225.936136548982	4177.843564199815	5439.448412465596	0.7004620229332978	1034.3471180690767	2201.5739622045603	4476.702771725302	1248.7604743989564	0.0816015070100181	4.191819649882722	0.6968153974133604	4062.5	4187.5	5843.75	0.1742367674827974	0.0483272822865179	0.4494129529460186	2.3316650193061976	0.8796850079187755	pre	d
bird7	d_pre	752.6348180329794	0.5695888505594234	1496.63649743918	331.0884731199237	1862.245232123052	4034.000739501402	5278.974481814424	0.8160160599014784	560.3589575835242	1401.3366597964691	4165.934823507575	1332.5793558372848	0.529552724959361	5.160515898122328	0.6350596291945941	3906.25	3968.75	4437.5	0.1779511613453492	0.0553704909150624	0.51989579077544	2.2747625367135296	0.8802601398560509	pre	d
bird7	d_pre	1121.4660713188762	0.3522770058848279	1486.534188067233	491.486584684421	1807.3589234023304	4184.730871630642	5615.917390296328	0.899342867447563	616.5927495786307	1692.5670726388985	4152.403920445813	1087.4720738464357	-0.0914702881129464	6.57142790165956	0.4909375593856875	4125.0	4156.25	4187.5	0.1656638120503015	0.0479983149843628	0.8193056986255451	2.917977215933693	0.8585395294160358	pre	d
bird7	d_pre	1091.9101102550774	0.3416690408967923	1498.80764398042	381.4546695950917	2011.878186097678	4239.080653316935	5504.635384382451	0.8003882940566259	621.7934686332569	1678.310232156529	4331.769826797079	973.288545042499	0.2068222302111962	7.248750758574198	0.5783502590167572	4125.0	4187.5	4312.5	0.1659445939467806	0.0495541514347559	0.7265078635087254	2.7139432824299026	0.8645780647208673	pre	d
bird7	d_pre	1075.6492789266294	0.3330060707468769	1499.781967023748	499.1073713542442	1997.770582480961	4276.983237923603	5482.411920851113	0.7899315662106049	680.206619813731	1855.346946706939	4155.637644434403	766.6530455485022	-0.3437009942060396	12.49834727436654	0.5315114416585934	4062.5	4125.0	4250.0	0.1632155260385218	0.0465809452593229	0.9460158077861148	3.327521624631531	0.8536770598038557	pre	d
bird7	d_pre	979.1207081474826	0.4343174952135641	1499.399023509474	340.60570252512787	2128.128231999951	4260.100122566631	5448.335807847275	0.7918638263516679	695.8245141835002	2085.4729976415338	4149.125827273769	660.8116960343223	-0.3915394827614349	20.57766103467677	0.4468088394019046	4156.25	4187.5	4218.75	0.1599551697504874	0.0478582008279156	1.1615938316849224	3.744531731859616	0.8399578890444177	pre	d
bird7	d_pre	1025.6862347258386	0.3735297210446446	1490.9195681617352	333.55191566774835	2347.305045772769	4149.117733097037	5445.004793801542	0.6967594959037435	775.0356305229735	1481.408490330604	4649.752831068634	1353.337357496399	-0.0482824079129919	3.6185172318817576	0.6958011532743908	4031.25	4250.0	6031.25	0.1821057051622726	0.0506336575351916	0.2770220633053858	2.2362489392437124	0.8869993150678195	pre	d
bird7	d_pre	912.6991899898444	0.3507365584806031	1489.6706664141846	334.49610648983463	2179.2132146114463	4201.540122592478	5350.620553629761	0.8179581218366998	758.6001813166542	1451.6425148240348	4878.260691228816	1322.0605358089604	-0.5135140134063894	3.43488130956881	0.5964974193085392	4093.75	4562.5	6093.75	0.1842038873893359	0.0502284042337837	0.1413408766496112	2.1913049276354086	0.882543066359958	pre	d
bird7	d_pre	1360.190969126301	0.149431047301087	1482.2964302920816	678.4441465626384	1720.944315549416	4132.062541900606	5556.043778344166	0.911068927917976	628.6520504522435	1834.915492092346	3980.18076268719	950.6504448066185	-0.1212615984173967	8.536683657965629	0.5066605298041685	3968.75	4000.0	4093.75	0.163378557429235	0.049149860134853	1.010733816364599	3.4243488096680514	0.8536858740283374	pre	d
bird7	d_pre	1232.7460655412744	0.2376777493222951	1486.9602032436949	708.4005260659246	2096.113738582544	4121.944413821824	5458.485496151205	0.828268646857753	954.9035824198372	2500.676744559901	4326.103510740714	1221.3217575246936	0.7705713551517362	5.329168909852015	0.632679953851875	4000.0	4125.0	4250.0	0.176551296560329	0.0532582174498903	0.6985599275623315	2.52286094833362	0.8721525939746123	pre	d
bird7	d_pre	1048.675107159789	0.3321471254615206	1486.077393992782	300.2311946500181	2116.6795632906765	4145.616211430357	5479.457698627321	0.8050026415289466	765.0237521517535	1341.9597292593824	4912.680661604634	1650.8100261374784	-0.0935699915707613	2.717565586829004	0.6999372399689623	4125.0	4500.0	6062.5	0.1937608379351441	0.0564628931748944	0.199249189262388	2.1239762587086406	0.897866681680889	pre	d
bird7	d_pre	1064.7642065217367	0.3122467416339687	1485.80537140461	680.1453362732458	2168.4393657032933	4183.2078804424345	5449.30012590789	0.7974489753657272	879.7212890866747	1944.9171898202856	4347.524699503509	1183.999036671853	0.0445435109283446	4.603682301973298	0.6682997064123056	4062.5	4156.25	4531.25	0.1798120646253522	0.0519331025915745	0.5148256498374684	2.393707019935468	0.882251580357465	pre	d
bird7	d_pre	972.0100015085486	0.3406755336403511	1498.963328960492	357.55163864087973	2146.516293966432	4221.09480128347	5458.151803407937	0.7317165837890635	823.1962327083573	1956.8282957015144	4444.637611567092	1259.969105523598	0.0807198562974376	4.729965671637058	0.6392316048015851	4156.25	4218.75	4625.0	0.1765245801553521	0.0523192030754485	0.5178489912584975	2.388430592588523	0.8805181946138245	pre	d
bird7	d_pre	1068.4520634010894	0.3102772174931185	1498.9199235393123	502.0261900232843	2026.0574544038093	4110.240538291383	5335.54390248132	0.7297035020238749	710.8137454635363	1597.0380189241985	4361.040368715187	1220.46313045114	-0.0630518372646247	4.34845557054809	0.6401358526165459	4031.25	4156.25	4625.0	0.1726476693252564	0.046997898183076	0.5015234627100381	2.487406479591188	0.8743992327084773	pre	d
bird7	d_pre	918.8233490426926	0.3542799453509139	1482.429799185641	335.80038076492355	2284.0653825054123	4195.041883650641	5469.392618602643	0.7450744318430605	1007.476715814798	2440.5194119602324	4347.077209249493	1129.2664902480312	0.1816207504554677	4.8897319968834365	0.6098213076571007	4062.5	4093.75	4531.25	0.1731472680965637	0.0480068382642822	0.587922961855502	2.580688460637768	0.8723204936739465	pre	d
bird7	d_pre	955.3063134218044	0.3956729153142307	1488.194380626982	436.6932535793754	2361.831030579238	4193.889642167714	5590.251803208331	0.8443589654684567	550.6312652765896	1166.45447681926	4244.796414645554	1164.779652190053	0.0387461937899152	4.211213434614828	0.6341741809943156	3937.5	3968.75	4500.0	0.1746541005335505	0.0470107459672304	0.4712871934601304	2.5369947119516096	0.8761918162522849	pre	d
bird7	d_pre	1065.248093404551	0.2962680266185636	1487.1993526758097	741.3007324417681	2074.217198102552	4176.540501352881	5483.30134364726	0.7729951564377311	1077.1166733897855	2311.47662523592	4520.627146008094	1376.6146186630783	0.1690256223945111	3.9903043294438953	0.703931755120356	4062.5	4187.5	5937.5	0.1817207940654036	0.0535510104187829	0.398055849135536	2.1356352773030243	0.8882981049874825	pre	d
bird7	d_pre	973.1599837548226	0.3392994190032284	1494.3211740343088	377.7679275616696	2166.400955353864	4152.0818929350535	5361.547055038058	0.7338582846185434	1059.832443726275	2470.2858457905345	4368.87586077972	1242.1715503992546	0.2727143127885036	4.051412878898106	0.6713764399111103	3906.25	4000.0	5812.5	0.1767517383413432	0.0505818417662798	0.4602052765862686	2.3427641828802	0.8773590341911409	pre	d
bird7	d_pre	1111.4381468417732	0.3193501842917879	1491.922648435726	370.8020368390378	2218.97208821384	4183.163635912893	5549.137954232236	0.7702460255402429	1106.5641212199755	2334.9268888082743	4343.13946319384	1301.4023238504435	0.2451389581993398	4.218823862847628	0.7243780635962975	3937.5	4187.5	4625.0	0.1790466300449072	0.0520548065388127	0.5122529622805222	2.34250172007666	0.8923892081574256	pre	d
bird7	d_pre	929.9040393604512	0.4123421109503291	1497.0837810314954	341.5460149835041	2242.174307181468	4192.63395192038	5389.473642911362	0.7184748314320313	1112.981295102515	2225.6138914906	4599.073049601227	1365.4729875721591	0.171485476716335	3.7454311848117823	0.7172236648984097	3937.5	4312.5	6031.25	0.1799586199407172	0.0498570139083295	0.3303560127490006	2.1571375083994546	0.8836125025850184	pre	d
bird7	d_pre	963.290032503629	0.3506971613011344	1499.768372512545	384.4040974947456	2325.869149710601	4247.730966760503	5417.549108224232	0.723969460613915	1199.3370159940678	3067.7645510808056	4249.897709516314	1040.7528798416697	0.2484441196950071	6.564662602415416	0.6399449174994266	4125.0	4250.0	4343.75	0.1690898775895811	0.0508282718945339	0.8243608533982193	2.8263429549932644	0.8690530170572316	pre	d
bird7	d_pre	1077.4315611176808	0.2996816335351231	1488.1843730653754	678.1576809532243	2229.3295824550496	4090.351577373008	5450.703538600998	0.7664246903578033	520.3359847426756	1143.25971909424	4322.394586222179	1352.891307716381	0.5395388774690885	4.901986681861322	0.6685655878628047	3968.75	4093.75	4468.75	0.1760449742932969	0.0517475907116057	0.5857463612340306	2.6087743765976694	0.884448859046617	pre	d
bird7	d_pre	955.6229120036004	0.3503257795613173	1499.3698741621918	492.6026317921871	2342.433297696447	3976.885927486032	5545.76471027711	0.7873260893267001	584.4553852563922	1277.430213012706	4558.733642918531	1290.898014961428	-0.2351587504239973	3.484446870263453	0.622364903253331	4062.5	4187.5	5968.75	0.184330717624879	0.0523561146969304	0.3143764714600072	2.1996387195508844	0.8848412608596249	pre	d
bird7	d_pre	1016.9134219013632	0.3161312144012629	1479.476782165974	336.9699903594061	2555.222271089175	4144.2892271577975	5616.008490139933	0.7463417429665774	606.490901031646	935.8847924526966	4764.311421969842	1412.1469997379822	-0.3662477296952276	2.9662641183053733	0.6788516776229638	3937.5	4406.25	6031.25	0.1858690224980259	0.0490001565989024	0.1974717567584387	2.467874048748123	0.8866584270612163	pre	d
bird7	d_pre	1006.117804653001	0.4102567544751789	1498.9132032056727	335.41288470161174	2541.2188117603714	4212.980324293683	5643.884547077465	0.7531350981726608	1217.7655719711336	2727.3231277769623	4481.6237882123005	1213.1759891094064	0.2825605811783546	4.281716461304058	0.6782304208619403	4031.25	4187.5	5906.25	0.1836072903869952	0.0545879794128594	0.5147199239566805	2.3136082553423094	0.8931263987134118	pre	d
bird7	d_pre	945.5718887494642	0.2931421998880912	1450.1274062621835	376.63748068807774	2096.189163197468	4024.167904222172	5258.537111718115	0.7557829221753303	772.6573026337675	1764.9755837483654	4354.208517778899	1336.0466914284088	0.5085446622880224	4.711168928124724	0.6774763411134227	3968.75	4062.5	4625.0	0.1818656608926963	0.0551407986177794	0.3779768896470496	1.9798799819937167	0.8883017879197297	pre	d
bird7	d_pre	892.8598900638104	0.4118703995545771	1489.9304514656646	332.6882250321416	2434.3801000767085	4167.736410906424	5509.40060290654	0.7894294598585887	1303.347566039061	2777.090095243754	4612.003735198589	1160.3623680375972	0.0521546194125973	3.845180048159972	0.585257979121419	4062.5	4218.75	6000.0	0.1766308787639992	0.0474769439684455	0.4582936600966013	2.498161203440003	0.8784461820340652	pre	d
bird7	d_pre	966.6661139022384	0.3656000996890958	1498.896391117638	440.9133686632356	2402.7094113768594	4137.42367468575	5381.71379851175	0.7304280567863402	1124.0440459231525	2754.795008838822	4157.650949976495	1009.2813601474276	0.4674968709298783	6.510473377767348	0.6227649692735173	3968.75	4031.25	4281.25	0.1715787532447612	0.0474365867128898	0.6437093270789316	2.50418818999026	0.8672854429404417	pre	d
bird7	d_pre	908.8340866654056	0.3768584210171726	1492.780051685281	343.9425035378695	2262.430653252207	4215.407136237445	5380.11068427193	0.6972890485921371	850.5177362742411	2045.3533474893368	4350.860883836798	1112.7246893428237	0.2553128194336383	5.670041951005818	0.6696822382246618	4093.75	4187.5	4562.5	0.1692122009453702	0.0463603333507608	0.6322742059678385	2.606962532635165	0.8689952085870088	pre	d
bird7	d_pre	1067.1921490140571	0.3101037141464585	1496.6409749256804	677.328525524019	2370.5300405376847	4092.467435565931	5477.32033385171	0.7884428961894213	1523.1861360061475	3538.831673180399	4403.474806780065	1175.132405589853	0.4412595862340288	4.896542607834318	0.67193832343345	4031.25	4156.25	4562.5	0.1766762842766657	0.0496529807667273	0.5276158637265962	2.3553302417637343	0.8758011341201847	pre	d
bird7	d_pre	958.1309988126771	0.3252872071134604	1499.2160006442955	499.9899031444164	2413.263561618496	4097.374773415189	5455.144678063991	0.7782483735461724	1046.163356220293	2317.509630689585	4353.027997381236	1250.9568981820933	0.4122135603957978	4.4278095284082335	0.6450745563327015	4031.25	4125.0	4562.5	0.1741088428459309	0.0481219351737714	0.4793490974907177	2.332593702000481	0.8767969953276015	pre	d
bird7	d_pre	1261.829132458149	0.2239946874080329	1498.534962310073	681.4082018737838	2225.156846334718	4185.541936431043	5575.227321835871	0.8252459224872292	1219.1337921790332	3179.353414553312	4265.726461901413	1047.114586378391	0.3830124523360832	5.859687485395474	0.614170717559581	4062.5	4125.0	4375.0	0.1719760197902697	0.0510381052789298	0.7347074789942865	2.651686786694219	0.8716366355661307	pre	d
bird7	d_pre	982.476387486366	0.319746216410402	1497.8062350376802	376.0403898135267	2378.1070214651536	4100.731261357525	5344.160149796795	0.759847163735603	792.4963468034393	1537.5230897413055	4540.5693397767245	1276.349929590686	-0.0295533544051595	3.6848144954682702	0.6774115929285217	4031.25	4312.5	6000.0	0.1790751429928758	0.0471904873197022	0.4257856678728751	2.597552031506603	0.8804404300737297	pre	d
bird7	d_pre	968.4452886896112	0.2938441210422206	1419.541674433042	736.659611424663	1980.7791084755945	4146.246678057486	5174.528827713864	0.7709949012534801	561.4058252394182	1296.6125751360871	4251.432400629583	1135.4499071505547	0.058600496331295	5.889191158720869	0.6235584028972082	4000.0	4218.75	4343.75	0.1693316008561947	0.0498630661946418	0.7992835780237187	3.0853449565162543	0.8724738682113018	pre	d
bird7	d_pre	935.904412825259	0.3216405962800506	1492.8927188326898	513.195619116457	2584.041353975699	4312.851484595869	5459.252158230344	0.746989694097295	1196.4088746053071	2793.796759178423	4296.381061545492	1033.1675794635987	0.3490444048266872	5.944143745327089	0.6588126118237864	4031.25	4156.25	4593.75	0.177819792903204	0.0509176629729372	0.5804242436140871	2.421676384679328	0.8764398304040667	pre	d
bird7	d_pre	967.5078670976238	0.2895814618762682	1498.13618267756	735.7558120884806	1871.6916934967464	4199.6639860873765	5485.0333362365645	0.7874773947385081	636.2651880660134	1905.717272902028	4172.322018290231	807.1458948002467	-0.0808267638725772	10.84275076696983	0.4428701809375795	4125.0	4156.25	4187.5	0.1633715727340683	0.0502737471293593	1.0426530980001338	3.472528961311737	0.8505703905516327	pre	d
bird7	d_pre	907.621347323014	0.3178283729253877	1489.787974552625	310.16887300941926	2101.769353122665	4194.639393608284	5342.236195404254	0.8205656492901667	751.9459274830164	1878.8753689111995	4258.145527816944	1061.649351387765	-0.0273688920164086	5.26892215942862	0.6309481649339631	4031.25	4093.75	4468.75	0.1704923768687176	0.0506180753576976	0.8215235481715057	3.0318416089948808	0.870745080956179	pre	d
bird7	e_pos	859.2916684122513	0.2239186961053482	996.6253569907806	376.93887104905536	1334.622490652088	3895.000426195542	5178.423826038381	0.4960723901367831	633.9475625701848	1327.0922794665844	5064.815730464787	1926.7450781223845	-0.7696048446210753	3.3350171980916805	0.8158845280982753	3875.0	5312.5	6468.75	0.1266622365595239	0.0313924756817847	0.1655752439311922	7.852421171255771	0.8310993140071352	pos	e
bird7	e_pos	940.9017824343356	0.1831233332623749	1022.312234318811	431.7085131989416	1561.8729032510182	4092.5682428257073	5341.15185302653	0.5169086685179195	858.5988209835866	1711.341587565552	5060.858660622936	1504.9938396208263	-1.6773476645351757	5.795797245610947	0.7622579918015907	4968.75	5468.75	5906.25	0.1293161401284254	0.0298147680872312	0.222488191040389	8.108202074738614	0.8302205546191379	pos	e
bird7	e_pos	1009.2889227139322	0.0036386068409698	1013.7121736803892	1000.0069771759842	1439.9551387947477	4055.953049337908	5230.6947435341135	0.4342702969288534	711.5337549895719	1442.9912578901922	4647.8458456698345	1545.9982607845222	-1.3037978471506253	4.7750891966378015	0.7620357465411696	4031.25	5093.75	5718.75	0.1306594525529879	0.0296983030131196	-0.1124192278332277	8.292456937955953	0.8279377073037439	pos	e
bird7	e_pos	1011.765471629249	0.1051919116795134	1344.5694419450604	670.1357968935802	1065.601460216743	3988.105172954725	5249.102625603536	0.5599732538463559	1255.092779848319	2694.753069427927	5132.291433019106	1563.38961590207	-0.8445379662345294	3.958963558695326	0.7366737929569901	4000.0	5625.0	6125.0	0.1308834108387539	0.0271018494229053	0.1787651038106196	9.151913057928622	0.8150005623005884	pos	e
bird7	e_pos	933.6581588555208	0.1699285280720223	1033.341685663504	322.09641014889326	1238.851489075259	4069.357572036317	5274.895127848268	0.5702462147102422	764.8565267690955	1604.8773884202246	5068.999856148177	1491.2387467469005	-1.5371139279326618	5.5959201548408855	0.7202851831833565	4187.5	5843.75	5968.75	0.1288703629245171	0.0302070786417054	0.2084689027832651	8.448401056204121	0.8257172839378739	pos	e
bird7	e_pos	870.4954478368481	0.2052225139166299	1030.1955815415697	552.7021880670836	1286.1980967258487	3973.88053807985	5312.497455993954	0.5139303588081148	789.8709110063378	1687.3146393004015	5069.215037972263	1638.5242109052454	-1.352180304823773	4.616470589911255	0.7857994709387147	4125.0	5593.75	5968.75	0.1294215897835463	0.0315895512567657	0.3203858053276803	8.144755353458114	0.8288152867261399	pos	e
bird7	e_pos	977.784203227757	0.0560275312761197	1025.201401980513	830.7864150423018	1561.6488288200333	4067.389343820988	5356.453729544516	0.6101286713259636	868.7749426169232	1802.855192399613	5181.242487315019	1613.290562942748	-1.3662860241714212	5.076374399816545	0.7374981314188713	4156.25	5875.0	6000.0	0.1276093027290668	0.0286551130163943	0.2105746578811349	8.55219752767784	0.8237675112039649	pos	e
bird7	e_pos	930.7787102472636	0.1147163814255404	1008.15827325013	634.2745409698774	1258.44988126696	3895.948518695094	5275.081114223778	0.4417336356320742	1318.6149948394695	2650.477202836659	5116.683529526098	1706.7006387314716	-0.9874358492455536	3.8311499257379578	0.8300569668180976	3906.25	5593.75	6312.5	0.1298055508143992	0.0269575176691983	0.1487848309950518	8.656090750247348	0.817389767264041	pos	e
bird7	e_pos	964.716493777574	0.1031754432173846	1021.2949509954562	653.5401756006796	1343.2902811964302	3983.5269100068617	5296.0388492095335	0.5860694556505169	1753.849242662859	3553.670122230159	5093.260460108067	1516.3886524211375	-0.9132244394965556	4.073581617971112	0.7627749297666527	3968.75	5656.25	6062.5	0.1289971347632717	0.0252018265560542	0.1053682898940887	8.640495280933091	0.8133212982741825	pos	e
bird7	e_pos	963.7117286284112	0.0737252189329209	1019.694287586986	817.1419792396708	1392.9079970186615	3899.865272990188	5186.808848843006	0.5287049826759148	529.0574238134786	1161.3861112522654	5157.87014198641	1617.7856322415669	-1.804106933381309	6.126947320979801	0.7038831123022852	4968.75	5781.25	5937.5	0.1197921144775175	0.0328565530874479	0.4374120706281014	7.556355189918508	0.8304954829404431	pos	e
bird7	e_pos	892.3512262338494	0.1535481759821931	985.1161382863952	652.8692559155727	1496.790238363067	3982.674070466703	5233.896528798515	0.5833773791116614	499.0667673515713	1047.0526752008757	5145.3327028395015	1623.412464367652	-1.3005618076452	5.144515497699902	0.7593685375946545	3968.75	5687.5	6062.5	0.1240502256194186	0.032706075745944	0.2927255045129363	7.364954074436553	0.8381872306703052	pos	e
bird7	e_pos	963.2042718170306	0.1238881618738267	1047.9404739234194	584.2569218049239	1581.4324630215856	4018.7846541940808	5258.519181642276	0.5001360873826582	682.697824335415	1384.5446763773375	5419.417018823592	1623.6865522997205	-1.469119134828196	5.41676615193534	0.7946795700508582	5062.5	5812.5	6562.5	0.1269086545141489	0.0309851030602844	0.2015362613301315	7.789203129684433	0.8347798702547571	pos	e
bird7	e_pos	988.0790593122586	0.3153594827309032	1347.3978769648231	560.9885113513197	1748.606539435843	4021.865596241776	5293.65998518759	0.5629020226719446	542.7878101198637	1084.8673654441293	5125.191381642921	1819.5763956301128	-1.0690906913850329	4.293770596197092	0.7577389074135286	4000.0	5687.5	6250.0	0.131157830375078	0.0367681631851032	0.2594204953844024	6.469799174578838	0.85762917933306	pos	e
bird7	e_pos	861.459972840248	0.2385534365559597	1010.7727150385928	569.8355933562592	1516.109926508569	3857.490785516651	5313.032968596603	0.4334025841063349	1542.3634750007152	3170.671404419786	6295.321116672308	1816.649071543805	-1.0849284875301253	3.78725788299016	0.8542360303039306	5281.25	6968.75	7687.5	0.1324016456530526	0.0263491223649085	0.1161661661854005	8.740173854319416	0.8153145600697896	pos	e
bird7	e_pos	981.9807592935092	0.0499314692134182	1011.11947105692	801.9328730105758	1027.2305088661246	3935.468620093454	5208.928840955838	0.5750173803732417	612.3677043049368	1187.391290717715	4755.988734085571	1832.7696521664416	-0.7013039712712139	3.2920473640044423	0.807799081747474	3968.75	4937.5	6218.75	0.128994785106448	0.0321431187848167	0.038983512219512	7.439601189592371	0.841005310551316	pos	e
bird7	e_pos	1015.9565456726168	0.2918762365923567	1357.9728953320666	365.119664419097	1099.5856311584796	3972.931244955284	5235.875936919415	0.5737558116147309	810.3098433582022	1593.4439623793064	5308.558319082513	1798.652241044495	-1.067662692390044	3.8940369727784057	0.8121278050025726	4031.25	5968.75	6593.75	0.1293028271208462	0.0294203309137286	-0.0010575542809594	8.08321997383045	0.8306360438621849	pos	e
bird7	e_pos	953.834860801911	0.1424963707040054	998.140224219122	393.8279041812698	1500.267427445391	3895.184143873417	5219.013623179476	0.4897192334290696	641.089280139564	1281.3558605783553	5347.568485139931	2037.305299510381	-0.9473192055204872	3.492533135964287	0.8411520498191517	4031.25	5781.25	6656.25	0.1296409065993247	0.0309704769218498	-0.0128831043897117	7.89849309662989	0.8345537861353279	pos	e
bird7	e_pos	756.6871736356152	0.2054233572271434	992.60382897445	546.086643197933	1615.4790751991345	3947.67533219044	5242.107891114576	0.5053006693573889	677.0632287112566	1318.065341598557	5279.25845583369	1754.4793743049336	-1.064867557613649	4.275262357282766	0.8003139831768935	4000.0	5687.5	6562.5	0.1317302394118196	0.0331743735306425	0.1387220996216641	7.48485218145801	0.8407343688971317	pos	e
bird7	e_pos	811.0935408343249	0.4194434860458051	1330.930456531727	359.79118860573425	1611.21512443656	3919.468061005268	5117.339921923298	0.506410249961696	630.2435533390618	1290.7735789209448	5043.067864879411	1685.48151066641	-0.7518594142058261	3.914685124758093	0.771558349361499	3937.5	5156.25	6250.0	0.1296239747644678	0.0348121659640917	0.2388853338474424	7.0559782656447325	0.8463634370375814	pos	e
bird7	e_pos	924.0360848341528	0.1548885643012546	980.6558866877276	479.9790393831024	1183.0060164333884	3899.852708321741	5298.240862418383	0.5861334858083613	785.1134414493598	1627.4817054458333	4753.870204857651	1563.060716377846	-0.7166602675661511	3.834801273653917	0.7055963761178391	3875.0	4843.75	5843.75	0.1294665702299268	0.0319827215733534	0.3101663054455894	7.887573412059659	0.832134473150727	pos	e
bird7	e_pos	791.1133727229796	0.2668106776199362	990.5912500235672	547.6796913534514	1228.0678777031208	3914.830951034052	5333.985145937349	0.6224253693390187	656.3917315870715	1301.6716115331606	4911.001583963973	1714.5372961272992	-0.7453188957525337	3.9211152046940585	0.7432442674697307	3875.0	5343.75	5968.75	0.1292845948009353	0.0319748583832781	0.0216358969636051	7.635126269373453	0.8375134856124989	pos	e
bird7	e_pos	886.0071896189545	0.218491441152448	983.4280191356894	353.7159837923117	1882.603024962518	4071.2135467752128	5382.02165870663	0.5998966115594608	754.0644703919172	1368.6424926772493	4986.323684092923	1609.4754136276442	-0.9491457327202472	4.463336080238913	0.7333885553624847	3906.25	5125.0	6062.5	0.1305855763893209	0.032659194245966	0.1230558615319544	7.123255947298722	0.8448142874135955	pos	e
bird7	e_pos	981.2055698369246	0.256394181398849	1333.5549829095523	358.3271686154752	1223.1333734476862	3970.851037180905	5375.91678063369	0.6332892644450708	854.9367067156339	1723.3589198865122	4722.769974688807	1571.3499945305307	-0.6465303807544109	3.965944727708553	0.7159650527667256	3937.5	4250.0	5906.25	0.1317212668575048	0.0300830659318787	0.1267493303344533	8.294040986478642	0.8283981881430329	pos	e
bird7	e_pos	994.1887050859178	0.00802576135613	1013.3861841005634	983.7280150663512	1318.533725171493	3951.60806512053	5223.264813874713	0.5969944323006551	863.2812835619038	1646.6482092846293	4918.094573563564	1774.9101273198128	-0.5251457608908031	3.3791868682878303	0.7657357141826739	3937.5	5093.75	6093.75	0.1319280726653374	0.0319099966503831	0.1843994601259883	7.76004355201043	0.8373046382326228	pos	e
bird7	e_pos	992.9555720040948	0.0261778061124392	1024.3739795535098	957.241773976006	1272.5082295209486	3925.9889362825934	5227.9783232132895	0.4972694633140457	1051.8665399851388	2082.596339410878	4899.42184212583	1680.1993989820912	-1.0003437225932217	3.93344874519429	0.816321935276108	3937.5	5187.5	5906.25	0.1304976821910515	0.0295568956971221	0.1908954206041153	7.868196899816227	0.8314499097391367	pos	e
bird7	e_pos	987.4041603166932	0.0126549252099353	1004.199355573684	971.4067703379196	1114.2491841861404	3847.7942540342297	4943.6699534552	0.666274539552975	1103.4926185973732	2518.5201768930547	4941.93609097569	1506.2930495209832	-0.7885272636660663	4.115470100022116	0.7208730675200323	4000.0	5125.0	5843.75	0.1201686932781401	0.0228131314047728	0.1085028831078957	11.704753162937356	0.7792907761186408	pos	e
bird7	e_pos	992.835317651906	0.0066861824892735	999.463685533834	982.7899314563808	1233.4779105071163	3854.580231879099	5108.404743410146	0.4296192959176035	909.8394999847573	1898.9231476579853	5144.087147426582	1912.4965471240616	-1.0241569834308235	3.3127667569675245	0.8389617872393711	4031.25	5625.0	6718.75	0.1278446395465747	0.0277629144533879	0.0166686278403077	9.114883467978764	0.8166349016816928	pos	e
bird7	e_pos	884.3658842951336	0.2241077977273584	997.3320843583016	323.5883941500206	1485.3878514486828	4028.548127211479	5295.831896671055	0.498193279319629	1467.8032210210404	3004.155962866515	4829.022065349284	1530.7951730881832	-0.9122294185287384	4.166802011383873	0.7539499404944159	3937.5	5187.5	5875.0	0.1313135548696656	0.0270796058461378	0.2098321896165682	9.135271894311693	0.8140744034243823	pos	e
bird7	e_pos	1003.651866190118	0.1442872941638728	1286.8493944898544	642.1691726568245	1621.9783482740152	4019.403655022236	5289.103460804487	0.6068415370802842	1400.607503257403	2774.9570075245906	4693.271322410732	1373.4169762598867	-0.9316061589730495	4.487333185585444	0.7247760072064658	3875.0	5031.25	5781.25	0.1296283444917871	0.0273242221565257	0.2466734165229657	8.904225865110165	0.8177370617627029	pos	e
bird7	e_pos	981.6277540556156	0.0620774773833952	1015.2000435022884	779.4893612388024	1486.497626213169	3981.205697107177	5222.76430844512	0.5883807706877848	1163.9876315733406	2369.537412895724	4979.467818528078	1442.7509253240298	-1.2415340017869845	4.8682556571407805	0.7341753935401242	4000.0	5375.0	5906.25	0.1280368310315608	0.0274178090440386	0.224362526355524	8.734563186645651	0.8195112682412292	pos	e
bird7	e_pos	923.1499475314206	0.1770127714430618	997.3876807071754	368.65396034269617	1353.3029323828075	3986.9012647746304	5288.90373684057	0.4920043623161012	1745.5474055550924	4005.5929156059374	1484.1244101134523	2274.262049622332	1.2303350230577663	2.7991967910062017	0.510096429972036	125.0	156.25	3812.5	0.1405722445150571	0.0271423168715568	-0.2799175087448253	8.740148287834337	0.815894745204435	pos	e
bird7	e_pos	903.7516121462636	0.2031939295203637	982.1502760820972	373.8399415526408	1228.9717139843133	3897.4428478660575	5254.681652341033	0.4263748840402545	1134.0591626954583	2522.6614379665416	4951.949058631408	1769.058350653306	-1.0077309865744712	3.6426146145087777	0.8149328616540213	3906.25	5531.25	5937.5	0.1286320718636434	0.0281852750269995	0.3880390334868056	9.56769054553502	0.8089627347783411	pos	e
bird7	e_pos	935.371475516188	0.1361663161933162	1006.6249663169948	657.7656126528179	1242.3887797190994	3964.729023030567	5202.451050900362	0.5408172121274393	1479.618940981518	2920.836791332511	5114.56814950663	1546.1861094403978	-1.1385862646800822	4.505641533347042	0.7578888183068856	3968.75	5687.5	6000.0	0.1317176812817727	0.0273753817160863	0.2316132470179539	8.671307198010387	0.8183943051833769	pos	e
bird7	e_pos	997.3005077165824	0.2045512412071409	1332.1268464750358	389.80548719492566	1373.537802171454	3959.83127995746	5240.205147521949	0.5853370205375282	802.3284673664698	1721.5192613566908	5072.07058376193	1797.451469649581	-0.4645350501873235	3.0504780972386007	0.7314843343366779	3906.25	5000.0	6656.25	0.1340698496406278	0.0320115702953591	0.1428283042100117	8.393854183806157	0.8257626018567503	pos	e
bird7	e_pos	1016.3257440258338	0.0188611048655552	1044.848613504674	983.069827424758	1204.3763858053785	4046.606691535868	5311.123244361857	0.5912665991163926	789.9823592308454	1588.1786856499923	5516.205196301395	1762.6983501599077	-1.329324989058425	4.627537014553854	0.7573593510083159	5093.75	5968.75	6750.0	0.1287857478656072	0.0294584217494052	0.0449283777329749	8.403065707698884	0.8263023559732258	pos	e
bird7	e_pos	999.6387158646908	0.0237543286294479	1046.166203346466	971.6045849857024	1213.7531456663685	4008.5687153005088	5334.650915954596	0.5328803288992705	1219.5529870316466	2418.726708596062	5332.842849248759	1783.3618655373627	-1.0101298554472675	3.923802739984133	0.7886795009581935	4031.25	5937.5	6468.75	0.1353350595998263	0.0291719943083639	0.0734270242980967	8.454140331160064	0.8252813083612981	pos	e
bird7	e_pre	989.065400038722	0.0090452742833897	1015.8981158782412	979.2638916260483	1147.9193611829674	3962.449170308578	5241.331386635882	0.590514276841275	267.4722053087449	542.7237161505127	5442.8287872643	1845.559438782281	-0.652674075638289	3.223274960243504	0.7852514846879319	3968.75	5906.25	6875.0	0.1306472869157897	0.0204328449499775	-0.159073888406821	5.865306626778668	0.8079811890093735	pre	e
bird7	e_pre	1016.9567002199104	0.0123234916543546	1038.9176083086038	1000.931879798272	1126.971952120292	4074.32926491298	5272.986538523704	0.5352617483772258	374.76537532691793	748.4221390501044	5269.696336641548	1505.4702103317577	-1.051331634719836	4.730945362672187	0.7587761429161402	4125.0	5906.25	6187.5	0.1304127009724517	0.0205598235442838	-0.059129006972481	5.093709673639572	0.8117687998225295	pre	e
bird7	e_pre	1040.3051851895823	0.2035282458176618	1360.2086054331685	340.82727223131803	1120.913878186208	3954.115015148157	5069.247089835722	0.5692671462204841	209.74562839710305	457.7571973500628	5467.297149464463	1793.6519352754708	-0.9523447474423592	3.645316560843236	0.7699755179269945	4062.5	6062.5	6968.75	0.128346062225672	0.0200096904458031	-0.1019982786702665	7.780000409836851	0.7901910834743182	pre	e
bird7	e_pre	999.7049883099584	0.0064211339150149	1012.2034829841692	987.783673545444	1155.5758560834563	3937.705051708229	5055.439150802173	0.7509838143807251	310.2571078706779	612.6577433806381	6644.6652047180905	2583.974237904393	-0.545138871610738	2.150831334075291	0.77275841895608	4000.0	7968.75	9187.5	0.1290841380805716	0.0203066010986079	-0.1234821472222597	5.793477589484086	0.81058743887867	pre	e
bird7	e_pre	1007.5146319968544	0.0051612109724495	1032.742647312611	1001.6539544556996	1169.7454509801948	3961.090282835329	5028.531191669294	0.6630960848610185	415.7522632628195	834.8756018193753	6014.921820435382	1929.8543985830668	-1.100950785649761	3.537016827825405	0.7645927910353203	4093.75	6906.25	7187.5	0.1294321088980441	0.020460080106682	-0.1242173631402325	5.641161859785914	0.8086644283352892	pre	e
bird7	e_pre	967.9348768545244	0.1271339455269947	1007.7959897765196	330.06304107581053	1161.939906289135	3878.054590296279	5152.785036692433	0.5223419583408627	279.5804049411318	546.2138497749993	5689.525632428604	2086.084748986156	-0.7620813943737059	2.8665908671310456	0.8387151881293673	3968.75	6062.5	7468.75	0.1315330812636625	0.0214618603615733	-0.1021765461881303	6.277536252856923	0.8010879003551539	pre	e
bird7	e_pre	1019.620045695252	0.0075858345882339	1033.1939498956672	1006.8009505085728	1130.0646551303712	4015.625657278031	5019.496798515194	0.6573348717442039	338.63078351294104	706.1521914297479	5496.526436356326	1826.9576406385768	-0.434907453672646	2.9109113440890546	0.742980985453419	4125.0	6062.5	7125.0	0.1273522893877057	0.0196327086645519	-0.152130143068056	6.230702622629901	0.8034038292218508	pre	e
bird7	e_pre	1000.678643684078	0.0109392411671295	1014.6538194213498	977.6918942340592	1477.9108564574	4003.330732888863	5200.623115890845	0.5946445309591942	265.95965876826057	517.4596497706151	5443.742692155992	1804.0378768338	-0.7128347005627795	3.386954037032716	0.8029767979553711	4031.25	5812.5	6968.75	0.1298217180255711	0.0208004689736826	-0.1240504787725429	5.567985597376009	0.8122184605907409	pre	e
bird7	e_pre	981.203445580885	0.0754626977253555	998.5302873308308	366.7934370007115	1092.232493379759	3915.737281538147	5142.046641434697	0.6810955199705477	212.453979926906	422.937410453896	5446.371539210122	2041.7319138196065	-0.3541791136601473	2.555484167399371	0.7796089017178789	3937.5	5218.75	7406.25	0.1323170121714422	0.0214588312801237	-0.0025309849959787	6.956262555769412	0.7985396613743696	pre	e
bird7	e_pre	988.0007515073282	0.0083081854921211	1003.1364077033172	971.3546617287426	1210.3942406710598	3912.706203991548	5225.441384175925	0.6377848580693825	253.329106256384	487.6765141383579	5259.69315448223	1859.5598548424928	-0.7365126040352843	3.2115409944731623	0.7937993291401845	3968.75	5875.0	6812.5	0.1299870797323808	0.0217406572091447	-0.113623476227559	5.786645376238519	0.8154354325068067	pre	e
bird7	e_pre	1006.541590883053	0.0088995310143143	1031.2304209375138	994.6164439160384	1243.1595267823334	3867.376666782055	5072.494600052633	0.6118528280126231	237.32994482009252	469.52426103881845	6488.459988798503	2609.3454524472786	-0.3663233971535296	2.3893171337634573	0.8333799992383549	5093.75	6781.25	9781.25	0.1307984934529581	0.0204655596160063	-0.0547953612413074	5.081441350835188	0.812404186915391	pre	e
bird7	e_pre	846.8951947445373	0.2586367349024239	1018.7116728167562	379.6231054399182	1220.2372697750486	3969.682512000153	5210.923385658594	0.553006780113453	282.7575816610984	589.8528245683952	5697.832303118589	1653.254103498782	-1.2152706003166704	5.109507192031186	0.7889864538082698	5250.0	6031.25	6718.75	0.1293504602310998	0.0215569213356141	0.0104550068957835	7.0580838025608825	0.8008087081459774	pre	e
bird7	e_pre	980.072649404977	0.0041799211700023	991.3230914149032	973.5180839841636	1258.5746665103177	3836.3406651778178	5273.316487618393	0.4931302811036211	237.8696478226296	484.8787667359668	5918.513829713671	1991.011968840232	-1.181076048316899	4.137709708194098	0.8301794221432441	5562.5	6375.0	7250.0	0.1304278943946616	0.0206575247588839	-0.1740977590058824	6.316231800542116	0.8008318475809881	pre	e
bird7	e_pre	999.225957526298	0.0083651991282714	1016.2820417596256	990.787467509162	1291.9017167042248	3794.099533075093	5065.133544321827	0.5530315447195355	210.20575259750177	438.1364443092201	5645.908180876286	2081.293474640373	-0.6892090246202963	3.179509088951995	0.8335207840087235	4562.5	6718.75	7656.25	0.1294530019989442	0.0204366833665669	-0.1763449083978318	6.598541177706554	0.7975443273790389	pre	e
bird7	e_pre	977.7511628570044	0.0906473495759249	1004.4100661845856	496.6202124878877	1126.3745006489746	3940.528313641143	5097.316848574882	0.6569109113164769	404.9079987338008	792.3369978145737	5170.522989703159	2364.574865671485	0.3539980748139104	2.7336409410099174	0.774490334665192	3968.75	5406.25	9187.5	0.1300611946651751	0.0200387925798485	-0.0966503523663787	5.345661365002153	0.808682391588071	pre	e
bird7	e_pre	1015.5292508904824	0.086753270340641	1324.8265197630494	978.9272717941104	1203.314545699281	3930.641504204984	5044.296882561564	0.7345890657636632	256.20271945537087	510.6361892937043	5395.784970973662	1826.5995017744228	-0.1805148656994132	2.3030923811781028	0.656780454667314	3968.75	5031.25	6906.25	0.1277537164481473	0.0203743434583486	-0.1360194387904285	6.1960884747078095	0.8086284471894418	pre	e
bird7	e_pre	961.810189927315	0.1381074977022308	1009.5953527596316	494.3869088274996	1244.1409899960045	3936.361673833346	5234.242203519383	0.6156942469929273	504.252892395454	1007.030496095458	5543.449589293779	1585.7055796724264	-1.000476085404541	3.9630646918538894	0.7382353207519851	4031.25	5937.5	6843.75	0.1307387704953647	0.0196732791578406	-0.0770050420725949	5.031780826501965	0.8103816235773378	pre	e
bird7	e_pre	924.2803454200168	0.2355223205239091	1026.3373696032036	361.1763484783149	1133.2753779610453	3968.223968511315	5132.450010464899	0.6000568580835328	306.02425341843536	603.1311357659304	5290.2050808484455	1808.3428462353595	-0.6236391901318782	3.08874623142901	0.7508031713149166	4000.0	5812.5	6906.25	0.1317918646974477	0.0205596335107986	-0.1294331164495939	5.243282557298646	0.8069994111880782	pre	e
bird7	e_pre	986.6863489433146	0.0090209962592016	1001.113869581074	974.0797718235189	1156.934778075634	3872.4917957592215	5175.809889301747	0.5511938537270581	516.0428560471497	1019.2537255626956	5382.26497362169	1689.8690882870355	-1.038411881295649	3.8635611086029193	0.7813536844819172	4000.0	5843.75	6812.5	0.1339571029366565	0.0207999543752347	-0.0470947949743765	4.462842253115881	0.8159931974708803	pre	e
bird7	e_pre	982.258265585325	0.0098142543746885	995.0864998707136	966.2065927089689	1282.256164586672	3899.9483015816686	5336.374848017674	0.5459164883534715	433.6565067195627	916.3533155104024	5790.305731323832	1794.3499771230906	-1.205079982554851	4.1646209048792615	0.8087220880449006	5343.75	5968.75	6968.75	0.1309992480541719	0.019404515916927	-0.076200050058421	4.789001338442441	0.8073964667363775	pre	e
bird7	e_pre	934.5163079823732	0.1597283821359112	1001.1140085741926	492.79177337640834	1330.653942776463	3900.787823318952	5209.259035207297	0.5686983231236521	438.4919655304791	876.0683987864335	5395.86578326675	1795.9756998699793	-0.8522214988115837	3.262360396031553	0.8136560964664944	4000.0	5906.25	6843.75	0.1294833016738822	0.0200917811909012	-0.1036035289976315	5.399301413388043	0.8097098526268715	pre	e
bird7	e_pre	986.3790152816536	0.0116899658797157	1016.0633556834512	971.9719737995554	1108.453303836714	3898.540451004931	5119.28306780242	0.6240942156666268	489.3835185435776	1013.5453023347632	5343.721467937676	1786.7512957625129	-0.6224819104965099	3.002669172477172	0.7898373853992431	3937.5	5875.0	6843.75	0.1310085277759244	0.0195363003843519	-0.0969885637311425	5.236222548339962	0.8052035863995904	pre	e
bird7	e_pre	986.7185433366924	0.0118720498212277	1023.427132159019	969.568751407371	1141.6731236425635	3897.337168284656	5070.084569651944	0.6445224832205724	418.3727693093623	813.3467036138468	5112.904642575704	1802.4814152065264	-0.4773597256695292	2.976901451675	0.7851024010336987	3937.5	5218.75	6718.75	0.1293735638072402	0.0208257453561716	-0.0973473159458264	5.432938368267362	0.8125830477855512	pre	e
bird7	e_pre	998.1994481132908	0.0149851414952549	1037.8729774770266	977.4121707415468	1204.2923325451034	3839.719708599156	5165.736588607497	0.5781759773144411	364.0397926779242	763.6530911097567	5844.757591430181	1948.7315770353773	-1.040271916177846	3.723271798896068	0.8113876740914089	5062.5	6468.75	7062.5	0.1300147288223858	0.0202033229312643	-0.1447002220379759	6.152500127568066	0.800085688053248	pre	e
bird7	e_pre	993.5398092389654	0.0112710716579499	1015.6204769425742	980.1186198576236	1337.6833887208495	3875.448812021607	5183.653317113908	0.5576293383017437	335.65208446407024	668.2621574252342	5803.835017179204	1687.093583052471	-1.3912230567821715	5.073006490996567	0.7808927812283346	5718.75	6031.25	6906.25	0.1288581532924292	0.0207519985545523	-0.0968185283910996	5.646891233934436	0.8105797396360289	pre	e
bird7	e_pre	978.5685290531874	0.0158308282761026	995.07053716698	941.8914377383102	1201.864567793785	3961.8413613353614	5163.466132493819	0.6152392287393577	355.8927027724424	744.6100897881203	5486.838846258968	1788.6457588579135	-0.4608562438633435	3.027836703784297	0.7411537079530648	3968.75	5843.75	6781.25	0.1293581031599666	0.0198907681299036	-0.1097613632891475	5.645196895111376	0.7981502418968609	pre	e
bird7	e_pre	988.729685907442	0.005100239340134	998.7897281388476	980.8020428451284	1368.8770466279502	3922.4229275565385	5147.823496212186	0.5350785782503369	274.65628650057994	564.833563976902	5460.480136642607	1705.018548640369	-0.986401052633592	3.940942014689011	0.7765285623554127	4000.0	6000.0	6593.75	0.1290977698013469	0.0197901829821122	-0.0649198146311089	5.177286657096032	0.8097329298754296	pre	e
bird7	e_pre	990.2541152961468	0.0098043209114376	1012.4633626539136	972.7617108013052	1219.5580031512682	3947.181354265832	5197.552074030888	0.6043346331751349	359.5951137042702	712.9997108192698	5192.649183392175	1724.935115971414	-0.6489104611747288	3.339171559469458	0.7909819056099702	3968.75	5718.75	6656.25	0.1317833279320336	0.0200326646704764	-0.0952797658573201	5.263940329382764	0.8111363104409643	pre	e
bird7	e_pre	987.0003014428922	0.0120906549971223	1009.3991329077847	971.5989600951934	1144.2119823185442	3930.149911486956	5181.504479773902	0.5238316105221414	315.27422806208017	611.6917415094249	5281.294576443108	1713.09813742306	-0.9564718901476827	3.645816293403328	0.8007521408319751	3968.75	5812.5	6718.75	0.130339165578976	0.0207877854969441	-0.1335893413748568	5.770655468798381	0.8101260559103334	pre	e
bird7	e_pre	990.9209460547804	0.0063058556349308	999.021333507624	978.0575706930056	1185.4673880847486	3947.310744378992	5100.953442168857	0.6552219910913459	291.3031959433707	602.6867658396814	4934.900873325782	1510.2434486416694	-0.5922595661088847	3.8328829904608535	0.6911091360825983	3968.75	5156.25	6000.0	0.1292953467829608	0.0203948140579677	-0.0633549816692362	5.84281111174948	0.7993075917620447	pre	e
bird7	e_pre	1017.4389005060544	0.2747615856341426	1374.815526271215	346.70047757370946	1100.089673348259	4080.259413424181	5324.429177675918	0.6043626724250997	212.1286406427784	436.101630609277	5078.460951976881	1681.7732336796555	-0.4699007107211426	3.428620591429953	0.7176023528435811	4062.5	5062.5	6750.0	0.1295192873383294	0.0201961016219884	-0.1829246994798695	6.13685451720637	0.8046644173206535	pre	e
bird7	e_pre	998.72142207708	0.0053112216480302	1010.456188214942	991.0044058628852	1190.974177657306	3962.747336493103	5172.508299326492	0.6490164425095508	302.0984666516597	634.6818472923493	5347.028991323194	1688.4125643919697	-1.0520292014405097	4.205149312436753	0.7106800080501904	4031.25	6031.25	6093.75	0.1309612857930989	0.0193352079940303	-0.0920248797385454	5.267536731116343	0.8049151798067827	pre	e
bird7	e_pre	942.0341829819812	0.1770267442931547	1015.2645574633792	492.388992855748	1083.8930678424597	4001.403900091735	5311.8185701023785	0.7032365995414062	229.68427444848408	471.8300717130509	5032.000139593327	1665.3893328951845	-0.5445487161429721	3.6363893297013377	0.7157099426133915	4000.0	5218.75	6125.0	0.1296129462143429	0.0207340354467465	-0.0774381950818943	6.3570826762778205	0.7983586246095493	pre	e
bird7	e_pre	854.0776118292746	0.3298099707020065	1021.8026040890944	310.348829194533	1110.8258423232264	4028.964151428661	5278.258205500033	0.6486288321169719	147.65138878045178	280.44126108089114	5320.736552610353	1929.912351059618	-0.820995451715209	3.5290274590734336	0.7681603326304028	4062.5	5968.75	6562.5	0.1339786245622109	0.0221602616326016	-0.2053277173695458	6.234616699700312	0.807301626247758	pre	e
bird7	e_pre	1040.1727122584978	0.1040700397919523	1340.7094920072475	990.3426085489068	1093.579333109437	4004.7020561495697	5228.17629822012	0.6281411350819534	232.59884743097209	474.44664228829566	4872.161509607313	1543.2893110042976	-0.5487787999465906	3.7400289839973055	0.658912351368517	4000.0	4875.0	6093.75	0.1289654837757123	0.0194217104602376	-0.1286254132641728	5.74764554819511	0.8042459144830908	pre	e
bird7	e_pre	1004.3357464196972	0.0119197392181643	1028.1986590719032	990.6844093845732	1199.4485485023265	3977.405182409658	5156.687035669065	0.518737081016646	209.388811283892	422.59389271375255	5274.873063716615	1749.092784037194	-0.8019126922529132	3.731711896709167	0.7966032852685553	4031.25	5343.75	6593.75	0.1278314980133675	0.0210103147496335	-0.1072639078773324	6.831257763581585	0.7990008433036881	pre	e
bird7	e_pre	876.5211949331617	0.3055774328937674	1028.1933782011529	300.34294220152475	1270.8511830870248	3998.147705455551	5161.469679979719	0.4451489975712006	221.65172240568663	420.2393714540877	5603.941089139485	1897.6953297766995	-0.8498172266364956	3.487513817561346	0.8402756060615879	4343.75	5968.75	7156.25	0.1341329569574688	0.0221192212591643	-0.1874209285755762	5.916457514375253	0.806454719723938	pre	e
bird7	e_pre	1005.2773412267344	0.0163282801196552	1041.3082880080085	993.2776811879928	1132.374574851044	4024.047092657068	5244.306363496122	0.5645327411053731	352.26350871583054	671.4907097304006	5145.678613439477	1682.7873038088917	-0.7651473712601896	3.804443320623516	0.7965149287048509	4031.25	5781.25	6468.75	0.1308122674672791	0.0210847736064243	-0.0951064024380594	5.25424082892536	0.8140644147962932	pre	e
bird7	e_pre	892.1941098090093	0.2121243956322571	1014.3153954033648	578.6066849301773	1141.439009154947	4031.3237233607656	5276.2638886296	0.5656302523827847	395.7104731212984	846.9669454072925	5291.341637289365	1341.6652953434495	-1.1214200852147225	5.476686433869891	0.7057931386050365	4093.75	5812.5	6093.75	0.1285750464084101	0.0200022681602786	-0.0360083850549575	6.950901318802835	0.7916779264245056	pre	e
bird7	f_pos	869.7215809837597	0.442286714346466	1379.5347324723366	302.5899830080422	1636.5176238496908	4083.746115059879	5484.715157077878	0.6672539874743796	1670.2188430054423	2808.95967551418	5282.022035218952	1801.4050251129297	-0.3405304634861152	3.014539451404192	0.7920238194771475	4031.25	5812.5	6437.5	0.1455013000650998	0.0346101611271216	0.121550530649101	5.027312609211664	0.8592202643054992	pos	f
bird7	f_pos	887.9228558819372	0.2468238275090719	1186.6086816873628	388.33100716336895	1876.2945621331853	4161.540620674728	5610.024076593257	0.6063901135400088	1231.7795526495074	2083.3687239122123	6335.077580832861	1848.1365400093007	-0.7342682568584805	3.9760173340955576	0.7312068038754957	5625.0	6000.0	7968.75	0.1485509303025785	0.0365035268297021	0.146567959223526	5.930131473920217	0.8580206364704948	pos	f
bird7	f_pos	824.8969156335362	0.2623573733423569	1396.4368718468754	488.2407055663983	1558.0565253895877	4147.352472729394	5471.11721060094	0.5589609425347549	1217.2041841896855	2435.063698330789	5639.571463466524	1615.7521792004295	-1.048964556008282	5.163424713228202	0.7691713764043756	5187.5	5937.5	6250.0	0.1377411437489664	0.0336238355930209	0.4130197612061385	6.866201379378106	0.8449143600736514	pos	f
bird7	f_pos	901.2884323367214	0.3018855919326922	1477.5180981095775	322.76720948706503	1416.8832943702062	4025.519539123622	5411.567749351736	0.5965740911781953	1598.3816420943672	3259.070208785521	5327.446556528937	1519.770698662364	-0.67808988825519	4.4287399290564045	0.7668939446728307	4218.75	5750.0	5968.75	0.1343691711206939	0.0276693839256424	0.1860385118394103	8.260450404558252	0.8216590199975843	pos	f
bird7	f_pos	963.3858215734338	0.0866823710562224	1022.810301384769	653.7673726189645	1468.1358130105928	4075.0976822370567	5419.959078988076	0.6021350958764335	1383.9593088954514	2913.37239803162	5444.438800063499	1536.2057925820325	-0.9455921158576102	5.127440861902728	0.7260274466211858	4437.5	5875.0	6031.25	0.1341499464055437	0.0301960055710582	0.4789520907236155	8.273280491107352	0.8268702836520438	pos	f
bird7	f_pos	657.3526915828135	0.3225828442747889	995.9591665032818	353.6726464039492	2305.790791691914	4060.786114431514	5595.763567864812	0.7140815042312988	1425.5210196883768	2545.4702138299576	5950.686995763428	1910.691322965717	-0.3335914127889318	2.6130518950009014	0.7263299346921803	3968.75	6000.0	7781.25	0.1456520355101449	0.0360142453097928	0.2710305763347853	5.469461264418026	0.8598200646952673	pos	f
bird7	f_pos	892.8364143759029	0.252675108598593	1343.633448710217	349.9746400358277	1643.5057376853597	3997.4264624985294	5349.231664585708	0.5255469750709044	1171.167653602707	2035.5044210158248	6047.628655877834	2087.021880640905	-0.6707923588803736	3.074397047491255	0.8559737168645586	4968.75	6093.75	7625.0	0.1370365482433699	0.0303136989147815	-0.0718902227824619	7.08957480867336	0.8402803114936759	pos	f
bird7	f_pos	892.6814304286394	0.3493892177321728	1440.11740134232	317.29555672477505	1620.8478805101145	4058.6532693768654	5437.970354867258	0.5682174983103961	1000.9392973472	2221.5319741459784	5431.626158614221	1502.5752055897517	-1.1903911161605256	5.585654637186555	0.7335373897099284	5187.5	5687.5	5937.5	0.132386903208354	0.0301652990079204	0.388706811187805	8.748079679210438	0.8212183533062322	pos	f
bird7	f_pos	938.2167529032416	0.1946370572802045	1462.880696429521	491.01758274708817	2143.485676218546	4249.042858809641	5535.7443041268825	0.5608856981749364	980.400503667603	1943.7257853763624	5534.924242986756	1476.3074201344114	-1.5391409381559298	7.011460263211473	0.7385180845108679	5312.5	5843.75	6062.5	0.1379750197269307	0.0370098753282812	0.5739916669319878	6.702092695707934	0.8533432604942027	pos	f
bird7	f_pos	1068.5246744890878	0.2702111102440053	1402.4755086003784	655.6666244728048	1566.643248422681	4066.928628468501	5321.354951278491	0.5117687820204514	710.6907297283244	1444.6431070705128	5251.505864530497	1800.2415617401564	-0.927003950337163	4.0950586439536885	0.7940132496384706	3968.75	5656.25	6125.0	0.1327652944581829	0.0353185253694034	0.2763603945820583	6.786120521683539	0.851372259099092	pos	f
bird7	f_pos	870.7151347756837	0.2259543239958934	1210.4844993581398	569.4864812365845	1898.050515765921	4110.640643038007	5461.1349378777695	0.5737410980129639	1004.7808356341852	1731.3521147477102	6347.338422958295	2080.185039798473	-0.8138048455975448	3.347247698656881	0.8136028378035628	5375.0	6562.5	8031.25	0.1463573538220381	0.036212206058199	0.0769029635351671	6.4453435912775365	0.856128959376159	pos	f
bird7	f_pos	974.2046550919516	0.194669782652304	1353.662356610619	655.6695282119118	1761.370851820035	4068.918988991576	5442.288368330851	0.4789240921678126	1242.3934620687303	2070.9610007968577	6297.146710949394	1852.60144470014	-1.0796706939966925	4.297101829964467	0.8568359019956276	5750.0	6656.25	7656.25	0.1480453453146584	0.0364439892904892	0.1625147374992379	5.702571962756433	0.858346932576829	pos	f
bird7	f_pos	682.8419610335582	0.2351368628912186	1018.6468343358904	303.5741873277648	1857.5551920594703	4231.308687837064	5435.608543069749	0.5153769523628147	1020.4115311778296	2096.6203956571144	5306.470149603029	1480.348911548156	-1.3667288945117215	5.988111925322512	0.7634242011567545	4750.0	5843.75	6000.0	0.1371673990262885	0.0356764740711298	0.4953170740703274	6.482176950789557	0.8515817463591445	pos	f
bird7	f_pos	1122.1187956103247	0.169572743204733	1357.953560768184	583.8339376891078	1876.4179642174613	4202.633067508466	5414.489893114345	0.4946552526738532	1042.70558393436	1930.0868202291824	5329.339261599284	1605.6977958609823	-0.9666796351954242	4.865775291832227	0.806049052325502	4406.25	5750.0	6125.0	0.1416492720890273	0.0376592353566403	0.3072958716298922	5.507647608560356	0.8657993938597246	pos	f
bird7	f_pos	1063.0368375467162	0.1765812624283412	1401.1382207009517	694.64944135731	1929.448687673943	4107.160478891792	5558.090972308051	0.5862160821651422	1187.7783750993603	1952.334247350141	5529.31713435942	1744.934455710643	-0.6444255111654905	4.033444996727558	0.8198544406036616	4093.75	5781.25	6750.0	0.1485347494518627	0.0367415038271984	0.0340520691788132	5.709396708956981	0.863177185505017	pos	f
bird7	f_pos	862.6525195309913	0.2458541094487426	1029.2404569385378	487.11711834528427	1624.5244634652286	4057.47468210394	5308.04554666129	0.4493055471240947	955.4779313549616	1749.9145669079169	5950.396199999078	1862.7502843588647	-1.032780150610268	4.149188705925045	0.8273467073738563	5375.0	6093.75	7562.5	0.1361860743211053	0.031758908499148	0.0211865274512648	7.262606020319649	0.8427163805570572	pos	f
bird7	f_pos	807.9963958431607	0.2979424148315483	1360.954679254951	450.0822302860941	1309.6955020884277	4055.7978939252216	5279.175357449622	0.6880152652100652	985.9078810457338	2128.64873746104	4788.662450675368	1491.3604051789057	-0.3851900607123713	4.709679270340325	0.6371747246807395	4031.25	4062.5	6000.0	0.1303794768739703	0.0296194232360797	0.3003924182824451	8.300156749334453	0.8267244644858727	pos	f
bird7	f_pos	727.3856118249931	0.279760898061159	1022.6791035258328	567.5143535027433	1799.7597592616144	4065.3431401330768	5344.974621492619	0.5659438634255961	632.4265343297561	1305.2889688676507	5548.599108458555	1536.4556575751024	-1.6712725311691738	7.041072273225798	0.754167599293714	5218.75	5843.75	6250.0	0.1292988394456389	0.0330806807721087	0.1909949980344097	7.429232600261037	0.8391600730851456	pos	f
bird7	f_pos	974.3142262063257	0.2089717618818876	1352.776473060762	415.3345790325755	2388.6994139385943	4225.858718017081	5465.430055318351	0.6987500960830957	990.561014201534	1960.4060647259416	5581.930702847694	1374.2317141530907	-1.1320964235343347	6.863113940109813	0.7446600454806402	4937.5	5781.25	6125.0	0.1372991369918704	0.0348259793364973	0.2563451674754418	6.280506716596314	0.8538595563313331	pos	f
bird7	f_pos	1097.4440946464445	0.1415544993200657	1343.4937243137415	986.453354231684	1454.8418287262978	4059.925991381734	5257.731639826896	0.5432401141470151	491.28620388397616	980.0840453318642	5565.960382249442	1859.69755102287	-1.343852715350054	4.919702023565551	0.8124687345236115	5000.0	6000.0	6687.5	0.1248607246402499	0.0323013663776186	0.1435313124334467	7.394646836129377	0.8393468534022769	pos	f
bird7	f_pos	1089.308223904919	0.2888017963676357	1379.4425709500458	353.3891160399759	2043.761621575004	4317.935325959019	5490.391878554487	0.5235745914196939	1247.965210036899	2004.7541075962768	5221.333927444746	1439.1008682567876	-1.115818068959804	5.5929014321787465	0.767215642100672	4125.0	5593.75	6125.0	0.1725690270269775	0.0501807547801372	0.0373209565840722	3.7162050229887416	0.8963228694972122	pos	f
bird7	f_pos	821.9695742073415	0.3100097317744397	1326.527107275518	441.9333378629072	2458.2140576902616	4378.362391551176	5476.54870591276	0.6033225937661044	1160.8246979962323	2042.638141270408	5206.82776605332	1321.673503658929	-0.8063782125434706	5.91004633670674	0.7222308338910766	4375.0	5593.75	5812.5	0.1399516987325494	0.033918266838918	0.328037348735622	7.084052700577471	0.8443639223654701	pos	f
bird7	f_pos	974.6913074066488	0.1274564090113566	1019.1573048607664	344.54980134245034	2113.0303184709514	4169.946812292331	5609.478221612408	0.6799647258750088	1271.1269382881817	2258.987616371186	5805.076881211607	1563.864601981606	-0.4743085523563672	4.110686220715086	0.7495401219523066	4843.75	6000.0	6906.25	0.1501791115733309	0.0371112788015236	0.1329438198576881	5.784652742017489	0.8601564188361018	pos	f
bird7	f_pos	843.75144362724	0.3052523914781735	1151.0096273441536	341.6004166185173	1692.2916864655162	4263.902790263557	5477.984702667144	0.5716347694037771	1269.5696617818005	2656.164403888775	5419.207253074864	1388.6265763160134	-1.6834012656030506	7.581078088888879	0.7046303423389922	5187.5	5843.75	5906.25	0.1383293384136448	0.0329283662738727	0.2200892280010347	6.493133845449463	0.84759084741536	pos	f
bird7	f_pos	804.9218376488477	0.2259583413185946	993.3213588413962	571.109327548941	1936.6396860351367	4265.814142277352	5375.94319281033	0.4946393809605995	1043.0716666813134	1756.6028717177007	5561.691535878756	1513.6668827003857	-0.9610099322754184	5.285541138257592	0.8119432886106522	4937.5	5781.25	6250.0	0.1411035543622052	0.032998754215989	-0.0534515435375886	6.68007719553956	0.8489982915843632	pos	f
bird7	f_pos	911.2750683977968	0.1623488152057245	1022.777636230823	644.4341855441991	1686.8285384687326	4158.5735205791	5358.040850262818	0.5345055083929247	1306.4123499890393	2412.695680906513	5306.031010705153	1463.4541035587192	-1.1902710498725366	5.196495382998744	0.7673754866074505	4750.0	5875.0	5968.75	0.1361227599143863	0.0309114165777375	0.1832564036453783	7.050004490040941	0.8398714562173607	pos	f
bird7	f_pos	839.4382568576812	0.2065610394612956	1007.7163957356169	486.3687009763563	1860.668397105757	3991.037386713284	5610.30043063265	0.6251447325038453	1318.2822625099177	2275.8671525602063	5747.809621229943	1577.22559911046	-0.6598739870366592	3.896877278369833	0.7440925186643064	4031.25	5968.75	6718.75	0.1468581261721911	0.0358769070661291	0.1831846183229253	5.9770940841179785	0.8559004096224728	pos	f
bird7	f_pos	1005.910428886486	0.1717566963336415	1386.1821848956838	515.5640570385905	1852.272586231035	4130.202847854689	5548.07779330375	0.559296280310409	1115.157916753362	1961.416811943468	5150.375907262986	1454.75309765759	-1.1037196766890238	5.340324313708449	0.7614943492773281	4000.0	5656.25	5875.0	0.1427643992229744	0.0355854328083499	0.2754735702042061	6.5622405138290185	0.8519445429383277	pos	f
bird7	f_pos	781.4450174145911	0.2066155477895323	998.9439615297692	637.243026716226	1964.803441960362	4139.726782994755	5407.185018294991	0.5424253515134079	1085.29124877621	2053.8801463558	5496.339920892111	1548.1345930468744	-0.943537284822145	5.147098617692364	0.7722202511814369	5031.25	5687.5	6218.75	0.1383005522914655	0.0347124055491718	0.4780940035488535	7.398795487757942	0.8443723307641233	pos	f
bird7	f_pos	887.0944598255984	0.1526559293996776	976.8803435214728	625.9301668263778	2344.1147938551844	4135.49219190666	5374.678554261656	0.484511815261074	973.7065366286988	1864.940316530788	5499.819251122028	1691.0360480981217	-0.6509015786849285	3.8756699833879615	0.825738946867468	4343.75	5656.25	6750.0	0.1442506746885735	0.0375719693906359	0.3698945777889509	6.395271340435019	0.856753665764015	pos	f
bird7	f_pos	971.4117218559438	0.1617862983482827	1181.8632091059285	638.2430120623449	1876.1187655429587	4083.876827020288	5421.224191156849	0.6345040725152504	881.1229727673282	1766.678556043954	5258.24036220421	1605.3565780051429	-0.9293289211730764	4.486800955817534	0.7634607629746137	3968.75	5718.75	6062.5	0.1372741196110909	0.0347731394216067	0.2325572597093475	6.903247160798985	0.8504899681753925	pos	f
bird7	f_pos	935.2811642710532	0.090491120808683	979.2734442839132	640.1241389173097	1537.1047020766662	3903.753230925238	5550.518440184012	0.6603802334268628	1147.1204906624655	2175.2913220425635	5577.915049636532	1737.943990272745	-0.3630553402462682	3.119271400841523	0.7084509591672579	3875.0	5656.25	7125.0	0.1384447954945305	0.0325220518337739	0.2640811125624795	7.378055755735405	0.83948013504096	pos	f
bird7	f_pos	782.4067098905979	0.197027578536061	997.6130512160086	641.8769632322496	1910.5125144780973	4051.110403703385	5366.446891432732	0.6715499751619685	1397.0891521480455	2604.9649034733425	4986.697314045756	1563.4559000408003	0.0667096362221229	3.0748662856412023	0.7124406070662316	3906.25	4500.0	6468.75	0.1380443103879821	0.0309744985548376	0.3535307082939363	8.058914601712775	0.8288367923539245	pos	f
bird7	f_pos	812.8491290738314	0.2396629901402703	1030.8558337233285	428.23365498950574	1814.7072780741184	4080.763988006872	5338.054274590248	0.5336005868490964	1282.7562472199882	2430.422239788823	5196.154873406828	1620.9728965364804	-1.0181386215577128	4.017240977916148	0.7996615052775449	4093.75	5843.75	6187.5	0.1393781903272978	0.0343943477375828	0.4297197384846825	6.723100165768422	0.8477348291264387	pos	f
bird7	f_pos	926.86828930103	0.1067194442390913	1040.4629102869026	635.9979536857766	1834.5748951344435	4086.589162399631	5567.82828154816	0.6211696791407247	2186.7228491931137	3375.643328450914	6674.725032492949	1859.1036205816104	-1.1166505828714013	4.422534226877303	0.7850522250553865	5750.0	7531.25	7687.5	0.1589247682980358	0.036860275245985	0.032827336045746	4.798291976009642	0.8612765332562587	pos	f
bird7	f_pos	746.0426530117982	0.2935787455800615	994.7964578507132	338.0223839974812	1765.8050596405465	4089.8541519654	5352.899394186364	0.5714076909321468	1464.5621146147648	3073.240534561417	5141.453249459435	1578.5152885769123	-0.4290104376122799	3.882424712134368	0.7969196548433245	3843.75	5468.75	5968.75	0.135686268694309	0.0316358180762143	0.4669839763936395	6.935688261761893	0.8383416043079323	pos	f
bird7	f_pos	879.3410084084566	0.1387545005528939	1292.948175707401	644.0124220305614	1222.7711745712782	3866.89168124142	5053.437707653771	0.5678301427189651	552.5346372005912	1190.092637545108	4953.499789948701	1319.272602353213	-1.6866105912504812	6.499688097133297	0.6922540076309202	4062.5	5687.5	5812.5	0.11336712886073	0.0236195704643266	-0.3088706101450224	10.122890107174577	0.7785067259630425	pos	f
bird7	f_pos	920.8557526003938	0.1349408522663524	1013.0072695815684	637.9526323950295	1795.6597061529762	4005.511271476483	5369.6988163126425	0.5476660069617038	1501.0111490295942	3072.0776897480773	5444.37326696368	1761.1982270595302	-0.2814555159416434	2.670784143939741	0.7511644515173613	3875.0	5750.0	6875.0	0.1382329633346862	0.0322937778318139	0.6501074426092965	8.29939850891649	0.8301154081375023	pos	f
bird7	f_pos	947.7564966030486	0.18331072699933	1230.7831712698458	499.7869898709057	2028.4622372188337	4163.655361331534	5511.451795895456	0.7035354397917857	2275.1013647387567	4080.692188911187	5627.921804433165	1611.5144107313242	-0.2736443189542483	3.3511990120127093	0.7983514514651867	4093.75	6031.25	6781.25	0.154713239245596	0.0342720656690985	-0.0808745080682682	5.078303785148366	0.8531573385213843	pos	f
bird7	f_pos	924.3667124413844	0.1791225917637361	1139.3608835276625	654.6402879067344	1912.4979456791489	4189.610282607327	5431.773500852496	0.5913390102745	1647.7179508867118	2879.1505096146507	5174.07000159386	1428.727130724895	-1.1231645469334075	5.015157780996337	0.7569628360069793	4468.75	5750.0	5906.25	0.1413636981505548	0.0315893056277071	0.2687265953805263	7.100936403573096	0.8382284039048191	pos	f
bird7	f_pos	1023.3948284325052	0.1801090857293617	1389.162536478991	402.31356280892345	1867.789302589576	4147.703545002427	5618.175917926322	0.5830695659468637	1600.9607878706895	3040.138602997694	5963.653956712101	1472.3577906646235	-1.2450709078078557	5.759787035150418	0.7500500692506873	6000.0	6218.75	6468.75	0.1763795404159806	0.0468038446927111	-0.282941513566854	3.850183509399427	0.8828701475222783	pos	f
bird7	f_pos	918.8878765409116	0.1257550896468415	1001.1799233218608	658.9962948957558	1306.0657519108822	3872.91645723627	4877.616196710489	0.639345184083468	871.1900371055644	1914.8683790149496	4276.066541054108	2350.356703098922	-0.7959483965910888	2.384041803257888	0.6656102896362602	3906.25	5281.25	6062.5	0.1127540857586181	0.021651558205532	-0.3449887439829315	10.793659296017902	0.7691813140377206	pos	f
bird7	f_pos	815.2793698429542	0.3232611619712952	1496.7184551443836	639.0564632729978	2723.127469891507	4206.750383553859	5657.753741636835	0.7052850265894165	1429.8990367651754	2376.569850264191	5453.361032405409	1219.6961300390371	-1.0721606550765164	6.820023513262348	0.6855293851463705	5156.25	5843.75	5968.75	0.1504667044927752	0.0372107490526247	0.0240943994377218	4.904416553208506	0.865648594554996	pos	f
bird7	f_pos	844.1695517313931	0.1851486760832184	986.0920165567009	649.7196305807547	2370.65942528136	4300.807081710614	5519.242950935964	0.6559817901019386	1300.3284374536615	2647.885939579001	5322.766406112549	1199.0703849008253	-1.1671024321405588	6.796693543848152	0.665485982375632	4656.25	5781.25	5906.25	0.1341063222364155	0.0303802151076195	0.297739400801556	7.936115412501025	0.8309361078446678	pos	f
bird7	f_pos	816.1662529892343	0.24171476192749	1131.7277698433998	640.6339489694881	1946.111162574305	4222.675941582984	5511.383472719168	0.6629005624997056	1138.7318853224651	2107.536413395992	5141.137164584328	1358.4351499623856	-0.8710739075512627	5.413825969197145	0.7386148139334939	4468.75	5312.5	5906.25	0.144996949144052	0.036967998804501	0.2513732503766248	5.972866163048289	0.8580535588865718	pos	f
bird7	f_pos	846.22480715097	0.3641642578920753	1350.5915559907332	646.5229715172692	1509.7327178675662	3860.014721541868	5335.075347355925	0.4736499821664822	763.9835811272507	1727.5303888834512	5405.661150576253	1339.8461293629534	-1.9545604837969075	8.57193792799982	0.7348752435647127	5343.75	5687.5	5906.25	0.1257656825342411	0.0296859414494741	0.343199546971963	9.1202555918993	0.8123232884263976	pos	f
bird7	f_pos	792.3987456075986	0.2618388629635383	1162.15095843719	494.4711323191712	1651.8504340060176	4152.851336990964	5419.899822692838	0.6350414319715078	2088.286632045925	4312.697008794357	5505.734053223938	1448.9378909080608	-0.8059780611120042	4.797850400334879	0.7078030425848547	4156.25	6062.5	6156.25	0.1353424526125182	0.0289296591505372	0.5485764543985975	8.381694555040456	0.8213241142902045	pos	f
bird7	f_pre	925.4066292095722	0.3158694439670467	1428.9049396996695	331.7720848627711	1751.9538661688082	4112.683998667852	5550.125656089641	0.6070977871578481	575.7245392749305	946.1822496811272	6270.754499539432	1716.0391896289275	-0.5145638741778445	4.446267594396486	0.8072838732539716	5875.0	6062.5	7687.5	0.1437396020562872	0.026402236300417	-0.0559342000007775	3.2654937860868354	0.8450805864190536	pre	f
bird7	f_pre	882.4529804701456	0.266939971854439	1440.6095641395425	494.5871889310898	1863.4422573597624	4126.750767334424	5581.272436275423	0.687638639786743	414.33032171514566	684.0992208298392	5901.1932817086345	1790.1891445316276	-0.5752162949737206	3.84054346504262	0.747682231576948	5437.5	5906.25	7187.5	0.1487234683294541	0.0282227933693182	-0.090895035184082	3.08312954888854	0.8504796211140923	pre	f
bird7	f_pre	1007.9316645216084	0.2098772743578889	1368.4347426941729	457.1365050679039	1965.2579273461288	4176.265040020729	5602.581992385491	0.6064530967413458	570.4447200346098	945.0839171003396	5565.522753563533	1282.0993200067885	-0.7010939993282476	5.690503571062681	0.7155128777796231	5062.5	5937.5	6093.75	0.1500274744451476	0.0281975287458315	-0.0329501714072016	2.961665605016992	0.8499929315975638	pre	f
bird7	f_pre	980.6875674815028	0.1550658876474889	1179.3930846674284	661.4406207920742	1722.0717349030026	4113.747539667132	5256.956664202157	0.4970393868955917	607.6543784104551	1074.541124662098	5469.890345587262	1681.4510224505668	-0.5164422799350245	3.68842450554268	0.8255173197992102	4656.25	5875.0	6281.25	0.1344278324038789	0.0226316465947551	-0.0428501112712096	4.021793879362446	0.8217016717753476	pre	f
bird7	f_pre	871.9189549074288	0.2614712277617984	1309.1696716486565	651.9476100155617	1753.6301313457195	4122.092297718998	5303.688800281613	0.604748050864569	800.4088828394739	1543.6749130835938	5103.83276088455	1460.3552511996472	-0.2249749510434392	3.940461700578013	0.7632976198228292	3968.75	5031.25	6062.5	0.1370677970277203	0.0220488418400694	-0.0108278123883414	3.998467241766044	0.8218040544880743	pre	f
bird7	f_pre	1044.552473008223	0.1896622440901462	1389.490328514654	342.30547522417027	1691.2752536399648	4010.379012346497	5350.007209028719	0.5959403250602213	116.01003411325202	224.0753898150957	5307.948283459569	3142.6476699100026	-0.1654686495301638	2.022680610701456	0.844813691353839	4000.0	6031.25	10000.0	0.1432680371003341	0.0241060668779192	-0.2022558579460963	3.614879843409633	0.8361310705007424	pre	f
bird7	f_pre	880.2066230810584	0.1979489080985428	1007.3712245682788	341.3629767626291	1787.8715996434664	4076.5108097849848	5467.657075494936	0.7034839998808358	404.8768917670208	721.5471564294966	6247.980675816028	1477.9600307789858	-0.8790817073375065	5.141940749666207	0.7072359906949618	5937.5	6562.5	6843.75	0.147180712310681	0.0285698861388963	0.0368206721531606	3.36101469641406	0.839913107641042	pre	f
bird7	f_pre	861.2635689714955	0.2544301239451874	1367.921854646841	579.9922819342048	1971.2728313718417	4148.111111405537	5473.028307702351	0.6296976621634289	415.1698524283743	737.3361187302713	5900.205149659647	1361.2759412908429	-0.9187645550072876	5.286978552834033	0.7291680120346284	5812.5	6062.5	6687.5	0.1464937514713451	0.0272258089394006	0.0569158835503105	3.940466460042813	0.8319610707797795	pre	f
bird7	f_pre	895.3368479345053	0.3446591568182496	1496.3692901524012	353.256238293328	2131.5382891393733	4254.612735154915	5548.622331503419	0.6105464910611367	343.8663753849467	639.7777736294373	5728.17739014855	1345.3459833702502	-0.9012705100193492	5.847153336461638	0.7322326392107957	5281.25	6000.0	6125.0	0.1527476513281516	0.0286339397778354	-0.1224300307930931	4.258929342865298	0.8323527775878855	pre	f
bird7	f_pre	895.6616443281312	0.2568600651259082	1180.7953832962633	491.1621483996093	1683.4275170199337	4169.766388063273	5195.299368649117	0.6232656617919693	484.0277851328903	816.0838155650289	5277.39459865006	1516.1954183192672	-0.017064076229524	3.9852668308425288	0.7580294259929192	4562.5	4781.25	6093.75	0.1390237571800984	0.0239817521802677	-0.0611773250761365	3.710767585711261	0.8244239625885018	pre	f
bird7	f_pre	1117.5424101270082	0.2678455784896734	1358.017204986867	666.0184279021173	1465.7515276353447	4130.963593354354	5329.752699727907	0.6135590928463708	353.9771658947064	655.6309046533875	4956.551053930614	1525.678285000355	-0.1601029219992052	3.934561600653917	0.7365662880335501	4000.0	4812.5	6062.5	0.1367670841275544	0.0242827782090969	0.1153041390790126	5.010751479427601	0.8162951756889282	pre	f
bird7	f_pre	954.0955481581392	0.2217179101962408	1328.7816657198734	660.1019970391918	1761.2240387763131	4172.962192377978	5334.579719815886	0.5677873753532555	465.03528537326326	910.7252651202864	5761.149301348437	1533.4388287232148	-0.749804898470823	4.43220301916802	0.7926303367409336	4750.0	6062.5	6468.75	0.1365992158028043	0.0221758417153827	-0.0088499596414894	5.478610186845869	0.8070219714045874	pre	f
bird7	f_pre	988.0932308428368	0.1677195489859207	1367.7189678229863	494.6814917671978	1730.100041114686	4008.9652567960666	5530.383776009698	0.7303652407072149	826.1580940337308	1531.3276201111694	6168.305035667415	1760.0871279927455	-0.3174066290864573	3.081186770670954	0.7543687665793236	4156.25	6718.75	7156.25	0.145942384124164	0.023806780943793	-0.054925747589377	3.736055032372051	0.8304812627232575	pre	f
bird7	f_pre	997.0583173911394	0.2908013840187281	1405.060124620156	523.743257257857	2141.6810205672823	4199.404793300947	5644.058856628461	0.7074488289973643	770.7218904907377	1366.4561471652346	5348.374666044176	1312.5572340352562	-0.3322528659421488	3.603218953108078	0.6987940709713037	4187.5	5906.25	6281.25	0.1623466146310125	0.0327470997262903	-0.200418109712606	2.9245646356089874	0.855397369808033	pre	f
bird7	f_pre	951.3173205625988	0.3630700700810191	1371.901073120015	348.4043105796073	1903.10197439202	4316.1124922926265	5511.091842718069	0.6126783895012817	494.4521191949317	922.9571500484576	5606.350925214151	1290.0904326336308	-0.8041109313819654	6.97545377605968	0.7384725199121438	4812.5	5968.75	6125.0	0.1387265572495136	0.0241578488910844	0.0250858253116311	4.150817309000924	0.8227254259366629	pre	f
bird7	f_pre	859.7809586567669	0.2991975579560667	1357.967034721128	328.3705043920933	1865.596270220892	4181.4420774041455	5532.061927852596	0.6026122847983977	447.8244961074016	741.815661843686	5664.045316038988	1377.1145136484977	-0.7301943678061265	5.541417569563339	0.7139182793667407	5031.25	6031.25	6312.5	0.153673972990495	0.0329750222728144	-0.0663714776902645	2.563550899394427	0.8645681438737478	pre	f
bird7	f_pre	967.01648082975	0.0895064030584314	1007.6972435313212	495.6296019080367	2591.5910893754544	4194.180715309307	5611.2347486301205	0.6624230820175397	311.31530907747293	523.2313148236793	6081.406131449943	1556.791199607384	-0.504246179681103	5.298493034419319	0.7647736430524688	5750.0	5968.75	6781.25	0.1473477040880957	0.0277514268837213	-0.0492901857725876	3.825601993821523	0.8335996323215172	pre	f
bird7	f_pre	807.269321247493	0.2328339486839241	1008.6536821222336	323.8938251414303	1316.929360334824	3983.55877284004	5268.2694681164	0.499652526991152	73.85638553426236	149.4204684589653	4481.170150001064	2185.4802696789766	-0.5549379823777355	2.924304668062164	0.7451373934846066	4000.0	5000.0	6000.0	0.1295616300580201	0.0266046480707805	-0.0460112129883199	8.836333194901995	0.8176582173569577	pre	f
bird7	f_pre	1122.1027788128918	0.2812776191366637	1372.3268454390138	588.3973009255919	1999.238543075328	4303.668825835698	5293.149992834436	0.6781119311045933	317.5705717125376	627.8207759471297	5206.303448708744	1180.0797129310615	-0.4647960741148051	6.322407572289027	0.712104015474179	4593.75	5250.0	6218.75	0.1405087609703425	0.0231838175037003	-0.0078558352961759	5.706947978699853	0.808116450107585	pre	f
bird7	f_pre	964.8649212411704	0.2878256998387226	1378.2661661647046	383.46779974781873	1618.9268629669489	4227.908580745025	5391.858809297957	0.6043470233343678	356.8723967894064	635.2723522755601	5066.287028445059	1438.6498492192209	-0.3006912137908222	4.342677875328619	0.7367635583152431	4062.5	4812.5	6093.75	0.1399799944043901	0.024111835406	-0.0392423093890512	4.239474310045113	0.8214637635760353	pre	f
bird7	f_pre	914.6876755960112	0.321430043050739	1198.411962720684	349.30494098679543	1665.875236177053	4233.307187136153	5386.711036091527	0.6044523149169684	432.0431103817748	780.491111942405	5198.479454918269	1364.164084368124	-0.4940022268612696	5.724628718501688	0.7426815122497057	4750.0	4968.75	5968.75	0.1396136300410876	0.0231168491091424	-0.1248196173981885	4.375854062920366	0.8204747409032576	pre	f
bird7	f_pre	1150.7640412415	0.2617656908064557	1368.7711782430497	340.0274528324431	1514.86248002387	4182.226694685568	5296.5862237419815	0.6312141306681712	365.084717625622	716.670930895221	4915.385738841913	1389.6278038507232	-0.3806770109413932	4.284620517756988	0.7093435981792455	4031.25	4718.75	6062.5	0.1361600490882657	0.0239119719681118	0.0788118235843726	4.043140515818528	0.8232984555723286	pre	f
bird7	f_pre	992.8915484627754	0.2153750520617911	1456.5147237441026	306.401365952284	2017.8510397883333	4208.971518074727	5600.525106046267	0.7547078472503498	866.8376199136179	1580.012359340688	5468.588124580456	1443.142253235517	-0.2408869619971997	3.549006873158532	0.7737236231265008	4218.75	6000.0	6375.0	0.1556638328333182	0.0302604839611043	-0.1724351752988283	2.7783407185460502	0.8569623056391017	pre	f
bird7	f_pre	913.5553408566471	0.3223014242873971	1496.8818185398902	490.8885516485621	2116.8692965473533	4051.443642770012	5600.494072367001	0.7300415670516702	311.8990626768574	557.3865936836963	5851.842227343884	1824.5554345270143	-0.3014246487495303	2.908119701468428	0.7559916319831839	3968.75	6000.0	7718.75	0.1421896122959351	0.0277387206120709	0.0491582071850344	3.183124736010311	0.8482028000312797	pre	f
bird7	f_pre	928.0643024650732	0.2671959367212508	1376.593365082224	497.61364967079527	2219.6040142883307	4145.731774703042	5576.485620113711	0.7155780704793014	438.0917695729931	738.4729367192837	5592.474768450504	1503.6225529958358	-0.3204215052099015	3.422922123569909	0.6951427929607611	4062.5	6000.0	6656.25	0.148460792056528	0.0277707681693678	-0.0609816432855394	3.416995475329866	0.8387882716204021	pre	f
bird7	f_pre	845.2743403238641	0.3877682716270844	1392.5464660825844	312.1314250125062	2453.1693616470297	4256.245456503171	5595.424966959545	0.6511474421790433	424.64202183218833	685.2337225037961	5317.509115114773	1393.975555229582	-0.1374439890475197	3.68764805500775	0.7101133349609398	4062.5	5875.0	6125.0	0.1560524188774344	0.0321360828690704	-0.0278855679285214	2.8210888275429635	0.8529657058310938	pre	f
bird7	f_pre	1068.5360423497737	0.1594677273767889	1365.3897424990316	663.3232641115553	1537.0881445248683	4175.78727509398	5414.34940069751	0.6666586493135006	381.5999219831096	731.7683588178654	4792.754525913142	1325.7637133769565	-0.0797682555416307	4.953213830102395	0.6976435729219483	4000.0	4562.5	5906.25	0.1387459582953132	0.0257643012234724	0.2051181323532519	5.1958161362443605	0.8219035942721628	pre	f
bird7	f_pre	1133.3492438867097	0.343863572138966	1358.396759930538	350.23874730124254	1712.4219611438396	4154.702136793228	5341.9214961670605	0.5906378618948009	408.5849101894977	769.1802188754929	5025.234913227312	1559.3419204959066	0.2439658700733218	3.5179571762489767	0.733219971625	4031.25	4687.5	5968.75	0.1367645703525882	0.0239059413101543	0.1569747661346437	5.308640739738083	0.8100503218085815	pre	f
bird7	f_pre	885.3424822250311	0.250565095167615	1155.3007702619534	492.1334213545804	2256.728548926505	4179.645323589104	5735.852774576528	0.739944871179549	1318.541253912476	2184.355898071987	5496.2509314344	1098.752443808182	-0.9997399750274176	6.817924809667822	0.6508809510472425	5250.0	5875.0	5937.5	0.157727396002456	0.0321766645027051	-0.0074316839570885	2.5091183141424627	0.8605705971338276	pre	f
bird7	f_pre	964.5770787422598	0.2085854049650222	1355.2220899131378	494.1561596274837	1685.0632604457314	4188.882045786353	5305.474743257509	0.6530764356133877	601.4840449084672	1099.2984878679856	5442.003647802417	1557.339360870725	-0.0993248868192899	3.4796584917089364	0.7597211367899044	4656.25	5281.25	6156.25	0.1372320140362224	0.022021006613938	-0.0726755097619066	3.926104498856369	0.8226865533850214	pre	f
bird7	f_pre	962.3937482989064	0.1695730739528804	1178.7865526670955	660.5946044720238	1660.1712601566169	4123.715506570567	5288.611222793483	0.6081811252857746	794.2080782353021	1429.637570333995	5127.1181293621385	1406.9336238571034	-0.7415633877968315	4.648749834536654	0.753340400428532	4500.0	5375.0	6000.0	0.1397717601952296	0.0232420366145268	-0.0308353604990349	3.699145384206216	0.8244459765773114	pre	f
bird7	f_pre	1031.835208540885	0.0872343824964606	1175.8182806934924	673.2163862930104	1839.7124748912345	4197.448239179164	5523.598069258729	0.6889399836651904	1173.4160963475765	2182.488900914638	5614.385948550917	1124.485944786559	-0.987296246576298	6.379083296450551	0.5958729134525659	5156.25	6000.0	6062.5	0.1516313805135485	0.0271142426589241	0.0326943089448398	3.088156962411176	0.8445430895767531	pre	f
bird7	f_pre	839.69406970833	0.2799693815141541	1166.031694139177	582.6639864129211	1911.3141257102016	4194.719283043081	5308.553287367489	0.6241115359876039	921.7060729557664	1596.6378208529693	5087.312202987905	1345.4429169494508	-0.0902757571604631	4.569160321782926	0.7358884091748861	4406.25	4687.5	6000.0	0.138453742971684	0.0244377767775913	0.0199885511026891	3.780747090081221	0.8259121767076043	pre	f
bird7	f_pre	898.2185962553723	0.2150339588150951	1182.717695343459	585.1362073074667	1732.2858844569805	4241.3556083539	5371.158445450981	0.618102398069804	842.5601577657037	1660.015900337302	5374.261301935161	1460.3197909820992	-0.4123538210289942	4.174518243981278	0.7496289084388892	4656.25	5843.75	6125.0	0.1376130925839994	0.0233246645213598	0.0285593370303979	3.892997317275785	0.8275011484513474	pre	f
bird7	f_pre	868.8216694325391	0.2524774740514963	1166.3937860535848	332.9558259782904	2307.309318352771	4233.281147833601	5536.413293630038	0.6301287501137718	505.4890175898449	906.0596834859824	6274.27797820436	1380.9904507784331	-0.9036302204588936	7.080426822495425	0.7763694586451148	5937.5	6250.0	6937.5	0.1464678675895031	0.0279510688022299	0.0850548153651072	3.622557538310226	0.8340213574068733	pre	f
bird7	f_pre	960.6886558124924	0.4212630964861062	1496.242403581308	334.2370790690505	2289.877536794002	4233.512100440422	5605.820857555625	0.6428006621238592	572.2791982793684	950.68780185477	5766.770122135806	1065.167314517182	-1.2956415998930877	9.208252143260578	0.6281801063452102	5875.0	5968.75	6093.75	0.1559719502338359	0.0320284768792284	-0.062066133823711	2.5913178811165207	0.8601323188062903	pre	f
bird7	f_pre	1099.038210619683	0.2978702284416653	1486.236609079004	454.6815999365521	2080.276229508448	4169.329521039639	5717.225928792533	0.6610664176141312	615.9007295566746	1222.2709216430228	5708.715461134475	911.1085051013988	-2.146556277240097	13.751411703862368	0.5804748587071947	5812.5	5937.5	6000.0	0.1480723408485731	0.02744928351309	0.1856523900218862	3.75821083905268	0.8312906818339069	pre	f
bird7	f_pre	1103.3102518435833	0.1695193621470714	1489.855013124177	817.1292172964633	1762.4127373009285	4141.565813358208	5644.516018861413	0.656868186313193	501.6963832915346	846.8893203247634	5709.015140520628	1215.5398832447024	-0.8814815924107005	7.367236292902791	0.6559713170689694	5812.5	5968.75	6031.25	0.1468252171944485	0.0275044119449884	-0.004031866634891	3.2047493398942803	0.8414804634258447	pre	f
bird7	f_pre	993.0606557822794	0.3598651918741073	1453.3556467827282	334.7900322346942	2082.252758313788	4189.57920326334	5618.2069334473545	0.6133764620968141	593.6753575767597	1168.6207327940335	5765.098016562433	1153.6483239287625	-1.0120994884949577	6.546907708885847	0.6700827926343494	5812.5	6062.5	6187.5	0.1457670265236499	0.0275494495691842	0.1465486018018962	3.2663051521887407	0.8379492326749869	pre	f
bird7	f_pre	941.0189273342334	0.1990548950343335	1179.8698346847846	579.7410846964738	1617.2184558833592	4133.012090494711	5391.353866176332	0.6178708793730054	354.35185705288467	769.8993816871463	5345.962768264567	1426.2958988184446	-0.8098984519200678	4.570721737813595	0.7050227969498514	4062.5	5937.5	6031.25	0.13206126370726	0.0217430011970234	0.1663710210625492	6.525810801828136	0.7994119444705013	pre	f
bird7	f_pre	1030.2084603554772	0.2773221453414771	1463.727959505789	399.4695968904386	1842.39474750609	4178.84560573904	5503.577974448624	0.5617268920302007	422.71962576406895	926.5733175733455	5474.015480104865	1215.8431605439805	-1.2133728321318993	7.026151814766832	0.6513233685475501	5062.5	5906.25	6000.0	0.1342721654162684	0.0229728070917633	0.2415056918899521	5.844504123433184	0.8070121053231433	pre	f
bird7	f_pre	995.37580312857	0.2286070620641741	1435.3917133787163	511.55894258378805	1899.014663046447	4213.694909551184	5609.729472753873	0.741655647255941	961.8910348569832	1731.931924939427	5527.783167514974	1288.182679613569	-0.5496141684083321	4.434626688767025	0.6927029646902011	4218.75	6031.25	6125.0	0.1496573920784861	0.0291464983973182	0.135509943940485	2.8813189712477216	0.8523502457522508	pre	f
bird7	f_pre	906.3947460120942	0.1987989070179157	1167.318411982046	369.34721796027736	1861.366265918732	4164.159300433784	5342.371380139307	0.6525473228771103	742.7451647542158	1274.750157420083	5017.80558886327	1296.5703900135782	-0.3453889871226541	4.946229277333355	0.7137454769777376	4500.0	4687.5	5937.5	0.1377241307997168	0.0230223153891	-0.024355974077012	4.210892106164169	0.8200086324363699	pre	f
bird7	f_pre	1049.0457508414604	0.0804416352868862	1173.4534215372694	773.3317748638325	1546.0761437514186	4179.452748798349	5301.040370874554	0.6039906831515953	771.2684791325137	1493.5678734848725	5128.206273278582	1365.665321823055	-0.5230063853939118	4.693789063755985	0.7274226976058258	4187.5	5312.5	6000.0	0.1347986542690651	0.0222703738853432	0.040075307702661	4.900958605816041	0.8124877593175508	pre	f
bird7	f_pre	950.6184858808824	0.1404937834873114	1175.2732941423214	384.42712880344567	1825.0950889966257	4130.996500802382	5291.409819598021	0.6368660802230245	819.2427344474069	1523.0598989822442	5081.569759350334	1318.244094754053	-0.1952296752366128	4.257836721042284	0.744032220288788	4156.25	4718.75	5968.75	0.1377530333194002	0.0225786908011601	-0.0050338378783432	4.698040790539624	0.8147301264087444	pre	f
bird7	f_pre	929.6650682319906	0.2454814938381822	1381.1425292454403	328.87822408039386	1890.4453400927216	4073.321387027025	5391.8205131866	0.6391833746136267	682.7566964374594	1341.7127349857672	6244.797240984117	1506.0531336691065	-0.6705480778077828	4.657080238085892	0.777347091444755	5968.75	6250.0	7281.25	0.1399549690299878	0.0257445410590497	0.1247364276714612	3.313298071674609	0.8392606018200318	pre	f
bird7	g_pos	807.8399901645765	0.084177442767932	884.7503896972183	539.8302430529773	1706.1621182578288	3607.2513260945184	5213.571168079038	0.7716566184906417	1121.4090628609176	2038.306693226578	2914.6222667236634	1794.761271920141	1.1101188141219982	3.3862879054884947	0.6129072828192685	1625.0	1718.75	3375.0	0.1628106958457737	0.0397203913505303	-0.3050181519715976	5.913215506252326	0.8663459592046343	pos	g
bird7	g_pos	828.2530038077563	0.0411354238486109	886.8113933721805	777.466916751933	1669.6247689960835	3503.978593832516	5141.440930525831	0.8025794532893777	927.2800694345968	1568.6196830245592	3338.780992557761	2267.1271159489293	0.6146212378362882	1.6594940618860046	0.6428631847753811	1625.0	1718.75	6468.75	0.1513132111363823	0.0382266441814652	-0.0165321835065898	6.004365845486047	0.8643387501575828	pos	g
bird7	g_pos	848.8381768890767	0.2150027500979911	1480.9719215077953	436.4001445182722	1741.8099056884075	3870.621357274657	5428.719724897901	0.6169722558322487	929.5465682293784	1762.1719512876589	3334.078171963128	2064.5279484333787	0.6735962392715109	2.1468832576316186	0.7795541265693808	1687.5	2062.5	5062.5	0.1526303291948466	0.0388579856799724	-0.0418173560573954	6.11198432136402	0.8645872392015717	pos	g
bird7	g_pos	831.0516071353244	0.0389325076746465	895.4006723846812	783.7841680214856	1691.768314882735	3497.475026070248	5162.101656145572	0.7561401314478069	1067.5939229771884	2125.7003749577134	2672.645371479084	1700.3007072627236	1.4927635923116278	4.257522994763535	0.6285645907325852	1656.25	1750.0	3312.5	0.1535807743145752	0.0359473644015164	-0.1591545980903988	6.845010221722798	0.8511017553005232	pos	g
bird7	g_pos	914.0948635554636	0.279817816060693	1493.6299242055684	748.3116062630879	1666.8705252149575	3711.792666240816	5123.389104609193	0.7866514705718222	998.7352218431683	1702.1731552648473	3137.1853768915025	2009.508216212888	0.796397931943941	2.343344426597564	0.7027609945598919	1625.0	1750.0	4937.5	0.1621823389018229	0.0435268795823332	0.0012907044347274	5.180873379646909	0.8792480197080527	pos	g
bird7	g_pos	972.04770458876	0.2956269542955879	1486.5223615470022	574.6886859048211	1655.4458365531664	3676.828442393706	5238.113433994189	0.8132467777264143	1070.7656465616276	1774.883832828303	3095.1457809304275	2007.483707248221	0.8799667596749733	2.4615943945715166	0.7452555812664262	1562.5	1750.0	4781.25	0.1623414351545757	0.0422631896186706	-0.0050465576272985	4.982151943288302	0.8775588529260641	pos	g
bird7	g_pos	804.5872881089024	0.0530646776683917	873.7586916603707	741.8275569889544	1713.715572002287	3770.0966289146086	5388.560239140264	0.7093612383138148	1106.7833900909652	1987.308896029985	3377.8911941864617	2180.169978847302	0.653066305057484	1.976862266692614	0.742564682273056	1625.0	2031.25	5656.25	0.1577781500586834	0.0398827393161883	-0.0605502575277564	5.362471935403182	0.8728164636583399	pos	g
bird7	g_pos	742.291236535115	0.1286022472494697	826.8152569961651	509.60466687204007	1633.444461754133	3565.345670958712	5085.061401664765	0.7381397382758099	1395.3549647654268	2202.0691685360416	3263.352277172759	2145.033557421029	0.8600171787235011	2.5671260780351366	0.6912170822952741	1562.5	2093.75	4750.0	0.1655489577280091	0.0413600354988323	-0.2336646463672541	4.719317774579042	0.8773068361647923	pos	g
bird7	g_pos	713.686954418202	0.2220264050953206	1486.209624683118	499.7096968160859	1636.8394317081838	3925.143207820128	5483.373458282622	0.705085988357241	1126.3294037676485	2041.1745120683927	2795.2100791428265	1747.1618365459235	0.9259890747451652	2.731515392669977	0.6225089246021697	1500.0	1593.75	4500.0	0.1662387304716547	0.0421909898211548	-0.3125705379103032	4.941786726588196	0.8767838250237608	pos	g
bird7	g_pos	753.2980903979959	0.1320127920123071	859.4915832958494	513.3674011803706	1633.1479173038874	3690.193493542536	5217.579345379598	0.7516278801660777	1094.2369821090915	2050.600775082533	2652.112596520781	1886.544297744084	1.3829435311791425	3.5897239701917427	0.609706450147631	1531.25	1593.75	3156.25	0.1615413120223613	0.0387952329811204	-0.3128675960199031	5.873945947366172	0.8629819536530785	pos	g
bird7	g_pos	781.2247211292402	0.0804698005159104	858.8301561959547	563.1819129348778	1691.2521582509764	3577.20384202417	5178.7184277962015	0.5472192024408551	1311.8547393426925	2243.1886143739985	3032.313196496375	1915.7147944715964	1.0156820789845349	2.9285383764797426	0.7706606220647944	1593.75	1812.5	4062.5	0.1504841001050362	0.0355221492230845	-0.0764817028273704	5.911231667637509	0.8587827058284585	pos	g
bird7	g_pos	899.4106290352076	0.3190040405133764	1491.4798865689077	384.38469168741386	1618.4150264811192	3695.020471590285	5458.765152921163	0.726785859435676	1059.5055762037784	1697.6058384344526	2596.269393455312	1851.2021816269807	1.4192342315004414	3.76322441324944	0.6478142215087613	1531.25	1562.5	3093.75	0.1666716150040092	0.0450200676438145	-0.0449177887134841	4.68540573996035	0.8855721533827977	pos	g
bird7	g_pos	754.5089222711825	0.2139947704514222	891.3500134429613	321.3022464671413	1685.12071078929	3439.945372273816	5226.781054170948	0.8213983841948403	1196.2148811719444	2273.5628880303666	3296.620630938568	2126.9693092383345	0.8431158199952048	2.2838848302383363	0.6389587540981712	1656.25	1843.75	5093.75	0.1597549615561418	0.0387434521054575	-0.0384790615761694	6.204340260097309	0.859211981281406	pos	g
bird7	g_pos	782.1701708052154	0.1222268731629429	904.601093635522	514.2231902686859	1676.3177087885088	3525.196986183156	5236.187870600329	0.7585762263682775	1083.5161432793377	1998.348167854215	3629.6848084297126	2367.381689159461	0.5765256212490422	1.8156915886125875	0.7476632650475455	1593.75	2281.25	6187.5	0.1540038498257294	0.0395654156454729	0.1580471652696435	6.068518178715051	0.8655820882761465	pos	g
bird7	g_pos	791.4019677734976	0.076537093073653	882.2454203945683	384.5321730881112	1659.734235564647	3510.161217267533	5252.894021594455	0.752916461611361	1041.7335560309025	1804.382129873931	2914.190892053957	1945.363416895921	1.12272367260439	3.0994790304123976	0.6724572205512434	1562.5	1687.5	3437.5	0.1667243737197773	0.0442819689870266	0.0014670989163927	5.18902104801712	0.8788279431438817	pos	g
bird7	g_pos	932.6369196026792	0.2867372430133402	1495.7076284357895	750.8963808327353	1653.8147533732208	3442.2996347147696	5209.616758520548	0.5955091167450907	1547.024290145968	2746.622468477048	3934.566481384123	2306.055340093376	0.3630129227988078	1.6991514893586313	0.8237675686468205	1687.5	3250.0	6437.5	0.1408965968416459	0.0296024078561851	-0.051686196009164	7.922934054878694	0.8298694289655334	pos	g
bird7	g_pos	804.063512397301	0.0412726452724738	860.1329511610148	763.9609340338892	1649.874789906595	3439.2385507622844	5231.045015243139	0.7206306012205097	1111.0018418450218	1840.08732486724	2805.023322900138	1845.665874790517	1.360351050679775	3.8855314825753458	0.7084544568275668	1593.75	1750.0	3250.0	0.1541985083301664	0.0384197787152443	0.0234766840960784	5.957913766199844	0.8628925471122462	pos	g
bird7	g_pos	801.5465549177296	0.0992317648124303	865.8715763646077	391.7140964746777	1671.8892952439046	3478.670526979663	5143.574129080199	0.7767174412454954	1145.1887904547796	2172.3672667384194	3030.493363804674	2031.079581951661	1.064243480155365	2.8110421003083745	0.6717926140031808	1656.25	1750.0	4937.5	0.1583823279272573	0.0389751866511728	-0.0516552949923593	6.063888722236104	0.8625105038581499	pos	g
bird7	g_pos	746.5945673571878	0.2412154628117875	1394.442227387849	341.2829791521589	1639.7221516285006	3537.7435299188646	5316.083080078925	0.6653102309372529	932.1825271675436	1558.7577155318672	2807.745597251982	1921.526443616994	1.241534283909195	3.418769923768241	0.7300129797039332	1593.75	1750.0	3312.5	0.1458925582630365	0.0373160186252392	0.1179873415070732	6.28394599100668	0.8601069885384598	pos	g
bird7	g_pos	797.611534928669	0.0333503482451197	871.6801803542669	754.9866097430163	1669.2216639707406	3553.599164472754	5242.440971798552	0.6996431008397155	1511.1350560095775	2617.995332215693	3327.844651543449	2104.4459534341663	0.7965069500097897	2.331777057132848	0.7106593302311465	1625.0	2906.25	4906.25	0.157474777373471	0.0373182664007536	0.022788991018154	5.991779372831982	0.8590148187374155	pos	g
bird7	g_pos	787.4255440137331	0.0972940316620326	853.7539103286953	541.4639483243488	1664.12730464357	3492.439659487692	5030.077997905116	0.7890122122049334	1172.31591939972	2433.783011463335	4210.605702391247	2287.373464441376	-0.0820062001805118	1.3705130225589794	0.6091931055249776	1656.25	4875.0	6531.25	0.1608605361618436	0.0396265746324301	-0.035484592769916	6.177146199130481	0.8624224607740008	pos	g
bird7	g_pos	821.5003007725546	0.0328766661766998	851.1157100618034	773.0522532304412	1712.2971873807185	3525.237713346753	5215.220285723988	0.7206034005632693	1127.6346075162512	2320.200440653638	3286.924351302113	1984.6377172031084	0.7666468750366489	2.3472933272908265	0.6947305163873482	1687.5	2968.75	5031.25	0.1498690806519715	0.0350908475699451	-0.0716932006014337	7.160485787828712	0.8451585831341372	pos	g
bird7	g_pos	785.8290757173143	0.1481957418937189	874.6838979133424	348.2923706528508	1668.8707651287	3400.6125130720525	5133.7675355735855	0.7886884286823871	1823.777675381316	3223.349754802889	2986.898814355067	1951.4277071900929	1.2576985287982383	3.3671642912303024	0.6266468863231427	1656.25	1718.75	3343.75	0.1636291977593082	0.0371055017545781	-0.0670527703556975	5.830072636775981	0.8557575217282992	pos	g
bird7	g_pos	814.3091118528569	0.0412701829470082	890.2985085792512	771.8029406950685	1664.3495951033267	3502.856557251394	5252.435950655761	0.7327881909420925	1092.5996188097208	1824.4724729411769	3195.831499438267	2126.6512003997072	0.935807023299292	2.536598380493337	0.7042992692094303	1593.75	1781.25	4843.75	0.1491450284813227	0.0369623807889749	-0.0243914361712805	6.007515660210502	0.8607512285098105	pos	g
bird7	g_pos	830.598343386958	0.2343813640010516	1441.2053263642244	538.4667557010487	1633.6194190313822	3511.2375653416016	5125.873904701594	0.7047189130865291	1834.5617446704712	3015.402494477515	3466.005721787098	2518.962014817309	0.8941837699491271	2.28725437288442	0.7051775004130957	1625.0	1687.5	6437.5	0.1615823369352544	0.0400711748683237	-0.0375091727260789	4.426337867517413	0.8759185346833664	pos	g
bird7	g_pos	791.2589241352001	0.0951537008917401	925.5706749109474	540.0547761704613	1675.8581901083696	3489.1630071905206	5283.347195697714	0.7786471897590208	1392.8951495348476	2113.693574842077	3112.158044494613	1941.806540237344	0.9795527832025196	2.782295108095533	0.6802009843934008	1625.0	1843.75	3750.0	0.1645972594173029	0.0427208753646736	-0.0100750832135785	4.6981643120327865	0.8777779890230487	pos	g
bird7	g_pos	896.5264046969533	0.2773883501356979	1490.9803375826984	542.3891808300764	1669.5608012174157	3423.3004312512594	5246.750726833021	0.7267320675766454	1984.3615215776929	3944.6903574709568	3751.2080723534177	2214.394116843777	0.4736726897305924	1.7549650713484206	0.7112450091695206	1625.0	3218.75	6437.5	0.1592419848359458	0.034555757035965	-0.3006398352312862	6.225925425644094	0.8500307056814793	pos	g
bird7	g_pos	785.9250176931465	0.0994737761554619	868.5488045459465	525.348852002893	1656.8440674332169	3498.720634741306	5090.458966010639	0.7756366568902184	1250.0145077223606	2272.852107686442	3249.787193182948	2071.766813051433	0.94361574572766	2.742857725159256	0.7053705026697763	1625.0	2125.0	4781.25	0.1546547860880537	0.0391969795661132	0.1263795275202162	5.5612232577759295	0.8695142035755034	pos	g
bird7	g_pos	789.7639939830187	0.0282925852289576	827.9161184508259	758.4087015148027	1708.2288409076514	3593.944142323505	5272.346173768574	0.6787253685696645	1739.8343599617956	3106.635006613304	2658.9610687025925	1671.645235944071	1.4302258866848108	4.024803738517818	0.6611244428585377	1593.75	1656.25	3218.75	0.1564622024523653	0.035498353390463	-0.1364370286404705	5.670247420785761	0.8574937489346475	pos	g
bird7	g_pos	793.6521664772469	0.0824613225701318	870.4568778945567	515.5761198486427	1618.26271284343	3432.4828809802493	5108.348152333281	0.8192070479139613	1153.761424514051	1645.6910996779282	2690.2657598076644	1819.7552603748568	1.4171994571335635	3.900638738716891	0.6429453012458621	1562.5	1625.0	3375.0	0.1639559442459486	0.0443306069398469	0.0345925770154878	4.52381418042816	0.8839378868934625	pos	g
bird7	g_pos	794.6586010524342	0.0309946986319755	863.7042598381308	767.8128327542292	1649.25371392567	3479.4120302557653	5209.064575672229	0.6718389380339257	853.0753805063462	1540.4601668244595	3208.51706845268	2221.0946882241487	0.9340125978135244	2.5133212071707707	0.7303896280638897	1562.5	1750.0	5062.5	0.1455179962961464	0.0360988667418498	-0.0420527866538765	6.689637680842012	0.8542382989463944	pos	g
bird7	g_pos	790.4429141714369	0.1238168401159476	884.1380378920055	515.9006600270334	1622.2116328851794	3573.9711293690943	5097.631515135491	0.7826749502637398	1033.3111424218864	1939.5658070977645	2523.229324674202	1832.707054624112	1.7279181730715618	4.963875586996118	0.5945194232197052	1562.5	1593.75	3093.75	0.1600984111682539	0.0379377145581866	-0.3953470725383605	6.154018905935879	0.8610981333854142	pos	g
bird7	g_pos	788.0214175382946	0.0350335294888739	844.311017846949	760.323280063828	1643.833125193846	3527.994996386144	5163.5738267858405	0.6536081388277571	1616.3961594375514	2706.468782882542	3702.3429004722257	2245.8854655288005	0.4988402608965279	1.8363494959878448	0.7730097470849496	1625.0	3187.5	6156.25	0.14649198125327	0.0333653286802693	0.0844288337479928	6.371193263980428	0.8503369226771604	pos	g
bird7	g_pos	800.7040838674759	0.1153194749477349	925.389463395362	553.2883609163039	1663.4691027844858	3457.243167422779	5097.022879859658	0.7838667071226023	1950.9166195817013	3547.112803062052	4065.380297835339	2477.747399107325	0.348342829881015	1.5828255226714936	0.7278085711331299	1656.25	3312.5	6625.0	0.15716200336986	0.0340158363390325	-0.1388262044350925	6.376682959718459	0.8494059133068648	pos	g
bird7	g_pos	824.951056477952	0.0676613908799063	890.7154803335741	541.0724854782718	1666.6919107733063	3408.9352038786965	5124.470128412851	0.785478712389861	1250.8910329241214	2244.7393742390973	3112.249205758336	2125.715528740084	1.1133834373851577	2.829530910061869	0.6884724548222444	1656.25	1781.25	3593.75	0.1615810339169784	0.0421369993302767	0.1282007164738938	5.289196535649813	0.8743222627019144	pos	g
bird7	g_pos	776.4217628143132	0.030779913767926	821.9133722005237	744.0794283314077	1641.0411086351378	3744.839459138416	5284.490379152697	0.6313841685068656	893.6731913474639	1500.2120963040377	3186.53775228216	2148.305565411774	0.7158369617435963	1.9520854283103355	0.7470969758500364	1562.5	1750.0	5437.5	0.1455568933991944	0.0364051417569617	0.0140411569561362	6.340785251653852	0.8587219585007688	pos	g
bird7	g_pos	799.0936239242033	0.0421844069389051	843.2046529679711	750.5343996134918	1699.9429790225704	3715.9666136247793	5277.304011139963	0.7328337526533963	800.6829215509282	1280.8701251617697	3299.344563811209	2224.092010066474	0.7108538448094244	2.0884961183360207	0.7416510190749146	1593.75	1843.75	5281.25	0.1660188009768045	0.0466960531562667	-0.133390385469516	4.729768033127187	0.8902630608541209	pos	g
bird7	g_pos	760.6451751388374	0.1543935858085266	865.5007454465912	539.7904057150448	1678.390161849224	3466.811468980807	5183.157547330744	0.7233388708151012	1989.0833913577285	3301.340566517334	3763.850134092204	2385.088424845066	0.5846576332802444	1.799600152020209	0.7151612043164544	1656.25	3250.0	6562.5	0.1502173041268121	0.0342173216631866	0.1204954200550732	5.921417037666847	0.8492925506995133	pos	g
bird7	g_pos	761.0299625936776	0.1361993106417162	830.9481347892398	540.0296545140227	1642.0825153892229	3378.561289081298	5035.145268595546	0.7250747092855439	1290.8403751281858	2022.9864472133163	3295.750790557885	2009.544128213453	0.8005666028519284	2.340410550091429	0.6992815197414008	1625.0	3187.5	4812.5	0.1547116414550599	0.0392406971084404	0.0497780277012241	5.177867124428848	0.8704405278028376	pos	g
bird7	g_pos	805.573511300753	0.0538432868961429	890.2307253345823	748.7030454945825	1665.3068501503374	3680.510534520012	5136.081614495367	0.8029644605273241	1208.8739047808544	2227.868703925191	2968.756912318102	1957.6061990994488	1.0327108298916854	2.7379815263592047	0.6572219549943363	1593.75	1687.5	4750.0	0.1586445776622187	0.0390515621891229	-0.0597520715916609	5.663037524225499	0.8653983873248	pos	g
bird7	g_pos	810.648687179844	0.0171534314409604	857.2996164361822	795.8122429835161	1666.5044799765622	3662.904473064593	5101.0884648374295	0.7661609776328874	1121.611233971346	2161.221817338883	3049.597999665484	2151.629593824204	1.0047426473598606	2.481559857371478	0.587775769224644	1625.0	1656.25	4843.75	0.1573615262330363	0.0370069463354621	-0.2527636104417723	6.364252816387548	0.8577011490764906	pos	g
bird7	g_pos	786.5264036841573	0.0868863222405258	869.0266883412978	526.6643664912143	1669.2196527508725	3716.503027967801	5150.723387404468	0.7615746860225733	1343.8113704222344	2861.3140004580587	2989.9863068429804	2072.7906600933966	1.0047074638510736	2.553209554186489	0.5655606438800641	1593.75	1625.0	4781.25	0.1639290564318541	0.0379429986937205	-0.3611772462917245	6.065016015858239	0.8579437661992698	pos	g
bird7	g_pos	829.1007701275107	0.192118784961955	1489.9074153468357	744.5384019435996	1646.3571552402989	3643.649677343207	5297.074204977423	0.7528613533648216	1245.724640234884	2225.6666463646898	2849.313757731411	1912.2492348259016	1.1427264578143348	3.02150846942509	0.6813203250838799	1562.5	1625.0	3468.75	0.1600413539149377	0.0395558668509186	-0.1487189109768346	5.327611255328363	0.8688815783595983	pos	g
bird7	g_pos	952.3450897976312	0.2867224422606563	1471.610297489943	734.3334495534835	1591.6121490314338	3387.992598735348	5048.736171658607	0.5469923778762392	1615.970510119759	3211.79172449964	2833.5542386343927	1811.3317237998565	1.0405549008730577	2.8559465048847783	0.7875501647801351	1562.5	1781.25	4093.75	0.131154749875866	0.0251764302649918	0.0453281437393554	9.632522064654404	0.8060139035749021	pos	g
bird7	g_pos	735.7603126423289	0.1539968565168945	836.0035662226014	514.0032956568177	1645.2368073490925	3453.278130224263	5107.844856701157	0.6800119860239662	1499.4002644959023	2774.00881137175	3159.59020944482	1950.5837127708903	0.8135105594975167	2.325711123838959	0.6946131678405709	1562.5	1968.75	4750.0	0.1592920231705419	0.0364001590538287	-0.206283434297109	6.004270108031425	0.8568733085019608	pos	g
bird7	g_pos	856.4795798614819	0.2353956449855646	1484.4560801182367	525.6059589997678	1664.2664581944198	3571.778438892746	5363.056925925186	0.7444421303321508	2058.326914729953	3137.765098933261	3056.5573432329065	2207.735499285829	1.2338939627345058	3.1761186018779184	0.719896363835685	1562.5	1750.0	4468.75	0.1652348497934685	0.0383132662107609	-0.2169757516245908	4.796223733216147	0.8677749046728161	pos	g
bird7	g_pos	836.669352414072	0.0419034779140726	897.6736164285277	787.4598638546256	1689.1993859156746	3536.0733343574284	5219.85432079581	0.623679456950752	1364.1442237610684	2720.84962518757	4003.318393746536	2362.117801943172	0.3409530713629853	1.5878607406571914	0.7693627621509788	1687.5	3468.75	6500.0	0.1473464220852195	0.0315339410854206	-0.1929760545911922	7.567680299669631	0.8371244638059641	pos	g
bird7	g_pos	895.9404113020872	0.2721673921851396	1495.983835296474	513.9590600586818	1722.1083267593208	3749.8158154882726	5306.025532646368	0.7081428411932544	2379.918781022468	3795.571088654834	3673.717471868761	2184.0954639867314	0.4266867446854874	1.7103292139064488	0.7669741133870639	1656.25	3125.0	6156.25	0.1593106116527965	0.0356183401018406	-0.0507936438374534	5.642686317149856	0.8556372536651765	pos	g
bird7	g_pre	789.7770083189548	0.0250339972133216	845.1392910766347	763.0676333384993	1640.3662841103392	3536.817747609754	5016.017513410211	0.7141366484712534	433.0398137531508	699.9836532958751	3303.0271610875056	2443.763542048488	1.0365527648273871	2.571846721173129	0.6868147822167433	1593.75	1656.25	4937.5	0.1585166112858375	0.0304662529477003	-0.1386542812809682	3.184389407603271	0.8471227942970474	pre	g
bird7	g_pre	805.7116310635106	0.0491100577418896	883.3074124767093	555.0356121925289	1637.0161759104144	3571.1270103447496	5105.8287277303925	0.8165437649681271	379.37928289463576	658.6579762683618	2631.409331483852	1876.0875736249104	1.617583812407522	4.380157840927576	0.6111975204030038	1562.5	1656.25	3187.5	0.1607018868806741	0.0304361953855901	-0.1741668269905774	3.46473732974716	0.8504602776399919	pre	g
bird7	g_pre	784.946407517273	0.1267778095738934	847.2122276799312	552.247431502134	1668.7633136147592	3486.444008208695	5094.60785966229	0.725055485634069	483.6760856278117	788.8022096335457	3309.662548103157	2238.2509293054613	0.9052826649521316	2.306065068681562	0.6343174240682783	1656.25	1718.75	4968.75	0.157000753950744	0.0288182838384998	-0.1264037909591386	3.1576161182424785	0.8486911342858692	pre	g
bird7	g_pre	756.711961505703	0.146933517931671	890.9689264212415	550.4533984082437	1665.5739654362133	3527.9721104864634	5096.019157433577	0.7683624456359573	471.8276714045504	861.157400411926	3004.669969798303	2020.9256246818245	1.0997448298818004	2.754271545221792	0.5953304710147364	1625.0	1687.5	4875.0	0.1575308308334966	0.0269967659441709	-0.258027046885422	3.623548419549567	0.837287126943427	pre	g
bird7	g_pre	834.3527752689986	0.0202211187625011	857.0101224618408	799.1587883551422	1699.9411933250676	3506.256946977352	5182.59015401406	0.7548840530451695	573.9626190043521	1002.6294608694146	3139.1250805510163	1943.768611691356	1.1389644495671871	3.194563044861461	0.6165291256459837	1687.5	1750.0	3531.25	0.1615498891717298	0.0281335721047412	-0.273475891465312	3.300964585830985	0.841009845666141	pre	g
bird7	g_pre	796.8512904009136	0.1524648164472386	927.6846274377092	312.0146014579866	1716.722475798281	3926.948040246414	5240.793616698214	0.7554044379388798	257.3392107109016	484.9683492746096	4306.853882654885	2320.481399278611	-0.0031198628089549	1.63005579474268	0.7305046269246872	1687.5	4812.5	6406.25	0.1540121875895101	0.0299421164235055	0.0717269038788896	3.792747939942693	0.8404421865214313	pre	g
bird7	g_pre	807.9188427825518	0.1616728567244866	916.4575720172857	580.4469499578117	1795.6182882463172	3672.672874898803	5370.24674125607	0.7715796407729612	297.43213773083306	600.7930042353084	3243.055812470708	1745.773511515642	0.7449037612766721	2.71293599858893	0.6102619602659827	1750.0	3468.75	5187.5	0.1520114077665908	0.0252078306217515	-0.3633397620144478	4.196412818731248	0.8265588394711317	pre	g
bird7	g_pre	822.765812825084	0.0928799570125729	919.7588451871354	553.546727022625	1682.3101092367656	3622.268207641389	5116.725956540066	0.8108853632705977	261.90883223318804	434.2783641353295	3093.899394959224	1943.4751525833703	0.8848964250316685	2.5535031883142354	0.6749621010003283	1656.25	1750.0	4750.0	0.1618657481040679	0.0335429582511879	0.0016420928658584	3.341838569492788	0.8523382630064698	pre	g
bird7	g_pre	735.3579968852533	0.1602307896295592	827.8024644674996	404.5745270081818	1665.3182065174442	3484.7221170587068	5057.003407611862	0.7494382033820017	423.8023044807601	748.1883386359732	3942.864707524404	2376.0606752525505	0.3122510456117775	1.6135366467025385	0.6531825425828949	1625.0	3218.75	6468.75	0.1635388112557399	0.030385939106148	-0.1984132820371366	3.2337616887041656	0.8522472049607898	pre	g
bird7	g_pre	783.8736930681862	0.0913089706719421	829.1919621525946	526.2420517748777	1692.21625198758	3469.3817418273884	5149.865786481656	0.7767615540120242	525.4688961969022	858.781258193869	3370.5154273667085	2116.363771995747	0.8666154038731387	2.4741790170683284	0.6750827590908784	1625.0	3093.75	4906.25	0.156020763586427	0.0290949919674845	-0.1900556683194232	3.47849131572426	0.840554363593901	pre	g
bird7	g_pre	976.4101954894948	0.2826967135206303	1470.0322233321892	739.1024415094573	1619.6113361990476	4152.209379245895	5538.270336925829	0.8593052463662736	283.642420800976	510.7402729688093	2590.8162054986587	1982.952604991433	1.6408265319804338	4.403715109100244	0.6384845206440618	1500.0	1593.75	2781.25	0.1602788669945439	0.0310401201569116	-0.1956842870271972	3.6938803818466166	0.8431247293474249	pre	g
bird7	g_pre	792.7359983387842	0.0900714763658507	895.9440610812164	541.9462411500665	1660.819690917088	3603.054086194917	5144.840870602184	0.7803631061108623	447.67007136606566	799.2044550598877	2787.2375425013297	1903.9613291651349	1.3984816648276774	3.6406137691805935	0.6219026110008321	1593.75	1687.5	3281.25	0.1593047560091014	0.0279106861822913	-0.1424543768382146	3.208370020503628	0.8407780229948475	pre	g
bird7	g_pre	831.8086126267839	0.1022303165821691	894.7028392562288	559.8496676001496	1706.003207077315	3732.06052361562	5194.35932227939	0.847418254658382	319.7389427180171	685.2395521720806	2736.5970097869795	1927.456759057644	1.4837799116259236	3.641126818783913	0.4907607392769677	1687.5	1718.75	3312.5	0.1493620114236471	0.023347285976465	-0.0798858718480725	4.112407887117741	0.8167428388477079	pre	g
bird7	g_pre	842.6434240776916	0.0989442732105451	927.7272261846432	542.0689123692271	1712.8583191593689	3562.9529294592826	5204.206686757108	0.8202167519709241	368.8394366869488	872.8698306361994	2793.858140595268	1880.9357700017445	1.463843154982237	3.707908136150403	0.5803973982222459	1687.5	1750.0	3500.0	0.1474497156907966	0.0232405261701414	-0.2354148890468685	7.658841528520113	0.7995173967424087	pre	g
bird7	g_pre	867.4305794958524	0.0367567083138942	924.4377479442104	813.1007009778791	1737.1990234686132	3631.6848243208974	5327.529589897313	0.7886272595468224	418.4048928115647	935.8573604594942	2890.0619896756752	1771.7171753490543	1.4720328667291642	4.340072508647603	0.5924317799533872	1750.0	1781.25	3562.5	0.1489802837860546	0.0231160458166738	-0.4413193904739895	5.395133668006052	0.8086352154676059	pre	g
bird7	g_pre	750.6139774053058	0.1330094541260455	851.5426715874817	514.0973797000627	1647.1309417990078	3466.889435496952	5043.333430316172	0.7469746187619922	548.3443592143078	972.5706229092464	2857.6908254174014	1831.4207567567696	1.3460067122270094	3.803478466153309	0.6558159271600592	1593.75	1656.25	3312.5	0.159762321744376	0.02877171334495	-0.2448255802708489	3.2427068432884334	0.8457999201616894	pre	g
bird7	g_pre	834.4291038865224	0.0346285603616931	904.995165337614	797.1281555331524	1690.0491498442298	3575.8403047787388	5152.388674033517	0.7920677357748169	566.728872911838	1033.10293370661	2965.669399235689	1948.389701580618	1.3261837946599186	3.595823842802149	0.5850655196798904	1656.25	1687.5	3531.25	0.1578131442769748	0.0268647446983218	-0.2673222141158201	3.656590309166689	0.8366273206759062	pre	g
bird7	g_pre	803.457557648415	0.1549671054011148	1499.7382549666638	539.7858841616724	1646.5512169975405	3507.3715393168	5077.345719968504	0.765528914966106	543.0348189595011	913.1955320767528	2833.576768243246	1948.8023361244605	1.4568347162547628	3.962446339840161	0.6645119310049346	1593.75	1656.25	3312.5	0.1606520312808862	0.0297308188072631	-0.177401955841493	3.1050663938773724	0.8484332786755419	pre	g
bird7	g_pre	833.2252200670138	0.0924289168361852	943.2664782825376	539.4273602549009	1721.7465539854734	3499.118585062505	5220.811377371026	0.7641480146190467	1107.293182917656	1864.3741793464603	4309.7044847241	2325.548191376545	0.0759910907222841	1.3753053004551548	0.6707771846234308	1687.5	3593.75	6718.75	0.1573999412060222	0.0282867969267746	-0.0856847622064014	2.989274366499372	0.848190372627595	pre	g
bird7	g_pre	793.8352067997814	0.1121063413803843	888.3336334461586	551.9643455179014	1697.991652869579	3490.063394014818	5106.1801055149335	0.7168623514246988	666.3004631141323	1096.2367144217912	3192.095886793424	1958.972691728854	0.979663549828539	2.726605688812373	0.6620969493877212	1656.25	1906.25	4906.25	0.1590086084285207	0.0292114941059532	-0.20620514958477	3.2445488100052686	0.8453082534443469	pre	g
bird7	g_pre	675.1857271709816	0.1798263569520049	765.0929880894217	490.6499584935432	1397.4420336482278	3020.6623648395803	4643.541851670097	0.4127823879458527	262.7359349568328	576.4346880393502	2952.7409748664786	2142.9838793858366	1.070800149043894	2.816591017103746	0.8166206356566228	1500.0	1718.75	3906.25	0.1255469001138891	0.0182625778708254	-0.512779048852948	10.536984974146211	0.7746477642257059	pre	g
bird7	g_pre	893.2692809260151	0.3068344315366379	1485.1448834900111	305.98055369694185	1641.813189647528	3523.532127406678	5275.768608665906	0.7898603163433988	663.0870977517211	1192.9405485134162	2802.6729037060404	1968.5498938994945	1.4780394486391035	3.95396147466322	0.6621439687257842	1531.25	1625.0	3187.5	0.1614917544104279	0.0293285214787383	-0.2381857451353084	3.089825951830704	0.851802705634353	pre	g
bird7	g_pre	821.3429345518181	0.0546042924180258	908.4090219558512	775.5266618071029	1723.925438499973	3496.2176081856246	5190.324802945125	0.7523744512759517	892.8589426056509	1354.8796928907543	3606.393147605365	2132.741591685005	0.7047233155189093	2.129857382492409	0.7667407025775764	1656.25	3218.75	6125.0	0.1611946001149966	0.0306565145077748	-0.0962421262307545	2.777458622004137	0.8575424277165073	pre	g
bird7	g_pre	843.2340370785242	0.2730821760297239	1496.747902457663	515.3718550826261	1632.6115683370615	3416.509911126312	5081.826349499712	0.7763534708209295	663.8148170955457	1015.8164270429922	3316.352628151076	2204.671838033325	0.8906558472735331	2.3033294674041382	0.6796595558734512	1562.5	1781.25	6125.0	0.161825731293377	0.0317841193598819	-0.0739565789389033	2.773907053414058	0.8601452564567424	pre	g
bird7	g_pre	867.9727683798878	0.2324904946510013	1475.8777201584485	747.7414896835688	1644.9147899997963	3389.8686831676346	5098.89044585433	0.7753276797100054	560.7726592533058	850.4559258056452	3428.111024187108	2226.985948150985	0.9654029857548272	2.704400843455788	0.7169280743888311	1593.75	3093.75	5156.25	0.158621244055768	0.0307271033465522	-0.084655406338126	2.806034654654128	0.8569012155693048	pre	g
bird7	g_pre	822.5824719586042	0.1068075088137699	921.7691214349888	333.49388067678143	1721.1808537838551	3485.227305897218	5224.608439657021	0.7738460525844825	748.495391550018	1360.6530207635751	3920.4441554712303	2319.1075864086247	0.3518137285429669	1.4094875548366952	0.6833163939677678	1687.5	3343.75	6781.25	0.157873222953509	0.0278995284078591	-0.0289634038626275	3.2345656075634555	0.8407588782857331	pre	g
bird7	g_pre	812.9465934639408	0.1125105981103469	905.4095379874202	526.2006491091066	1695.729192780561	3467.4488511114337	5200.272567394244	0.7679799640651042	714.4664650342196	1159.0019841346589	3730.401647791293	2269.969569912452	0.5574166900105892	1.7121623099924477	0.7176956487694302	1687.5	3250.0	6625.0	0.1602405496337723	0.0290989533310986	-0.1740695740171439	3.151464457570026	0.8491267716313072	pre	g
bird7	g_pre	802.6655865510538	0.1533254572429422	944.1091076023508	552.1050614915291	1759.5460101388576	3523.183024771448	5258.100494040077	0.7610197467082598	540.9582498975763	1043.407445988485	4177.840830034187	2338.2686310512486	0.3833833716920554	1.6776893943132083	0.7076027781730886	1781.25	3437.5	6843.75	0.1474084222957375	0.0248996924828822	0.0014004618656282	4.7635818329757305	0.8160052492289663	pre	g
bird7	g_pre	838.3217715458744	0.0387350482470258	900.0373807407123	788.8152936267867	1730.383603507427	3493.1984864668016	5239.205332334162	0.7594479133908721	834.8535743855344	1355.1302540602114	3374.380988360036	1983.210040034414	0.8914589008157933	2.504476509123067	0.6963900901166542	1687.5	3218.75	4812.5	0.1569126000020698	0.0283143876740124	-0.1234939546062944	3.3140657531357047	0.8437983774064877	pre	g
bird7	g_pre	774.048263877044	0.1442455804336476	902.8494984525464	549.6460631587081	1720.2465347210525	3515.762622548578	5227.723982781884	0.7447326550926439	833.931796890789	1340.6116223499223	3803.500484963948	2248.6164709997083	0.5002500991007368	1.720729024646952	0.7235350986424186	1656.25	3281.25	6593.75	0.1583819899232439	0.0282446046952154	-0.1300024983792021	3.0122374839692374	0.8482602457308701	pre	g
bird7	g_pre	775.9632860513505	0.1257940846755091	838.4376509183201	533.2672595883238	1691.4602393592777	3539.325455802027	5213.903696641812	0.769027872696129	714.1392232881174	1180.3958939261706	3455.5347006449697	2215.936024616597	0.7553395146418989	2.0607251337290964	0.6893665878507054	1625.0	1906.25	5843.75	0.1559872527693202	0.029957882184612	0.0023515200852001	3.0450011515822006	0.8526464283257719	pre	g
bird7	g_pre	815.8806192919373	0.0451407805815108	859.3354887062015	567.9215558952853	1693.0783970832042	3505.3661493395034	5103.71839036795	0.7487153697937762	871.7185615337489	1376.6844976821303	3769.949859206228	2368.755309810234	0.5555697911415094	1.766624761904796	0.7240494836194078	1625.0	3218.75	6531.25	0.1620380960447035	0.0301236354340426	-0.1254516550098418	2.839327942222657	0.8551710558140395	pre	g
bird7	g_pre	795.996541882164	0.113158016034629	880.9375578745814	540.8377659661622	1719.6964369269144	3546.807329928338	5120.16565658411	0.7697301378748246	804.7318210676328	1352.113674830041	4055.63708360964	2443.943287716665	0.3796187364577063	1.5794649459729837	0.7448287617639983	1656.25	3375.0	6687.5	0.1530851029283526	0.0278635522401206	-0.0595135208861463	3.1987563593975783	0.8461729356594508	pre	g
bird7	g_pre	832.7272260337169	0.0297960192583903	893.3933795555721	807.302519080501	1753.038699074103	3544.462244534868	5166.225756210778	0.705308735683894	942.0589647875686	1718.4548063123875	4234.70521750943	2322.606767016343	0.241691974787362	1.558913258534655	0.7696946706301058	1750.0	3500.0	6750.0	0.1484016694233356	0.0240655452724372	-0.029880196262855	3.5560953843140948	0.829054917913179	pre	g
bird7	g_pre	820.7707935457795	0.1321497853952423	895.4931595844849	568.2344601519197	1770.8985918687613	3679.060391737912	5287.7467682991	0.7161461337982448	438.5412570165354	999.1725615024156	4642.422514750761	2391.7446681795827	-0.1332174816986751	1.3529755471578755	0.6170586847871584	1781.25	5125.0	7062.5	0.1503940570624683	0.0240387822050374	-0.1873993268226034	5.496636909525224	0.807892673265549	pre	g
bird7	g_pre	775.5984251049667	0.1267778313117481	951.6083916343918	540.9027743793062	1718.9207610644978	3537.1183862097946	5231.056884050302	0.7322995514778766	457.3421416933157	770.6647158233699	4070.025807045532	2301.4302307996463	0.2937122260844451	1.668969367051093	0.7154596756079504	1656.25	3281.25	6562.5	0.154649205795336	0.0292623658893677	-0.0825182182914527	3.2609412277258003	0.8509552737481885	pre	g
bird7	g_pre	818.0715406450973	0.036968930011787	904.1262108986052	760.769858067113	1699.349364578842	3557.631159766725	5361.286273833495	0.7195423468955567	554.4541285510476	969.3448676758892	4271.196156891909	2381.875268558866	0.1290314507933347	1.3978712961023738	0.7479139536175146	1687.5	3437.5	6718.75	0.1598948652913602	0.0289897754043961	-0.1153419226749132	3.0132547321554264	0.8495809391084697	pre	g
bird7	g_pre	769.9552214379574	0.149247716092845	866.2574949642577	540.5668967685536	1707.3640246510786	3549.261606910223	5178.0673482665225	0.7316918179379859	456.86560874742304	826.8595503088955	3284.1523570498184	2271.132152622761	0.9118527983488056	2.182013702765671	0.628586183197163	1656.25	1718.75	5156.25	0.160138685545927	0.0292719357854676	-0.2858535141214707	3.3990214889832875	0.8456168725346641	pre	g
bird7	g_pre	761.1880678495158	0.1589490376742723	870.5302953686618	549.4311815789298	1704.39516549048	3500.060064051061	5202.399642060385	0.7519210444840957	698.8802970721372	1164.76468985755	3833.9954618093248	2337.7109630020777	0.453757788765619	1.5838849300428477	0.6970901063631996	1656.25	3312.5	6750.0	0.1586062909073418	0.0293887242859078	-0.0273958218798109	2.825823166352148	0.8532071927958722	pre	g
bird7	g_pre	861.1476718912852	0.0333837240858841	913.7613317703295	809.8973748267036	1756.2339457915457	3594.122131483997	5259.31234916608	0.7304254150640831	646.2740167835178	1248.8104519608255	3749.8227597746086	2034.2075591987204	0.7523193994635036	2.5132022724340626	0.6881076108538747	1781.25	3531.25	5281.25	0.1501109358174798	0.0245633614329753	-0.2706091074252931	4.0071817675165615	0.8204286612332694	pre	g
bird7	g_pre	832.35071107869	0.0324902969787511	896.0110048791322	806.4572511958556	1682.6648952980331	3573.200122351102	5133.147320550871	0.7282466796893751	343.1544449719553	699.6024095953209	2590.3646503905434	1652.0326030285107	1.5229876046452382	4.362966981934518	0.5726177286107051	1656.25	1687.5	3343.75	0.1516037361404309	0.0241940992130274	-0.329766563349376	4.602520138868555	0.8172937512853549	pre	g
bird7	g_pre	791.5791214619848	0.1281309995734291	918.7559966781868	540.7063047086109	1683.7062859436123	3594.1147446353343	5144.906164212185	0.7899997328509398	500.9074354442152	889.2516948945532	2721.3657288144736	1844.0324094104408	1.490876217833092	3.972922808050426	0.5579727930240985	1656.25	1687.5	3312.5	0.1642508210944404	0.0289939933958279	-0.3100787739286673	3.763474656306132	0.8423810357949045	pre	g
bird7	l_pos	1037.5080162484776	0.0874311641271029	1077.4458486237834	798.7128232638895	2269.404431573686	3229.061933765883	4578.330032142167	0.988411545848458	6743.903020163049	18652.0004870568	3214.680964073534	149.91101641666427	12.61896108607248	752.5270890153565	0.2378750641884696	3187.5	3218.75	3250.0	0.1401521157823274	0.0195252443420626	0.4410153686986021	16.86283051291004	0.7487933461784688	pos	l
bird7	l_pos	894.3418894162381	0.1693715517964423	1088.2184824256274	651.2838676391298	2287.230462711821	3267.945508950095	4446.356195538943	0.920040731297034	3234.968166976632	8837.077248175465	3266.7067445328416	227.8903206098873	6.737446570703825	315.2432289187496	0.2648265738318536	3250.0	3281.25	3312.5	0.1400493754278101	0.0206457697032172	-0.1934867332951774	15.599086857416296	0.7520880787630533	pos	l
bird7	l_pos	1093.5881868892886	0.0734935799640952	1139.4785669937569	837.5738947605098	2748.726823312345	3392.1021834866874	4757.426318540011	0.9253583696333528	5817.711238309664	15501.361279776136	3383.701610132102	151.88941359770234	3.560839059267164	506.5250536437442	0.3240783843037769	3375.0	3406.25	3437.5	0.1420992026921122	0.0193861760245497	0.256799242860546	16.46831122227911	0.7503751958571391	pos	l
bird7	l_pos	981.0949757117332	0.1780115452733598	1132.0869689551469	540.5326273671111	2534.8037205986207	3304.800076921264	4649.641201700361	0.9007409260187292	3835.1449253865567	10464.04272130518	3275.327055894844	204.8242105367777	1.7307874088422692	258.5269026765212	0.3713853661961303	3218.75	3281.25	3312.5	0.1396283838665624	0.0211159371377601	0.2231231550276577	15.474941543832031	0.7542590622336535	pos	l
bird7	l_pos	926.5945493327451	0.2438590948135824	1107.229009559164	539.9184678321241	1897.5452623768704	3289.481483864642	4038.8683392251655	0.954834777986613	5795.601831820531	16174.335471950691	3286.490865471807	154.95339578554896	-3.009381247729924	359.2378522743283	0.3132282415034031	3250.0	3281.25	3312.5	0.1426612009949021	0.0197610223527501	0.3300177425919003	17.067490320235	0.746640186741281	pos	l
bird7	l_pos	1026.3174473216295	0.1459681619356439	1101.670890668311	404.5240409006376	2309.2962728227744	3260.4907947951656	4779.10683929251	0.9525774543737132	8414.992690217285	23356.363117078494	3262.211783854187	253.1121087240793	18.452793039355523	515.7327251035014	0.3133401404112563	3218.75	3250.0	3281.25	0.1418943073739544	0.018676836903294	0.3014258410239865	15.266907117180509	0.7509854826914402	pos	l
bird7	l_pos	1003.72010939118	0.1969507680028208	1120.9021021947513	552.4981918197611	2592.9968632778327	3353.0079212336045	4988.68043026587	0.926155696267954	4437.527154740621	11937.452016370336	3313.288309303481	169.53134972848238	-0.6423189600757034	348.23785798909324	0.2708829921081802	3312.5	3343.75	3375.0	0.145313040336854	0.0204924454169751	-0.1802222114216647	14.875315255739231	0.7561840646300639	pos	l
bird7	l_pos	1010.952394353854	0.1545322948938657	1155.2095622937345	555.7164526369497	2392.5857768433616	3437.5691512177627	4780.089918539229	0.8904656229564871	4298.296348527063	11874.860217098843	3397.480077833229	187.65247034412505	-3.486798215000783	206.3683630536267	0.3393846653346289	3375.0	3406.25	3437.5	0.1416961118812668	0.0211328854253182	0.3248823291672732	16.289879133587803	0.7483888336116958	pos	l
bird7	l_pos	991.75879184404	0.1585759152183637	1138.8931276362357	672.8403418718267	2555.396788494438	3365.7469162583807	4816.655583951033	0.856908046021724	4523.9353534486345	12169.394615895602	3358.0598525657115	180.08779216143463	-2.108348924836027	204.22990556047947	0.3872356053160236	3312.5	3375.0	3406.25	0.1420293483423558	0.0210829241984931	0.3467014268946656	15.564088117145271	0.752908438088106	pos	l
bird7	l_pos	979.9407967537264	0.1808478802678104	1111.038112812206	540.0459469648281	2548.7247668166856	3289.212188430822	4540.156526734919	0.8968278275099536	4690.095626957626	12937.87276781359	3277.181963075822	170.8446281585793	3.994930774661715	384.1121562713211	0.3315826321753871	3250.0	3281.25	3312.5	0.1373349391387953	0.0201340097730551	0.2630611014452124	16.524908901271875	0.7503350663316394	pos	l
bird7	l_pos	880.2636038380981	0.242097271713191	1118.0734798580816	477.3725673897259	2166.0770083396505	3345.7909558362003	4794.0458981677175	0.9608182640035008	6412.99554754667	18003.001260758047	3336.973846451902	152.9465020507556	-0.6453385892889021	491.424679894202	0.2474670475874632	3312.5	3343.75	3375.0	0.1429449752893239	0.0198559794114625	0.4267894386858318	17.063652161684654	0.7467049659512329	pos	l
bird7	l_pos	1037.9090290051302	0.1830531929846077	1153.111906119076	679.4910081975706	2585.073701392318	3412.3141314129407	4829.016144656781	0.9402254796065952	6048.223005797152	16061.268217232837	3408.5556006885627	119.17885950879784	-7.623894541887741	517.0509779078941	0.2612407442911033	3406.25	3437.5	3468.75	0.1392131287823134	0.0198163609208906	0.4663231489042397	15.907320746758757	0.7546291240554561	pos	l
bird7	l_pos	1011.5442479746408	0.1761571832034867	1105.953336460315	367.1456123305743	2226.8659349228114	3262.77504533722	4878.225048463936	0.7598162347093262	2591.5268336224603	6726.175140538727	3247.389002594404	273.7965008794154	1.0005590850342545	140.68385647780448	0.3553137433827904	3218.75	3250.0	3281.25	0.1405733689153244	0.0242083547504409	0.2787428388192254	13.374467079586688	0.7725694176549628	pos	l
bird7	l_pos	1011.8180455668908	0.1729100557601964	1117.8920330932538	667.405977332023	2386.2175911430427	3335.754351457409	4989.247654403366	0.7784424686290612	2224.504434084064	5908.141172383369	3304.7886648829112	301.52755831124847	-0.0985888362417542	105.98057063175372	0.3532015808297977	3281.25	3312.5	3343.75	0.1399759955368776	0.0251186819375064	0.2970857077516722	12.579509395406037	0.7777373904906109	pos	l
bird7	l_pos	1083.297633188072	0.0629228284177139	1115.099181025296	835.5578257908954	2532.2081405009626	3320.4037493431188	4760.178856481984	0.9350289407173372	7622.37994298831	21103.261003424337	3319.298524885696	180.72174400163289	16.04065324544811	759.7215870410641	0.3251337177223133	3281.25	3312.5	3343.75	0.1397178118821863	0.0188056886706913	0.3034522892133361	16.108974093820475	0.7488247295856509	pos	l
bird7	l_pos	1076.676891013512	0.104368867543314	1147.8860956907986	682.8113345856847	2767.025939582739	3377.6867920806	4812.347837067601	0.9566995608471164	4248.720754042082	11599.4781757632	3375.22705688513	181.1725320445658	-0.5435902192082505	302.2931085267594	0.3806839411973157	3343.75	3406.25	3437.5	0.1442567614039643	0.020999698607407	0.159256948900277	16.307669841838862	0.750747045048553	pos	l
bird7	l_pos	981.3130271395628	0.1708819534881759	1144.309136164087	675.9756686560042	2430.8920335015155	3408.414343259456	4750.780906185507	0.935305200038302	4802.951621611094	12797.751877788918	3403.0057870305445	160.50632655518993	-4.919210000054086	305.05324402755383	0.3157973857451961	3375.0	3406.25	3437.5	0.1432447036765315	0.0213119252781263	0.2823987074698827	14.908814935235664	0.7580097142458592	pos	l
bird7	l_pos	886.5257546218673	0.2156321659435203	1117.013716207587	469.7833428381006	2554.3723697363225	3328.752381064536	4790.618229669557	0.9591611051911416	5899.040111932049	16372.345171521663	3310.5431800100096	130.2746084021775	-4.989761985272181	539.2162261799507	0.3029300549823457	3281.25	3312.5	3343.75	0.1412123709700462	0.0200009263283733	0.2468289346209963	15.954029574970836	0.7499173541506077	pos	l
bird7	l_pos	1050.0877131742925	0.0992570067659757	1127.8490732879857	813.1329275399966	2396.8115206079256	3280.2620474562686	4482.454818675801	0.9318898273855032	4614.448465176236	12798.819727283955	3268.3756534185427	156.1514013943556	-4.43829570364577	401.8289108023724	0.3378228489865555	3250.0	3281.25	3312.5	0.1400932882863711	0.0204217284042778	0.2599084378239236	16.440393917262423	0.750706125830652	pos	l
bird7	l_pos	1049.604569060735	0.1199924595264114	1110.2853318837583	456.11220996668	2259.710761861383	3305.189618430028	4604.852599400358	0.8608924703923302	8618.689385826865	24344.671519543583	3339.826925898448	691.8818302506302	8.585782878969804	81.2376710617006	0.3523695788210501	3250.0	3281.25	3312.5	0.1386641078552611	0.0192661911298258	0.4013349245488329	16.158750334616798	0.7497647413154179	pos	l
bird7	l_pos	867.7669050639378	0.2075230810885847	1083.1134532582553	545.7958014182941	2391.476687569356	3238.1847112608425	4615.021728421468	0.9716165032806292	6885.995819310361	19114.601953974365	3239.806270708892	181.7606166901789	17.454492740700278	750.9283098168737	0.3326855626490173	3187.5	3250.0	3281.25	0.1422024261106129	0.0194028240854866	0.3493059013933831	16.67035049704116	0.7483756698289189	pos	l
bird7	l_pos	1075.988699289419	0.0442614869630122	1111.731187008111	777.1154846068492	2471.0760765239897	3272.787483845736	4555.69910960262	0.9438526112995592	4519.287273730879	12362.95699773047	3260.8202801485427	203.06118163226355	7.686700389937067	284.12265599984465	0.3789353645082655	3187.5	3250.0	3312.5	0.1400091534981729	0.0197032600286263	0.0276489729473617	16.367897515147938	0.7510305713689595	pos	l
bird7	l_pos	1045.5661841889423	0.1577448163630689	1118.248563232429	551.1850095231589	2265.231083416338	3329.722934317602	4614.170584807526	0.9047186281955272	5840.103250557312	16240.402728814004	3316.594912965082	189.37483138388305	1.907029494024037	230.6012449526488	0.3117348887528972	3312.5	3343.75	3375.0	0.1398680032739677	0.0201394025042977	0.4336604683123917	16.721701537151883	0.7483834455394238	pos	l
bird7	l_pos	1047.8276158278318	0.1555459349562421	1112.9152940039337	550.0485451612774	2352.347887940545	3322.8114748163457	4919.297907629493	0.9497915820997412	5665.546389091147	14877.293106431443	3312.5923387581024	135.7814146036552	-5.236742428943421	435.51434695620793	0.285606749561624	3312.5	3343.75	3375.0	0.1429299653138738	0.0206593716053095	0.3134288298243992	15.349849333718586	0.7559898958606593	pos	l
bird7	l_pos	1005.2497661348098	0.14942995086727	1089.6467473025432	471.63228565128776	2345.4219601885625	3266.222028996069	4842.952081503577	0.8178509362316986	2632.0400573509546	6932.388168116288	3261.188789263358	371.0098396645064	4.405335376942141	93.96449583906887	0.3668943279429038	3218.75	3250.0	3281.25	0.1379374983675265	0.0228136414650338	0.2315613689996872	14.004309047754685	0.768169285389216	pos	l
bird7	l_pos	999.1746347108405	0.2195884282121616	1118.1682572814252	475.9265019854793	2134.001120239844	3293.8144303672207	4732.064813138764	0.8397564538174457	2675.124696696429	7004.650060957133	3287.276615974827	286.7129807570655	3.2287945015061457	148.5744589873819	0.3691841865809746	3250.0	3312.5	3343.75	0.1400907853220477	0.0232047315672171	0.1098796759486495	13.202617080046847	0.7714065218709315	pos	l
bird7	l_pos	1024.9284211803736	0.1266523794022714	1117.8857881961758	666.4697384443937	2253.647901980522	3347.5575221076942	4784.939780232105	0.8891827564699128	3815.70641201252	10445.611768312518	3340.9695751117843	314.07323192087057	5.556209721063519	116.60507945454172	0.3294582034710395	3312.5	3343.75	3375.0	0.1408654520853745	0.0214646382951365	0.3968853463862323	16.690990248525186	0.74649233669187	pos	l
bird7	l_pos	926.0561319086748	0.226362700156782	1117.5191427361726	470.1555187682236	2175.0724305276203	3320.242990205574	4265.674533152346	0.9597966757163732	7720.776082068987	20871.36100648601	3317.2119685031807	138.45831157144409	11.18879006763232	871.4099448541675	0.3087959646363828	3281.25	3312.5	3343.75	0.1399836125527877	0.0189595189696146	0.2434558221241249	15.45375567156056	0.7546441809508286	pos	l
bird7	l_pos	982.5756150350944	0.1585497923601336	1090.992274056198	540.5432538914001	2106.637285674044	3288.689257143048	4593.996394463793	0.8593944829141071	4826.778481160478	12655.335920856483	3248.657534536523	216.90446904350912	5.769064700487161	286.0944930892725	0.3067183827990549	3218.75	3250.0	3281.25	0.1391832959476626	0.0202456598752811	0.2609992562850903	15.536519374106351	0.7550762833769403	pos	l
bird7	l_pos	827.5898545890826	0.2578058373095961	1086.3564809054135	462.36432077881625	2316.562975719911	3276.955513619684	4689.944240267597	0.8650210218732994	8092.877253632962	22609.40280351276	3277.8757387640167	350.3484779688714	15.348387369408014	301.3499732832335	0.2757256416489703	3250.0	3281.25	3312.5	0.1398229531727506	0.0191173605000316	0.3800144969940955	15.959623119003917	0.7515742256602119	pos	l
bird7	l_pos	878.7000751328592	0.2453302663881623	1108.180541460856	550.6499291441042	2185.7230944943776	3320.77431721254	4633.197029161455	0.9330337572555106	7072.907474888375	19652.1774802078	3314.14153215569	167.39226294553987	10.10813609273289	712.485827201781	0.2531464736730999	3312.5	3343.75	3375.0	0.1382888539515761	0.0191351917074363	0.4158693178981001	16.537919429727864	0.7488458130163047	pos	l
bird7	l_pos	803.5953178844571	0.3570390635739695	1087.360644428747	359.00271270164046	2506.0065443569856	3270.695770163853	4698.044078532345	0.9571155996394524	6968.859628380338	19606.12533232518	3242.7236719431994	125.74083926524987	5.729298542726985	663.8581026911219	0.2287283444883649	3218.75	3250.0	3281.25	0.1395435375237697	0.0191696295069313	0.4357039391131493	17.13980800167985	0.7459466299398674	pos	l
bird7	l_pos	934.0849181256168	0.2184178255750533	1111.467422262104	650.0785642879173	2540.683711848077	3285.7673988817987	4731.886303760089	0.945185260384682	4245.622529080441	11756.12261465857	3284.161158579269	166.82991738653774	3.844179040518235	401.015396507305	0.2975644064675998	3250.0	3281.25	3312.5	0.1368718093330422	0.0203277047487779	0.3616526604820085	17.03966179362565	0.7462783411086643	pos	l
bird7	l_pos	1085.225315565163	0.0227073548282347	1111.060276414052	1019.8920798090328	2386.8811400712807	3302.068109114194	4505.794336000269	0.8986504617125014	4386.511368977849	11901.020397937647	3300.4292495411664	227.5631822209864	7.520017202222903	289.5098072731904	0.3601460496500391	3250.0	3312.5	3343.75	0.1385958861715983	0.0203397656275539	0.2394597274446832	16.6508048777319	0.7489064257394019	pos	l
bird7	l_pos	1084.4762277906705	0.0773176981026416	1146.0894749268673	839.5357063469514	2369.734824787679	3337.6552411657744	4859.240955316958	0.8427361286740673	3601.607865870648	9151.016524278271	3327.596105799713	264.95382657210405	2.047345956081223	136.37878123156892	0.3567144389957318	3312.5	3343.75	3375.0	0.1407219434818282	0.0225675291140302	0.2650842450474923	12.708609758414465	0.7718030775583083	pos	l
bird7	l_pos	892.8972994703796	0.1540171487750831	1084.0061538789828	650.7522269799698	2256.6326948465644	3309.1192200748774	4345.853767556065	0.9052262480077938	4800.892627522765	13102.177515506202	3267.797694636384	203.1150708281651	3.7866455128478735	215.11156181212232	0.317447560431281	3250.0	3281.25	3312.5	0.1410007846980665	0.0202843017647472	0.3140357731832035	16.82038151507412	0.7486125172257878	pos	l
bird7	l_pos	1044.952704052656	0.124774791776633	1082.6459222027345	457.11827213026646	2124.8743070759915	3223.0359055436606	4941.107529021051	0.8366041505640687	3426.4612966678887	9511.618172816014	3211.0968497978206	219.7170867058645	-1.3818101889143974	172.30395749082862	0.2438482237470429	3218.75	3250.0	3281.25	0.1406182592910311	0.0222666038809105	0.4107916656818365	15.725776463333936	0.7525097330377496	pos	l
bird7	l_pos	902.7322973009462	0.2944573481151366	1113.4899375170444	415.3653853029025	2060.6776565707733	3319.790506015618	5113.1579927957655	0.8459925995871205	2566.8602523876666	6940.323504444622	3308.402792314125	305.8174192614589	2.4612802692135265	145.43578670264407	0.2396055134065104	3312.5	3343.75	3375.0	0.1423789702060728	0.0241779563343121	0.2417699789911901	14.149144790432912	0.7669751243762611	pos	l
bird7	l_pos	958.4813402838124	0.2076761343012489	1089.5449107409324	462.6990461073073	2106.622689433997	3238.941476231576	4463.6112239054055	0.8945282566060326	5160.08870933254	14249.993649274542	3229.114508259852	192.0844444504842	2.618314272808262	331.7493167528876	0.3009667702791537	3218.75	3250.0	3281.25	0.1414917532527735	0.0199943678607081	0.3553803843312922	16.63565350733736	0.7489128951550951	pos	l
bird7	l_pos	1004.8200734710166	0.1366848423420767	1073.2537236474643	637.6116392687146	2375.773502044295	3225.3657974296552	4611.742187277329	0.9039036046039212	6667.747728152548	18345.01030412375	3200.198485817568	143.5610714004372	-5.055271260088127	298.892048986635	0.2547570460583913	3187.5	3218.75	3250.0	0.140049636864816	0.0193800617140773	0.3871947867276032	15.98304717429925	0.7522038029217033	pos	l
bird7	l_pos	1018.7851019336604	0.136769265187599	1092.829950081658	463.78635341172026	2059.743447338301	3217.613546866024	4378.608172293363	0.8106576705842948	5538.15438299258	14991.12303205505	3214.0314816329446	240.2462268063393	6.581701900486537	257.34808792570163	0.3718426698445881	3187.5	3218.75	3250.0	0.1397513502363326	0.0197167327388196	0.3084102547011088	15.662701153174158	0.7523391470764753	pos	l
bird7	l_pos	1024.538918942491	0.1458535512643455	1096.9942598076957	538.529110614027	1993.589944135082	3238.551027669534	4467.769753335776	0.7965994641006245	5367.222597342313	14569.616720305376	3229.1450152344464	236.2885633499276	0.3434531710121086	196.2743467233135	0.3775488400029864	3187.5	3250.0	3281.25	0.1400773672267842	0.0202169655112122	0.380643587371355	15.830095897103622	0.7519591421952656	pos	l
bird7	l_pos	1016.0141770522253	0.1369416636955745	1116.0678158810954	548.9787947954636	2325.0585827279924	3299.178254119848	4436.029622305038	0.9313200868247936	4513.323533324599	12060.112570623738	3297.121932256231	180.2860735707872	3.872524440808978	353.0575102080342	0.348723122245908	3250.0	3312.5	3343.75	0.1415462746460432	0.020151797738176	0.1984522442670341	16.319752541277282	0.7495201097511217	pos	l
bird7	l_pos	987.2694901682584	0.1514741511664829	1089.6881738471095	545.1055966721635	2060.1627900854987	3233.6789058507256	4696.064494698908	0.8034277570980272	6068.238223207407	16537.57884838947	3230.161240507964	234.7451263481085	4.507436319854381	310.21416477182885	0.35227153086439	3187.5	3250.0	3281.25	0.1401604940016069	0.0201857284598606	0.4008899886240408	15.7897747096485	0.7522490557242865	pos	l
bird7	l_pos	1073.751136445092	0.0058095995618149	1082.0103618884405	1060.1675965278405	2070.6115298257	3228.272058243035	4501.878592446727	0.8450321077889537	5775.4753796387695	15911.489121105213	3197.918871416472	186.29203778026329	-2.3990072870311416	250.30827464554605	0.29327330727243	3187.5	3218.75	3250.0	0.1426012052618799	0.0202573214390914	0.3309755570369642	16.447879963666434	0.7495187712512532	pos	l
bird7	l_pre	996.5106845871272	0.1875119956723093	1084.2861482458463	470.272252754757	2045.4767341009751	3213.420987803979	4408.815278246835	0.9312975456761204	1393.7879068289735	3862.04322345984	3206.465862225141	192.9010675361816	4.064115902846968	375.71940442441695	0.3198725608204787	3187.5	3218.75	3250.0	0.1365644002943368	0.0168247343644658	0.1944563971180395	13.31258286313104	0.74729208557776	pre	l
bird7	l_pre	1027.0442857522698	0.093781456923257	1074.0146741729916	628.8537762481886	1865.108890443114	3194.463584926288	4202.977754177981	0.9149463197816546	1296.5906213373994	3585.58002882217	3190.369623522811	176.36963358051094	-0.2293096151859622	320.9202979168415	0.31350638025068	3156.25	3218.75	3250.0	0.1383092824116217	0.0172154168431516	0.4543672323848677	15.054046251884564	0.7451047787659002	pre	l
bird7	l_pre	1021.9019228587684	0.0796337085326394	1066.1913060949266	799.2497453379046	2235.035706923849	3190.05634004126	4565.633670362734	0.8208450465706857	1066.4287876672388	2948.845036474633	3176.660740749135	191.28085086728427	4.89196950325405	360.53838301844473	0.3057274397243343	3156.25	3187.5	3218.75	0.1377580640166697	0.0172697237953765	0.3936844441851973	14.4250209273794	0.7467283294694734	pre	l
bird7	l_pre	1018.6336535557332	0.1344840024722473	1091.2993579213248	460.1842532416764	2249.09000971058	3243.4776902347367	4688.917190046453	0.8351839885588543	695.3712663410893	1803.8238705161173	3220.283827257162	243.55133855037067	7.470698476784395	258.6637572872831	0.3799553949651567	3187.5	3218.75	3281.25	0.1357980115917649	0.0177936714013723	0.2004353013237843	12.246630116638912	0.7579179734702627	pre	l
bird7	l_pre	997.7773488648028	0.1244654242976326	1077.1599568850836	649.4747972172424	2282.2943848421305	3226.715632851863	4899.298342382873	0.7868664838937491	562.8580359059138	1414.9881619912262	3213.011882723576	351.80965295308675	4.805793511958031	159.70788340259492	0.3925536315067705	3156.25	3250.0	3281.25	0.136724841900908	0.0186946517740777	0.256279148795243	12.555643142894455	0.7628907405904226	pre	l
bird7	l_pre	1012.26183104247	0.108966226039195	1079.233991256268	801.7520070724798	1875.059714297989	3212.816117499978	4479.495505134996	0.8985761567143143	1277.4312934767895	3544.756471956144	3205.2635045373304	164.56358446267714	-6.051199934234326	265.30758166266537	0.232728647788261	3187.5	3218.75	3250.0	0.1383231641165715	0.0174682707814447	0.4915038293504097	15.67634863671656	0.7435440908259608	pre	l
bird7	l_pre	929.6384551127176	0.2394929346993297	1103.6107781624733	463.8459168412278	2214.873777166983	3322.211100505311	4490.874303654441	0.9080440010718096	1126.9465100365458	3050.9116447224897	3271.845109764341	173.83096562658037	4.969472131091926	385.130279537525	0.3073661374510425	3250.0	3281.25	3312.5	0.1339007834873365	0.0173326925403741	0.2546373833529863	14.618584297217506	0.7471352854141916	pre	l
bird7	l_pre	973.6563426323678	0.1562132951527045	1065.728097936667	526.7969919602214	2171.779075000749	3222.400890846261	4774.425338466924	0.8347544670140842	1766.655267998571	4821.666448752393	3163.5689699961604	281.83082886226293	9.223926304166802	245.5834846948736	0.357521322776352	3125.0	3156.25	3187.5	0.136843098450123	0.0169281104073578	0.3482504369163396	13.759156151350153	0.746771504446872	pre	l
bird7	l_pre	960.8178656964212	0.1597903957099588	1084.1066427312403	649.3355360424433	1924.1982760313765	3268.91203651521	4533.490044689767	0.8894363935248133	959.3051087153884	2591.048968240685	3216.007913239966	249.1080105537344	2.1457339402984474	165.89860490760208	0.3413891813251333	3187.5	3218.75	3250.0	0.1360306793747198	0.0169293128189475	0.1639191791842461	13.330302958930208	0.7491685590930556	pre	l
bird7	l_pre	1030.9753752244642	0.0995472892404715	1082.4999582379862	648.0915605003323	2242.401840736255	3268.822119361971	4422.40637694151	0.8822313901091459	1037.4700303969912	2794.423275180686	3223.6086567996035	209.8456554448261	10.4830902002783	389.9990750196996	0.3434398713534755	3187.5	3218.75	3250.0	0.1382961092198569	0.0174216705728139	0.5393704799752521	15.112345184948104	0.7464031196046685	pre	l
bird7	l_pre	974.9254110311956	0.1465552633192337	1064.7184594802227	522.985327898893	2387.8486474894808	3315.2174435770185	4745.977026122241	0.7855665936825328	769.4585024569907	2106.3785557676983	3171.546393676431	294.5139202682001	3.185219635967463	168.1369679346458	0.3337859395664534	3156.25	3187.5	3218.75	0.1371627806689782	0.0172912409723384	0.326274618792858	14.724681414508606	0.746915901866487	pre	l
bird7	l_pre	915.6676681202588	0.1346525323036404	1083.824154045661	816.5555828167588	1912.1052391682863	3277.172728460708	4408.378768032976	0.9209478937870988	1190.60838729424	3312.503469969801	3273.7159526346472	167.8887068105322	3.977953851918048	500.00681698680006	0.2573275475165535	3250.0	3281.25	3312.5	0.1374453056888952	0.0172445449075515	0.4034334801468849	15.2941596876437	0.7416624559451327	pre	l
bird7	l_pre	982.0365710895694	0.1957958452197534	1096.9138824557526	350.19159649171047	2050.067669811933	3239.425926285347	4596.703725394429	0.8284329055275487	1005.8435311612149	2635.764013812849	3232.5465603625257	228.55718197720327	4.591575652927738	282.9733394631546	0.3445928652458953	3218.75	3250.0	3281.25	0.1377267682882838	0.017443118598758	0.4611887366943463	12.637748438029751	0.7549897145394122	pre	l
bird7	l_pre	1083.712505156146	0.0197477617912847	1104.92367956288	1011.6763128348962	2196.782472527945	3282.779675965594	4636.540015552209	0.834317043761095	1056.7792605021327	2910.88925940424	3286.3741799524823	236.49514839181327	5.341818680840096	295.15838329575786	0.3510038379836426	3250.0	3312.5	3343.75	0.1380968939889909	0.0166888406030961	0.314315332203982	13.631186412385675	0.7396869887073436	pre	l
bird7	l_pre	1007.2017399206544	0.1504051610207425	1107.7921123950628	538.4849563272144	2082.915501889786	3256.056334222113	4407.589417790912	0.8599673679959771	1054.5045344925732	2669.3763765687545	3253.661856195493	190.2693258080769	-1.0550243820002898	251.28898560819545	0.3547934449316696	3250.0	3281.25	3312.5	0.1352574329851856	0.0172720140718338	0.0100621622361869	11.314203856287447	0.7573960435394285	pre	l
bird7	l_pre	1068.210080595734	0.0902064648929491	1112.313028684223	388.9970218634932	2250.3812369185043	3276.1357947898423	4646.255852948588	0.7626194394602714	957.5269041297778	2534.408875077159	3295.1376368128854	370.4948019048654	8.659097564879659	172.8592282822672	0.3833607841216672	3281.25	3312.5	3343.75	0.1372964818250503	0.0174152403701041	0.1786242117120122	10.597061138627137	0.7599401092184515	pre	l
bird7	l_pre	860.6090483344772	0.2782693967447043	1089.7193284703003	460.2538840801188	1868.9961682602784	3251.1012876620507	4216.821480472869	0.9135313619451184	1121.619257614475	3047.943184138625	3249.4394038764744	223.41987908833983	8.476499634265329	362.6342533045019	0.3058854569416387	3218.75	3250.0	3281.25	0.136290562518078	0.0171913136682869	0.1826699010606433	13.775520975802236	0.7491858023374158	pre	l
bird7	l_pre	1017.0970968052164	0.1728254831902512	1084.3049250413858	459.6666580511487	1777.7506032333165	3222.271357879524	4640.593951023406	0.8777799335184107	964.2235166209862	2495.092346417931	3216.34933968217	236.00409317158807	7.808506840631101	338.20027218751795	0.2677330717882445	3187.5	3218.75	3250.0	0.1395400224867669	0.0174965340232934	0.35933328059175	11.383842810427035	0.7597169560219675	pre	l
bird7	l_pre	1020.7130567617528	0.0886569571991579	1066.4889246106104	796.6871872313413	2151.0490884745213	3242.0185405775164	4664.474493140705	0.8416412407856448	952.0360941418868	2573.9053626480027	3187.010068141179	179.69884330026628	-3.42196763692578	214.0231386418245	0.2654614843704114	3187.5	3218.75	3250.0	0.1370197925786033	0.0174735743892336	0.4125012976875403	13.780697104579763	0.7521852687008761	pre	l
bird7	l_pre	1019.1929957137854	0.1154932844123908	1094.072088578902	630.7191355627159	2147.755589183136	3262.837321864135	4281.767583883695	0.8924114893372243	997.6004750433726	2696.6885877324844	3253.486974431381	181.58014769392275	-1.473780269591668	248.6926759114613	0.3660470204349219	3218.75	3281.25	3312.5	0.1389720056895675	0.017083040132686	0.6571192249440243	13.999906187325973	0.748519995536911	pre	l
bird7	l_pre	1054.6978743691982	0.085432264788877	1106.3844709686855	811.4145034672313	2033.414922677892	3292.4582438777097	4425.454374834851	0.881091618593037	1710.0593164873756	4671.647113183244	3291.154368118124	223.3442800808832	6.002416809123791	371.96027841224026	0.2929834428479075	3281.25	3312.5	3343.75	0.1389677153302218	0.016955020078711	0.4156761356651598	13.021477407557008	0.7489726632630329	pre	l
bird7	l_pre	1028.8959678777042	0.0984056942088308	1067.5906435921463	531.4848944487426	1904.2822762698927	3184.358186644736	4284.507024706453	0.972857098149986	1622.7185515985584	4479.145834597981	3185.8787728439324	127.41994772289252	-6.922255249525876	497.9242384378443	0.2666741557318867	3156.25	3187.5	3218.75	0.1374778143706417	0.0169297624546249	0.4165748562195726	13.95209361093285	0.745956992754786	pre	l
bird7	l_pre	982.0209345181848	0.1478110457819322	1068.1090133161972	641.1249364610877	2066.8434258614075	3201.451368693223	4359.259109179045	0.9486468283799182	2489.737375524289	6899.243401161196	3199.927210863317	128.14092296451497	4.666195140136546	854.4956381211332	0.2295661493578937	3187.5	3218.75	3250.0	0.1380558698664893	0.0168054572286789	0.4820477533931449	13.726162998803492	0.7459817490762978	pre	l
bird7	l_pre	1013.8765154335688	0.1062260512821197	1071.7723461517182	529.4947712075345	1982.4988101791755	3196.051809275349	4352.894193107835	0.939599207869618	1785.0323888607086	5005.50141889513	3190.943238857893	172.27088591252434	-2.08718023326015	349.98894137564935	0.2771565892825568	3187.5	3218.75	3250.0	0.1388462697976966	0.017218247202152	0.4044637388756666	14.801571066909402	0.7439768205766267	pre	l
bird7	l_pre	1033.590591455446	0.0808172273788763	1095.9804627920028	810.6127114211358	1968.3475814349747	3242.183470686039	4220.331220300518	0.8553312647047594	1692.313732154418	4629.952042666695	3240.5614939622947	221.75209000635675	5.479946810058651	301.9886229854968	0.3823255158905124	3218.75	3250.0	3312.5	0.1367723994663794	0.0169094613461911	0.2347473618891062	13.07741492360874	0.7493384267669179	pre	l
bird7	l_pre	1027.6258401354278	0.1178013965529739	1099.5929376839597	542.0137906833921	1897.3619484262813	3243.7008552197044	4365.960591582164	0.8351209454644021	2026.040598035952	5573.660651638894	3249.8178745771493	216.16905451687828	6.102186794254221	306.9307241590789	0.3537297523315881	3218.75	3250.0	3281.25	0.1363947141341342	0.0170181199047752	0.4207046327277457	13.258583557791784	0.7521562472198201	pre	l
bird7	l_pre	942.990904156662	0.1890655141264524	1082.5718916405665	452.1542701496003	2034.0387402346628	3247.147958359757	4442.580049175576	0.8707000452992755	2087.4029548921103	5698.859642902832	3246.6861383528085	186.16494872377987	1.2157265755891895	318.5911615314592	0.3075625804538378	3250.0	3281.25	3312.5	0.135161054581382	0.0170084930374491	0.2549265958712172	12.335802311653753	0.7523653992168261	pre	l
bird7	l_pre	818.9959987174656	0.2914668939941937	1050.465222348134	450.7286431285097	1878.7706851864127	3156.454760205615	4560.185659166078	0.9000258058580458	1104.527899339191	3032.247520719616	3145.1445335238595	193.76196204711323	5.398435467396927	418.9993242220692	0.2556023600367119	3125.0	3156.25	3187.5	0.1377672857276421	0.0169704120373483	0.3564707075781895	14.651544065179484	0.7431428645149897	pre	l
bird7	l_pre	1024.8433751784628	0.0973256250075881	1077.5537235906702	803.7151895538426	2194.000830820938	3236.892003978005	4646.783438736754	0.8961338210040015	760.0192211783436	2008.078212854223	3213.421274701863	221.57030687100536	-1.515058990224433	240.7241190488574	0.3068845450125242	3187.5	3218.75	3250.0	0.1372955373803556	0.016599178149184	0.4951160600312227	13.7254079865683	0.7423752845094544	pre	l
bird7	l_pre	977.2624218962028	0.1401759814783494	1080.8803280516984	649.9999148911261	2210.214077610317	3257.4803851700967	4544.457437613586	0.8501266266111964	861.0234423759114	2373.77574712618	3238.475168493564	241.75295412724475	4.6989841305136695	230.56531726568204	0.3406185944423498	3218.75	3250.0	3281.25	0.1376259609879464	0.0173751398464579	0.3721723071280894	15.4872833970175	0.7440766033045603	pre	l
bird7	l_pre	868.8531040062954	0.2273081627777199	1081.1344749778443	463.7554914041283	2120.9594349495933	3244.0018608184514	4524.850751536728	0.8889851706592053	1011.9763961929252	2762.50494932448	3235.722981674571	207.8207623068072	3.716057562893792	344.7013263888341	0.2905071619505532	3218.75	3250.0	3281.25	0.1357956831310456	0.0165946510092267	0.06268157300051	11.998855437741376	0.746818118591492	pre	l
bird7	l_pre	974.837631022416	0.1722437240046795	1076.2218647988786	535.5345739853702	2006.85552506752	3184.253098708306	4516.63919391894	0.8707445325207467	938.9029134059688	2521.0261360696263	3180.4006328909622	210.61342690775132	0.2713549651739546	203.5218349983981	0.340370611433694	3156.25	3187.5	3218.75	0.1395809200902884	0.0170576056719932	0.5167374414904393	12.812608955133053	0.7519950347967677	pre	l
bird7	l_pre	1000.7664254101704	0.105357481891645	1064.385942323872	783.8084597952716	2209.848694022323	3278.0640995413464	4760.542422278999	0.7797858001742239	611.437557836433	1657.76733581975	3185.5516804391004	346.8700067884525	6.743654777250861	158.6286412424943	0.2787474758782481	3156.25	3187.5	3218.75	0.1349662222958831	0.0169859217160293	0.1884240042641662	12.553557471086226	0.7557176794383657	pre	l
bird7	l_pre	841.6371527822648	0.2985683980392349	1078.0742395145876	404.7819184462654	2020.66729429374	3255.645511275081	4608.381731391054	0.9202530673533744	872.5155482306544	2406.7378960566016	3233.491667257696	173.6004460693418	1.733483096340099	355.25923517105394	0.213684458470156	3218.75	3250.0	3281.25	0.1371901158612037	0.0174284032137129	0.5034003918127493	15.517747923470347	0.7446433971481247	pre	l
bird7	l_pre	954.9709839384224	0.1392357408112924	1074.831611333793	779.4133113832492	2295.4160451084445	3248.6629546258123	4707.304523961832	0.8569291503441416	897.9903367777742	2462.551513343018	3203.037946165155	192.37060869245207	5.308626599445628	371.9267020488463	0.2752865934792499	3187.5	3218.75	3250.0	0.1337679971700294	0.016961652557291	0.2067170414571186	13.360062211435023	0.7468791415179774	pre	l
bird7	l_pre	931.1580241037236	0.1972267697642065	1098.0573458156814	648.3042305378965	2042.7069642508648	3256.550758555785	4474.382890658112	0.8531899484913956	808.173437841854	2027.3263908550848	3245.449959196937	249.12882193998084	0.5554646520217692	191.22760139770315	0.3247135108368558	3218.75	3250.0	3281.25	0.1372914933328526	0.0172268394535765	-0.0105618111255179	10.16842848475112	0.7590006130119542	pre	l
bird7	l_pre	952.0158838966976	0.1573468046374766	1105.856713741117	547.6458288502627	2100.765088352738	3272.0313232451813	4200.68262255334	0.9020416129387776	1167.9286106897073	3171.7243645856856	3238.692457146745	177.76003673714447	0.6058734064136785	324.1511448918204	0.3297016327999583	3218.75	3250.0	3281.25	0.1368232568303351	0.0171546354472787	0.0695754062495414	13.540644442378218	0.7487266479853312	pre	l
bird7	l_pre	971.5423072550548	0.1541929569075067	1096.977027777558	648.6949316569738	1997.417292250003	3240.305408979892	4439.062795458591	0.8757473977213576	1051.879891994169	2686.4398477962272	3229.180379280765	187.9324580746804	0.9503368426124632	307.44215979727574	0.338040143677192	3218.75	3250.0	3281.25	0.1358452713485268	0.0171965829569492	-0.084415790425514	11.278556603897666	0.7564679871675813	pre	l
bird7	l_pre	912.4795753122528	0.2784551928717305	1080.7249084070215	462.8676717867222	1707.1959914611316	3233.2289974323303	4593.567476882579	0.8423568714357941	1210.315530176683	3250.8333749268213	3227.5013674122247	239.9825399248936	1.286480125507403	195.1289281404708	0.2777394858712624	3218.75	3250.0	3281.25	0.1371167609530942	0.0167572960367682	0.2887642734575655	11.947541855657636	0.7514626834677082	pre	l
bird7	l_pre	837.8543974866801	0.3174872032982117	1084.4446104098954	403.4810571120859	2119.285277821465	3242.2294141164684	4487.682456949929	0.9261614781941252	1466.619480972161	4027.0085507572776	3240.5676244872657	130.98251646369943	3.063666436493073	688.0443361614781	0.2419796392375602	3218.75	3250.0	3281.25	0.1372818158852372	0.0169898505952474	0.3549757189620368	13.441354606984854	0.7499691653880686	pre	l
bird7	x_pos	1160.713097195199	0.0520679595878754	1213.0193375617853	777.7968327831763	2341.846049504534	3600.063223086392	4701.407785891834	0.9009486889696862	4111.191585796551	9681.2116555398	3930.4677118106592	1153.6344654117825	-0.3372884039262699	2.8578886394055107	0.5352901765743767	2375.0	4625.0	4718.75	0.1246654520552668	0.0186789825619441	0.0035634514143849	14.667350575684882	0.7548598854444148	pos	x
bird7	x_pos	1129.4138125077031	0.0709079533771989	1187.1093276954127	784.8562792474635	2313.4538422204805	3352.395500351104	4616.327380186567	0.7550277676874413	2619.000989046489	6326.424666051848	4199.132312810084	985.2004633766788	-1.057038302502355	4.500573587913133	0.5524092219027827	4406.25	4625.0	4750.0	0.1271987708373193	0.0197409236221506	-0.24606764173504	14.207250265603966	0.7557672574564821	pos	x
bird7	x_pos	1226.4933428907034	0.0330526236169742	1282.6036413142567	1147.7492762193265	2462.0751260658903	3239.447605901172	4937.120993478049	0.8293775404746246	2196.697146501908	5215.219162922121	4244.642645677017	1278.4265768680195	-0.1597734940489892	3.4511725649324743	0.5683461932746169	2562.5	4906.25	4937.5	0.1245957480651799	0.0217223995274817	0.1965248112091233	14.111915964244254	0.7556019641698736	pos	x
bird7	x_pos	1062.2509468911394	0.1930263053451502	1185.8393159416837	594.2426750027254	2322.243820804469	3783.4336484778873	4687.821328320631	0.805346358795747	3056.12758271182	7094.369799794999	4028.388883770839	1063.099925752179	-0.7758189300948443	3.1289902379110783	0.5438557194616513	2437.5	4625.0	4687.5	0.1251671527211188	0.019761971151086	0.133205193727634	14.938595357160176	0.7521227063886153	pos	x
bird7	x_pos	1146.7951811875437	0.0797368023323393	1220.66701950086	813.5548934277842	2355.4830204532136	3426.0069788701985	4709.8413772077965	0.8554563936820103	3211.6787462172765	7153.583898722473	3845.539928091042	1225.5315471174215	-0.0912171740489264	2.685865776684491	0.5892446711834239	2406.25	4593.75	4781.25	0.1237268829960031	0.0201289873989323	0.1890669964583455	14.901364968672532	0.7522682646260753	pos	x
bird7	x_pos	1184.6277083618006	0.0574665296456968	1236.8612399972883	824.9943330495391	2374.5233987841525	2971.621193521017	4697.337673462097	0.8293179380064822	5259.846607426511	12719.997251986935	4501.105848707368	968.230779677235	-0.8630407918150018	7.157637964929335	0.5036241820438697	4656.25	4875.0	4906.25	0.12486152712716	0.017400170192158	-0.0872926880744548	14.225311207755912	0.7510569154196229	pos	x
bird7	x_pos	1188.2899981212104	0.0773891916035212	1231.3120419110055	608.328020659429	2360.570010756612	2884.631768378444	4694.994768685484	0.7663370683122358	4081.001861077852	10137.263332339466	4533.569548365842	915.2712010036572	-1.3868308931040505	6.68542955824735	0.4411974100749735	4750.0	4906.25	4937.5	0.1254670891136056	0.0184515463935128	-0.0731700808303006	14.818128596286222	0.7510981488241971	pos	x
bird7	x_pos	1091.2300338350883	0.145018397021514	1191.3912605364749	769.1351321226294	2344.642586507057	3556.065582277592	4689.292930291193	0.8377456252458598	2082.2481778898323	4956.766339224319	4258.106497023413	1029.8331658581778	-0.6859910726314306	5.846336846956773	0.4874763110187868	4562.5	4687.5	4718.75	0.1263201391635677	0.0217511650038067	0.0855431199425539	13.899288934449546	0.7600798790716584	pos	x
bird7	x_pos					1554.9257455996126	3201.7327599953405	4572.653372919656	0.354940839648918	459.6963167957685	937.4450576609609	3378.1770036459566	1369.857724999003	-0.2416175691492144	3.266294306478772	0.7803441232520574	2562.5	3281.25	4437.5	0.1272298678729817	0.0332316623578853	-0.4357144436774883	7.275014216747023	0.8268237504248236	pos	x
bird7	x_pos	1188.3067066532838	0.053140473644157	1239.2873740037896	803.6290587283024	2399.321531145536	3154.6315992406703	4750.140687065131	0.8601822015065143	2500.3307647211864	5862.735578075108	4036.505527215894	1154.1644640013624	-0.6750079741729712	2.0291923326535213	0.5312812129443948	2437.5	4781.25	4875.0	0.126919655902451	0.02070491913159	0.123586944167441	14.952025463070704	0.7526827312686596	pos	x
bird7	x_pos	1194.1171078326802	0.0255741547014067	1244.137829347721	1158.928819303998	2395.791673970659	3343.334625427599	4770.823289034666	0.8809227840922007	3404.592948893748	8105.903818520814	4099.966195493783	1114.8288672329277	-0.6878982906691461	2.7003064535537	0.5335226448965465	2468.75	4718.75	4843.75	0.1259236753093741	0.019605324160759	0.1548834515742059	15.280920503499416	0.7528535465870039	pos	x
bird7	x_pos	1187.235463752832	0.0239699444851982	1226.869811759632	1155.782110826424	2373.954955142608	3040.472098629011	4715.304494787367	0.8921746385451818	2800.025775597562	6508.507983069144	4239.497613325843	1121.3262127332205	-0.6195813602199209	3.9324024054503615	0.5401079576258956	4250.0	4750.0	4875.0	0.1237569066476551	0.0204351960622721	0.2001813995835955	14.499011877834548	0.7572978149187856	pos	x
bird7	x_pos	1182.8654001602688	0.008609059484861	1198.791825316943	1167.5257502298991	2358.09009777608	3203.2451961452284	4733.960182755409	0.9295080783517506	3882.531243501415	9378.06233556795	4200.65424298332	1028.239191765101	-1.0055763031034914	3.5639503834213864	0.3953713867279008	4593.75	4718.75	4750.0	0.1259247455432134	0.0186926033014381	-0.1863180158290979	14.724488089581316	0.7530765566890616	pos	x
bird7	x_pos	969.1225397445644	0.2072073044653858	1188.333107321375	764.1493686865905	2308.6093966567464	3418.31540866685	4679.683324603045	0.8010299182561863	1814.927692980708	4211.893826998216	4199.684570374971	1052.0299737071884	-0.7147563886346056	5.341741669316746	0.5039718012161222	4125.0	4687.5	4750.0	0.1242772722877695	0.0211769541165686	0.1408955285025372	13.681608960058524	0.7616696229526222	pos	x
bird7	x_pos	574.5837009632979	0.0008442833708804	575.0996563130026	573.5647602975548	1927.081943313489	3741.659923565904	5018.763213192639	0.3878907996578078	759.2325651642467	1736.4579745798665	4463.151236179288	1778.1649881484934	-0.2339603484176277	2.62249493061243	0.798832961942893	3500.0	4906.25	5812.5	0.1190254628167117	0.0238572768555184	-0.2672997225845946	10.765865590124315	0.7819729735538451	pos	x
bird7	x_pos	995.0061372881304	0.1984598330835265	1157.5657004747031	578.523659861636	2247.572092435852	3449.288447653305	4526.3667427782975	0.8607122615326588	2800.493281935829	6586.326015460919	4083.988535319691	983.329517641473	-1.202381897745688	3.468838979552833	0.4821637858097366	4312.5	4593.75	4625.0	0.1193257815231259	0.0185849980153455	0.0744779656374924	13.902647515711887	0.7541557617351936	pos	x
bird7	x_pos	1088.1229128785506	0.1456525806533534	1213.5430887984078	536.50048898428	2222.447498280553	3389.3144764040826	4480.382465425647	0.7456670091663103	2859.929467268498	6718.40887671303	3913.726869202268	1119.4226588589624	-0.6910084552714684	2.255825269285608	0.6055349750378197	2406.25	4406.25	4718.75	0.123996958291257	0.019560636671335	-0.0060462736202879	14.369501339399497	0.7570351276846046	pos	x
bird7	x_pos	1181.967447809301	0.0363597583602003	1227.105983151515	1123.411476249559	2376.9371943791266	3163.911201426248	4661.196336907192	0.8160052193947664	2847.185983331825	6554.126314185231	4286.530100622138	1041.0742549961851	-1.162804413167506	3.2325661000554025	0.4936237323061476	4531.25	4875.0	4906.25	0.1196672447152089	0.0194923998348331	0.3551518319381961	14.653953535574876	0.7540860320482397	pos	x
bird7	x_pos	1187.5150428248885	0.0690170929264975	1245.7247533035445	827.3571420285461	2409.0079271392747	3468.493637317664	4785.704888670726	0.8599244673435988	3322.7492388767296	8192.20181603915	4536.01361296135	897.0510767858995	-1.775698495845026	5.659026159110752	0.4907491060253975	4812.5	4906.25	4937.5	0.125427322476533	0.0193349052598232	0.0853890751208034	15.15419300679656	0.7520211618392078	pos	x
bird7	x_pos	1112.6647188961638	0.0999434133280827	1154.2063502060853	563.0786251376145	2242.8360112918795	3568.2597107616466	4650.300056806577	0.8349679092739891	2872.477108916376	6565.043543347282	3919.600524306568	1064.7058770037322	-0.6743908260551252	3.017265539055771	0.5078474395272662	2343.75	4500.0	4562.5	0.1250509895428578	0.0199979550390612	0.1877548252261851	14.552763579361793	0.7565565142407319	pos	x
bird7	x_pos	1153.575075045978	0.0803564997249349	1228.2754798346707	817.7080609765202	2357.9309922775565	3654.552658379446	4706.0217957305385	0.8567588859070019	2881.3704195827804	6771.133466323923	4228.965277092731	1025.8176808901414	-1.0024825434915785	3.940398416228589	0.5839871245014953	4500.0	4625.0	4843.75	0.1268967233720706	0.0199216403790882	-0.0476370375779208	14.65409372738412	0.754299841541467	pos	x
bird7	x_pos	1168.2925586404149	0.0393132737933586	1228.6204576633177	1113.094754869683	2351.508752671357	2936.300135356348	4549.332119813936	0.8159172319262719	4901.898218916695	11973.351524191274	4275.672071394038	954.2462180787062	-0.5399793197041992	6.69181302207132	0.5559036948173449	4468.75	4531.25	4656.25	0.1236654074981851	0.0173435712704249	-0.186704396141193	13.490379037066802	0.7502681996923289	pos	x
bird7	x_pos	1094.8229994622968	0.0963477809942359	1339.5222833431474	774.5172888478569	2182.430825929568	3851.9026176705615	4567.294011105326	0.6859014512643159	5034.950090098019	11923.2665923127	4332.613392843916	715.368150244643	-1.6811040953483334	10.215867627740538	0.5735764230016436	4312.5	4562.5	4625.0	0.1233068659896106	0.0168040199145102	-0.3382706276062324	13.037832300598277	0.749738563689618	pos	x
bird7	x_pos	1178.7526992518135	0.0169219644869544	1206.1303760911055	1142.6383792444244	2340.5809687082788	3428.5714964609924	4693.14647538207	0.7541972411680765	2385.763778296322	5386.242643158643	4065.2123704306177	1087.088211950046	-0.7831770394109979	2.9018881334339874	0.5821586063923055	2500.0	4687.5	4750.0	0.1224957927721662	0.0204200939712844	0.0765598948636165	14.107591585388745	0.7557811721758555	pos	x
bird7	x_pos	1116.7182323733025	0.0992926543954944	1199.9932533256583	799.2203912839766	2311.3860805995178	3385.315016662819	4665.681332144714	0.7898930726596164	4284.476546759068	9910.550719360888	3984.538689693077	1137.0570978258013	-0.442952910180181	2.9485297516688385	0.5814523978514806	2406.25	4593.75	4750.0	0.1214491953549324	0.0178287923896314	0.1326730037064237	14.535759168209772	0.7526880962791382	pos	x
bird7	x_pos	1123.06787792562	0.081646238205354	1193.5461176190408	796.0442513622895	2292.4176021968665	3328.421463398453	4640.66964088219	0.8259024898854841	2566.356147419977	5978.78305019185	3806.914695427639	1192.736230072421	-0.3416103503587397	2.053266649965038	0.5673798949973162	2343.75	4562.5	4718.75	0.1234562539591018	0.0211562867707661	0.4600837732963668	14.95950051215423	0.7529808063088763	pos	x
bird7	x_pos	1139.721792670587	0.0521382569482751	1186.2924669190886	780.2824760618877	2284.254254517725	3186.2658800267936	4589.357750990369	0.865834096212782	3604.6268468761255	8679.7056114832	4343.979138480287	865.1022095915073	-0.8491945490918407	8.494889942474058	0.4738459792299097	4531.25	4593.75	4625.0	0.1268927296316143	0.018708424211607	-0.1990169563437493	14.8439703190427	0.7519644663823999	pos	x
bird7	x_pos	1122.6149535370334	0.0504768572529604	1193.465661080005	1044.822736543108	2254.186900668599	3269.776166464409	4470.150440673721	0.7831578963392012	5480.885041602006	13334.966626904295	4283.112880865968	774.5310480270963	-1.6471761887204155	7.70506271321389	0.5554825714264253	4343.75	4531.25	4593.75	0.1260429770156432	0.0172137008264506	-0.2128670913943225	14.090698223098949	0.7480908011395088	pos	x
bird7	x_pos	1126.2928738732237	0.0557787470182247	1201.6146124375878	1046.8660057894544	2281.4520436996413	3315.513412632189	4468.526616362308	0.7822813566495554	5197.985579702761	12851.5626704122	4068.7306873931225	970.3945251890302	-0.8234870776756026	4.253779862331218	0.6216320139122784	4187.5	4468.75	4625.0	0.1232095601046034	0.0182781525679237	0.4568213436523531	15.843938584304835	0.7490179805354601	pos	x
bird7	x_pre	1099.878748398015	0.1174317007886881	1184.8912860579746	777.4633477642	2292.379055048847	3303.8328531115967	4680.556672965853	0.9035165411405148	1153.607208362144	2540.722244587844	4338.470484984315	971.2637057472276	-0.6253298737111336	6.80894871977886	0.5033143320143404	4531.25	4656.25	4718.75	0.1226589145070604	0.0170896716514747	0.0789554932193291	14.713603477173436	0.7470858272842598	pre	x
bird7	x_pre	1121.574946468999	0.123806312530953	1188.5354599254938	592.401924634602	2305.091755038278	3415.342908046553	4665.073023197526	0.8477115630494305	1247.2221851171912	2976.288853601615	4392.129742389167	1145.63432507861	0.5136708567358145	7.965719014526952	0.5524331030977557	4531.25	4625.0	4750.0	0.1227410786081952	0.0160343898503863	-0.3047229699064221	11.30514622758429	0.7516262171501552	pre	x
bird7	x_pre	1135.4926371227946	0.0216980004495253	1158.7414334255675	1087.523828961077	2277.0128584874496	3429.4171919110368	4627.457273311007	0.8327343505821546	925.9435938789536	2064.367595179005	4225.926297656294	1191.3873651527126	0.1645580228262189	5.657374138632886	0.5426448992606624	4406.25	4593.75	4656.25	0.1217698685404637	0.0166169368145838	-0.0579150937490658	13.182064418821035	0.7484604320369861	pre	x
bird7	x_pre	1039.231264246756	0.1711011722098961	1206.025204046293	533.8831372861872	2309.705505793552	3136.401644215699	4542.216134631061	0.8036535052351079	1836.649147230398	4351.04348946247	4452.516820274281	872.6378273066296	-0.6690391566992278	8.513842302167609	0.589473927751457	4500.0	4656.25	4812.5	0.1228113709789065	0.0160676905021597	-0.4234540421954556	11.210653092902378	0.7565624498758916	pre	x
bird7	x_pre	1167.6903432477648	0.0225446585187659	1208.6948836163167	1128.577125366249	2310.15500809175	2799.981957629199	4645.59342384132	0.8869482205912326	1155.0478031887396	2710.442101805864	4441.4282822831565	863.6976332977729	-0.7309899001100397	9.563188733221144	0.519730420110651	4562.5	4687.5	4781.25	0.1207152714992608	0.016451477502273	0.0622457434861222	13.4617795524574	0.7504183944395073	pre	x
bird7	x_pre	1165.6907458580029	0.0749377099027149	1220.4332297777507	610.4097115981995	2373.7506667971297	3488.0802330988404	4721.994544741711	0.7937158998780605	827.2892054377019	1947.395726154543	4305.633509059687	1048.163200396992	-0.5149665181680673	5.539941989758561	0.5426241936710521	4531.25	4656.25	4875.0	0.1228406998757037	0.0165952068850586	-0.0751305095958075	12.68636479416906	0.752845288043921	pre	x
bird7	x_pre	1126.63742437934	0.0975316803991353	1210.5049300897535	811.761715197715	2363.3370882023137	3090.946316076544	4672.877608710635	0.8615128644351703	904.8637834107489	2159.2679884099607	4240.988693727773	1110.5214487840717	-0.097837459219466	5.795631759016724	0.5661607138462426	4531.25	4656.25	4750.0	0.1217539560472719	0.0170186776928431	0.0996299246418238	14.25120098968443	0.7497200495241423	pre	x
bird7	x_pre	1096.993869546352	0.1826198820380145	1444.890535359821	723.8103089281535	2210.083953926573	3579.1355095111294	4483.069617984472	0.8621818626843779	1110.355735510609	2516.7425034090857	4218.675687129108	854.8934427404114	-0.950070550172315	7.098671229965538	0.4998368224006014	4343.75	4500.0	4562.5	0.1211831820364781	0.016463495688776	-0.1942007665265493	12.076953652709893	0.7523938249426271	pre	x
bird7	x_pre	1139.553241507221	0.0265674498130911	1181.5711914922224	1094.4194623087676	2269.063868125829	3580.172210381847	4580.356464899937	0.8061798559875992	1277.4579157650285	2928.1596622375514	4323.572745549514	932.443659245034	-0.4864186028950646	8.229188834795416	0.5483205694245807	4437.5	4625.0	4687.5	0.1203789546304573	0.0164699141413233	0.0855085666336412	13.43284325933945	0.7499840352556729	pre	x
bird7	x_pre	1025.628805259928	0.2047245533640912	1437.0763482361804	615.4599378887995	2233.280789068393	3599.3216734148573	4443.152770318875	0.8411743905305955	1022.2178733397756	2555.6915525413506	4215.938264678856	799.8084124245852	-0.8559174531066448	9.303818492867004	0.5291997053340752	4312.5	4375.0	4531.25	0.1249794582869787	0.0161139889196764	-0.3337912059471444	10.551259101229672	0.762904892249332	pre	x
bird7	x_pre	1068.7883201957236	0.1485629210996731	1181.7312312635331	772.0984069432318	2266.016493215566	2852.9826811878143	4670.405200492585	0.9003909751787428	645.9300150508725	1473.9619574224512	3735.299798984583	1226.1554616172848	-0.0331827024635979	2.4607251470402933	0.4992857523402687	2343.75	4562.5	4687.5	0.1239180056400885	0.0163819127663001	-0.3262541746303745	11.488043664762312	0.7546300284495178	pre	x
bird7	x_pre	1167.2470884091151	0.0101481176815957	1181.7550734454069	1148.9180696591018	2335.702878775964	2968.1380097749884	4665.330361278595	0.8958105516150331	809.5599860269319	1924.5968860612577	4290.591079457263	992.820450701424	-0.6439508451011592	6.078097947400944	0.491458225482893	4562.5	4656.25	4718.75	0.1226478504463466	0.0161978265097222	-0.1490121029862771	12.355555969620273	0.7492358693080448	pre	x
bird7	x_pre	1051.3845008383978	0.1660164567304672	1210.2847378139982	800.7742242789743	2355.1105941697097	2885.384345974772	4705.8338074749945	0.8799283298681911	1048.2139528425798	2370.5065913095746	4359.952895528669	993.6856894889604	-1.2051706775670998	4.763016827347575	0.4734578494640787	4593.75	4812.5	4843.75	0.1214989419641972	0.0169508243598182	0.0501922017979915	14.022609883590444	0.7510872248399638	pre	x
bird7	x_pre	1051.9264376431852	0.1199917838770782	1123.5202589699884	751.0882363528943	2223.069204849447	3372.1634115443144	4419.6589472820615	0.7616851729640098	311.4470925901239	726.163906788169	3793.517976830533	1081.9611132919872	-0.3855932880297155	3.1394589579638	0.5406249188216777	2312.5	4375.0	4437.5	0.116917095664692	0.0160172341592164	-0.2586075839337296	10.568352001911231	0.7608197708160539	pre	x
bird7	x_pre	1121.258967613694	0.038362392682651	1176.2426310629344	1058.854245811789	2214.006384337477	3872.449479951091	4580.420091189418	0.8081969470399626	2032.1281362657385	4594.333592453573	4335.943018371491	843.8874846354198	-0.7483650568007361	8.8304210368942	0.5698122688191536	4375.0	4593.75	4656.25	0.1214583332027904	0.0160575391930722	-0.4108465606998169	11.259285014764504	0.7562053231650706	pre	x
bird7	x_pre	1162.6918413632177	0.0389187069001564	1216.181736506387	973.9429338168792	2324.270252116561	2818.811570213985	4618.6540600531525	0.8331743354383768	690.4665660064159	1559.59916680219	4013.476776854314	1215.043599487353	-0.1661846455734894	3.462100509238151	0.5800084664802607	2406.25	4593.75	4812.5	0.1234405589153473	0.0165737101718343	-0.2444782666384646	12.000084133882972	0.755573262837693	pre	x
bird7	x_pre	1114.7980407612702	0.114731097842717	1182.3165585895265	771.6258963282335	2123.5356925294564	2659.5599415123647	4646.703125355352	0.9561958448284994	1193.2397366619848	2691.1551896293263	4297.375207294932	930.45107868551	-1.3175842160421296	5.140345353638108	0.4541294542144057	4625.0	4687.5	4750.0	0.1227407599958045	0.0164892685088092	-0.1438055757102451	12.946346091139157	0.7498600906908757	pre	x
bird7	x_pre	1117.9042771281815	0.1234124913586526	1205.0655664364494	774.9461227289778	2270.5768952664257	2718.024581296047	4669.377698844235	0.8810729814793594	734.9597587825732	1812.444558817892	4192.070671101523	1077.0840337479992	-0.6194252651518047	3.733739409926789	0.489225545178355	4500.0	4625.0	4781.25	0.1256277421134237	0.0164051882998797	-0.1351101147664268	12.193173360666734	0.7519936266268811	pre	x
bird7	x_pre	1174.7579891646933	0.0171259628333309	1202.9339082289612	1151.810363920648	2329.2402617282246	3313.624140951023	4699.635083634988	0.8540392549236356	1124.0051878844015	2662.937640790982	4421.283726271411	922.5559439425956	-0.6375407450678493	8.207602933384948	0.5046092632154522	4593.75	4625.0	4781.25	0.1221643174096675	0.0171147244564941	0.4405898583034039	15.397320927483204	0.7434474026746658	pre	x
bird7	x_pre	994.7966347578234	0.223831194648092	1224.6035217568544	613.3968583109722	2280.1354095647	2718.6387306652578	4737.27748309935	0.8798794643109925	990.0706436805348	2343.095765729442	4381.60755808757	1027.244156029813	-0.6239143605294905	5.499233740534443	0.5225292696130865	4656.25	4718.75	4843.75	0.1232316255927731	0.0166335552338423	-0.0746580744760552	12.92018676984503	0.7520229684554355	pre	x
bird7	x_pre	1020.1138214498156	0.2349172400024285	1213.4724338622295	604.6542197551969	2300.378279636078	2740.193489286143	4757.715789431045	0.8785589375570892	1644.4806644066175	3780.634130591816	4658.49803998425	809.1348650595	-0.2342185332756638	14.418424628867765	0.4306683704946566	4750.0	4812.5	4843.75	0.1236692250006739	0.016324885241014	-0.2333961502592481	12.679748777041825	0.7478260333369192	pre	x
bird7	x_pre	1176.4478013026155	0.0279495533683859	1217.0622678683164	1136.5324429553723	2313.207658235601	2649.371962411638	4626.634334719438	0.8255710096354462	966.7111629643308	2310.249405643748	4263.095637812686	1029.4527530719747	-0.4386942892971647	5.798404172077294	0.5640669933027957	4531.25	4625.0	4812.5	0.1214730096039723	0.0160395963865237	-0.4060261997414405	11.077138088244189	0.756831443043979	pre	x
bird7	x_pre	1091.5251881161275	0.1959914018790152	1440.5627577283728	533.4935846889716	2247.880365005842	3061.5174249770284	4444.396196249048	0.7699664280166882	847.0636551085482	2060.5565720635686	4134.482077321707	957.9934015767436	-0.5466649401207051	6.317320059484305	0.5945763111716467	4312.5	4375.0	4593.75	0.1228546988865174	0.0161303606634918	-0.3364918337302936	11.15794419291322	0.7547004177422991	pre	x
bird7	x_pre	1083.4270071106666	0.1405751217912355	1199.8633433554023	799.0658223801382	2337.262907559318	2899.909865007792	4635.869432176204	0.8826922722730794	704.5436723259771	1662.9014890945543	3951.0802018824393	1129.7290533783923	-0.5776456682589326	2.120302684766078	0.5300535417051323	2406.25	4625.0	4750.0	0.1221385942103262	0.0171648820601986	-0.0101776030979842	13.825617833458622	0.7525311579960051	pre	x
bird7	x_pre	1127.744758399129	0.1195265444712027	1205.6676692260044	801.5578941883817	2365.6332796665374	3141.2570842115783	4768.817381819697	0.9111402153963164	1024.7426161969458	2387.2109623534734	4487.895424513636	882.7102337065958	-1.117991998190731	8.14575253662255	0.4538037851138679	4718.75	4781.25	4812.5	0.1207491372947639	0.0169961291349205	0.1683722925594045	14.336401451589452	0.7492651379605686	pre	x
bird7	x_pre	1095.9626979955028	0.1824206373138364	1242.2858889317326	620.7039263439028	2345.329967662389	2872.411496172958	4735.1770831388	0.8749340870125593	1418.8496291155122	3630.898284627696	4610.089881275471	684.6157139985614	-1.865804995738469	12.81402211288986	0.4475270109945463	4687.5	4718.75	4812.5	0.1258791080869067	0.0166737062874754	0.1201079794561172	13.704914364048705	0.7472497215807927	pre	x
bird7	x_pre	1155.0300692474823	0.025058643111868	1187.4683353292735	1108.4624581348469	2300.322353004934	2939.4223831325808	4602.457425969013	0.88373374061156	1612.389781112153	3793.427388081938	4467.626699054021	813.190099035319	-0.911621662468428	9.655790515480804	0.5175588355179698	4531.25	4687.5	4718.75	0.1202822187537144	0.0167580691059787	0.1896082346509849	13.78216373126078	0.7474739921991161	pre	x
bird7	x_pre	1117.8926459223471	0.0278811818612674	1154.961285909734	1069.9154454546945	2231.76698134772	3543.976241266289	4537.318905272008	0.8884011302005881	1320.7142355774797	2861.2700286407744	4238.511600689137	876.3230355142007	-1.1744980427479643	6.368364474943492	0.5185782767965954	4375.0	4562.5	4625.0	0.1210015639115968	0.016517279619776	0.0943676644429073	13.553685580004634	0.7473972338006931	pre	x
bird7	x_pre	964.5316088197512	0.1969962785303078	1163.814002363055	582.1417259557512	2270.472900733508	3665.447743919503	4620.1179828256045	0.9000658028191756	1504.2252047161594	3550.0766657105864	4320.2133013257935	829.0079446708975	-1.61045766962584	6.815272992749141	0.4731317681875697	4500.0	4625.0	4656.25	0.1221081655381835	0.0167141887083124	0.1135432290545171	13.904623372461964	0.7481841195369232	pre	x
bird7	x_pre	1131.8677088543218	0.1088241405961994	1216.0278375258188	801.9919170358406	2335.731781035829	3177.492649255984	4701.851366070629	0.8981608100508103	1400.2820846330603	3352.384078232008	4510.901111710163	855.0240390703876	-0.9930303830184696	9.094225296328108	0.4931834914582637	4625.0	4750.0	4812.5	0.1231620207213312	0.016421173834516	-0.1886002152834339	12.528965014260898	0.7528755392640618	pre	x
bird7	x_pre	1073.7639658883184	0.1492999286885653	1197.3831117018196	775.3912665606601	2273.806786278899	2633.705370916068	4675.002300102157	0.9236077449765148	1519.2647851759511	3592.09045852804	4523.774956412186	778.2441988229361	-1.3933478510757669	10.069569230536462	0.4893923263572504	4625.0	4718.75	4781.25	0.1223468322708699	0.016345873045847	-0.2306399279383453	12.445552490211682	0.7487270142103739	pre	x
bird7	x_pre	1144.1895943642503	0.082122602843248	1205.5908494865382	803.9349823619516	2317.3874761035354	2902.932115009246	4647.354448405567	0.8561752961012306	791.0747324136826	1747.6846593325863	4117.082687114187	1126.9663379804856	-0.6952456555576332	2.960109359044996	0.5444713252546727	2437.5	4750.0	4812.5	0.1212991950669937	0.0165388660141399	-0.1004412270794992	12.55603123768216	0.7539801194452305	pre	x
bird7	x_pre	1165.5791706918194	0.023113331940602	1202.5413731346962	1131.113209558418	2305.93821677365	2925.904149021174	4607.187463906148	0.9049485003171388	1072.285691404829	2497.3121690008243	4251.109003554388	995.373353906783	-0.8139121996744688	5.348144971201934	0.5254144832533248	4500.0	4625.0	4750.0	0.1220048798541131	0.0164528041059847	0.0736074240693806	13.182309444122144	0.7503144645343602	pre	x
bird7	x_pre	1124.410471049657	0.0191260138663983	1154.9581302938925	1091.2038639421012	2249.615041999638	3559.8381973819783	4529.406264422257	0.8779153571401526	1054.953038880243	2328.1376597051503	4202.539937834663	978.5366200594152	-0.4399121216879159	6.476936176487517	0.5308624063598323	4406.25	4531.25	4593.75	0.1201140624862707	0.0163378455715663	-0.1821590075347698	12.147149332471702	0.7506796988628764	pre	x
bird7	x_pre	1052.8252253937872	0.1853662949178108	1232.6659445392704	745.2805591900061	2347.5173900952964	3137.234490717996	4595.26980571111	0.8253578605814753	690.9501559658505	1605.5314396566357	4052.770912088324	1177.7412785124657	-0.2311522816564075	3.4368370813415217	0.6035712316517343	2468.75	4531.25	4875.0	0.1232329823953691	0.0160851422365125	-0.3280897360453376	9.800358375237549	0.7648866417625242	pre	x
bird7	x_pre	1006.8052514413756	0.2537477324381031	1256.148629378643	577.3693167184507	2404.212072365285	3394.772531344693	4747.810871737378	0.8508489357081331	645.9834791033636	1601.810913390781	4126.678482162475	1123.4590454657473	-0.3416605618277731	3.856279062722719	0.5248628737269351	2531.25	4656.25	4687.5	0.1238363813324017	0.0166879377521156	0.1585355696781383	13.02819701396836	0.7520081632656734	pre	x
bird7	x_pre	1132.521766648672	0.0854379789474943	1206.8508812011444	806.3943564888796	2255.8751632725634	2763.958599651508	4610.978736604136	0.7934082505965206	921.4222077201388	2032.353907285676	4311.525151553561	1032.4743060077035	-0.8147856538297092	4.941670279518365	0.5492544635090494	4500.0	4750.0	4812.5	0.1210296359298238	0.0168157631228666	0.0530114340154646	13.89704171725503	0.7484845429641457	pre	x
bird7	x_pre	1139.379411931942	0.1109618446267043	1218.564085835511	800.7274978510804	2364.521519197113	3465.9240114085537	4805.950382108428	0.877420570946942	778.4012161835846	1729.389824972724	4377.545754273089	1052.458446106515	-0.7417646222580805	4.965306285435058	0.5219290257650518	4625.0	4812.5	4875.0	0.1232916975315793	0.016787796773798	-0.2163079756509375	12.990016234042796	0.7522334515918542	pre	x
bird7	x_pre	1142.5477570141677	0.058660437187858	1182.1421062816578	746.6577753804395	2281.364571371904	3101.327714066684	4610.235712786237	0.9040811643460924	1750.0261080570187	4018.762610437793	4475.5900675501325	761.8220395556666	-1.15039968344351	12.249126848935513	0.4775830808875548	4562.5	4687.5	4718.75	0.1199936809143683	0.0164663453770508	-0.0762045522952597	12.621790612828455	0.7489952786071431	pre	x
bird7	x_pre	1174.7787419903968	0.029320544874292	1221.5100378777283	1120.411114574739	2303.011791738688	2785.437198016708	4679.369497290209	0.8558790613061601	1658.467734812132	3792.653491668828	4599.775041366324	781.3996065372343	-0.4284174078738224	14.94107321947378	0.532328272600467	4656.25	4750.0	4843.75	0.1211148650408901	0.0160438695422183	-0.3878779443903288	11.166871388066427	0.7566438825453964	pre	x
bird7	x_pre	1133.221721746765	0.0398983310955897	1191.1119458217406	1072.2049008726708	2246.75715073993	3909.589875177291	4628.159997444511	0.826403537981183	1403.770195420803	3193.9067816719294	4387.932020068763	799.1295247933515	-1.57710827566582	8.049859308086685	0.538114766153027	4406.25	4687.5	4750.0	0.1207653385341962	0.0164980907762632	-0.0246839528909703	12.984418642140945	0.7491262013623836	pre	x
bird7	x_pre	1062.32770636386	0.1483458059405625	1206.5344329174	802.4018033249339	2258.809488656208	2668.514236195791	4629.980160131318	0.8773825125201281	1752.926317697697	4051.50824085544	4561.0018037634845	758.4239268795847	-1.1493294665052822	12.41241088125489	0.5092885641189813	4625.0	4750.0	4812.5	0.1211561147828092	0.0160730068960023	-0.4108853999873306	11.121515189003714	0.7558495698403962	pre	x
bird7	x_pre	1102.9641685062545	0.1708572280109534	1217.244328701426	605.9090477519186	2268.850232618077	2837.985321781436	4745.964194520155	0.8996574154385857	1329.903725557323	3031.0314047818088	4615.49114265788	874.413652852616	-0.4768415439673702	10.769468011699468	0.4789185643876065	4687.5	4812.5	4875.0	0.1225157201290071	0.0161926285579481	-0.3769160515020167	11.481164731599288	0.7533801125922954	pre	x
bird7	x_pre	1108.8452766929051	0.1365327126064791	1216.7018595590175	804.1157256336935	2210.1784049220773	2534.0068647083003	4698.982755615146	0.847830266796327	889.4329632471895	1963.5038332537115	4589.006916630392	858.5483778299669	-0.7541667302921385	10.930313320308176	0.4703849977076226	4656.25	4812.5	4875.0	0.1209019184662996	0.0165375458978595	0.0656537152660491	13.937653836397866	0.7451443262556862	pre	x
bird7	x_pre	1042.3138472206049	0.1669226100113885	1209.7761229884784	799.1392852041115	2180.446893524439	2576.4043689789764	4667.361448007833	0.8642379267443014	997.2932023942728	2227.385501094337	4550.421450287719	922.9542622136154	-0.3446009388830381	10.046121229158908	0.4824000818360954	4656.25	4781.25	4843.75	0.1216977456214834	0.0163133641751662	-0.2113764828204865	12.40347581295452	0.7499885637471706	pre	x
bird7	x_pre	1138.4873325995516	0.0446847402137233	1203.1169329074662	958.915753384058	2271.872737250409	3290.0775171915006	4594.243499829373	0.8136932388192002	819.6968179866084	1844.8442174362503	4409.66557727465	996.6799529504945	-0.2447698162628875	8.190224215171485	0.5761807021817612	4500.0	4718.75	4781.25	0.1210615659428876	0.0162796309079455	-0.2745475742102827	11.776220286063689	0.7530495504879365	pre	x
bird7	x_pre	1168.982553194042	0.0180435377751682	1205.27166662884	1139.033460323568	2321.847261203144	3213.6263526504017	4681.405957815826	0.8984601163746917	1186.9982190569383	2787.7868152469227	4394.948981071966	998.5104885050396	-0.3410547192326373	7.450877967549277	0.5231100052180339	4562.5	4656.25	4750.0	0.12132207914403	0.0168155479381277	0.0428022953885365	13.53903263319061	0.7484839432125984	pre	x
bird7	x_pre	1161.1299555144458	0.0204516837658764	1190.632177127569	1123.3210401766196	2290.911970805181	2707.9872527774805	4637.722933256835	0.920606034250505	1371.2105180692654	3111.272270156416	4357.4208243283	942.884685222506	-1.0803081848749874	5.857915319923636	0.4944054682997415	4531.25	4718.75	4750.0	0.1212585722779018	0.0164744808469041	-0.1208447065494921	12.810775678740356	0.7477345849550466	pre	x
bird7	y_pos	1069.76352697279	0.269344848267632	1419.94924481887	607.7265569106349	1315.0773088069914	3202.043933483969	4936.832747420794	0.6333294687423537	632.4705039475193	1018.478308223766	1795.4315976073046	1258.1689380747991	2.128620962584157	7.999829555087842	0.7187262686803622	1187.5	1375.0	1718.75	0.1301990772587446	0.0365684030479605	0.3575764380599222	6.340571795315661	0.8609510385056603	pos	y
bird7	y_pos	1061.1988071885105	0.2767662618255174	1452.5175919675323	661.5245799011607	1411.1092882698408	3384.300334681432	4925.0871595891695	0.6366167630074739	484.4081326777441	778.3209679194083	2029.869787803687	1322.3132114625048	1.151096998688183	3.890994036258952	0.7307135433885685	1343.75	1437.5	2781.25	0.1321625720128434	0.0409240687142428	0.3472117525780644	5.53454076250919	0.8785978463219827	pos	y
bird7	y_pos	1085.9013487041627	0.2151472527914316	1411.3775706328945	753.1481733084711	1389.9347678702018	3181.6151175651	4835.387764549612	0.5246388002605014	417.4216588462752	752.8527473805361	2039.692597406282	1510.0843569174338	1.5635945973894656	4.984594107990146	0.7483050128822477	1187.5	1468.75	2437.5	0.1283896552352471	0.0371081962116118	0.0980382037035395	6.251632197937817	0.8592134096025005	pos	y
bird7	y_pos	1047.6212847738916	0.1958227929327746	1475.1050977803704	638.3018903584732	1299.5004259092827	3185.7084542120115	4785.422079875689	0.5560425192740197	578.0860211443569	1034.4356556742996	1852.387488602501	1253.9985721160976	1.5396192532275743	4.8023048670336825	0.7437726765919055	1125.0	1375.0	1937.5	0.1292344114212628	0.0338257180292042	0.0761665603258793	6.880872729204692	0.8506970128194136	pos	y
bird7	y_pos	960.3132206601608	0.3246812446136439	1448.4590169220478	635.102843388298	1423.4756530887744	3111.6370178601223	5004.731928394649	0.5515107356413315	546.3010266644179	1032.9271575066743	1850.786448682616	1210.9807926846163	2.077051733058942	7.868367711205272	0.7406716249360024	1343.75	1531.25	1781.25	0.1296308327222254	0.0353524966144331	0.2350403453579065	6.795861091540697	0.8526078949920913	pos	y
bird7	y_pos	857.454206260591	0.3182857814772669	1388.874525784871	667.315510273452	1358.142989271409	3144.0582649846624	5034.416963777886	0.6004825768367458	1086.1503798019348	1781.388882777548	1988.8690310559416	1358.418793111201	1.7281425268417911	5.762675855052823	0.777489091062599	1218.75	1437.5	2312.5	0.1337975943129781	0.0330926881826755	0.2674154157090311	6.622141014034505	0.8509883518966549	pos	y
bird7	y_pos	938.923591020766	0.3160081424158725	1493.162368442305	674.9172813968298	1316.118483246742	3123.0034609984864	5083.118727622351	0.6400729575174673	852.2127616107977	1403.089918762336	1917.512594107587	1372.4440221287844	1.836529047566574	6.099131227646846	0.765261069923847	1187.5	1406.25	2156.25	0.1350818299528561	0.0368815907744634	0.3006435600363887	5.679566685223937	0.8671274099196579	pos	y
bird7	y_pos	1045.700859596854	0.3332764277370602	1490.655643030549	635.9247892771858	1445.6502021287322	3369.7411263670488	5055.22300183245	0.5406107026123796	387.4906300652288	657.6217357663535	2137.125528334917	1591.1532095651148	1.1352334159850164	3.4065592845639934	0.7725459252716075	1187.5	1468.75	2750.0	0.1330402270717879	0.0417989234012152	0.3203863422931351	5.571932294531341	0.8790305592889011	pos	y
bird7	y_pos	1142.3879645870895	0.3050587823336053	1463.7637393176103	612.0872424812027	1398.415210434627	3134.9644616866703	4923.898169294154	0.5732552788870046	275.8361152641453	598.7798388268136	1547.0574570394497	1150.1486023840464	1.6450222530277103	7.116476876892119	0.6920076114126484	1125.0	1437.5	1625.0	0.1346827375638312	0.0449113376959528	-0.0258588216836789	4.9118113393076985	0.8898070680911788	pos	y
bird7	y_pos	1077.9863897579737	0.2983542492363141	1494.047156284371	633.0209302767234	1386.7083581745223	3272.0875881147213	4930.622073668621	0.5435333155205598	374.4034953889186	642.2550827265686	1997.4661530367125	1384.7243419093115	1.2975438259450696	4.107584191746342	0.7429079124819874	1187.5	1468.75	2437.5	0.1294222295786989	0.0406962335740115	0.30752408359091	5.64867732128761	0.8747335924036921	pos	y
bird7	y_pos	956.8123074885892	0.3009486973810211	1497.0471131712402	597.7134462350012	1361.2883789899752	3200.525161496141	4943.010703703148	0.6059156122765488	494.01297626615167	831.0496578709955	1882.608890150357	1248.6555360728607	1.542373686360348	5.166989332627313	0.7336613240576392	1218.75	1406.25	2250.0	0.1335284317403241	0.0396351943932003	0.296437141140452	5.943987770227419	0.8717502255190456	pos	y
bird7	y_pos	1038.1726572903451	0.2104761714053015	1434.1436314894963	668.8980196273396	1404.041798818509	3131.6190564782987	4850.736945520308	0.4844071044350106	464.0455230524433	791.5567294826056	2030.2209073626595	1387.8716857073075	1.4298853162421197	4.965831062029238	0.7688395613343214	1218.75	1531.25	2562.5	0.1269710735794747	0.0368294932875534	0.2067973576570599	6.2981064687537005	0.8588124059146296	pos	y
bird7	y_pos	944.210723612701	0.2996954533345085	1435.813706571263	616.8532695526713	1304.3631546709476	3300.924511314714	4902.343392281111	0.6311118808251241	592.861261283691	922.2668554875462	1771.1806142973278	1183.9523882238982	1.7284268478634888	6.071746977626521	0.7389969741876055	1156.25	1375.0	2031.25	0.1341749267850791	0.0377078605845756	0.220009921314433	6.0187149188508045	0.8667841955891963	pos	y
bird7	y_pos	924.1381282544336	0.3174341716223962	1488.097252699429	365.6850040303992	1388.0842199937388	3459.3373334063394	4948.69266774372	0.6190381097039166	465.5365834898551	773.749238786207	1908.949363613604	1352.0026341153	1.4032530493600437	4.604076331364495	0.7460273461700979	1218.75	1437.5	2218.75	0.1356051833713979	0.0422299653147416	0.2081103653154115	5.372483575821959	0.8835017528882052	pos	y
bird7	y_pos	1115.5877506339627	0.2174326977341678	1431.8830434882525	445.0830819851618	1421.806795898986	3072.32220754782	5045.115933114455	0.5229011389157985	345.55141271059875	718.2096542914243	1873.026984312188	1630.5416594961462	1.7752839496906778	5.852599422928997	0.7467173910809843	1156.25	1437.5	1781.25	0.1297513671756822	0.037993292940954	-0.1559802215629293	5.964610387470834	0.8631726574496693	pos	y
bird7	y_pos	866.9141683381337	0.490387972810487	1437.5949364989	304.88311172955616	1417.373508263941	3312.0688807522392	4937.534009575707	0.4801121159590161	393.4672498963165	692.8876901562646	2200.653199641324	1505.6958831304516	0.9386949375618244	3.36813375913013	0.7866552611991081	1218.75	1531.25	3093.75	0.1342691629179583	0.0449764058035722	0.3553722554175993	5.046494425401761	0.8912021324605416	pos	y
bird7	y_pos	915.7562014544574	0.3241826696407485	1383.645195243379	607.3439766071581	1453.8916878849489	3309.701734734095	5051.997855207927	0.5015323276723271	416.1199304708754	795.975550474325	2118.0104534089205	1544.3769506312094	1.3637354040945806	4.560406470810976	0.7882653024655403	1218.75	1562.5	2750.0	0.1307055128205932	0.0409248280980502	0.3551842488641	5.701100291432116	0.8746958539837378	pos	y
bird7	y_pos	965.0458775092352	0.2765704622189128	1459.7922320412365	664.3001353416598	1442.6593528993255	3373.308053881395	4880.831907630554	0.5427004690602005	415.6988086826031	647.3992899714067	2114.9443520679697	1417.5507610678894	0.804808556694628	3.0358802947841883	0.7779703738747159	1187.5	1500.0	3093.75	0.1329621802336414	0.0426611912438303	0.252389804693259	5.230637470931376	0.8863774562891917	pos	y
bird7	y_pos	808.3369237848356	0.4307916880170608	1493.7957310927798	619.5011847105953	1485.8474173516872	3273.661936092308	4945.029447713295	0.4616769657211584	431.1521649872149	848.3636481322055	2421.688650100577	1651.4469712533314	0.6950112732463162	2.7301283391542515	0.8143107136632219	1375.0	1781.25	3875.0	0.1322470729552523	0.0431533587458722	0.5317414289532888	5.502744341348375	0.879840986828011	pos	y
bird7	y_pos	985.5719950816864	0.3283785468600284	1451.6985514208145	628.1023951562984	1366.7885441899025	3172.125923892517	5057.427563904247	0.6241245880607434	545.9037536985634	916.6096252626302	1735.58654623657	1181.2541309458115	2.4816751548952563	10.680884377594396	0.7198895899114006	1218.75	1437.5	1750.0	0.133986158712399	0.0382912394390264	0.1865356394622117	5.986049012822786	0.8682370601684252	pos	y
bird7	y_pos	1313.2948025705991	0.1434615645705436	1497.9554143832547	659.5669676926516	1403.4412584392403	3072.6148516030694	4783.645355570397	0.5299134499103039	452.1245809235675	760.6828962698454	1938.5807616060376	1276.045502506798	1.7232690379571425	6.380038083236814	0.7474141533275656	1218.75	1468.75	2312.5	0.1273835361784772	0.0366870171709565	0.0819984712439771	6.153139570282254	0.8632430404778236	pos	y
bird7	y_pos	1031.67314749275	0.2876820988614034	1475.7031696742238	621.1797326816999	1326.5728853236046	3323.3201001432226	4987.908480158159	0.6247976956956593	554.5429706695452	962.8529384267844	1681.6856618016143	1121.666398957714	2.307209465557191	9.744487369977662	0.7248763327624864	1156.25	1406.25	1687.5	0.1329689807704846	0.0369545972209653	0.1815580746171524	6.311742034691762	0.861559070180574	pos	y
bird7	y_pos	886.9434031626351	0.3057993038533627	1406.6352361365632	641.4804417754175	1339.907825116141	3301.004439748184	5054.932382871581	0.6274094858554137	947.7891550800456	1474.7913534708982	1912.3621731326173	1399.52118108809	1.8586793373424937	5.990575599043218	0.7569458369548062	1187.5	1406.25	2062.5	0.1369739877532477	0.0356442714422489	0.2570196157198513	6.340097837656494	0.8577615569826658	pos	y
bird7	y_pos	998.0826894448272	0.3456034857838944	1422.847957801021	605.1519699709985	1350.0069177016112	3262.904875417535	4955.6807273705645	0.6311438895153346	938.1273448793828	1420.8480832392324	1804.7029791481768	1164.2125900812948	1.8598828599748567	6.584068690794816	0.7319978524370161	1218.75	1375.0	2000.0	0.134477697263852	0.0338925571387011	0.2281699358860078	6.617219871836994	0.8520682278619279	pos	y
bird7	y_pos	923.595039115982	0.352474342524234	1497.6301499178685	668.3126962860847	1325.8080903691227	3209.4043049572056	4967.044703929191	0.5861730944007391	520.0733279539764	865.551045795647	1571.474664360336	1052.7635540768754	2.2340720123969016	9.72406668015286	0.7273773980910804	1062.5	1406.25	1593.75	0.1351574568462917	0.0387699271099006	0.0896016816497547	5.765287725324863	0.8712272561421435	pos	y
bird7	y_pos	1055.3258688891638	0.3050678607934594	1412.981206299169	654.9900025600685	1442.0909508024922	3197.964878753154	5079.7688264648505	0.5510023758305157	432.0750975466678	728.2471187491041	1968.3057394939167	1415.1359858378623	1.7820148009523558	5.96146059428584	0.7578885132135372	1343.75	1500.0	1937.5	0.1294718334185098	0.0382701796582149	0.1628499169536997	5.959377539220648	0.8673280529036995	pos	y
bird7	y_pos	945.3148573341664	0.3108576323869469	1433.06766474779	574.6713379446834	1372.565748143038	3325.981008554604	5041.976394978628	0.543741154026939	796.0020109699907	1338.4874506479962	2202.7373613590457	1552.4670742187493	1.5447306549674142	4.802634255757072	0.7961802060929076	1218.75	1500.0	2781.25	0.1320532293304659	0.0351509577822834	0.3677250587400372	6.743416444503025	0.8540306819405126	pos	y
bird7	y_pos	1092.5498731973985	0.2256838772002901	1431.633745917812	632.0788336638202	1461.5470624181896	3429.4925010589754	5093.303109738841	0.5351173446689333	484.5584165197666	901.5290459339049	2613.6624730801827	1742.7382740930816	0.6814486767628912	2.197515589172184	0.8083466953146037	1250.0	1781.25	4406.25	0.1281032951113568	0.0366590596872932	0.2722789909452004	6.444903557306849	0.8576869477110989	pos	y
bird7	y_pos	989.5919956552658	0.2458538774619713	1414.1963434689817	670.087254101478	1388.6305882854444	3105.627231403292	4875.919353957939	0.5821099223997794	438.16756284866193	697.4364017723125	1929.258633342025	1304.660267147007	1.6325827095139291	5.830304465303012	0.7417787929398715	1187.5	1437.5	2312.5	0.1307367045947256	0.0392145672931475	0.1421726683608022	5.725959086977412	0.8723019415212541	pos	y
bird7	y_pos	1120.1477648991208	0.2625582307249395	1454.7996429806756	632.8238127021021	1439.0273562090124	3203.2550685240967	4896.5034872212855	0.536053182069282	442.0797425793068	800.9098969402012	2318.6327576139306	1603.642900693709	1.0858744485622442	3.567355064218664	0.7911987177415258	1375.0	1562.5	3093.75	0.1272127079780079	0.039014601733841	0.3934605335697274	5.939111282497635	0.8687137599789155	pos	y
bird7	y_pos	1052.3152696600637	0.2988950551687312	1386.6447894495263	671.8333373488604	1433.029998267353	3265.333265115098	4929.264797215536	0.5556332173362324	447.22530713060985	780.950206997318	2023.647488839815	1410.9315557308491	1.5093520826532925	5.233766346642965	0.7492243669071048	1343.75	1468.75	2500.0	0.1316393266768042	0.0409632278168367	0.3552550627080257	5.696426121179052	0.8764401350211589	pos	y
bird7	y_pos	900.8334372011716	0.3398698134713456	1434.7932344865408	635.6692290880909	1390.1648540780047	3312.707933980582	4923.417657375373	0.579560071127589	670.3194872749103	1095.1189096106052	1888.581529193586	1171.72541590199	1.5568693499255373	5.105437279711247	0.7362444423701578	1281.25	1437.5	2156.25	0.1347147483196255	0.0375088125610918	0.3208490843744563	6.335931334728993	0.8637332411785147	pos	y
bird7	y_pre	1086.4789895770891	0.2509115754588465	1497.4960933863108	746.6077367146959	1369.489390231643	3261.586996419138	4938.49852563193	0.5017174353965402	237.7113778368081	424.6710168034559	1914.16983912536	1402.09590362237	2.2542496802249947	8.188008559147084	0.7718965565358755	1218.75	1437.5	2062.5	0.132199182795079	0.0228391147489063	-0.0993804280510812	4.287092366178816	0.8250748305258088	pre	y
bird7	y_pre	993.6965409194224	0.3611343831065087	1498.815906132544	641.5444869149184	1358.761198878056	3288.1929877777143	5009.521576858288	0.6139688887928304	257.78966748210865	466.4861251877864	2216.437194321963	1755.5592071878923	1.742074914455824	5.0344711298477405	0.7728566352460242	1281.25	1468.75	2718.75	0.1308842413560718	0.0233054636957899	0.0905595195624504	5.997015294421129	0.811630185601019	pre	y
bird7	y_pre	1072.3038613250064	0.2877253133222583	1466.2140546102814	642.2293095312222	1377.8286285417812	3107.553397419745	4903.441595450788	0.5679546218719508	130.29545843807924	241.93044704191828	2147.0714561787977	1510.5992448348434	1.76152891264185	5.7633565619200935	0.7879205342483614	1312.5	1500.0	2500.0	0.1270349343116966	0.0229699912268687	-0.0101228322030175	7.344235661048004	0.8092309659571685	pre	y
bird7	y_pre	1018.1709742610926	0.3072882392841162	1475.8859370073883	636.5263735980891	1376.8645710177502	3394.8655206368303	5139.968770804084	0.6456939383936163	243.2095397650122	470.3331193958082	2152.416379630764	1637.3481326419624	1.7771233480943305	5.222888523705569	0.7608343028630583	1281.25	1468.75	2281.25	0.1312558041319798	0.0216505773973241	-0.0589833572363789	4.914398476715135	0.8125356460969845	pre	y
bird7	y_pre	1082.371185512874	0.2922279483657166	1443.7242006705071	612.0621033331767	1461.5821954108253	3199.577861249707	5041.473113701896	0.5719926301736414	131.72354830127566	275.63516451965614	2338.806369090506	1737.9946232230309	1.4523608170203233	4.181220479792124	0.7523938427233	1343.75	1500.0	2843.75	0.1273251278531618	0.0203554063981216	-0.0590290874495228	7.910428269112235	0.7894779657804648	pre	y
bird7	y_pre	1058.7777287632898	0.3120286636544178	1486.7619869417465	606.226752239279	1408.5803092230017	3149.862666088308	4940.420762505716	0.5094441758946513	173.9351443529974	371.0543615344717	2057.8195513896326	1493.9031951763764	2.037950001633253	6.555082490357199	0.7463113864980071	1312.5	1500.0	2187.5	0.1281037405857255	0.0188560924010921	-0.1983636535392575	6.425294187859339	0.7967141006244557	pre	y
bird7	y_pre	1113.0490327462162	0.2775741477533793	1463.21713018075	590.1877523531821	1425.6993106170066	3265.768924447075	4983.231099068938	0.4998106678022151	215.4736354678705	417.6180972674679	2368.238431716379	1643.050278689896	1.2988820398360374	3.677932586977751	0.7863238904151962	1375.0	1562.5	2968.75	0.1265202621789821	0.0210550325635262	0.0216171928555849	7.067267622192337	0.7995461266510893	pre	y
bird7	y_pre	965.7056580020233	0.3492868975156817	1464.7952599386674	596.6123185061857	1363.952153669229	3167.715663127064	4972.759643519041	0.5385732245381755	249.75513569089443	493.89753105271177	2120.604642640299	1657.6109342295445	1.931963454268234	5.878579030714007	0.7799645491641324	1218.75	1468.75	2250.0	0.1305746249739505	0.0209923857231718	-0.1334033728959295	5.828236433976492	0.7998117101575769	pre	y
bird7	y_pre	984.657575218978	0.3079670610227876	1483.3755248472596	599.002515726582	1371.4585545076766	3303.326574202713	4964.010932263114	0.6078950416840897	242.05378734343023	494.6632224703496	2252.181301882318	1784.9242245000426	1.7023792928629518	4.866316573174232	0.7770870971799204	1250.0	1468.75	2718.75	0.1317642431030609	0.0213085612956265	-0.0759052930529479	6.680322358132023	0.7974985419193391	pre	y
bird7	y_pre	1058.1880472482082	0.2785787002013444	1443.9060250634045	609.2282405516879	1389.4485899305478	3049.39360564443	4868.932596493671	0.5838607203947004	197.16461568463228	387.75062626462005	2152.5629072968427	1581.2878627222694	2.024524571708097	6.700360452877705	0.7845889945867959	1250.0	1500.0	2437.5	0.1274769750286759	0.0233311702029291	0.145049722589754	8.107571482818209	0.805881909031268	pre	y
bird7	y_pre	1108.3819392816322	0.2283956544078441	1465.4017023475335	617.9588597320369	1404.629330084095	3130.278056489349	4867.626719507304	0.4661273947680795	191.8599910700273	381.4164398057015	2318.1783638284523	1635.7717849794196	1.591841870025118	4.920622702211205	0.8017548249074514	1281.25	1593.75	2968.75	0.1242935373398384	0.021613718283228	0.0446507664298103	8.685864599865486	0.7957714653051858	pre	y
bird7	y_pre	972.5387291660586	0.3376869214964483	1490.8476436055694	625.5936784198757	1401.2773710496172	3072.7035981574068	4807.566398353699	0.5215967632357855	184.97482813641864	365.6799085003328	2191.138370951946	1594.777580384252	1.824588448075852	5.617444811684464	0.7716065424757311	1281.25	1500.0	2406.25	0.1279951154958476	0.0202698183061307	-0.1614376641070926	5.858566814037317	0.8088682788340603	pre	y
bird7	y_pre	1009.8542491920616	0.3220460410151811	1442.8224189058412	613.2655583501655	1406.9941690958206	3198.830505247104	4923.7710939537055	0.5070349213218389	233.6376102372201	449.3513241098862	2376.288225438951	1699.3235254610197	1.557245949141301	4.574929654615273	0.8149093868020025	1312.5	1593.75	2968.75	0.1267491898890973	0.0204338193876943	-0.0540639539787617	5.607907115392726	0.8004907760079933	pre	y
bird7	y_pre	878.5022421463241	0.3250852487485846	1454.559718343129	646.6115462669995	1428.6896448059197	3295.8469352349225	4977.672663457503	0.5899957517477845	165.0532419577328	332.56830380365784	2022.472706729216	1386.35432086737	2.1559283527896844	7.461800065341084	0.7159092575925662	1406.25	1500.0	2031.25	0.1309880187533768	0.0216756614421513	0.0103937906643561	6.843028228072676	0.8007730597960477	pre	y
bird7	y_pre	1036.9758418140934	0.2954773798834122	1483.3164165456228	647.5110061086036	1419.2156889567684	3176.2972772437824	4859.545049518139	0.576303727207029	195.3175081333556	369.1962937932605	2100.589305239016	1400.575388637179	1.9230710593592164	6.575937803328224	0.7339170289467245	1343.75	1468.75	2312.5	0.1260359719488696	0.0204752146548227	-0.0758264466597955	5.160602801507928	0.8131106128640031	pre	y
bird7	y_pre	978.172903451792	0.3249527768067048	1478.0109347171092	333.7309843133845	1352.331707128158	3259.692736585454	4961.57017565877	0.6199385838976922	224.13944295236152	416.2976688857208	2153.351372275715	1600.1615308622506	1.7385308201905785	5.195353723432759	0.7594888870924854	1281.25	1468.75	2312.5	0.1288758395434513	0.0217752353369526	0.0190291350314387	6.30969963600054	0.8043789146190965	pre	y
bird7	y_pre	1052.628682063899	0.2995583057676163	1450.732810962827	626.4230462585651	1411.9225442184018	3285.706336649458	5020.51303107665	0.6094671049845221	211.37494529368328	415.5401576850126	2220.865189022973	1627.7580452267607	1.825295674886808	5.534016167207662	0.7512959476758616	1343.75	1500.0	2312.5	0.1273235429672663	0.0205084394808362	-0.0593104773319011	6.498242593667932	0.7971844883841273	pre	y
bird7	y_pre	1078.4684119159615	0.3537745452461122	1471.3547424709143	303.6352824294116	1455.1489802950878	3273.883316525452	4940.363864365109	0.5438852872464923	228.54236788296012	475.9020627553119	2542.011637035471	1797.348919468691	1.4855038020611204	4.3409543836595805	0.8089396011391722	1406.25	1625.0	3187.5	0.1258230112378433	0.0203635544598954	0.2146445233159127	8.256950825431502	0.7887522823336733	pre	y
bird7	y_pre	991.7348191743268	0.3220613332352197	1459.602124377809	638.4532168065176	1391.6818563649997	3303.226712944528	5098.920553115972	0.5626373633610213	201.0301968908927	400.80438863214334	2525.6749293497223	2046.136892873147	1.566670828338203	4.419346035475503	0.8169764680894118	1312.5	1500.0	3062.5	0.1295504013118336	0.0238940668231011	0.2405610704391069	7.62983870943765	0.8094093608160037	pre	y
bird7	y_pre	951.2926809060956	0.3611770801266664	1427.0897070697138	638.5609111204794	1394.1123406107986	3170.969485062872	4939.512503414302	0.5562428170054399	324.0343840111357	627.2302713467305	2475.2803604650144	1702.3650016886804	1.3216674212194206	3.812004266589967	0.824326788747651	1312.5	1625.0	3125.0	0.1288884618373833	0.0212815556189148	-0.004769168006919	4.557357382176347	0.8178944185164791	pre	y
bird7	y_pre	920.149829210284	0.2875156147179991	1496.1957948695424	661.6646154307225	1409.5006055845372	3353.19576605468	4984.929269625617	0.5853509183293107	254.9874840043188	481.550293591147	2370.9986521253577	1817.9170195225856	1.4445586088502278	4.094510764114032	0.8054472272357154	1281.25	1531.25	3062.5	0.1344400776028979	0.0224400013942392	-0.0512264849857703	5.369438346601653	0.8087214206361384	pre	y
bird7	y_pre	1150.8291254649728	0.1329926891673375	1462.757958192502	736.6545458323783	2061.880318350185	4179.720646170144	4940.706492591988	0.8123099791402515	774.9411457877146	1972.4379854573165	4034.1608332272704	1155.1009448686868	-0.7903376105010342	3.090890436826454	0.523823057781556	2406.25	4656.25	4750.0	0.136819126449871	0.0332351732984925	1.0952862078620431	4.49792562108273	0.8004395559698545	pre	y
bird7	y_pre	1031.7261692837874	0.3803167735248474	1441.39242031215	607.8617990537541	1514.3212544893695	3294.337757672436	4966.481698794625	0.484946737843668	159.26202119051015	340.089514927369	2381.9772123069124	1620.1222630161233	1.4050124924404586	4.244571831969881	0.7746392335659105	1437.5	1562.5	3062.5	0.1302074551325973	0.0208942861272972	-0.0807516227399853	8.686348707492932	0.7885609684519558	pre	y
bird7	y_pre	974.8426475973448	0.2989738802462118	1493.6722334974131	632.7664089781874	1431.769024304086	3269.314725973052	4989.228045085405	0.5895117890374061	193.5056084167481	376.4216934034128	2535.178523346842	1924.3095659325893	1.4375001589100869	3.8547917623471903	0.8015461746515103	1343.75	1562.5	3187.5	0.1283516401830357	0.0205841911659698	0.0087490982656052	6.472581057806362	0.7974023369897546	pre	y
bird7	y_pre	925.0842372757052	0.3450376582695999	1497.3680950065277	459.9794332322678	1399.960362504329	3252.606392119196	4889.015091646485	0.6668471485577181	180.3322265396962	359.48335369025835	1997.238173199713	1467.610582556308	2.208658028255745	7.622946529807304	0.7188764642517274	1375.0	1468.75	1718.75	0.1295369793310022	0.0219279817504425	0.033949155658425	7.177337827191498	0.8006885467038581	pre	y
bird7	y_pre	1330.5045922287736	0.1468604230734156	1498.0070487594412	736.8526323727577	1477.1715515894944	3167.675252888521	4828.734703313451	0.4841804007185095	161.9289955318935	324.0507659728759	2306.8651265256703	1567.1922488088169	1.7379306805640249	5.425812809164248	0.7680565163989926	1437.5	1562.5	2656.25	0.1250193085980231	0.0197956367393775	-0.2045303975773194	6.745865803917148	0.8029598266562135	pre	y
bird7	y_pre	790.5250887969352	0.0373091434658056	841.0803470387586	757.1945495710006	1625.3649717919557	3291.998820603485	4681.456276308042	0.5759379424970619	144.5547877251237	334.94999455412625	2426.6280120779084	1276.669637102735	0.9908026241390908	2.929365855866102	0.6544511282306169	1625.0	1718.75	3281.25	0.1139254613117404	0.0159316198140773	-0.0712021918654439	10.074752295452436	0.7662789790745894	pre	y
bird7	y_pre	965.8540232860112	0.3153056803912921	1484.14101943663	607.6359901565984	1387.7406310190745	3151.163547465186	4926.604925708903	0.5979374411295316	224.0682986337359	425.0453736962832	2110.246087656182	1586.8182995476736	1.940540012412264	6.144394259674099	0.7721768012419753	1281.25	1500.0	2281.25	0.1283452483501724	0.0200961177560337	-0.0694197382401344	4.259558402225309	0.8145031598734892	pre	y
bird7	y_pre	1020.6490378351295	0.3654881346170157	1419.179989978585	566.7898554613809	1400.4686344147744	3274.787374426972	4955.076326763883	0.5186692277068682	85.87481877794272	170.949751298731	2623.670363887216	1917.5996400709184	0.8060744206679126	2.6981042704051106	0.8150708080415917	1343.75	1750.0	3750.0	0.1282584780881517	0.0219457478311177	-0.0236858558153016	7.480752853012444	0.80036240520466	pre	y
bird7	y_pre	896.3231965830919	0.2198140387097897	1485.387126123989	797.5488758375175	1458.9245277749728	2982.931297583705	4699.675600409233	0.4361854820632371	120.97079264442274	243.1536616125628	2250.6193113781287	1530.7509569179567	1.846143346867506	6.164337045866024	0.7662739416599471	1468.75	1656.25	2500.0	0.123886774103479	0.0191021995899959	-0.209742026165906	7.17733130978798	0.7982968926076334	pre	y
bird7	y_pre	1024.135124652302	0.2995300727798857	1462.4477645247557	565.471134100511	1428.3337205323191	3209.5194075671966	4902.190372370772	0.5136738012992149	162.6379860073385	317.663053870584	2336.7122912154355	1765.1240987848134	1.5083445123003136	4.511629948449173	0.7871201461070937	1375.0	1562.5	2843.75	0.1270621295289009	0.0222254937639703	0.1496305500761051	8.206591774421385	0.7997140329197542	pre	y
bird7	y_pre	671.5356233494789	0.1923008035527141	878.5467575075778	514.8853987771082	1445.7626857298208	3122.176844874116	4902.81996980285	0.5224097517331008	113.37294402055734	236.9198967319062	2399.533226054936	2000.4099208579617	1.3649403818436991	3.7886927461378654	0.7800706745397061	1125.0	1687.5	2625.0	0.1288273618510242	0.0221087909464526	0.041799252179645	8.194418228858702	0.7996237701963532	pre	y
bird7	y_pre	956.9297590512164	0.3542784087811464	1472.1181938053146	325.3011409687254	1418.5590969442685	3204.816075687248	4956.2172507656005	0.5656173798294848	139.48945475092816	291.9953158815648	2307.6483883504006	1853.1891480178529	1.7332233989380603	4.991223108016295	0.7740970534687576	1343.75	1531.25	2343.75	0.1283840941534523	0.0228668100412742	0.1218753988506618	9.211007849438666	0.7995021431526853	pre	y
bird7	y_pre	1018.5420223608562	0.3573345929300829	1478.1987111711007	601.7127621018756	1426.824583347233	3036.211233840716	4823.14600517232	0.5844115010512007	184.10605587668823	345.8307150905866	2041.6451252124136	1372.3769585627324	2.2317582145625217	8.305360312070656	0.7133161393191044	1437.5	1500.0	2312.5	0.1267529313053097	0.02266508042824	0.2792034658533636	6.9585268700535705	0.8058392889588362	pre	y
