# Supplementary material for: Lesions in a songbird vocal circuit increase variability in song syntax
Source: eLife. 2024 Apr 18;13:RP93272. doi: 10.7554/eLife.93272 (PMC11026095; doi:10.7554/eLife.93272)
Supplement: Figure 3—source code 2. [file elife-93272-fig3-code2.zip]

Archive with 1 entries (1 files):
- eLife-VOR-RA-2023-93272/Figure3_SourceCode2.m
