# Supplementary material for: Lesions in a songbird vocal circuit increase variability in song syntax
Source: eLife. 2024 Apr 18;13:RP93272. doi: 10.7554/eLife.93272 (PMC11026095; doi:10.7554/eLife.93272)
Supplement: Figure 3—figure supplement 1—source data 1. [file elife-93272-fig3-figsupp1-data1.csv]

82	114.11
38	41.844
32	41.469
11.406	11.312
11.969	8.2812
16	29.896
