# Supplementary material for: Lesions in a songbird vocal circuit increase variability in song syntax
Source: eLife. 2024 Apr 18;13:RP93272. doi: 10.7554/eLife.93272 (PMC11026095; doi:10.7554/eLife.93272)
Supplement: Figure 3—figure supplement 1—source data 2. [file elife-93272-fig3-figsupp1-data2.csv]

1.1823
0.14731
-0.19221
-0.058141
0
0.42418
