# Supplementary material for: Lesions in a songbird vocal circuit increase variability in song syntax
Source: eLife. 2024 Apr 18;13:RP93272. doi: 10.7554/eLife.93272 (PMC11026095; doi:10.7554/eLife.93272)
Supplement: Figure 3—figure supplement 1—source data 3. [file elife-93272-fig3-figsupp1-data3.csv]

12.344	13.781
11.062	11.031
12.469	15
7.5781	10.594
13.219	10
81.438	69.375
