# Supplementary material for: Lesions in a songbird vocal circuit increase variability in song syntax
Source: eLife. 2024 Apr 18;13:RP93272. doi: 10.7554/eLife.93272 (PMC11026095; doi:10.7554/eLife.93272)
Supplement: Figure 3—figure supplement 1—source data 4. [file elife-93272-fig3-figsupp1-data4.csv]

0.054741
0
0.030658
0.28828
0.06814
-0.073523
