# Supplementary material for: Lesions in a songbird vocal circuit increase variability in song syntax
Source: eLife. 2024 Apr 18;13:RP93272. doi: 10.7554/eLife.93272 (PMC11026095; doi:10.7554/eLife.93272)
Supplement: Figure 3—figure supplement 1—source data 6. [file elife-93272-fig3-figsupp1-data6.csv]

-0.018463
0.31313
0.2394
-0.27686
0.26811
