# Supplementary material for: Lesions in a songbird vocal circuit increase variability in song syntax
Source: eLife. 2024 Apr 18;13:RP93272. doi: 10.7554/eLife.93272 (PMC11026095; doi:10.7554/eLife.93272)
Supplement: Figure 3—figure supplement 1—source data 7. [file elife-93272-fig3-figsupp1-data7.csv]

14	14
12	12
58	64
18	20
100	108
114	130
26	26
