# Supplementary material for: Lesions in a songbird vocal circuit increase variability in song syntax
Source: eLife. 2024 Apr 18;13:RP93272. doi: 10.7554/eLife.93272 (PMC11026095; doi:10.7554/eLife.93272)
Supplement: Figure 3—figure supplement 1—source data 8. [file elife-93272-fig3-figsupp1-data8.csv]

0.04901
0.01867
0.064653
0.20555
0.22061
0.034334
0.028234
