# Supplementary material for: Lesions in a songbird vocal circuit increase variability in song syntax
Source: eLife. 2024 Apr 18;13:RP93272. doi: 10.7554/eLife.93272 (PMC11026095; doi:10.7554/eLife.93272)
Supplement: Source data 19. [file elife-93272-data19.txt]

YigdgdfCFlbCFlbgacgdfflbCFlbgacYigdgdfCFlbgacgdfflbCFlbgacgYigdgdfCFlbCFlbgacgdfflbCFlbgacgdgdfflbCFlbgacYigdgdbCFlbgacggdfflbCFlbgacggdfflbCFlbgacggdgdfflbCFlbgacYigdgddfCFlbgacggdfflbCFlbgacYigdgdfCFYigdgdfCFlbgacYigddgdfCFlbCFlbgacggdfflbCFlbgacYigdgdfCFlbCFlblbcgdgdfflbCFlbgacggdfflbCFlbgacYigdgdfCFlbCFlbgacggdfflbCFlbgacYigdgddgdfCFlbgacggdgdfflbCFlbgacggdfflbCFlbgacGgddgdfflbCffYigdgdfCFlbCFlbgacgdfflbCFlbgacYigdGgddgdfCFlbCFlbgacGYbcGgdgdfCFlbgacggdfflbCFlbgacYigdgdfCcFlbCfGgdgdgcggdfCFlbCFlbgacggdfflbCFlbgacgdgdfflbCFlbgacYigdgdfCFlbgacgdgdfflbCFlbgacggdfflbCFlbgacgYigdgdfCFlbCFlbgacggdfflbCFlbgacgdgdfflbCFlbgacYigdgdbCFlbCcFlbgacggdfflbCFlbgacggdfflbCFclbgacYigdgdfCFlbCFlbgacggdfflbCFlbgacYigddgdfCFlbCFlbgacYigdgdfCFlbCcFlbgacgdfflbCFlbgacYigdgdbCFlbgacYigdgdfflbCFlbgacggdfflbCFlbgacgYigdgdgdfCFlbgacggdfflbCFlbgacYigdgdfflbCFggdgdfflbCFlbgacGgddgdfflbCFlbgacYigdgdgdfCFlbgacggdfflbCFlbgacggdfflbCFlbgacggdfflbCFlbgacYigdgdgdfCFlbgacgdgdfflbCFlbgacGYigddgdgdfCFlbCFlbgacggdfflbCFlbgacYdGgdgdfCcFlbCffdgddgdfflbCFlbgacggdgdfflbCFlbgacGgdgdfflbCFlbgacggddgdfflbCFlbgacgYigdgdggdgdfCFlbgacgdGgdgdgdfflbCFlbgacggdfflbCFlbgacYigdgdgbCFlbCFlbgacggdfflbCFlbgacGgdgdfflbCFlbgacYigdgdfCFlbCFlbgacYigddgdfCFlbCFlbgacggdfflbCFlbgacgYigdgdfCFlbgacggdfflbCFlbgacYigddgdfCFlbgacgdgdfflbCFlbgacgYigdgdfCFlbgacggdGgdgdfflbCFlbgacggdgdfflbCFlbgacYigdgddgdfCFlbgacggdfflbCFlbgacGgddgdfflbCFlbgacYigdgdfCFlbgacggdfflbCFlbgacggdfflbCFlbgacGgdgdfflbCFlbgacYigdgdfCFdbCFlbgccggdfflbCFlbgacggdgdfflbCFbGcYigddgdgdfCFlbgacGYigdgdgdfCcFlbgacggddgdfflbCFlblbcGgdgdfflbCFlblbcYigdgdfCFlbgacGgdgdfflbCcFlbgacGgddgdfflbCFlbgacYigdgdfCFlbCffGgdgdfflbCFlbgacggdfflbCFlblbcYigdgdgdfCFlbCffGgddgdfflbCFlbgacggdgdfflbCFlbgacgdgdfflbCFlbgacYigdgdgdfCFlbCFlbgacGgddgdfflbCFlbgacYigddgdfCFlbgacggddgdfflbCFlbgacggdfflbCFlbgacYigddgdgdfCFlbCFlbgacggdfflbCFbGfggdgdfflbCFlblbcGgddgdfflbCFlbgacYigddgdfCFlbgacGgdgddgdfflbCFlbgacGgddgdfflbCFlbgbcggdgdfflbCFlbgacGgdgdfflbCFlbgacYigdgdfCFlbCFlbgacggddgdfflbCFlbgacggdfflbCFggddgdfflbCgYigdgdfCFlbCFlbgacGgddgdfflbCFlbgacggdgdfflbCFlbgacYggdgdggdgdfCFlbgacgdfflbCFlbgacggdfflbFClbgacggdfflbCFlbgacYigddgdgdfCFlbCFlbgacGgdgdfflbCFlbgacggdfflbCffYigddgdgdfCFlbgbcggdgdfflbCFlbgacYigddgdfCFlbCFlbgacggddgdfflbCFlbgacGgddgdfflbCFlbgacYigdgdfCFlbgacggddgdfflbCFlbgacGgdgdfflbCFlbgacgYigddgdfCFcFlbgacggdgdfflbCFlbgacggdfflbCFlbglbYigdgdgdfCFlbgacggddgdgdfflbCFlbgacggdgdfflbCFbgcfYigdgdfCFlbgacGgdgdfflbCFlbgacggdfflbCFlbgacGagdfflbCFlbgacYigddgdfCFlbCFlbgacggdfflbCFlbgacGgdgdfflbCFlbgacYigddgddgdfflbCFlblbcGgdgdfflbCFlbgacYgfGgdgdfCFlbgacggdfflbCFlbgacgYigddgddfCFlbgacgddgdfflbCFlbgacYigdgdgddgdfCFlbgacggdfflbCFlblbcggdfflbCFlbgacgddgdfflbCFlbgacYigddgdfCFlblbcggdfflbCFlbgacgdgdfflbCFlbgacYcGgdgdfCFlbgacggddgdfflbCFcbGcGgdgdfflbCFlblbcYigdddgdgdfCFlbdggddgdfflbCFlbgacggdfflbCFbGfYigdGgddgdfCFlbgacGgdgdfflbCFlbgacggdgdfflbCFlbgacYdgdfCFlbCFdggdfflbCFlbgacggdgCFlbgacggdgdfflbCFlbgacYigdgdfCFlbCFlbgacggdfflbCFlbgacGgdgdfflbCFlbgacYigddgdfCFlbCFlbgacgdfflbCFlbgacggdfflbCFlbgacYigddgdfCFlbCFlbgacgdfflbCFlbgacGgdgdfflbCFlbgacYigdgdfccdFlbCFlbgacGYigddgdfCFlbCFlbgacggdgdfflbCFlbgacggdfflbCFlbgacYigddgdfCFlbgacgdfflbCFlbgacggdfflbCFlbgacggdgdfflbCFlfGcYigdgdfCFlbCFlbgacGgdgdfflbCFlbgacggdfflbCFlbgacYigdGgddgdfCFlbgacggdgdfflbCFlbgacggdfflbCFlbgacYigdgddfCFlbCFlbgacggdgdfflbCFubgacYigdgdcddcFlbCFlbgacgFlbCFlbgacgdgdfflbCFlbacGgdgdfflbCFlbgacYcGgdgdfCFlbCFlbgacgdfflCcFlbgacggdfflbCFlbgacYigdgdfCFlbCFlbgacggdfflbCFlbgacgdgdfflbCFlbgacggdfflbCFlbgacYigdgdfCFlbCFlbgacgdfflbCFlbgacggdgdfflbCFlbgacggdgdfflbCFlbgacYigdgdfCFlbCFlbgacggdfflbCFlbgacgdgdfflbCFlbgacYgfgdGgdgddgdgdfCFlgdgdfflbCFlbgacggdfflbCFlbgacggddgdfflbCFlbgacYigdgdfCcFlbgacgdgdfflbCFlbgacggdfflbCFlbgacggdgdfflbCFlbgacYlGgdgdfCFlbgacggdfflbCFlbgbcgdgdfflbCFlbgacYigdfccFlbCFlbgacffgfflbCFlbgacggdfflbCFlbgacgdggdfflbCFlbgacYfGgdgdfCFlbCFlbgacggdfflbCFlbgacYigdgdgdfCFlbglbgacgdfflbCFlbgacYigddgdfCFlbgacggdgdfflbCFgdfflbCFlbgacggdgdfflbCFlbgacYigddgdgdfCFlbCFlbgacggdfflbCFlbgacYigdfCFlbCFlbgacggdfflbCFlbgacggdfflbCFlbgacgdgdfflbCFlbgacYigdgdfCFlbgacggdfflbCFlbgacYigdgdfCFlbCFlbgacggdgdfflbCFlbgacggdfflbCFlbgacYigdgdfCFlbgacggdfflbCFlbgacGYigdgdfCFlbCFlbgacggdfflbCFlbgacggdgdfflbCFlbgacggdgdfflbCFbGfYigdgdfCFlbgacgdfflbCFlbgacggdfflbCFlbgacgdgdfflbCFlbgacYglGgdgdfCFlbCFlbgacggdfflbCFlbgacggdfflbCFlbgacYigdgdfCFlbCFlbgbcgdgdfflbCFlbgacYigdgdfCFggdfflbCFlbgacggdfflbCFlbgacgdYigdgdfCFlbgacGgddGgddgdfCFlbCFlblbcGgdfflbCFlbgacgcYicglcgdGgddgdfCFlbCFlbgacggdfflbCFlbgacdcdgYigdGgdgdfCFlbCFbglbgacfflbCFbGcYigdgdfCFlbgacggdfflbCFlbgacggdfflbCFlblbcYigdgdfCFlbCFlbgacGgdgdfflbCFlbgacgacfflbCFlbgacYigddgdfCFlbCFlbgacgYigdgdgdfCFlbCFlbgacgdgdfflbCFlbgacgYigdgdfCFlbCFlbgacggdfflbCFlbgacYigdgdfCFlbCFlbgacggdfflbCFlbgacgdgdfflbCFlbgacYigdgdfCFlbCFdggdgdfflbCFlbgacggdfflbCFlbgacYigdgdgdfCFlbCFlbgacgdgdfflbCFlbgacYigdgdfCFlbgacggdfflbCFbgacYigdgdfCFlbgacgdgdfflbCFbgacgdgdfflbCFlbgacYigdgdgdfCFlbccbFlbgacgdfflbbCFlbgacYigdgdbCFlbgacgdgdfflbCFlbgacYifGgdgdfCFlbgacgdfflbCFlbgacggdgdfflbFlbgacYigdgdfCFlbCFlbgacggdfflbCFlbgacggdgdfflbCFlbgacYigdgdfCFlbgacgdddgdfflbCFlbgacggdfflbCFlbgacYfGgdgdfCFlbgacgdgdfflbCFlfGfggdfflbCFlbgacYigdgdgdfCFlbgacYigdgdfCFlbCFlbgacggdfflbCFlbgacYifGgdgdfCFlbCFlbgacgdgdfflbFlbgacgacgdfflbCFlbgacYigddgdfCFlbgacGgdgdfflbCFlbgacYigddgdCcFlbCFlbgacgdgdfflbCFlbgacggdgCFbgacYigdgdfCFlbCFlbgacgdfflbCFlbgacggdfflbCFlbgacYgfGgdgdfCFlbgacggddgdfflbCFlbgacgacfflbCFlbgacYigdgdfCFlbCFlbgacggdfflbCFlbgacgdgdfflbCFlbgacYfGgddgdfCFlbgacggdfflbfcFlbgacgacgdfflbCFlbgacYglGgdgdfCFlbCFlbgacggdfflbffcFlbgacGYigdgdfCFlbCFlbgacgdfflbCFlbgacggdfflbCFggdgdfflbCFlbgacYigdgdfCFlbgacggdbflbCFlbgacggdfflbCFlbgacYdGgdgdfCFlbCFlbgacggdgdfflbCFlbgacYfGgdgdfCFlbCFlbgacgdgdfflbCFlbgacggdfflbCFYigdgdfCFlbCffgdgdfflbCFlbgacgdgddgdfflbCFlbgacYigdgdgddggdfCFlbgacggdgdfflbCFlbgacgdfflbCFlbgacYigdgdgdgdbCFlbgacggdgdfflbCFlbgacgYigdgdfCFlbCFlbgacgdfflbCFlbgacgdgdfflbCFlbgacYigdgdfCFlbCFlbgacggdfflbCFlbgacgdgdfflbCFlbgacYigdgdfCFlbCFlbgacggdgdfflbCFlbgacggdfflbCFgdgdfflbCFlbgacYigdgdfccFlbCFlbgacggdgdfflbCFlbgacGgdgdfflbCFlbgacYigdgdfCFlbCFlbgacgdfflbCFlbgacggdgdfflbCFlbgacYigdgdfCFbCFlbgacggdfflbCFlbgacYigdgdfCFlbgacgdfflbCFlbgacgacfflbCFlbgacggdgdfflbCFlbgacYigdgdfCFlbCfggdgdfflbCFlbgacggdgdffCFlbgacYigdgdfCFlbgacggdgdfflbCFlbgacggdfflbCFlbgacYigdgdfCFlbCFlbgacgdfflbCFlbgacgdgdfflbCFlbgacYigdgdfCFlblbcgdgdfflbCFlbgacYigddgdfCFlblbcggdfflbCFlbgacgdgdfflbCFlbgacYigdgdfCFlbgacggdfCFlbgacgacdgFlbCFlbgacYigdgdfCFlbgacgdgdfflbCFlbgacggdfflbCFlbgacYigdgdfCFlbgacgdfflbCFlbgacYigdgdfCFlbCFlbgacgdfflbCFlbgacggdgdfflbCFlbgacggdfflbCffYigddgdfCFlbgacggdfflbCFlbgacGgdgdfflbCFlbgacYigdgdfCFlbCFlbgacggdgdfflbCFlblbcggdgdfflbCFlbgccYigdgdfCFlbgacggdggdfflbCFlbgacggdfflbCFlbgacYigdgdfCFlbCFlbgacgacfflbCFlbgacgdfflbCFdgdfflbCFlbgacYigdgdfCFlbgacggdgCFlbgacgdgdfflbCFlbgacYigdgdfCFlbgacggdfflFlbgacGgdgdfflbcFlbgacYigddgdfCFlbCFlbgacggdgdfflbCFlbgacggdgdfflbCFlbgacYgccGgdgdfCFlbCFlbgacggdfflbCFlbgacggddgdfflbCFlbgacGgdgdfflbCFlbgacgYigdgdfCFlbCFlbgacgdfflbCFlbgacYigdgdfCFlbcFlbgacggdfflbCFlbgacggdgdfflbCFlbgacYgfGgdgdfCFlbgacgdgdfCFlbgacggdfflbCFlbgacYigdgdfCFlbCFlbgacggdgdfflbCFlbgacggdfflbCFlbgacYigdgdfCFlbCFlbgacgddfflbCFlbgccggdgdfflbCFlbgacYcGgdgdfCFlbCFlblbcggdfflbCFlbgacYigdGgddgdfCFlbCFlbgacggdfflbCFlbgacggdgdfflbCFlblbcYigddgdfCFlbCFlbgacgdfflbCFlbgacggdfflbCFlbgYcGgdgdfCFlbCfflggdFbCFlbgacggddgddgdfflbCFlbgacYigdgdfCFlbCFlbgacgdfflbCFlbgacGgddgdFbCFlbgacGYigdgdfCFlbgacggdfflbCFlbgacgdgdfflbCFlbgacYigdgdfCFlbfcFlbgacgacfflbCFlbgacYigdgdfCFlbCFlbgacggdgdfflbCFlbgacGgdgdfflbCFlblbcYigdgdfCFlbCFlbgacggdgdfflbCFlbgacGgddgdfflbCFclbgacYigdgdfCFlbgacgdfCFlbgacggdfflbCFlbgacGgdCcFlbgacYcGCcGgdgdfCFlbCfflbgacgdfflbCFlbgacggdfflbCFlbgacdgcgYigdgdfCFlbgacgdfflbCFlbgacGgdgdfflbCFlbgacYggdGgdgdfCFlbgacggdgdfflbCFlbgacGgdgdfflbCFlbgacYigdgdfCFlbCFlbgacggdfflbCFlfgccgdgdfflbCFlbgacYigdgdfCFlbcFlbgacggdfflbCFlbgacggdYigdgdfCFlbCFlbgccgdfflbCFlbgacggdgdfflbCFlbgacYigdgdfCFlbCFlbgacgdfflbCFlbgacggdfflbCFlbgacYigdgdfCFlbCFlblbcgdfflbCfflbgacgFlbCFlfGfYigdgdFlbCFlbgacggdfflFcFlbgacggdFlbCFlbgacYifGgdgdfCFlbcFlbgacgdfflbfcFlbgacYigdgdfCFlbCFlbgacggdfflbCFlbgacggdgdfflbCFlbgacYigdgdfCFlbCFlbgacggddgdfflbCFlblbcYigdgdfCFlbCFlbgacggdfflbCFlbgacggdgdfflbCFlbgacGgdgdfflbCFlbgacYCGgdgdfCFlbCFlbgacgdfflbCFlbgacggdfflbCFlbgacGYigdgdfCFlbCFlbgacggdfflbCFlbgYggddCccdGgdgdfCFlbCFlblbcggdgdfflbCFlbgacYigdgdfCFlbCFlbgacgdfflbCFlbgacYigdgdfCFbCffggdfflbCFlbgacggdgdfflbCFlbgacggdgdfflbCFlbgacYigdgdfCFlbgacgdfflbcFlbgacggdfflbCFlbgacYigdgdfCFlbCFlbgacggdfflbCFlbgacGgdgdfflbCFlbgacYigdgdfCFlbgacggdfCFlbgacYigdgdfCFlbCFlbgacgdfflbCFbgacgdfflbCFlbgccgdgdfflbCFlbgacYCGgdgdfCFlbCFlblbcgdfflbCFlflbcYigdgdfCFlbCFlbgacggdfflbCFlbgacGgddgdfflbCFlbgacYgfGgdgdfCFlbCFlbgacgdfflbCFlbgacggddgdfflbCFlbgacYdccGgdgdfCFlbCFlbgacggdfflbCFlbgacYigdGgdgdfCFlbgacggdfflbCFlbgacYigddgdfCFlbgacgdfflbCFlbgacggdgdfflbCFlbgacYigdgdfCFlbfcFlbgacggdfflbCFlbgacggdfflbCFlbgacGgdgdfflbCFlbgacYigdgdfCFggdfflbCFlbgacggdfflbCFlbgacGgdfflbCFlbgacYigdgdfCFlbCFlbgacGgdfflbCFlbgacggdfflbCFlbgacYigdgdfCFlbCFlbgacggdfflbCFlbgacGgdgdfflbCFlbgacYigdgdfCFlbCFlbgacgdfflbCFlbgacggdfflbCFlbgacgbdfflbCFlblbcYigdgdfCFbCFlbgacgdffbbCFlbgacggdgdfflbCFlbgacYdGgdgdfCFlbCFlbgacgdfflbFlbgacGgdgdfflbCFlbgccY
